# Supplementary material for: Carbon Dioxide Capture and Functionalization from a Molecular Ti(III) Oxo Anion
Source: Angew Chem Int Ed Engl. 2025 Aug 25;64(40):e202511532. doi: 10.1002/anie.202511532 (PMC12462757; doi:10.1002/anie.202511532)
Supplement: Supplementary file 2 — Supporting Information [file ANIE-64-e202511532-s001.zip]

Archive with 3 entries (3 files):
- 3.cif
- 4.cif
- 2.cif
