# Supplementary material for: Carbon Dioxide Capture and Functionalization from a Molecular Ti(III) Oxo Anion
Source: Angew Chem Int Ed Engl. 2025 Aug 25;64(40):e202511532. doi: 10.1002/anie.202511532 (PMC12462757; doi:10.1002/anie.202511532)
Supplement: Supplementary file 2 — Supporting Information [file ANIE-64-e202511532-s001.zip › 3.cif]

data_90118_cmpd3

#Crystallographer: Michael R. Gau

_audit_creation_date               2023-11-12
_audit_creation_method
;
Olex2 1.5
(compiled 2021.10.07 svn.r9718050b for OlexSys, GUI svn.r6410)
;
_shelx_SHELXL_version_number       '2019/3'
_publ_section_references
;
Dolomanov, O.V., Bourhis, L.J., Gildea, R.J, Howard, J.A.K. & Puschmann, H.
 (2009), J. Appl. Cryst. 42, 339-341.

Sheldrick, G.M. (2015). Acta Cryst. A71, 3-8.

Sheldrick, G.M. (2015). Acta Cryst. C71, 3-8.
;
_chemical_formula_moiety          
 'C47 H71 Al N2 O P2 Ti, C18 H36 K N2 O6, 1.25(C4 H8 O), 0.75(C6 H14)'
_chemical_formula_sum              'C74.50 H127.50 Al K N4 O8.25 P2 Ti'
_chemical_formula_weight           1387.22

loop_
  _atom_type_symbol
  _atom_type_description
  _atom_type_scat_dispersion_real
  _atom_type_scat_dispersion_imag
  _atom_type_scat_source
 'C' 'C' 0.0033 0.0016 'International Tables Vol C Tables 4.2.6.8 and 6.1.1.4'
 'H' 'H' 0.0000 0.0000 'International Tables Vol C Tables 4.2.6.8 and 6.1.1.4'
 'Al' 'Al' 0.0645 0.0514 'International Tables Vol C Tables 4.2.6.8 and 6.1.1.4'
 'K' 'K' 0.2009 0.2494 'International Tables Vol C Tables 4.2.6.8 and 6.1.1.4'
 'N' 'N' 0.0061 0.0033 'International Tables Vol C Tables 4.2.6.8 and 6.1.1.4'
 'O' 'O' 0.0106 0.0060 'International Tables Vol C Tables 4.2.6.8 and 6.1.1.4'
 'P' 'P' 0.1023 0.0942 'International Tables Vol C Tables 4.2.6.8 and 6.1.1.4'
 'Ti' 'Ti' 0.2776 0.4457 'International Tables Vol C Tables 4.2.6.8 and 6.1.1.4'

_shelx_space_group_comment
;
The symmetry employed for this shelxl refinement is uniquely defined
by the following loop, which should always be used as a source of
symmetry information in preference to the above space-group names.
They are only intended as comments.
;
_space_group_crystal_system        'monoclinic'
_space_group_IT_number             14
_space_group_name_H-M_alt          'P 1 21/n 1'
_space_group_name_Hall             '-P 2yn'
loop_
  _space_group_symop_operation_xyz
 'x, y, z'
 '-x+1/2, y+1/2, -z+1/2'
 '-x, -y, -z'
 'x-1/2, -y-1/2, z-1/2'

_cell_length_a                     12.9615(4)
_cell_length_b                     25.1645(6)
_cell_length_c                     25.0121(10)
_cell_angle_alpha                  90
_cell_angle_beta                   100.067(3)
_cell_angle_gamma                  90
_cell_volume                       8032.6(5)
_cell_formula_units_Z              4
_cell_measurement_reflns_used      21215
_cell_measurement_temperature      100
_cell_measurement_theta_max        28.2470
_cell_measurement_theta_min        2.2710
_exptl_absorpt_coefficient_mu      0.261
_exptl_absorpt_correction_T_max    0.57726
_exptl_absorpt_correction_T_min    0.56880
_exptl_absorpt_correction_type     multi-scan
_exptl_absorpt_process_details     'SCALE3 ABSPACK'
_exptl_crystal_colour              green
_exptl_crystal_colour_primary      green
_exptl_crystal_density_diffrn      1.147
_exptl_crystal_description         block
_exptl_crystal_F_000               3010
_exptl_crystal_size_max            0.41
_exptl_crystal_size_mid            0.25
_exptl_crystal_size_min            0.1
_diffrn_reflns_av_R_equivalents    0.0593
_diffrn_reflns_av_unetI/netI       0.0390
_diffrn_reflns_Laue_measured_fraction_full  0.997
_diffrn_reflns_Laue_measured_fraction_max  0.997
_diffrn_reflns_limit_h_max         15
_diffrn_reflns_limit_h_min         -15
_diffrn_reflns_limit_k_max         30
_diffrn_reflns_limit_k_min         -30
_diffrn_reflns_limit_l_max         29
_diffrn_reflns_limit_l_min         -30
_diffrn_reflns_number              73769
_diffrn_reflns_point_group_measured_fraction_full  0.997
_diffrn_reflns_point_group_measured_fraction_max  0.997
_diffrn_reflns_theta_full          25.242
_diffrn_reflns_theta_max           25.349
_diffrn_reflns_theta_min           2.239
_diffrn_ambient_environment        N~2~
_diffrn_ambient_temperature        100
_diffrn_detector                   'HPC area detector'
_diffrn_detector_area_resol_mean   10.0
_diffrn_detector_type              'Dectris Pilatus3 R 200K'
_diffrn_measured_fraction_theta_full  0.997
_diffrn_measured_fraction_theta_max  0.997
_diffrn_measurement_details
;
List of Runs (angles in degrees, time in seconds):

  # Type    Start    End  Width  t~exp~   \w     \q     \k     \f   Frames
--------------------------------------------------------------------------
  1  \w    -73.00   5.00   0.50   98.50    --    6.82 -19.00-120.00  156
  2  \w    -25.00  31.00   0.50   98.50    --    6.82 -77.00 -60.00  112
  3  \w    -25.00  31.00   0.50   98.50    --    6.82 -77.00  60.00  112
  4  \w    -25.00  31.00   0.50   98.50    --    6.82 -77.00 150.00  112
  5  \w    -25.00  31.00   0.50   98.50    --    6.82 -77.00  90.00  112
  6  \w    -17.00   8.50   0.50   98.50    --    6.82  77.00 -90.00   51
;
_diffrn_measurement_device         '\k-geometry diffractometer'
_diffrn_measurement_device_type    'Rigaku XtaLAB Synergy-S'
_diffrn_measurement_method         '\w scans'
_diffrn_orient_matrix_type        
 'CrysAlisPro convention (1999,Acta A55,543-557)'
_diffrn_orient_matrix_UB_11        0.0108869000
_diffrn_orient_matrix_UB_12        -0.0014425000
_diffrn_orient_matrix_UB_13        0.0287660000
_diffrn_orient_matrix_UB_21        0.0080798000
_diffrn_orient_matrix_UB_22        -0.0277916000
_diffrn_orient_matrix_UB_23        -0.0015590000
_diffrn_orient_matrix_UB_31        0.0538832000
_diffrn_orient_matrix_UB_32        0.0044838000
_diffrn_orient_matrix_UB_33        -0.0003909000
_diffrn_radiation_monochromator    mirror
_diffrn_radiation_probe            x-ray
_diffrn_radiation_type             'Mo K\a'
_diffrn_radiation_wavelength       0.71073
_diffrn_source                     'micro-focus sealed X-ray tube'
_diffrn_source_type                'PhotonJet (Mo) X-ray Source'
_reflns_Friedel_coverage           0.000
_reflns_Friedel_fraction_full      .
_reflns_Friedel_fraction_max       .
_reflns_number_gt                  11720
_reflns_number_total               14678
_reflns_special_details
;
 Reflections were merged by SHELXL according to the crystal
 class for the calculation of statistics and refinement.
 
 _reflns_Friedel_fraction is defined as the number of unique
 Friedel pairs measured divided by the number that would be
 possible theoretically, ignoring centric projections and
 systematic absences.
;
_reflns_threshold_expression       'I > 2\s(I)'
_computing_cell_refinement         'CrysAlisPro 1.171.42.101a (Rigaku OD, 2023)'
_computing_data_collection         'CrysAlisPro 1.171.42.101a (Rigaku OD, 2023)'
_computing_data_reduction          'CrysAlisPro 1.171.42.101a (Rigaku OD, 2023)'
_computing_molecular_graphics      'Olex2 1.5 (Dolomanov et al., 2009)'
_computing_publication_material    'Olex2 1.5 (Dolomanov et al., 2009)'
_computing_structure_refinement    'SHELXL 2019/3 (Sheldrick, 2015)'
_computing_structure_solution      'SHELXT (Sheldrick, 2018)'
_refine_diff_density_max           1.271
_refine_diff_density_min           -1.019
_refine_diff_density_rms           0.101
_refine_ls_extinction_coef         .
_refine_ls_extinction_method       none
_refine_ls_goodness_of_fit_ref     1.134
_refine_ls_hydrogen_treatment      constr
_refine_ls_matrix_type             full
_refine_ls_number_parameters       947
_refine_ls_number_reflns           14678
_refine_ls_number_restraints       503
_refine_ls_R_factor_all            0.1081
_refine_ls_R_factor_gt             0.0897
_refine_ls_restrained_S_all        1.123
_refine_ls_shift/su_max            0.000
_refine_ls_shift/su_mean           0.000
_refine_ls_structure_factor_coef   Fsqd
_refine_ls_weighting_details      
 'w=1/[\s^2^(Fo^2^)+(0.0623P)^2^+45.7391P] where P=(Fo^2^+2Fc^2^)/3'
_refine_ls_weighting_scheme        calc
_refine_ls_wR_factor_gt            0.2200
_refine_ls_wR_factor_ref           0.2310
_olex2_refinement_description
;
1. Fixed Uiso
 At 1.2 times of:
  All C(H) groups, All C(H,H) groups
 At 1.5 times of:
  All C(H,H,H) groups
2. Restrained distances
 C75-C74 = C73-C74 = C72-C73 = C72-C71 = C70-C71
 1.54 with sigma of 0.01
3. Uiso/Uaniso restraints and constraints
O8 \\sim C66 \\sim C67 \\sim C68 \\sim C69 \\sim O8' \\sim C66' \\sim C67'
\\sim C68' \\sim C69' \\sim O8* \\sim C66* \\sim C67* \\sim C68* \\sim C69*:
within 2A with sigma of 0.005 and sigma for terminal atoms of 0.01 within 2A
O9* \\sim C70* \\sim C71* \\sim C72* \\sim C73* \\sim C70 \\sim C71 \\sim C72
\\sim C73 \\sim C74 \\sim C75: within 2A with sigma of 0.005 and sigma for
terminal atoms of 0.01 within 2A
Uanis(C67*) \\sim Ueq, Uanis(O8*) \\sim Ueq, Uanis(C69*) \\sim Ueq, Uanis(C66*)
\\sim Ueq, Uanis(C68*) \\sim Ueq, Uanis(C68) \\sim Ueq, Uanis(O8) \\sim Ueq,
Uanis(C66) \\sim Ueq, Uanis(C69) \\sim Ueq, Uanis(C67) \\sim Ueq, Uanis(C69')
\\sim Ueq, Uanis(O8') \\sim Ueq, Uanis(C66') \\sim Ueq, Uanis(C67') \\sim Ueq,
Uanis(C68') \\sim Ueq: with sigma of 0.02 and sigma for terminal atoms of 0.04
4. Others
 Fixed Sof: O8(0.45) C66(0.45) H66A(0.45) H66B(0.45) C67(0.45) H67A(0.45)
 H67B(0.45) C68(0.45) H68A(0.45) H68B(0.45) C69(0.45) H69A(0.45) H69B(0.45)
 O8'(0.25) C66'(0.25) H66C(0.25) H66D(0.25) C67'(0.25) H67C(0.25) H67D(0.25)
 C68'(0.25) H68C(0.25) H68D(0.25) C69'(0.25) H69C(0.25) H69D(0.25) O8*(0.3) C66*
 (0.3) H66E(0.3) H66F(0.3) C67*(0.3) H67E(0.3) H67F(0.3) C68*(0.3) H68E(0.3)
 H68F(0.3) C69*(0.3) H69E(0.3) H69F(0.3) O9*(0.25) C70*(0.25) H70D(0.25)
 H70E(0.25) C71*(0.25) H71C(0.25) H71D(0.25) C72*(0.25) H72C(0.25) H72D(0.25)
 C73*(0.25) H73C(0.25) H73D(0.25) C70(0.75) H70A(0.75) H70B(0.75) H70C(0.75)
 C71(0.75) H71A(0.75) H71B(0.75) C72(0.75) H72A(0.75) H72B(0.75) C73(0.75)
 H73A(0.75) H73B(0.75) C74(0.75) H74A(0.75) H74B(0.75) C75(0.75) H75A(0.75)
 H75B(0.75) H75C(0.75)
5.a Free rotating group:
 O8(C66,C67,C68,C69), O8'(C66',C67',C68',C69'), O8*(C66*,C67*,C68*,C69*), O9*
 (C70*,C71*,C72*,C73*)
5.b Ternary CH refined with riding coordinates:
 C8(H8), C11(H11), C30(H30), C33(H33)
5.c Secondary CH2 refined with riding coordinates:
 C48(H48A,H48B), C49(H49A,H49B), C50(H50A,H50B), C51(H51A,H51B), C52(H52A,
 H52B), C53(H53A,H53B), C54(H54A,H54B), C55(H55A,H55B), C56(H56A,H56B),
 C57(H57A,H57B), C58(H58A,H58B), C59(H59A,H59B), C60(H60A,H60B), C61(H61A,H61B),
  C62(H62A,H62B), C63(H63A,H63B), C64(H64A,H64B), C65(H65A,H65B), C66(H66A,
 H66B), C67(H67A,H67B), C68(H68A,H68B), C69(H69A,H69B), C66'(H66C,H66D),
 C67'(H67C,H67D), C68'(H68C,H68D), C69'(H69C,H69D), C66*(H66E,H66F), C67*(H67E,
 H67F), C68*(H68E,H68F), C69*(H69E,H69F), C70*(H70D,H70E), C71*(H71C,H71D), C72*
 (H72C,H72D), C73*(H73C,H73D), C71(H71A,H71B), C72(H72A,H72B), C73(H73A,H73B),
 C74(H74A,H74B)
5.d Me refined with riding coordinates:
 C70(H70A,H70B,H70C), C75(H75A,H75B,H75C)
5.e Aromatic/amide H refined with riding coordinates:
 C2(H2), C3(H3), C5(H5), C16(H16), C18(H18), C24(H24), C25(H25), C27(H27),
 C38(H38), C40(H40)
5.f Idealised Me refined as rotating group:
 C7(H7A,H7B,H7C), C9(H9A,H9B,H9C), C10(H10A,H10B,H10C), C12(H12A,H12B,H12C),
 C13(H13A,H13B,H13C), C20(H20A,H20B,H20C), C21(H21A,H21B,H21C), C22(H22A,H22B,
 H22C), C29(H29A,H29B,H29C), C31(H31A,H31B,H31C), C32(H32A,H32B,H32C), C34(H34A,
 H34B,H34C), C35(H35A,H35B,H35C), C42(H42A,H42B,H42C), C43(H43A,H43B,H43C),
 C44(H44A,H44B,H44C), C45(H45A,H45B,H45C), C46(H46A,H46B,H46C), C47(H47A,H47B,
 H47C)
;
_atom_sites_solution_hydrogens     geom
_atom_sites_solution_primary       dual

loop_
  _atom_site_label
  _atom_site_type_symbol
  _atom_site_fract_x
  _atom_site_fract_y
  _atom_site_fract_z
  _atom_site_U_iso_or_equiv
  _atom_site_adp_type
  _atom_site_occupancy
  _atom_site_site_symmetry_order
  _atom_site_calc_flag
  _atom_site_refinement_flags_posn
  _atom_site_refinement_flags_adp
  _atom_site_refinement_flags_occupancy
  _atom_site_disorder_assembly
  _atom_site_disorder_group
 Ti1 Ti 0.24543(6) 0.44677(3) 0.75395(4) 0.0194(2) Uani 1 1 d . . . . .
 P1 P 0.14296(9) 0.50665(5) 0.67224(5) 0.0217(3) Uani 1 1 d . . . . .
 P2 P 0.34673(9) 0.37099(4) 0.82036(6) 0.0219(3) Uani 1 1 d . . . . .
 Al1 Al 0.20038(11) 0.55119(6) 0.84141(6) 0.0247(3) Uani 1 1 d . . . . .
 O1 O 0.2437(2) 0.49776(12) 0.80217(14) 0.0247(7) Uani 1 1 d . . . . .
 N1 N 0.0991(3) 0.40834(14) 0.73051(18) 0.0234(9) Uani 1 1 d . . . . .
 N2 N 0.3900(3) 0.43302(14) 0.72640(17) 0.0216(9) Uani 1 1 d . . . . .
 C1 C 0.0093(3) 0.42908(18) 0.6983(2) 0.0230(10) Uani 1 1 d . . . . .
 C2 C -0.0894(4) 0.40427(19) 0.6924(2) 0.0279(11) Uani 1 1 d . . . . .
 H2 H -0.096665 0.372945 0.712641 0.033 Uiso 1 1 calc R U . . .
 C3 C -0.1757(4) 0.4240(2) 0.6583(2) 0.0307(12) Uani 1 1 d . . . . .
 H3 H -0.240444 0.405698 0.655549 0.037 Uiso 1 1 calc R U . . .
 C4 C -0.1717(4) 0.4701(2) 0.6273(2) 0.0310(12) Uani 1 1 d . . . . .
 C5 C -0.0760(4) 0.4954(2) 0.6339(2) 0.0276(11) Uani 1 1 d . . . . .
 H5 H -0.070903 0.527181 0.614064 0.033 Uiso 1 1 calc R U . . .
 C6 C 0.0141(3) 0.47687(19) 0.6680(2) 0.0236(10) Uani 1 1 d . . . . .
 C7 C -0.2665(4) 0.4908(2) 0.5895(2) 0.0380(13) Uani 1 1 d . . . . .
 H7A H -0.254737 0.527845 0.580197 0.057 Uiso 1 1 calc R U . . .
 H7B H -0.327953 0.488614 0.607333 0.057 Uiso 1 1 calc R U . . .
 H7C H -0.278557 0.469260 0.556315 0.057 Uiso 1 1 calc R U . . .
 C8 C 0.1667(4) 0.5050(2) 0.6011(2) 0.0301(11) Uani 1 1 d . . . . .
 H8 H 0.242600 0.513406 0.602712 0.036 Uiso 1 1 calc R U . . .
 C9 C 0.1510(4) 0.4478(2) 0.5799(3) 0.0391(13) Uani 1 1 d . . . . .
 H9A H 0.076081 0.439323 0.572866 0.059 Uiso 1 1 calc R U . . .
 H9B H 0.187738 0.423224 0.607182 0.059 Uiso 1 1 calc R U . . .
 H9C H 0.179273 0.444318 0.546210 0.059 Uiso 1 1 calc R U . . .
 C10 C 0.1056(4) 0.5433(2) 0.5592(2) 0.0395(13) Uani 1 1 d . . . . .
 H10A H 0.130911 0.539945 0.524663 0.059 Uiso 1 1 calc R U . . .
 H10B H 0.116060 0.579915 0.572503 0.059 Uiso 1 1 calc R U . . .
 H10C H 0.030789 0.534596 0.553739 0.059 Uiso 1 1 calc R U . . .
 C11 C 0.1343(4) 0.57774(18) 0.6924(2) 0.0269(11) Uani 1 1 d . . . . .
 H11 H 0.143747 0.577118 0.732936 0.032 Uiso 1 1 calc R U . . .
 C12 C 0.2283(4) 0.60884(19) 0.6798(2) 0.0318(12) Uani 1 1 d . . . . .
 H12A H 0.292988 0.589603 0.694186 0.048 Uiso 1 1 calc R U . . .
 H12B H 0.230143 0.644015 0.696782 0.048 Uiso 1 1 calc R U . . .
 H12C H 0.222245 0.612880 0.640423 0.048 Uiso 1 1 calc R U . . .
 C13 C 0.0324(4) 0.6082(2) 0.6742(2) 0.0328(12) Uani 1 1 d . . . . .
 H13A H 0.019975 0.612149 0.634614 0.049 Uiso 1 1 calc R U . . .
 H13B H 0.037655 0.643380 0.691216 0.049 Uiso 1 1 calc R U . . .
 H13C H -0.025884 0.588555 0.685074 0.049 Uiso 1 1 calc R U . . .
 C14 C 0.0813(3) 0.35750(18) 0.7528(2) 0.0257(11) Uani 1 1 d . . . . .
 C15 C 0.0874(4) 0.31154(19) 0.7213(2) 0.0310(12) Uani 1 1 d . . . . .
 C16 C 0.0680(4) 0.26173(19) 0.7436(3) 0.0351(13) Uani 1 1 d . . . . .
 H16 H 0.072376 0.230614 0.722596 0.042 Uiso 1 1 calc R U . . .
 C17 C 0.0430(4) 0.2566(2) 0.7944(3) 0.0368(14) Uani 1 1 d . . . . .
 C18 C 0.0349(4) 0.3024(2) 0.8243(3) 0.0330(13) Uani 1 1 d . . . . .
 H18 H 0.016683 0.299587 0.859378 0.040 Uiso 1 1 calc R U . . .
 C19 C 0.0532(4) 0.35313(19) 0.8039(2) 0.0294(12) Uani 1 1 d . . . . .
 C20 C 0.1108(5) 0.3155(2) 0.6649(3) 0.0399(14) Uani 1 1 d . . . . .
 H20A H 0.130728 0.280470 0.653040 0.060 Uiso 1 1 calc R U . . .
 H20B H 0.168495 0.340579 0.664534 0.060 Uiso 1 1 calc R U . . .
 H20C H 0.048343 0.328126 0.640292 0.060 Uiso 1 1 calc R U . . .
 C21 C 0.0256(5) 0.2023(2) 0.8177(3) 0.0534(19) Uani 1 1 d . . . . .
 H21A H 0.092875 0.187766 0.835757 0.080 Uiso 1 1 calc R U . . .
 H21B H -0.005382 0.178432 0.788228 0.080 Uiso 1 1 calc R U . . .
 H21C H -0.021836 0.205591 0.843980 0.080 Uiso 1 1 calc R U . . .
 C22 C 0.0348(4) 0.4026(2) 0.8353(2) 0.0344(12) Uani 1 1 d . . . . .
 H22A H 0.097174 0.425301 0.839506 0.052 Uiso 1 1 calc R U . . .
 H22B H 0.020991 0.392491 0.871247 0.052 Uiso 1 1 calc R U . . .
 H22C H -0.025528 0.422063 0.815602 0.052 Uiso 1 1 calc R U . . .
 C23 C 0.4775(3) 0.40643(17) 0.7532(2) 0.0204(10) Uani 1 1 d . . . . .
 C24 C 0.5761(3) 0.40697(17) 0.7356(2) 0.0229(10) Uani 1 1 d . . . . .
 H24 H 0.582096 0.425195 0.703037 0.027 Uiso 1 1 calc R U . . .
 C25 C 0.6641(4) 0.38179(18) 0.7644(2) 0.0274(11) Uani 1 1 d . . . . .
 H25 H 0.728220 0.383257 0.751015 0.033 Uiso 1 1 calc R U . . .
 C26 C 0.6602(4) 0.35446(19) 0.8124(2) 0.0286(11) Uani 1 1 d . . . . .
 C27 C 0.5641(3) 0.35252(18) 0.8295(2) 0.0242(11) Uani 1 1 d . . . . .
 H27 H 0.559140 0.333889 0.861983 0.029 Uiso 1 1 calc R U . . .
 C28 C 0.4744(3) 0.37683(17) 0.8009(2) 0.0231(10) Uani 1 1 d . . . . .
 C29 C 0.7573(4) 0.3294(2) 0.8449(3) 0.0368(13) Uani 1 1 d . . . . .
 H29A H 0.781739 0.350779 0.877326 0.055 Uiso 1 1 calc R U . . .
 H29B H 0.812321 0.327666 0.822568 0.055 Uiso 1 1 calc R U . . .
 H29C H 0.740786 0.293364 0.855717 0.055 Uiso 1 1 calc R U . . .
 C30 C 0.3179(4) 0.29853(18) 0.8111(2) 0.0272(11) Uani 1 1 d . . . . .
 H30 H 0.241137 0.293847 0.810611 0.033 Uiso 1 1 calc R U . . .
 C31 C 0.3392(4) 0.2813(2) 0.7555(3) 0.0372(14) Uani 1 1 d . . . . .
 H31A H 0.311942 0.308211 0.728388 0.056 Uiso 1 1 calc R U . . .
 H31B H 0.304392 0.247243 0.745491 0.056 Uiso 1 1 calc R U . . .
 H31C H 0.414834 0.277326 0.756997 0.056 Uiso 1 1 calc R U . . .
 C32 C 0.3752(4) 0.26163(19) 0.8551(3) 0.0417(15) Uani 1 1 d . . . . .
 H32A H 0.450707 0.263170 0.855015 0.063 Uiso 1 1 calc R U . . .
 H32B H 0.350305 0.225119 0.847878 0.063 Uiso 1 1 calc R U . . .
 H32C H 0.361258 0.272953 0.890661 0.063 Uiso 1 1 calc R U . . .
 C33 C 0.3762(4) 0.38039(18) 0.8945(2) 0.0256(11) Uani 1 1 d . . . . .
 H33 H 0.428385 0.352657 0.909736 0.031 Uiso 1 1 calc R U . . .
 C34 C 0.2798(4) 0.3730(2) 0.9208(2) 0.0343(12) Uani 1 1 d . . . . .
 H34A H 0.301194 0.371128 0.960314 0.051 Uiso 1 1 calc R U . . .
 H34B H 0.244091 0.339970 0.907579 0.051 Uiso 1 1 calc R U . . .
 H34C H 0.232115 0.403084 0.911422 0.051 Uiso 1 1 calc R U . . .
 C35 C 0.4271(4) 0.43499(19) 0.9086(2) 0.0306(12) Uani 1 1 d . . . . .
 H35A H 0.379539 0.463027 0.891968 0.046 Uiso 1 1 calc R U . . .
 H35B H 0.493077 0.437114 0.894633 0.046 Uiso 1 1 calc R U . . .
 H35C H 0.441048 0.439624 0.948080 0.046 Uiso 1 1 calc R U . . .
 C36 C 0.4125(3) 0.46369(18) 0.6814(2) 0.0232(10) Uani 1 1 d . . . . .
 C37 C 0.4077(4) 0.44091(19) 0.6300(2) 0.0266(11) Uani 1 1 d . . . . .
 C38 C 0.4266(4) 0.4726(2) 0.5867(2) 0.0297(11) Uani 1 1 d . . . . .
 H38 H 0.421693 0.457206 0.551695 0.036 Uiso 1 1 calc R U . . .
 C39 C 0.4525(4) 0.5262(2) 0.5939(2) 0.0298(12) Uani 1 1 d . . . . .
 C40 C 0.4629(3) 0.54696(19) 0.6457(2) 0.0263(11) Uani 1 1 d . . . . .
 H40 H 0.483554 0.583028 0.651378 0.032 Uiso 1 1 calc R U . . .
 C41 C 0.4443(3) 0.51727(19) 0.6899(2) 0.0231(10) Uani 1 1 d . . . . .
 C42 C 0.3881(4) 0.3820(2) 0.6215(2) 0.0327(12) Uani 1 1 d . . . . .
 H42A H 0.452876 0.362354 0.634751 0.049 Uiso 1 1 calc R U . . .
 H42B H 0.365324 0.374787 0.582756 0.049 Uiso 1 1 calc R U . . .
 H42C H 0.333457 0.370599 0.641607 0.049 Uiso 1 1 calc R U . . .
 C43 C 0.4710(5) 0.5606(2) 0.5467(2) 0.0402(14) Uani 1 1 d . . . . .
 H43A H 0.432300 0.593979 0.547017 0.060 Uiso 1 1 calc R U . . .
 H43B H 0.446773 0.541779 0.512535 0.060 Uiso 1 1 calc R U . . .
 H43C H 0.546067 0.568189 0.550183 0.060 Uiso 1 1 calc R U . . .
 C44 C 0.4625(4) 0.54017(18) 0.7461(2) 0.0263(11) Uani 1 1 d . . . . .
 H44A H 0.398912 0.536218 0.761930 0.040 Uiso 1 1 calc R U . . .
 H44B H 0.480109 0.577948 0.744493 0.040 Uiso 1 1 calc R U . . .
 H44C H 0.520533 0.521314 0.768691 0.040 Uiso 1 1 calc R U . . .
 C45 C 0.2337(5) 0.5344(2) 0.9204(2) 0.0451(15) Uani 1 1 d . . . . .
 H45A H 0.207737 0.498767 0.926770 0.068 Uiso 1 1 calc R U . . .
 H45B H 0.199930 0.560533 0.940768 0.068 Uiso 1 1 calc R U . . .
 H45C H 0.309721 0.535618 0.932621 0.068 Uiso 1 1 calc R U . . .
 C46 C 0.0440(4) 0.5573(2) 0.8199(3) 0.0356(13) Uani 1 1 d . . . . .
 H46A H 0.018831 0.530614 0.792135 0.053 Uiso 1 1 calc R U . . .
 H46B H 0.025984 0.592865 0.805346 0.053 Uiso 1 1 calc R U . . .
 H46C H 0.011087 0.551289 0.851811 0.053 Uiso 1 1 calc R U . . .
 C47 C 0.2698(4) 0.6199(2) 0.8274(3) 0.0374(13) Uani 1 1 d . . . . .
 H47A H 0.335233 0.612444 0.814215 0.056 Uiso 1 1 calc R U . . .
 H47B H 0.285206 0.640463 0.861138 0.056 Uiso 1 1 calc R U . . .
 H47C H 0.222916 0.640433 0.799965 0.056 Uiso 1 1 calc R U . . .
 K1 K -0.19975(8) 0.62571(4) 0.85622(5) 0.0261(3) Uani 1 1 d . . . . .
 O2 O -0.3775(3) 0.61571(14) 0.91458(16) 0.0345(9) Uani 1 1 d . . . . .
 O3 O -0.3488(3) 0.70779(14) 0.85163(17) 0.0345(9) Uani 1 1 d . . . . .
 O4 O -0.0590(3) 0.59181(14) 0.94785(16) 0.0319(8) Uani 1 1 d . . . . .
 O5 O -0.0295(3) 0.69256(14) 0.90207(17) 0.0370(9) Uani 1 1 d . . . . .
 O6 O -0.2563(3) 0.53689(13) 0.79388(15) 0.0292(8) Uani 1 1 d . . . . .
 O7 O -0.1967(3) 0.62795(13) 0.74296(15) 0.0309(8) Uani 1 1 d . . . . .
 N3 N -0.2477(3) 0.52347(16) 0.91292(18) 0.0268(9) Uani 1 1 d . . . . .
 N4 N -0.1606(3) 0.72897(16) 0.8013(2) 0.0315(10) Uani 1 1 d . . . . .
 C48 C -0.3340(4) 0.5281(2) 0.9442(2) 0.0314(12) Uani 1 1 d . . . . .
 H48A H -0.306439 0.543009 0.980539 0.038 Uiso 1 1 calc R U . . .
 H48B H -0.362424 0.492296 0.949370 0.038 Uiso 1 1 calc R U . . .
 C49 C -0.4205(4) 0.5632(2) 0.9157(2) 0.0347(13) Uani 1 1 d . . . . .
 H49A H -0.445511 0.550206 0.878335 0.042 Uiso 1 1 calc R U . . .
 H49B H -0.480282 0.563257 0.935558 0.042 Uiso 1 1 calc R U . . .
 C50 C -0.4578(4) 0.6534(3) 0.8954(3) 0.0502(18) Uani 1 1 d . . . . .
 H50A H -0.510498 0.654104 0.919665 0.060 Uiso 1 1 calc R U . . .
 H50B H -0.493601 0.643752 0.858396 0.060 Uiso 1 1 calc R U . . .
 C51 C -0.4068(5) 0.7068(2) 0.8947(3) 0.0520(18) Uani 1 1 d . . . . .
 H51A H -0.460868 0.735010 0.889320 0.062 Uiso 1 1 calc R U . . .
 H51B H -0.359701 0.713218 0.929701 0.062 Uiso 1 1 calc R U . . .
 C52 C -0.3085(4) 0.7600(2) 0.8443(3) 0.0395(14) Uani 1 1 d . . . . .
 H52A H -0.256140 0.769888 0.876470 0.047 Uiso 1 1 calc R U . . .
 H52B H -0.366191 0.786244 0.840199 0.047 Uiso 1 1 calc R U . . .
 C53 C -0.2588(4) 0.7602(2) 0.7948(3) 0.0369(13) Uani 1 1 d . . . . .
 H53A H -0.309105 0.745558 0.763968 0.044 Uiso 1 1 calc R U . . .
 H53B H -0.243591 0.797369 0.785834 0.044 Uiso 1 1 calc R U . . .
 C54 C -0.1498(4) 0.5097(2) 0.9488(2) 0.0313(12) Uani 1 1 d . . . . .
 H54A H -0.099294 0.496296 0.926555 0.038 Uiso 1 1 calc R U . . .
 H54B H -0.163575 0.480685 0.973306 0.038 Uiso 1 1 calc R U . . .
 C55 C -0.1004(4) 0.5561(2) 0.9829(2) 0.0343(12) Uani 1 1 d . . . . .
 H55A H -0.153636 0.574282 1.000309 0.041 Uiso 1 1 calc R U . . .
 H55B H -0.043743 0.543182 1.011795 0.041 Uiso 1 1 calc R U . . .
 C56 C 0.0013(5) 0.6330(2) 0.9771(3) 0.0416(14) Uani 1 1 d . . . . .
 H56A H 0.056226 0.617611 1.005391 0.050 Uiso 1 1 calc R U . . .
 H56B H -0.044183 0.656078 0.995128 0.050 Uiso 1 1 calc R U . . .
 C57 C 0.0508(4) 0.6649(2) 0.9375(3) 0.0430(15) Uani 1 1 d . . . . .
 H57A H 0.101517 0.690595 0.957255 0.052 Uiso 1 1 calc R U . . .
 H57B H 0.088938 0.641051 0.916200 0.052 Uiso 1 1 calc R U . . .
 C58 C 0.0107(4) 0.7240(2) 0.8629(3) 0.0415(15) Uani 1 1 d . . . . .
 H58A H 0.036522 0.700638 0.836245 0.050 Uiso 1 1 calc R U . . .
 H58B H 0.069982 0.745925 0.881127 0.050 Uiso 1 1 calc R U . . .
 C59 C -0.0750(4) 0.7590(2) 0.8346(3) 0.0399(14) Uani 1 1 d . . . . .
 H59A H -0.103980 0.779991 0.862046 0.048 Uiso 1 1 calc R U . . .
 H59B H -0.045277 0.784282 0.811014 0.048 Uiso 1 1 calc R U . . .
 C60 C -0.2728(4) 0.4829(2) 0.8704(2) 0.0326(12) Uani 1 1 d . . . . .
 H60A H -0.349071 0.483491 0.856421 0.039 Uiso 1 1 calc R U . . .
 H60B H -0.254785 0.447425 0.886448 0.039 Uiso 1 1 calc R U . . .
 C61 C -0.2149(4) 0.49136(19) 0.8239(2) 0.0332(12) Uani 1 1 d . . . . .
 H61A H -0.139347 0.496576 0.838012 0.040 Uiso 1 1 calc R U . . .
 H61B H -0.222858 0.459714 0.800044 0.040 Uiso 1 1 calc R U . . .
 C62 C -0.2339(4) 0.5359(2) 0.7403(2) 0.0338(12) Uani 1 1 d . . . . .
 H62A H -0.274639 0.507223 0.719162 0.041 Uiso 1 1 calc R U . . .
 H62B H -0.158481 0.528641 0.741445 0.041 Uiso 1 1 calc R U . . .
 C63 C -0.2623(4) 0.5886(2) 0.7136(2) 0.0349(13) Uani 1 1 d . . . . .
 H63A H -0.251705 0.587616 0.675333 0.042 Uiso 1 1 calc R U . . .
 H63B H -0.336824 0.596828 0.714018 0.042 Uiso 1 1 calc R U . . .
 C64 C -0.2023(4) 0.6773(2) 0.7149(2) 0.0367(13) Uani 1 1 d . . . . .
 H64A H -0.275328 0.690547 0.708340 0.044 Uiso 1 1 calc R U . . .
 H64B H -0.179811 0.672584 0.679345 0.044 Uiso 1 1 calc R U . . .
 C65 C -0.1315(4) 0.7167(2) 0.7490(3) 0.0372(14) Uani 1 1 d . . . . .
 H65A H -0.059227 0.702426 0.755394 0.045 Uiso 1 1 calc R U . . .
 H65B H -0.131221 0.750088 0.728171 0.045 Uiso 1 1 calc R U . . .
 O8 O -0.3352(13) 0.3372(5) 0.5424(5) 0.100(2) Uani 0.45 1 d G U P A 1
 C66 C -0.4332(11) 0.3096(7) 0.5289(6) 0.100(3) Uani 0.45 1 d G U P A 1
 H66A H -0.492498 0.334659 0.527675 0.119 Uiso 0.45 1 calc R U P A 1
 H66B H -0.438930 0.281785 0.556171 0.119 Uiso 0.45 1 calc R U P A 1
 C67 C -0.4343(13) 0.2847(7) 0.4729(6) 0.099(3) Uani 0.45 1 d G U P A 1
 H67A H -0.463271 0.309496 0.443398 0.119 Uiso 0.45 1 calc R U P A 1
 H67B H -0.475220 0.251260 0.468717 0.119 Uiso 0.45 1 calc R U P A 1
 C68 C -0.3172(15) 0.2742(8) 0.4739(7) 0.100(2) Uani 0.45 1 d G U P A 1
 H68A H -0.294419 0.240609 0.493007 0.120 Uiso 0.45 1 calc R U P A 1
 H68B H -0.300740 0.272938 0.436761 0.120 Uiso 0.45 1 calc R U P A 1
 C69 C -0.2668(11) 0.3226(8) 0.5054(7) 0.101(2) Uani 0.45 1 d G U P A 1
 H69A H -0.196366 0.313439 0.525574 0.121 Uiso 0.45 1 calc R U P A 1
 H69B H -0.259914 0.352218 0.480290 0.121 Uiso 0.45 1 calc R U P A 1
 O8' O -0.4101(18) 0.2935(10) 0.4999(10) 0.099(2) Uani 0.25 1 d G U P B 3
 C66' C -0.368(2) 0.3376(11) 0.5332(12) 0.101(2) Uani 0.25 1 d G U P B 3
 H66C H -0.382060 0.333198 0.570660 0.121 Uiso 0.25 1 calc R U P B 3
 H66D H -0.400522 0.371298 0.518215 0.121 Uiso 0.25 1 calc R U P B 3
 C67' C -0.250(2) 0.3380(14) 0.5330(13) 0.101(2) Uani 0.25 1 d G U P B 3
 H67C H -0.211906 0.315373 0.562349 0.121 Uiso 0.25 1 calc R U P B 3
 H67D H -0.221366 0.374507 0.536910 0.121 Uiso 0.25 1 calc R U P B 3
 C68' C -0.245(2) 0.3149(15) 0.4767(13) 0.100(2) Uani 0.25 1 d G U P B 3
 H68C H -0.258541 0.342498 0.448163 0.120 Uiso 0.25 1 calc R U P B 3
 H68D H -0.176150 0.298144 0.475851 0.120 Uiso 0.25 1 calc R U P B 3
 C69' C -0.333(2) 0.2735(12) 0.4702(11) 0.100(2) Uani 0.25 1 d G U P B 3
 H69C H -0.363784 0.268843 0.431425 0.120 Uiso 0.25 1 calc R U P B 3
 H69D H -0.305722 0.238796 0.485103 0.120 Uiso 0.25 1 calc R U P B 3
 O8* O -0.2541(16) 0.3488(9) 0.5314(9) 0.100(2) Uani 0.3 1 d G U P C 2
 C66* C -0.2504(17) 0.3051(9) 0.4948(10) 0.100(2) Uani 0.3 1 d G U P C 2
 H66E H -0.307966 0.307900 0.463203 0.120 Uiso 0.3 1 calc R U P C 2
 H66F H -0.257302 0.270917 0.513432 0.120 Uiso 0.3 1 calc R U P C 2
 C67* C -0.144(2) 0.3085(9) 0.4764(8) 0.100(3) Uani 0.3 1 d G U P C 2
 H67E H -0.147264 0.331370 0.443981 0.120 Uiso 0.3 1 calc R U P C 2
 H67F H -0.117975 0.272848 0.468484 0.120 Uiso 0.3 1 calc R U P C 2
 C68* C -0.0752(14) 0.3334(10) 0.5264(10) 0.103(3) Uani 0.3 1 d G U P C 2
 H68E H -0.049889 0.306344 0.554267 0.123 Uiso 0.3 1 calc R U P C 2
 H68F H -0.014405 0.352394 0.516336 0.123 Uiso 0.3 1 calc R U P C 2
 C69* C -0.1519(19) 0.3721(8) 0.5460(9) 0.102(3) Uani 0.3 1 d G U P C 2
 H69E H -0.134013 0.376953 0.585814 0.123 Uiso 0.3 1 calc R U P C 2
 H69F H -0.149494 0.407170 0.528294 0.123 Uiso 0.3 1 calc R U P C 2
 O9* O 0.176(3) 0.1901(10) 0.5269(12) 0.129(3) Uani 0.25 1 d G U P D 2
 C70* C 0.189(3) 0.2398(13) 0.5555(10) 0.131(3) Uani 0.25 1 d G U P D 2
 H70D H 0.243797 0.236653 0.588379 0.157 Uiso 0.25 1 calc R U P D 2
 H70E H 0.122756 0.250917 0.566644 0.157 Uiso 0.25 1 calc R U P D 2
 C71* C 0.222(3) 0.2802(10) 0.5159(15) 0.131(3) Uani 0.25 1 d G U P D 2
 H71C H 0.299259 0.280789 0.518217 0.157 Uiso 0.25 1 calc R U P D 2
 H71D H 0.197465 0.316412 0.522608 0.157 Uiso 0.25 1 calc R U P D 2
 C72* C 0.167(3) 0.2585(13) 0.4609(11) 0.131(3) Uani 0.25 1 d G U P D 2
 H72C H 0.092815 0.269919 0.452719 0.157 Uiso 0.25 1 calc R U P D 2
 H72D H 0.203054 0.269847 0.431029 0.157 Uiso 0.25 1 calc R U P D 2
 C73* C 0.176(3) 0.1984(12) 0.4701(11) 0.128(3) Uani 0.25 1 d G U P D 2
 H73C H 0.116323 0.179751 0.447856 0.154 Uiso 0.25 1 calc R U P D 2
 H73D H 0.241959 0.184805 0.460222 0.154 Uiso 0.25 1 calc R U P D 2
 C70 C 0.1566(13) 0.1519(5) 0.4907(7) 0.114(4) Uani 0.75 1 d D U P E 1
 H70A H 0.111783 0.127089 0.466794 0.171 Uiso 0.75 1 calc R U P E 1
 H70B H 0.226004 0.153150 0.480285 0.171 Uiso 0.75 1 calc R U P E 1
 H70C H 0.163327 0.139800 0.528372 0.171 Uiso 0.75 1 calc R U P E 1
 C71 C 0.1072(13) 0.2076(5) 0.4852(7) 0.128(3) Uani 0.75 1 d D U P E 1
 H71A H 0.099354 0.219514 0.447010 0.154 Uiso 0.75 1 calc R U P E 1
 H71B H 0.036602 0.206148 0.495155 0.154 Uiso 0.75 1 calc R U P E 1
 C72 C 0.1742(14) 0.2469(5) 0.5215(7) 0.130(3) Uani 0.75 1 d D U P E 1
 H72A H 0.244284 0.247837 0.510918 0.156 Uiso 0.75 1 calc R U P E 1
 H72B H 0.183521 0.233571 0.559280 0.156 Uiso 0.75 1 calc R U P E 1
 C73 C 0.1330(15) 0.3032(6) 0.5208(6) 0.133(3) Uani 0.75 1 d D U P E 1
 H73A H 0.063055 0.303064 0.531585 0.160 Uiso 0.75 1 calc R U P E 1
 H73B H 0.180478 0.324896 0.547497 0.160 Uiso 0.75 1 calc R U P E 1
 C74 C 0.1245(14) 0.3280(7) 0.4652(6) 0.134(3) Uani 0.75 1 d D U P E 1
 H74A H 0.094443 0.301435 0.437649 0.161 Uiso 0.75 1 calc R U P E 1
 H74B H 0.074961 0.358210 0.462658 0.161 Uiso 0.75 1 calc R U P E 1
 C75 C 0.2260(13) 0.3475(7) 0.4517(6) 0.127(5) Uani 0.75 1 d D U P E 1
 H75A H 0.213636 0.362956 0.415138 0.191 Uiso 0.75 1 calc R U P E 1
 H75B H 0.255690 0.374678 0.478059 0.191 Uiso 0.75 1 calc R U P E 1
 H75C H 0.275208 0.317797 0.453003 0.191 Uiso 0.75 1 calc R U P E 1

loop_
  _atom_site_aniso_label
  _atom_site_aniso_U_11
  _atom_site_aniso_U_22
  _atom_site_aniso_U_33
  _atom_site_aniso_U_23
  _atom_site_aniso_U_13
  _atom_site_aniso_U_12
 Ti1 0.0119(4) 0.0098(4) 0.0377(5) -0.0003(3) 0.0072(3) 0.0001(3)
 P1 0.0125(5) 0.0133(6) 0.0401(7) 0.0022(5) 0.0066(5) -0.0002(4)
 P2 0.0129(5) 0.0111(5) 0.0430(8) 0.0007(5) 0.0088(5) 0.0003(4)
 Al1 0.0213(7) 0.0157(7) 0.0379(9) -0.0012(6) 0.0077(6) 0.0027(6)
 O1 0.0205(17) 0.0147(16) 0.040(2) 0.0002(14) 0.0083(15) 0.0035(13)
 N1 0.0141(19) 0.0111(18) 0.046(3) 0.0027(17) 0.0067(17) -0.0021(14)
 N2 0.0092(17) 0.0142(18) 0.043(2) -0.0007(17) 0.0101(16) -0.0016(14)
 C1 0.011(2) 0.016(2) 0.042(3) -0.001(2) 0.006(2) 0.0003(17)
 C2 0.013(2) 0.018(2) 0.054(3) 0.002(2) 0.010(2) -0.0034(18)
 C3 0.011(2) 0.028(3) 0.053(3) -0.003(2) 0.006(2) -0.0031(19)
 C4 0.017(2) 0.029(3) 0.047(3) -0.002(2) 0.005(2) 0.000(2)
 C5 0.024(3) 0.021(2) 0.038(3) 0.002(2) 0.006(2) 0.003(2)
 C6 0.014(2) 0.020(2) 0.038(3) -0.002(2) 0.008(2) -0.0028(18)
 C7 0.024(3) 0.039(3) 0.050(4) 0.000(3) 0.001(2) 0.001(2)
 C8 0.022(2) 0.028(3) 0.042(3) 0.001(2) 0.009(2) 0.001(2)
 C9 0.032(3) 0.036(3) 0.052(4) -0.007(3) 0.013(3) -0.003(2)
 C10 0.034(3) 0.045(3) 0.040(3) 0.007(3) 0.007(3) 0.005(3)
 C11 0.021(2) 0.011(2) 0.050(3) 0.002(2) 0.008(2) 0.0022(18)
 C12 0.022(3) 0.013(2) 0.061(4) 0.002(2) 0.010(2) 0.0017(19)
 C13 0.018(2) 0.023(3) 0.061(4) 0.001(2) 0.015(2) 0.002(2)
 C14 0.009(2) 0.012(2) 0.056(3) 0.005(2) 0.006(2) -0.0025(17)
 C15 0.019(2) 0.018(2) 0.055(4) -0.001(2) 0.001(2) -0.0050(19)
 C16 0.020(2) 0.012(2) 0.071(4) -0.001(2) 0.003(3) -0.0033(19)
 C17 0.014(2) 0.016(2) 0.081(5) 0.011(3) 0.008(3) 0.0002(19)
 C18 0.010(2) 0.025(3) 0.066(4) 0.014(3) 0.012(2) 0.0027(19)
 C19 0.014(2) 0.017(2) 0.058(4) 0.009(2) 0.009(2) 0.0044(18)
 C20 0.039(3) 0.019(3) 0.061(4) -0.009(3) 0.005(3) -0.006(2)
 C21 0.033(3) 0.017(3) 0.114(6) 0.018(3) 0.022(3) 0.000(2)
 C22 0.026(3) 0.025(3) 0.054(4) 0.007(2) 0.013(2) 0.007(2)
 C23 0.011(2) 0.011(2) 0.040(3) -0.0038(19) 0.0059(19) -0.0002(16)
 C24 0.012(2) 0.013(2) 0.047(3) -0.003(2) 0.013(2) -0.0037(17)
 C25 0.013(2) 0.016(2) 0.055(3) -0.009(2) 0.012(2) 0.0014(18)
 C26 0.017(2) 0.016(2) 0.053(3) -0.006(2) 0.007(2) 0.0011(18)
 C27 0.011(2) 0.015(2) 0.047(3) -0.001(2) 0.005(2) 0.0019(17)
 C28 0.011(2) 0.014(2) 0.046(3) -0.004(2) 0.010(2) -0.0007(17)
 C29 0.014(2) 0.031(3) 0.065(4) -0.002(3) 0.007(2) 0.008(2)
 C30 0.013(2) 0.012(2) 0.057(3) -0.003(2) 0.008(2) 0.0017(17)
 C31 0.025(3) 0.020(3) 0.068(4) -0.011(3) 0.012(3) 0.000(2)
 C32 0.035(3) 0.007(2) 0.079(5) 0.001(2) 0.000(3) 0.000(2)
 C33 0.016(2) 0.016(2) 0.046(3) 0.002(2) 0.008(2) 0.0010(18)
 C34 0.027(3) 0.031(3) 0.046(3) 0.004(2) 0.013(2) 0.000(2)
 C35 0.021(2) 0.022(3) 0.049(3) -0.003(2) 0.006(2) -0.002(2)
 C36 0.008(2) 0.019(2) 0.044(3) 0.001(2) 0.010(2) 0.0002(17)
 C37 0.016(2) 0.023(2) 0.043(3) -0.001(2) 0.010(2) 0.0030(19)
 C38 0.021(2) 0.030(3) 0.039(3) -0.003(2) 0.011(2) 0.003(2)
 C39 0.015(2) 0.032(3) 0.044(3) 0.007(2) 0.008(2) 0.003(2)
 C40 0.013(2) 0.018(2) 0.050(3) 0.004(2) 0.011(2) 0.0038(18)
 C41 0.009(2) 0.022(2) 0.039(3) 0.001(2) 0.0071(19) 0.0046(17)
 C42 0.027(3) 0.024(3) 0.049(3) -0.004(2) 0.011(2) -0.001(2)
 C43 0.038(3) 0.035(3) 0.051(4) 0.011(3) 0.017(3) 0.006(3)
 C44 0.019(2) 0.015(2) 0.046(3) -0.001(2) 0.010(2) 0.0006(18)
 C45 0.064(4) 0.033(3) 0.040(3) 0.002(3) 0.014(3) 0.020(3)
 C46 0.018(2) 0.031(3) 0.061(4) -0.006(3) 0.016(2) 0.004(2)
 C47 0.034(3) 0.025(3) 0.053(4) -0.009(2) 0.009(3) -0.011(2)
 K1 0.0180(5) 0.0159(5) 0.0447(7) -0.0006(4) 0.0064(4) -0.0012(4)
 O2 0.0190(17) 0.029(2) 0.056(2) 0.0076(17) 0.0101(16) 0.0072(15)
 O3 0.0254(19) 0.0206(18) 0.060(3) 0.0045(17) 0.0158(18) 0.0062(14)
 O4 0.0210(17) 0.0249(18) 0.049(2) -0.0037(16) 0.0041(16) -0.0024(14)
 O5 0.0201(18) 0.0232(18) 0.067(3) -0.0003(18) 0.0052(17) 0.0001(14)
 O6 0.0277(18) 0.0212(17) 0.041(2) -0.0028(15) 0.0117(16) -0.0027(14)
 O7 0.0238(18) 0.0221(18) 0.048(2) 0.0038(16) 0.0089(16) -0.0023(14)
 N3 0.019(2) 0.021(2) 0.039(3) -0.0010(18) 0.0045(18) -0.0026(16)
 N4 0.017(2) 0.017(2) 0.061(3) 0.004(2) 0.009(2) -0.0046(16)
 C48 0.025(3) 0.027(3) 0.044(3) 0.004(2) 0.010(2) -0.003(2)
 C49 0.021(3) 0.035(3) 0.050(3) 0.004(3) 0.011(2) -0.006(2)
 C50 0.025(3) 0.051(4) 0.081(5) 0.027(3) 0.025(3) 0.020(3)
 C51 0.051(4) 0.037(3) 0.076(5) 0.016(3) 0.034(4) 0.026(3)
 C52 0.026(3) 0.018(3) 0.075(4) 0.002(3) 0.012(3) 0.007(2)
 C53 0.027(3) 0.017(2) 0.067(4) 0.009(2) 0.012(3) 0.006(2)
 C54 0.030(3) 0.020(2) 0.044(3) 0.002(2) 0.006(2) 0.004(2)
 C55 0.025(3) 0.031(3) 0.045(3) 0.002(2) 0.001(2) 0.001(2)
 C56 0.032(3) 0.029(3) 0.058(4) -0.007(3) -0.006(3) -0.001(2)
 C57 0.024(3) 0.027(3) 0.074(4) -0.003(3) -0.004(3) -0.003(2)
 C58 0.021(3) 0.028(3) 0.076(4) 0.000(3) 0.009(3) -0.007(2)
 C59 0.030(3) 0.018(3) 0.073(4) 0.003(3) 0.010(3) -0.007(2)
 C60 0.032(3) 0.018(2) 0.047(3) 0.000(2) 0.007(2) -0.005(2)
 C61 0.034(3) 0.014(2) 0.052(3) -0.003(2) 0.008(3) -0.001(2)
 C62 0.026(3) 0.029(3) 0.047(3) -0.008(2) 0.010(2) -0.012(2)
 C63 0.026(3) 0.039(3) 0.040(3) -0.003(3) 0.007(2) -0.011(2)
 C64 0.029(3) 0.032(3) 0.051(4) 0.011(3) 0.010(3) 0.002(2)
 C65 0.026(3) 0.022(3) 0.066(4) 0.011(3) 0.015(3) -0.002(2)
 O8 0.138(5) 0.072(4) 0.083(4) 0.020(3) -0.001(4) -0.003(4)
 C66 0.138(5) 0.071(4) 0.083(4) 0.021(4) 0.002(4) -0.004(4)
 C67 0.137(5) 0.070(4) 0.083(4) 0.018(4) 0.000(4) -0.002(4)
 C68 0.138(5) 0.071(4) 0.084(4) 0.017(3) 0.001(4) -0.002(4)
 C69 0.138(4) 0.073(4) 0.084(4) 0.020(3) 0.000(4) -0.002(3)
 O8' 0.137(5) 0.071(4) 0.082(4) 0.021(3) 0.001(4) -0.003(4)
 C66' 0.138(5) 0.072(4) 0.084(4) 0.021(3) 0.000(4) -0.003(4)
 C67' 0.138(5) 0.072(4) 0.085(4) 0.019(3) -0.002(4) -0.003(4)
 C68' 0.137(5) 0.072(4) 0.084(4) 0.019(3) 0.000(4) -0.002(4)
 C69' 0.137(5) 0.071(4) 0.084(4) 0.018(4) 0.000(4) -0.002(4)
 O8* 0.137(5) 0.070(4) 0.084(4) 0.019(3) -0.002(4) -0.003(4)
 C66* 0.138(5) 0.071(4) 0.084(4) 0.020(3) -0.001(4) -0.002(4)
 C67* 0.137(5) 0.072(4) 0.085(5) 0.020(4) 0.001(4) -0.001(4)
 C68* 0.137(6) 0.076(5) 0.088(5) 0.020(5) 0.001(5) -0.002(5)
 C69* 0.137(5) 0.075(5) 0.087(5) 0.020(4) 0.000(5) -0.003(4)
 O9* 0.137(7) 0.107(6) 0.129(6) -0.015(5) -0.013(6) 0.006(5)
 C70* 0.139(7) 0.109(6) 0.130(6) -0.015(5) -0.014(6) 0.006(5)
 C71* 0.140(7) 0.108(6) 0.131(6) -0.014(5) -0.014(6) 0.006(5)
 C72* 0.140(7) 0.109(6) 0.129(6) -0.013(5) -0.015(6) 0.006(5)
 C73* 0.136(7) 0.107(6) 0.128(6) -0.014(5) -0.014(6) 0.007(5)
 C70 0.119(7) 0.093(7) 0.118(7) -0.018(6) -0.012(6) 0.009(6)
 C71 0.137(7) 0.107(6) 0.128(6) -0.014(5) -0.014(5) 0.007(5)
 C72 0.139(6) 0.109(5) 0.130(6) -0.014(5) -0.014(5) 0.007(5)
 C73 0.143(7) 0.110(6) 0.132(6) -0.013(5) -0.016(6) 0.005(5)
 C74 0.149(7) 0.112(6) 0.126(6) -0.012(5) -0.018(6) 0.003(5)
 C75 0.169(10) 0.102(8) 0.096(8) -0.010(7) -0.017(8) 0.003(8)

_geom_special_details
;
 All esds (except the esd in the dihedral angle between two l.s. planes)
 are estimated using the full covariance matrix.  The cell esds are taken
 into account individually in the estimation of esds in distances, angles
 and torsion angles; correlations between esds in cell parameters are only
 used when they are defined by crystal symmetry.  An approximate (isotropic)
 treatment of cell esds is used for estimating esds involving l.s. planes.
;
loop_
  _geom_bond_atom_site_label_1
  _geom_bond_atom_site_label_2
  _geom_bond_distance
  _geom_bond_site_symmetry_2
  _geom_bond_publ_flag
 Ti1 P1 2.6949(15) . ?
 Ti1 P2 2.7125(15) . ?
 Ti1 O1 1.764(3) . ?
 Ti1 N1 2.118(4) . ?
 Ti1 N2 2.135(4) . ?
 P1 C6 1.817(5) . ?
 P1 C8 1.859(5) . ?
 P1 C11 1.867(5) . ?
 P2 C28 1.810(4) . ?
 P2 C30 1.868(5) . ?
 P2 C33 1.842(6) . ?
 Al1 O1 1.811(3) . ?
 Al1 C45 1.993(6) . ?
 Al1 C46 2.009(5) . ?
 Al1 C47 2.009(5) . ?
 N1 C1 1.395(6) . ?
 N1 C14 1.430(6) . ?
 N2 C23 1.384(6) . ?
 N2 C36 1.435(6) . ?
 C1 C2 1.408(6) . ?
 C1 C6 1.429(7) . ?
 C2 C3 1.376(7) . ?
 C3 C4 1.400(8) . ?
 C4 C5 1.377(7) . ?
 C4 C7 1.507(7) . ?
 C5 C6 1.401(7) . ?
 C8 C9 1.535(7) . ?
 C8 C10 1.537(7) . ?
 C11 C12 1.527(7) . ?
 C11 C13 1.526(7) . ?
 C14 C15 1.409(7) . ?
 C14 C19 1.393(8) . ?
 C15 C16 1.412(7) . ?
 C15 C20 1.497(8) . ?
 C16 C17 1.372(9) . ?
 C17 C18 1.388(8) . ?
 C17 C21 1.517(7) . ?
 C18 C19 1.409(7) . ?
 C19 C22 1.514(7) . ?
 C23 C24 1.422(6) . ?
 C23 C28 1.414(7) . ?
 C24 C25 1.390(7) . ?
 C25 C26 1.392(8) . ?
 C26 C27 1.386(7) . ?
 C26 C29 1.512(7) . ?
 C27 C28 1.395(7) . ?
 C30 C31 1.526(8) . ?
 C30 C32 1.530(8) . ?
 C33 C34 1.521(7) . ?
 C33 C35 1.538(6) . ?
 C36 C37 1.400(7) . ?
 C36 C41 1.415(7) . ?
 C37 C38 1.399(7) . ?
 C37 C42 1.514(7) . ?
 C38 C39 1.393(7) . ?
 C39 C40 1.383(8) . ?
 C39 C43 1.516(7) . ?
 C40 C41 1.389(7) . ?
 C41 C44 1.500(7) . ?
 K1 O2 2.946(4) . ?
 K1 O3 2.816(3) . ?
 K1 O4 2.801(4) . ?
 K1 O5 2.851(4) . ?
 K1 O6 2.750(4) . ?
 K1 O7 2.841(4) . ?
 K1 N3 3.054(4) . ?
 K1 N4 3.023(4) . ?
 K1 C61 3.474(5) . ?
 O2 C49 1.437(6) . ?
 O2 C50 1.429(6) . ?
 O3 C51 1.418(7) . ?
 O3 C52 1.436(6) . ?
 O4 C55 1.425(7) . ?
 O4 C56 1.422(6) . ?
 O5 C57 1.425(7) . ?
 O5 C58 1.426(7) . ?
 O6 C61 1.423(6) . ?
 O6 C62 1.420(7) . ?
 O7 C63 1.424(6) . ?
 O7 C64 1.422(6) . ?
 N3 C48 1.478(6) . ?
 N3 C54 1.462(7) . ?
 N3 C60 1.469(7) . ?
 N4 C53 1.481(6) . ?
 N4 C59 1.474(7) . ?
 N4 C65 1.457(8) . ?
 C48 C49 1.505(7) . ?
 C50 C51 1.498(9) . ?
 C52 C53 1.491(8) . ?
 C54 C55 1.518(7) . ?
 C56 C57 1.504(9) . ?
 C58 C59 1.497(8) . ?
 C60 C61 1.505(8) . ?
 C62 C63 1.501(8) . ?
 C64 C65 1.509(8) . ?
 O8 C66 1.4355 . ?
 O8 C69 1.4360 . ?
 C66 C67 1.5314 . ?
 C67 C68 1.5360 . ?
 C68 C69 1.5328 . ?
 O8' C66' 1.4363 . ?
 O8' C69' 1.4362 . ?
 C66' C67' 1.5316 . ?
 C67' C68' 1.5359 . ?
 C68' C69' 1.5321 . ?
 O8* C66* 1.4360 . ?
 O8* C69* 1.4365 . ?
 C66* C67* 1.5317 . ?
 C67* C68* 1.5354 . ?
 C68* C69* 1.5318 . ?
 O9* C70* 1.4371 . ?
 O9* C73* 1.4366 . ?
 C70* C71* 1.5321 . ?
 C71* C72* 1.5364 . ?
 C72* C73* 1.5317 . ?
 C70 C71 1.538(9) . ?
 C71 C72 1.510(9) . ?
 C72 C73 1.514(9) . ?
 C73 C74 1.509(9) . ?
 C74 C75 1.498(9) . ?

loop_
  _geom_angle_atom_site_label_1
  _geom_angle_atom_site_label_2
  _geom_angle_atom_site_label_3
  _geom_angle
  _geom_angle_site_symmetry_1
  _geom_angle_site_symmetry_3
  _geom_angle_publ_flag
 P1 Ti1 P2 168.28(5) . . ?
 O1 Ti1 P1 92.77(11) . . ?
 O1 Ti1 P2 98.94(12) . . ?
 O1 Ti1 N1 113.80(15) . . ?
 O1 Ti1 N2 117.09(15) . . ?
 N1 Ti1 P1 75.32(11) . . ?
 N1 Ti1 P2 99.36(11) . . ?
 N1 Ti1 N2 129.10(16) . . ?
 N2 Ti1 P1 100.94(12) . . ?
 N2 Ti1 P2 74.07(11) . . ?
 C6 P1 Ti1 98.04(17) . . ?
 C6 P1 C8 103.8(2) . . ?
 C6 P1 C11 108.2(2) . . ?
 C8 P1 Ti1 124.88(17) . . ?
 C8 P1 C11 107.9(2) . . ?
 C11 P1 Ti1 112.07(18) . . ?
 C28 P2 Ti1 98.37(16) . . ?
 C28 P2 C30 102.6(2) . . ?
 C28 P2 C33 102.8(2) . . ?
 C30 P2 Ti1 123.05(17) . . ?
 C33 P2 Ti1 121.28(15) . . ?
 C33 P2 C30 104.6(2) . . ?
 O1 Al1 C45 110.3(2) . . ?
 O1 Al1 C46 107.8(2) . . ?
 O1 Al1 C47 110.7(2) . . ?
 C45 Al1 C46 108.3(3) . . ?
 C45 Al1 C47 109.3(3) . . ?
 C47 Al1 C46 110.4(2) . . ?
 Ti1 O1 Al1 162.4(2) . . ?
 C1 N1 Ti1 127.2(3) . . ?
 C1 N1 C14 112.6(4) . . ?
 C14 N1 Ti1 119.9(3) . . ?
 C23 N2 Ti1 127.8(3) . . ?
 C23 N2 C36 112.2(4) . . ?
 C36 N2 Ti1 118.4(3) . . ?
 N1 C1 C2 123.1(4) . . ?
 N1 C1 C6 120.8(4) . . ?
 C2 C1 C6 116.1(4) . . ?
 C3 C2 C1 122.0(5) . . ?
 C2 C3 C4 122.5(4) . . ?
 C3 C4 C7 121.8(5) . . ?
 C5 C4 C3 115.9(5) . . ?
 C5 C4 C7 122.3(5) . . ?
 C4 C5 C6 123.8(5) . . ?
 C1 C6 P1 116.2(3) . . ?
 C5 C6 P1 124.0(4) . . ?
 C5 C6 C1 119.6(4) . . ?
 C9 C8 P1 108.4(4) . . ?
 C9 C8 C10 109.4(5) . . ?
 C10 C8 P1 119.1(4) . . ?
 C12 C11 P1 110.4(3) . . ?
 C13 C11 P1 119.3(4) . . ?
 C13 C11 C12 111.2(4) . . ?
 C15 C14 N1 119.2(5) . . ?
 C19 C14 N1 120.9(4) . . ?
 C19 C14 C15 119.8(4) . . ?
 C14 C15 C16 118.5(5) . . ?
 C14 C15 C20 120.8(5) . . ?
 C16 C15 C20 120.7(5) . . ?
 C17 C16 C15 122.4(5) . . ?
 C16 C17 C18 118.2(5) . . ?
 C16 C17 C21 120.9(5) . . ?
 C18 C17 C21 120.8(6) . . ?
 C17 C18 C19 121.6(5) . . ?
 C14 C19 C18 119.4(5) . . ?
 C14 C19 C22 120.1(4) . . ?
 C18 C19 C22 120.3(5) . . ?
 N2 C23 C24 123.4(4) . . ?
 N2 C23 C28 121.4(4) . . ?
 C28 C23 C24 115.2(4) . . ?
 C25 C24 C23 122.4(5) . . ?
 C24 C25 C26 121.5(4) . . ?
 C25 C26 C29 121.1(5) . . ?
 C27 C26 C25 116.9(5) . . ?
 C27 C26 C29 121.9(5) . . ?
 C26 C27 C28 122.7(5) . . ?
 C23 C28 P2 115.6(3) . . ?
 C27 C28 P2 123.1(4) . . ?
 C27 C28 C23 121.3(4) . . ?
 C31 C30 P2 109.1(4) . . ?
 C31 C30 C32 109.9(4) . . ?
 C32 C30 P2 116.2(4) . . ?
 C34 C33 P2 112.2(4) . . ?
 C34 C33 C35 111.2(4) . . ?
 C35 C33 P2 110.5(4) . . ?
 C37 C36 N2 121.2(4) . . ?
 C37 C36 C41 119.5(4) . . ?
 C41 C36 N2 119.3(4) . . ?
 C36 C37 C42 120.6(5) . . ?
 C38 C37 C36 119.5(5) . . ?
 C38 C37 C42 119.9(5) . . ?
 C39 C38 C37 121.5(5) . . ?
 C38 C39 C43 121.3(5) . . ?
 C40 C39 C38 118.0(5) . . ?
 C40 C39 C43 120.7(5) . . ?
 C39 C40 C41 122.7(5) . . ?
 C36 C41 C44 120.0(4) . . ?
 C40 C41 C36 118.7(5) . . ?
 C40 C41 C44 121.2(4) . . ?
 O2 K1 N3 57.16(11) . . ?
 O2 K1 N4 120.43(11) . . ?
 O2 K1 C61 90.84(12) . . ?
 O3 K1 O2 59.51(10) . . ?
 O3 K1 O5 93.47(11) . . ?
 O3 K1 O7 94.24(11) . . ?
 O3 K1 N3 116.30(11) . . ?
 O3 K1 N4 61.29(11) . . ?
 O3 K1 C61 133.93(13) . . ?
 O4 K1 O2 91.29(11) . . ?
 O4 K1 O3 126.91(12) . . ?
 O4 K1 O5 60.20(11) . . ?
 O4 K1 O7 134.53(11) . . ?
 O4 K1 N3 61.29(11) . . ?
 O4 K1 N4 119.75(12) . . ?
 O4 K1 C61 84.04(12) . . ?
 O5 K1 O2 117.92(12) . . ?
 O5 K1 N3 121.08(12) . . ?
 O5 K1 N4 59.73(12) . . ?
 O5 K1 C61 132.55(12) . . ?
 O6 K1 O2 93.30(11) . . ?
 O6 K1 O3 117.39(11) . . ?
 O6 K1 O4 106.69(11) . . ?
 O6 K1 O5 144.92(11) . . ?
 O6 K1 O7 59.97(10) . . ?
 O6 K1 N3 61.50(11) . . ?
 O6 K1 N4 119.37(12) . . ?
 O6 K1 C61 22.86(12) . . ?
 O7 K1 O2 130.12(11) . . ?
 O7 K1 O5 104.16(12) . . ?
 O7 K1 N3 121.29(11) . . ?
 O7 K1 N4 59.83(12) . . ?
 O7 K1 C61 78.32(12) . . ?
 N3 K1 C61 43.95(12) . . ?
 N4 K1 N3 177.59(12) . . ?
 N4 K1 C61 137.58(14) . . ?
 C49 O2 K1 115.4(3) . . ?
 C50 O2 K1 111.3(3) . . ?
 C50 O2 C49 110.8(4) . . ?
 C51 O3 K1 114.0(3) . . ?
 C51 O3 C52 111.5(4) . . ?
 C52 O3 K1 114.4(3) . . ?
 C55 O4 K1 115.7(3) . . ?
 C56 O4 K1 114.8(3) . . ?
 C56 O4 C55 112.0(4) . . ?
 C57 O5 K1 113.1(3) . . ?
 C57 O5 C58 112.4(4) . . ?
 C58 O5 K1 113.6(3) . . ?
 C61 O6 K1 108.5(3) . . ?
 C62 O6 K1 118.1(3) . . ?
 C62 O6 C61 111.3(4) . . ?
 C63 O7 K1 112.9(3) . . ?
 C64 O7 K1 120.1(3) . . ?
 C64 O7 C63 112.2(4) . . ?
 C48 N3 K1 114.5(3) . . ?
 C54 N3 K1 105.0(3) . . ?
 C54 N3 C48 110.4(4) . . ?
 C54 N3 C60 109.8(4) . . ?
 C60 N3 K1 106.6(3) . . ?
 C60 N3 C48 110.2(4) . . ?
 C53 N4 K1 107.3(3) . . ?
 C59 N4 K1 110.8(3) . . ?
 C59 N4 C53 109.7(4) . . ?
 C65 N4 K1 108.4(3) . . ?
 C65 N4 C53 111.5(5) . . ?
 C65 N4 C59 109.2(4) . . ?
 N3 C48 C49 111.5(4) . . ?
 O2 C49 C48 106.8(4) . . ?
 O2 C50 C51 107.6(5) . . ?
 O3 C51 C50 108.6(5) . . ?
 O3 C52 C53 109.2(5) . . ?
 N4 C53 C52 113.2(5) . . ?
 N3 C54 C55 113.5(4) . . ?
 O4 C55 C54 107.8(4) . . ?
 O4 C56 C57 108.0(5) . . ?
 O5 C57 C56 108.7(5) . . ?
 O5 C58 C59 108.7(4) . . ?
 N4 C59 C58 112.8(4) . . ?
 N3 C60 C61 112.6(4) . . ?
 O6 C61 K1 48.7(2) . . ?
 O6 C61 C60 109.2(4) . . ?
 C60 C61 K1 88.5(3) . . ?
 O6 C62 C63 109.2(4) . . ?
 O7 C63 C62 107.9(4) . . ?
 O7 C64 C65 108.7(5) . . ?
 N4 C65 C64 114.9(4) . . ?
 C66 O8 C69 110.1 . . ?
 O8 C66 C67 106.3 . . ?
 C66 C67 C68 101.8 . . ?
 C69 C68 C67 101.7 . . ?
 O8 C69 C68 106.2 . . ?
 C69' O8' C66' 110.1 . . ?
 O8' C66' C67' 106.2 . . ?
 C66' C67' C68' 101.8 . . ?
 C69' C68' C67' 101.7 . . ?
 O8' C69' C68' 106.3 . . ?
 C66* O8* C69* 110.1 . . ?
 O8* C66* C67* 106.3 . . ?
 C66* C67* C68* 101.8 . . ?
 C69* C68* C67* 101.8 . . ?
 O8* C69* C68* 106.3 . . ?
 C73* O9* C70* 110.1 . . ?
 O9* C70* C71* 106.2 . . ?
 C70* C71* C72* 101.8 . . ?
 C73* C72* C71* 101.8 . . ?
 O9* C73* C72* 106.2 . . ?
 C72 C71 C70 111.0(12) . . ?
 C71 C72 C73 116.2(13) . . ?
 C74 C73 C72 111.5(15) . . ?
 C75 C74 C73 114.7(15) . . ?

_shelx_res_file
;
TITL 90118.res in P2(1)/n
    90118.res
    created by SHELXL-2019/3 at 14:54:26 on 12-Nov-2023
CELL 0.71073 12.9615 25.1645 25.0121 90 100.067 90
ZERR 4 0.0004 0.0006 0.001 0 0.003 0
LATT 1
SYMM 0.5-X,0.5+Y,0.5-Z
SFAC C H Al K N O P Ti
UNIT 298 510 4 4 16 33 8 4
DFIX 1.54 0.01 C75 C74 C73 C74 C72 C73 C72 C71 C70 C71
SIMU 0.005 0.01 2 O8 > C69*
ISOR 0.02 0.04 C67* O8* C69* C66* C68* C68 O8 C66 C69 C67 C69' O8' C66' =
 C67' C68'
SIMU 0.005 0.01 2 O9* > C75

L.S. 10
PLAN  32
TEMP -173
list 4
fmap 2
acta
WPDB -2
WPDB -2
REM <olex2.extras>
REM <HklSrc "%.\\90118.hkl">
REM </olex2.extras>

WGHT    0.062300   45.739098
FVAR       0.23701
TI1   8    0.245428    0.446772    0.753950    11.00000    0.01189    0.00980 =
         0.03765   -0.00030    0.00720    0.00009
P1    7    0.142962    0.506647    0.672236    11.00000    0.01254    0.01331 =
         0.04005    0.00217    0.00658   -0.00024
P2    7    0.346725    0.370987    0.820360    11.00000    0.01295    0.01114 =
         0.04296    0.00067    0.00881    0.00035
AL1   3    0.200383    0.551187    0.841413    11.00000    0.02128    0.01569 =
         0.03793   -0.00118    0.00769    0.00270
O1    6    0.243686    0.497764    0.802166    11.00000    0.02051    0.01473 =
         0.03983    0.00019    0.00830    0.00351
N1    5    0.099102    0.408342    0.730514    11.00000    0.01412    0.01106 =
         0.04559    0.00268    0.00670   -0.00207
N2    5    0.390043    0.433023    0.726396    11.00000    0.00918    0.01415 =
         0.04350   -0.00066    0.01008   -0.00157
C1    1    0.009325    0.429081    0.698329    11.00000    0.01141    0.01556 =
         0.04247   -0.00132    0.00622    0.00033
C2    1   -0.089396    0.404270    0.692429    11.00000    0.01272    0.01815 =
         0.05421    0.00216    0.00983   -0.00337
AFIX  43
H2    2   -0.096665    0.372945    0.712641    11.00000   -1.20000
AFIX   0
C3    1   -0.175673    0.424039    0.658260    11.00000    0.01062    0.02828 =
         0.05339   -0.00256    0.00597   -0.00314
AFIX  43
H3    2   -0.240444    0.405698    0.655549    11.00000   -1.20000
AFIX   0
C4    1   -0.171670    0.470125    0.627347    11.00000    0.01671    0.02900 =
         0.04700   -0.00153    0.00462    0.00006
C5    1   -0.076042    0.495362    0.633869    11.00000    0.02405    0.02087 =
         0.03826    0.00239    0.00638    0.00253
AFIX  43
H5    2   -0.070903    0.527181    0.614064    11.00000   -1.20000
AFIX   0
C6    1    0.014108    0.476868    0.667993    11.00000    0.01354    0.02040 =
         0.03800   -0.00203    0.00757   -0.00276
C7    1   -0.266521    0.490766    0.589488    11.00000    0.02369    0.03875 =
         0.04977   -0.00005    0.00145    0.00090
AFIX 137
H7A   2   -0.254737    0.527845    0.580197    11.00000   -1.50000
H7B   2   -0.327953    0.488614    0.607333    11.00000   -1.50000
H7C   2   -0.278557    0.469260    0.556315    11.00000   -1.50000
AFIX   0
C8    1    0.166692    0.505024    0.601058    11.00000    0.02236    0.02775 =
         0.04156    0.00123    0.00947    0.00118
AFIX  13
H8    2    0.242600    0.513406    0.602712    11.00000   -1.20000
AFIX   0
C9    1    0.151030    0.447798    0.579917    11.00000    0.03215    0.03551 =
         0.05172   -0.00728    0.01272   -0.00331
AFIX 137
H9A   2    0.076081    0.439323    0.572866    11.00000   -1.50000
H9B   2    0.187738    0.423224    0.607182    11.00000   -1.50000
H9C   2    0.179273    0.444318    0.546210    11.00000   -1.50000
AFIX   0
C10   1    0.105573    0.543344    0.559196    11.00000    0.03420    0.04478 =
         0.03990    0.00712    0.00722    0.00503
AFIX 137
H10A  2    0.130911    0.539945    0.524663    11.00000   -1.50000
H10B  2    0.116060    0.579915    0.572503    11.00000   -1.50000
H10C  2    0.030789    0.534596    0.553739    11.00000   -1.50000
AFIX   0
C11   1    0.134312    0.577738    0.692396    11.00000    0.02107    0.01080 =
         0.04962    0.00164    0.00836    0.00217
AFIX  13
H11   2    0.143747    0.577118    0.732936    11.00000   -1.20000
AFIX   0
C12   1    0.228340    0.608844    0.679821    11.00000    0.02219    0.01315 =
         0.06074    0.00219    0.00954    0.00166
AFIX 137
H12A  2    0.292988    0.589603    0.694186    11.00000   -1.50000
H12B  2    0.230143    0.644015    0.696782    11.00000   -1.50000
H12C  2    0.222245    0.612880    0.640423    11.00000   -1.50000
AFIX   0
C13   1    0.032398    0.608178    0.674197    11.00000    0.01757    0.02278 =
         0.06095    0.00136    0.01487    0.00151
AFIX 137
H13A  2    0.019975    0.612149    0.634614    11.00000   -1.50000
H13B  2    0.037655    0.643380    0.691216    11.00000   -1.50000
H13C  2   -0.025884    0.588555    0.685074    11.00000   -1.50000
AFIX   0
C14   1    0.081278    0.357501    0.752808    11.00000    0.00896    0.01208 =
         0.05635    0.00489    0.00631   -0.00255
C15   1    0.087371    0.311538    0.721322    11.00000    0.01869    0.01782 =
         0.05471   -0.00105    0.00108   -0.00504
C16   1    0.067973    0.261728    0.743590    11.00000    0.01971    0.01227 =
         0.07136   -0.00099    0.00285   -0.00330
AFIX  43
H16   2    0.072376    0.230614    0.722596    11.00000   -1.20000
AFIX   0
C17   1    0.042991    0.256605    0.794444    11.00000    0.01359    0.01587 =
         0.08093    0.01125    0.00812    0.00021
C18   1    0.034929    0.302450    0.824320    11.00000    0.01018    0.02502 =
         0.06593    0.01384    0.01219    0.00266
AFIX  43
H18   2    0.016683    0.299587    0.859378    11.00000   -1.20000
AFIX   0
C19   1    0.053169    0.353131    0.803878    11.00000    0.01418    0.01698 =
         0.05806    0.00851    0.00939    0.00442
C20   1    0.110753    0.315522    0.664928    11.00000    0.03859    0.01924 =
         0.06080   -0.00863    0.00539   -0.00592
AFIX 137
H20A  2    0.130728    0.280470    0.653040    11.00000   -1.50000
H20B  2    0.168495    0.340579    0.664534    11.00000   -1.50000
H20C  2    0.048343    0.328126    0.640292    11.00000   -1.50000
AFIX   0
C21   1    0.025625    0.202291    0.817657    11.00000    0.03252    0.01692 =
         0.11390    0.01788    0.02173    0.00038
AFIX 137
H21A  2    0.092875    0.187766    0.835757    11.00000   -1.50000
H21B  2   -0.005382    0.178432    0.788228    11.00000   -1.50000
H21C  2   -0.021836    0.205591    0.843980    11.00000   -1.50000
AFIX   0
C22   1    0.034836    0.402607    0.835330    11.00000    0.02616    0.02517 =
         0.05404    0.00681    0.01336    0.00663
AFIX 137
H22A  2    0.097174    0.425301    0.839506    11.00000   -1.50000
H22B  2    0.020991    0.392491    0.871247    11.00000   -1.50000
H22C  2   -0.025528    0.422063    0.815602    11.00000   -1.50000
AFIX   0
C23   1    0.477489    0.406432    0.753163    11.00000    0.01091    0.01091 =
         0.03990   -0.00380    0.00585   -0.00023
C24   1    0.576110    0.406967    0.735615    11.00000    0.01158    0.01270 =
         0.04697   -0.00281    0.01258   -0.00368
AFIX  43
H24   2    0.582096    0.425195    0.703037    11.00000   -1.20000
AFIX   0
C25   1    0.664053    0.381788    0.764398    11.00000    0.01309    0.01629 =
         0.05474   -0.00905    0.01160    0.00144
AFIX  43
H25   2    0.728220    0.383257    0.751015    11.00000   -1.20000
AFIX   0
C26   1    0.660179    0.354459    0.812414    11.00000    0.01718    0.01642 =
         0.05255   -0.00574    0.00707    0.00107
C27   1    0.564101    0.352523    0.829497    11.00000    0.01145    0.01462 =
         0.04656   -0.00067    0.00530    0.00194
AFIX  43
H27   2    0.559140    0.333889    0.861983    11.00000   -1.20000
AFIX   0
C28   1    0.474380    0.376834    0.800909    11.00000    0.01099    0.01384 =
         0.04640   -0.00366    0.01016   -0.00071
C29   1    0.757294    0.329361    0.844859    11.00000    0.01439    0.03089 =
         0.06508   -0.00171    0.00664    0.00751
AFIX 137
H29A  2    0.781739    0.350779    0.877326    11.00000   -1.50000
H29B  2    0.812321    0.327666    0.822568    11.00000   -1.50000
H29C  2    0.740786    0.293364    0.855717    11.00000   -1.50000
AFIX   0
C30   1    0.317903    0.298531    0.811078    11.00000    0.01285    0.01207 =
         0.05725   -0.00324    0.00810    0.00165
AFIX  13
H30   2    0.241137    0.293847    0.810611    11.00000   -1.20000
AFIX   0
C31   1    0.339171    0.281284    0.755517    11.00000    0.02474    0.02043 =
         0.06787   -0.01143    0.01214   -0.00023
AFIX 137
H31A  2    0.311942    0.308211    0.728388    11.00000   -1.50000
H31B  2    0.304392    0.247243    0.745491    11.00000   -1.50000
H31C  2    0.414834    0.277326    0.756997    11.00000   -1.50000
AFIX   0
C32   1    0.375192    0.261626    0.855116    11.00000    0.03506    0.00746 =
         0.07906    0.00101    0.00026    0.00007
AFIX 137
H32A  2    0.450707    0.263170    0.855015    11.00000   -1.50000
H32B  2    0.350305    0.225119    0.847878    11.00000   -1.50000
H32C  2    0.361258    0.272953    0.890661    11.00000   -1.50000
AFIX   0
C33   1    0.376182    0.380388    0.894493    11.00000    0.01554    0.01613 =
         0.04617    0.00243    0.00814    0.00097
AFIX  13
H33   2    0.428385    0.352657    0.909736    11.00000   -1.20000
AFIX   0
C34   1    0.279823    0.372984    0.920792    11.00000    0.02748    0.03119 =
         0.04646    0.00407    0.01294   -0.00004
AFIX 137
H34A  2    0.301194    0.371128    0.960314    11.00000   -1.50000
H34B  2    0.244091    0.339970    0.907579    11.00000   -1.50000
H34C  2    0.232115    0.403084    0.911422    11.00000   -1.50000
AFIX   0
C35   1    0.427079    0.434992    0.908571    11.00000    0.02072    0.02174 =
         0.04916   -0.00321    0.00594   -0.00238
AFIX 137
H35A  2    0.379539    0.463027    0.891968    11.00000   -1.50000
H35B  2    0.493077    0.437114    0.894633    11.00000   -1.50000
H35C  2    0.441048    0.439624    0.948080    11.00000   -1.50000
AFIX   0
C36   1    0.412476    0.463693    0.681441    11.00000    0.00838    0.01888 =
         0.04436    0.00123    0.00989    0.00024
C37   1    0.407746    0.440913    0.629993    11.00000    0.01612    0.02303 =
         0.04263   -0.00141    0.01036    0.00300
C38   1    0.426625    0.472582    0.586738    11.00000    0.02145    0.03040 =
         0.03929   -0.00277    0.01105    0.00336
AFIX  43
H38   2    0.421693    0.457206    0.551695    11.00000   -1.20000
AFIX   0
C39   1    0.452492    0.526156    0.593906    11.00000    0.01451    0.03226 =
         0.04357    0.00701    0.00798    0.00350
C40   1    0.462872    0.546956    0.645739    11.00000    0.01337    0.01771 =
         0.04976    0.00442    0.01093    0.00380
AFIX  43
H40   2    0.483554    0.583028    0.651378    11.00000   -1.20000
AFIX   0
C41   1    0.444296    0.517269    0.689892    11.00000    0.00898    0.02231 =
         0.03916    0.00125    0.00711    0.00455
C42   1    0.388121    0.381968    0.621531    11.00000    0.02727    0.02351 =
         0.04876   -0.00448    0.01084   -0.00064
AFIX 137
H42A  2    0.452876    0.362354    0.634751    11.00000   -1.50000
H42B  2    0.365324    0.374787    0.582756    11.00000   -1.50000
H42C  2    0.333457    0.370599    0.641607    11.00000   -1.50000
AFIX   0
C43   1    0.471049    0.560568    0.546741    11.00000    0.03837    0.03481 =
         0.05088    0.01113    0.01735    0.00590
AFIX 137
H43A  2    0.432300    0.593979    0.547017    11.00000   -1.50000
H43B  2    0.446773    0.541779    0.512535    11.00000   -1.50000
H43C  2    0.546067    0.568189    0.550183    11.00000   -1.50000
AFIX   0
C44   1    0.462544    0.540172    0.746125    11.00000    0.01909    0.01526 =
         0.04611   -0.00073    0.00966    0.00059
AFIX 137
H44A  2    0.398912    0.536218    0.761930    11.00000   -1.50000
H44B  2    0.480109    0.577948    0.744493    11.00000   -1.50000
H44C  2    0.520533    0.521314    0.768691    11.00000   -1.50000
AFIX   0
C45   1    0.233674    0.534392    0.920436    11.00000    0.06444    0.03252 =
         0.04003    0.00208    0.01394    0.02006
AFIX 137
H45A  2    0.207737    0.498767    0.926770    11.00000   -1.50000
H45B  2    0.199930    0.560533    0.940768    11.00000   -1.50000
H45C  2    0.309721    0.535618    0.932621    11.00000   -1.50000
AFIX   0
C46   1    0.044050    0.557267    0.819924    11.00000    0.01783    0.03125 =
         0.06076   -0.00553    0.01556    0.00394
AFIX 137
H46A  2    0.018831    0.530614    0.792135    11.00000   -1.50000
H46B  2    0.025984    0.592865    0.805346    11.00000   -1.50000
H46C  2    0.011087    0.551289    0.851811    11.00000   -1.50000
AFIX   0
C47   1    0.269827    0.619936    0.827386    11.00000    0.03449    0.02476 =
         0.05337   -0.00936    0.00924   -0.01117
AFIX 137
H47A  2    0.335233    0.612444    0.814215    11.00000   -1.50000
H47B  2    0.285206    0.640463    0.861138    11.00000   -1.50000
H47C  2    0.222916    0.640433    0.799965    11.00000   -1.50000
AFIX   0

K1    4   -0.199749    0.625713    0.856216    11.00000    0.01799    0.01591 =
         0.04474   -0.00056    0.00636   -0.00117
O2    6   -0.377517    0.615713    0.914577    11.00000    0.01904    0.02937 =
         0.05630    0.00761    0.01008    0.00716
O3    6   -0.348750    0.707789    0.851632    11.00000    0.02544    0.02062 =
         0.06036    0.00451    0.01584    0.00625
O4    6   -0.058987    0.591807    0.947854    11.00000    0.02103    0.02487 =
         0.04917   -0.00370    0.00405   -0.00244
O5    6   -0.029546    0.692559    0.902071    11.00000    0.02007    0.02318 =
         0.06680   -0.00025    0.00523    0.00006
O6    6   -0.256275    0.536888    0.793880    11.00000    0.02770    0.02116 =
         0.04085   -0.00283    0.01173   -0.00272
O7    6   -0.196660    0.627949    0.742955    11.00000    0.02380    0.02213 =
         0.04774    0.00383    0.00894   -0.00232
N3    5   -0.247662    0.523468    0.912919    11.00000    0.01936    0.02133 =
         0.03945   -0.00097    0.00447   -0.00262
N4    5   -0.160569    0.728966    0.801339    11.00000    0.01665    0.01731 =
         0.06131    0.00372    0.00899   -0.00457
C48   1   -0.333967    0.528081    0.944226    11.00000    0.02457    0.02710 =
         0.04419    0.00441    0.01037   -0.00331
AFIX  23
H48A  2   -0.306439    0.543009    0.980539    11.00000   -1.20000
H48B  2   -0.362424    0.492296    0.949370    11.00000   -1.20000
AFIX   0
C49   1   -0.420526    0.563158    0.915731    11.00000    0.02077    0.03498 =
         0.04992    0.00416    0.01082   -0.00592
AFIX  23
H49A  2   -0.445511    0.550206    0.878335    11.00000   -1.20000
H49B  2   -0.480282    0.563257    0.935558    11.00000   -1.20000
AFIX   0
C50   1   -0.457837    0.653438    0.895380    11.00000    0.02509    0.05072 =
         0.08068    0.02723    0.02540    0.02012
AFIX  23
H50A  2   -0.510498    0.654104    0.919665    11.00000   -1.20000
H50B  2   -0.493601    0.643752    0.858396    11.00000   -1.20000
AFIX   0
C51   1   -0.406843    0.706782    0.894671    11.00000    0.05074    0.03723 =
         0.07621    0.01574    0.03417    0.02580
AFIX  23
H51A  2   -0.460868    0.735010    0.889320    11.00000   -1.20000
H51B  2   -0.359701    0.713218    0.929701    11.00000   -1.20000
AFIX   0
C52   1   -0.308513    0.759961    0.844288    11.00000    0.02641    0.01825 =
         0.07486    0.00206    0.01206    0.00686
AFIX  23
H52A  2   -0.256140    0.769888    0.876470    11.00000   -1.20000
H52B  2   -0.366191    0.786244    0.840199    11.00000   -1.20000
AFIX   0
C53   1   -0.258833    0.760198    0.794823    11.00000    0.02735    0.01708 =
         0.06746    0.00924    0.01167    0.00565
AFIX  23
H53A  2   -0.309105    0.745558    0.763968    11.00000   -1.20000
H53B  2   -0.243591    0.797369    0.785834    11.00000   -1.20000
AFIX   0
C54   1   -0.149778    0.509742    0.948817    11.00000    0.03002    0.01988 =
         0.04384    0.00240    0.00639    0.00445
AFIX  23
H54A  2   -0.099294    0.496296    0.926555    11.00000   -1.20000
H54B  2   -0.163575    0.480685    0.973306    11.00000   -1.20000
AFIX   0
C55   1   -0.100394    0.556066    0.982933    11.00000    0.02530    0.03075 =
         0.04502    0.00172    0.00133    0.00054
AFIX  23
H55A  2   -0.153636    0.574282    1.000309    11.00000   -1.20000
H55B  2   -0.043743    0.543182    1.011795    11.00000   -1.20000
AFIX   0
C56   1    0.001340    0.633021    0.977138    11.00000    0.03236    0.02902 =
         0.05837   -0.00683   -0.00584   -0.00094
AFIX  23
H56A  2    0.056226    0.617611    1.005391    11.00000   -1.20000
H56B  2   -0.044183    0.656078    0.995128    11.00000   -1.20000
AFIX   0
C57   1    0.050826    0.664920    0.937482    11.00000    0.02409    0.02664 =
         0.07380   -0.00326   -0.00416   -0.00331
AFIX  23
H57A  2    0.101517    0.690595    0.957255    11.00000   -1.20000
H57B  2    0.088938    0.641051    0.916200    11.00000   -1.20000
AFIX   0
C58   1    0.010719    0.723977    0.862924    11.00000    0.02096    0.02757 =
         0.07631   -0.00045    0.00930   -0.00706
AFIX  23
H58A  2    0.036522    0.700638    0.836245    11.00000   -1.20000
H58B  2    0.069982    0.745925    0.881127    11.00000   -1.20000
AFIX   0
C59   1   -0.075027    0.759034    0.834605    11.00000    0.02954    0.01815 =
         0.07269    0.00271    0.01046   -0.00677
AFIX  23
H59A  2   -0.103980    0.779991    0.862046    11.00000   -1.20000
H59B  2   -0.045277    0.784282    0.811014    11.00000   -1.20000
AFIX   0
C60   1   -0.272755    0.482915    0.870410    11.00000    0.03233    0.01819 =
         0.04706    0.00022    0.00656   -0.00453
AFIX  23
H60A  2   -0.349071    0.483491    0.856421    11.00000   -1.20000
H60B  2   -0.254785    0.447425    0.886448    11.00000   -1.20000
AFIX   0
C61   1   -0.214915    0.491361    0.823924    11.00000    0.03388    0.01414 =
         0.05156   -0.00285    0.00764   -0.00150
AFIX  23
H61A  2   -0.139347    0.496576    0.838012    11.00000   -1.20000
H61B  2   -0.222858    0.459714    0.800044    11.00000   -1.20000
AFIX   0
C62   1   -0.233917    0.535871    0.740291    11.00000    0.02647    0.02874 =
         0.04739   -0.00765    0.00969   -0.01224
AFIX  23
H62A  2   -0.274639    0.507223    0.719162    11.00000   -1.20000
H62B  2   -0.158481    0.528641    0.741445    11.00000   -1.20000
AFIX   0
C63   1   -0.262304    0.588565    0.713571    11.00000    0.02597    0.03918 =
         0.04029   -0.00330    0.00745   -0.01120
AFIX  23
H63A  2   -0.251705    0.587616    0.675333    11.00000   -1.20000
H63B  2   -0.336824    0.596828    0.714018    11.00000   -1.20000
AFIX   0
C64   1   -0.202294    0.677286    0.714894    11.00000    0.02865    0.03206 =
         0.05050    0.01059    0.01032    0.00162
AFIX  23
H64A  2   -0.275328    0.690547    0.708340    11.00000   -1.20000
H64B  2   -0.179811    0.672584    0.679345    11.00000   -1.20000
AFIX   0
C65   1   -0.131542    0.716663    0.749017    11.00000    0.02565    0.02243 =
         0.06600    0.01053    0.01450   -0.00224
AFIX  23
H65A  2   -0.059227    0.702426    0.755394    11.00000   -1.20000
H65B  2   -0.131221    0.750088    0.728171    11.00000   -1.20000
AFIX   6

PART 1
O8    6   -0.335179    0.337222    0.542399    10.45000    0.13807    0.07202 =
         0.08290    0.02018   -0.00125   -0.00277
C66   1   -0.433207    0.309630    0.528881    10.45000    0.13783    0.07115 =
         0.08340    0.02069    0.00213   -0.00413
AFIX  23
H66A  2   -0.492498    0.334659    0.527675    10.45000   -1.20000
H66B  2   -0.438930    0.281785    0.556171    10.45000   -1.20000
AFIX   5
C67   1   -0.434299    0.284678    0.472942    10.45000    0.13707    0.06972 =
         0.08331    0.01802    0.00033   -0.00240
AFIX  23
H67A  2   -0.463271    0.309496    0.443398    10.45000   -1.20000
H67B  2   -0.475220    0.251260    0.468717    10.45000   -1.20000
AFIX   5
C68   1   -0.317239    0.274190    0.473921    10.45000    0.13784    0.07146 =
         0.08379    0.01691    0.00069   -0.00184
AFIX  23
H68A  2   -0.294419    0.240609    0.493007    10.45000   -1.20000
H68B  2   -0.300740    0.272938    0.436761    10.45000   -1.20000
AFIX   5
C69   1   -0.266840    0.322562    0.505428    10.45000    0.13820    0.07303 =
         0.08420    0.02025   -0.00036   -0.00168
AFIX  23
H69A  2   -0.196366    0.313439    0.525574    10.45000   -1.20000
H69B  2   -0.259914    0.352218    0.480290    10.45000   -1.20000
AFIX   6

PART 3
O8'   6   -0.410116    0.293501    0.499891    10.25000    0.13704    0.07111 =
         0.08210    0.02065    0.00059   -0.00308
C66'  1   -0.368230    0.337603    0.533219    10.25000    0.13781    0.07205 =
         0.08447    0.02074   -0.00047   -0.00325
AFIX  23
H66C  2   -0.382060    0.333198    0.570660    10.25000   -1.20000
H66D  2   -0.400522    0.371298    0.518215    10.25000   -1.20000
AFIX   5
C67'  1   -0.250129    0.337992    0.533033    10.25000    0.13759    0.07241 =
         0.08468    0.01945   -0.00172   -0.00258
AFIX  23
H67C  2   -0.211906    0.315373    0.562349    10.25000   -1.20000
H67D  2   -0.221366    0.374507    0.536910    10.25000   -1.20000
AFIX   5
C68'  1   -0.244951    0.314889    0.476725    10.25000    0.13715    0.07181 =
         0.08386    0.01906    0.00032   -0.00193
AFIX  23
H68C  2   -0.258541    0.342498    0.448163    10.25000   -1.20000
H68D  2   -0.176150    0.298144    0.475851    10.25000   -1.20000
AFIX   5
C69'  1   -0.332961    0.273509    0.470235    10.25000    0.13726    0.07140 =
         0.08381    0.01782    0.00040   -0.00209
AFIX  23
H69C  2   -0.363784    0.268843    0.431425    10.25000   -1.20000
H69D  2   -0.305722    0.238796    0.485103    10.25000   -1.20000
AFIX   6

PART 2
O8*   6   -0.254096    0.348790    0.531361    10.30000    0.13742    0.06997 =
         0.08447    0.01942   -0.00224   -0.00286
C66*  1   -0.250401    0.305110    0.494801    10.30000    0.13758    0.07107 =
         0.08419    0.01984   -0.00063   -0.00163
AFIX  23
H66E  2   -0.307966    0.307900    0.463203    10.30000   -1.20000
H66F  2   -0.257302    0.270917    0.513432    10.30000   -1.20000
AFIX   5
C67*  1   -0.143884    0.308489    0.476438    10.30000    0.13668    0.07203 =
         0.08466    0.02009    0.00101   -0.00108
AFIX  23
H67E  2   -0.147264    0.331370    0.443981    10.30000   -1.20000
H67F  2   -0.117975    0.272848    0.468484    10.30000   -1.20000
AFIX   5
C68*  1   -0.075199    0.333448    0.526357    10.30000    0.13688    0.07647 =
         0.08844    0.01978    0.00148   -0.00215
AFIX  23
H68E  2   -0.049889    0.306344    0.554267    10.30000   -1.20000
H68F  2   -0.014405    0.352394    0.516336    10.30000   -1.20000
AFIX   5
C69*  1   -0.151894    0.372109    0.545989    10.30000    0.13696    0.07540 =
         0.08671    0.01987   -0.00039   -0.00268
AFIX  23
H69E  2   -0.134013    0.376953    0.585814    10.30000   -1.20000
H69F  2   -0.149494    0.407170    0.528294    10.30000   -1.20000
AFIX   6

O9*   6    0.175719    0.190067    0.526931    10.25000    0.13653    0.10749 =
         0.12854   -0.01459   -0.01338    0.00618
C70*  1    0.189159    0.239816    0.555513    10.25000    0.13932    0.10913 =
         0.13023   -0.01450   -0.01362    0.00605
AFIX  23
H70D  2    0.243797    0.236653    0.588379    10.25000   -1.20000
H70E  2    0.122756    0.250917    0.566644    10.25000   -1.20000
AFIX   5
C71*  1    0.222231    0.280208    0.515896    10.25000    0.14010    0.10827 =
         0.13101   -0.01386   -0.01438    0.00565
AFIX  23
H71C  2    0.299259    0.280789    0.518217    10.25000   -1.20000
H71D  2    0.197465    0.316412    0.522608    10.25000   -1.20000
AFIX   5
C72*  1    0.166983    0.258480    0.460884    10.25000    0.14021    0.10915 =
         0.12903   -0.01332   -0.01491    0.00579
AFIX  23
H72C  2    0.092815    0.269919    0.452719    10.25000   -1.20000
H72D  2    0.203054    0.269847    0.431029    10.25000   -1.20000
AFIX   5
C73*  1    0.176131    0.198370    0.470141    10.25000    0.13633    0.10735 =
         0.12797   -0.01424   -0.01434    0.00666
AFIX  23
H73C  2    0.116323    0.179751    0.447856    10.25000   -1.20000
H73D  2    0.241959    0.184805    0.460222    10.25000   -1.20000
AFIX   0

PART 1
C70   1    0.156555    0.151854    0.490662    10.75000    0.11940    0.09277 =
         0.11779   -0.01759   -0.01224    0.00921
AFIX  33
H70A  2    0.111783    0.127089    0.466794    10.75000   -1.50000
H70B  2    0.226004    0.153150    0.480285    10.75000   -1.50000
H70C  2    0.163327    0.139800    0.528372    10.75000   -1.50000
AFIX   0
C71   1    0.107214    0.207589    0.485227    10.75000    0.13671    0.10742 =
         0.12757   -0.01404   -0.01437    0.00656
AFIX  23
H71A  2    0.099354    0.219514    0.447010    10.75000   -1.20000
H71B  2    0.036602    0.206148    0.495155    10.75000   -1.20000
AFIX   0
C72   1    0.174191    0.246902    0.521501    10.75000    0.13862    0.10859 =
         0.12974   -0.01427   -0.01419    0.00728
AFIX  23
H72A  2    0.244284    0.247837    0.510918    10.75000   -1.20000
H72B  2    0.183521    0.233571    0.559280    10.75000   -1.20000
AFIX   0
C73   1    0.132959    0.303224    0.520757    10.75000    0.14302    0.11034 =
         0.13176   -0.01324   -0.01568    0.00475
AFIX  23
H73A  2    0.063055    0.303064    0.531585    10.75000   -1.20000
H73B  2    0.180478    0.324896    0.547497    10.75000   -1.20000
AFIX   0
C74   1    0.124502    0.327997    0.465216    10.75000    0.14867    0.11164 =
         0.12630   -0.01245   -0.01806    0.00344
AFIX  23
H74A  2    0.094443    0.301435    0.437649    10.75000   -1.20000
H74B  2    0.074961    0.358210    0.462658    10.75000   -1.20000
AFIX   0
C75   1    0.226038    0.347547    0.451684    10.75000    0.16882    0.10216 =
         0.09614   -0.01043   -0.01745    0.00256
AFIX  33
H75A  2    0.213636    0.362956    0.415138    10.75000   -1.50000
H75B  2    0.255690    0.374678    0.478059    10.75000   -1.50000
H75C  2    0.275208    0.317797    0.453003    10.75000   -1.50000
AFIX   0
HKLF 4


REM  90118.res in P2(1)/n
REM wR2 = 0.2310, GooF = S = 1.134, Restrained GooF = 1.123 for all data
REM R1 = 0.0897 for 11720 Fo > 4sig(Fo) and 0.1081 for all 14678 data
REM 947 parameters refined using 503 restraints

END

WGHT      0.0623     45.7307

REM Highest difference peak  1.271,  deepest hole -1.019,  1-sigma level  0.101
Q1    1  -0.4757  0.3102  0.5158  11.00000  0.05    1.27
Q2    1   0.1797  0.2938  0.4825  11.00000  0.05    1.04
Q3    1   0.3628  0.3723  0.8604  11.00000  0.05    1.03
Q4    1  -0.1847  0.6259  0.8998  11.00000  0.05    1.03
Q5    1  -0.1245  0.3160  0.4965  11.00000  0.05    1.03
Q6    1  -0.2031  0.2993  0.4767  11.00000  0.05    0.93
Q7    1  -0.3521  0.2857  0.4560  11.00000  0.05    0.90
Q8    1   0.2362  0.4471  0.7163  11.00000  0.05    0.88
Q9    1   0.2664  0.4486  0.7977  11.00000  0.05    0.88
Q10   1   0.2137  0.5464  0.8815  11.00000  0.05    0.86
Q11   1   0.1914  0.3468  0.4553  11.00000  0.05    0.86
Q12   1  -0.3931  0.3461  0.5537  11.00000  0.05    0.85
Q13   1  -0.4362  0.2760  0.4852  11.00000  0.05    0.83
Q14   1  -0.2160  0.6270  0.8167  11.00000  0.05    0.82
Q15   1   0.3350  0.3700  0.7798  11.00000  0.05    0.81
Q16   1   0.1376  0.5053  0.6346  11.00000  0.05    0.81
Q17   1   0.1985  0.2840  0.5403  11.00000  0.05    0.77
Q18   1  -0.1371  0.3500  0.5400  11.00000  0.05    0.69
Q19   1  -0.2816  0.3493  0.5407  11.00000  0.05    0.66
Q20   1   0.3151  0.3293  0.4423  11.00000  0.05    0.60
Q21   1   0.2603  0.2587  0.4774  11.00000  0.05    0.60
Q22   1  -0.5384  0.2745  0.4597  11.00000  0.05    0.57
Q23   1   0.1675  0.2426  0.4531  11.00000  0.05    0.57
Q24   1  -0.2205  0.3492  0.5216  11.00000  0.05    0.56
Q25   1   0.1627  0.5066  0.7166  11.00000  0.05    0.55
Q26   1   0.1008  0.5502  0.8209  11.00000  0.05    0.47
Q27   1   0.4075  0.3777  0.8124  11.00000  0.05    0.46
Q28   1   0.0671  0.4920  0.6611  11.00000  0.05    0.45
Q29   1   0.1621  0.4221  0.7360  11.00000  0.05    0.41
Q30   1   0.1850  0.5495  0.7998  11.00000  0.05    0.40
Q31   1   0.2985  0.3008  0.7622  11.00000  0.05    0.39
Q32   1  -0.1709  0.6282  0.7798  11.00000  0.05    0.38
;
_shelx_res_checksum                86122
_shelx_hkl_file
;
   0   0  -3-0.86678 0.69963   4
   0   0  -4 52.0493 1.60235   2
   0   0  -5 1.80591 0.94750   2
   0   0  -6 657.289 16.0775   2
   0   0  -7-0.97194 1.03909   2
   0   0   7 1.09180 1.00525   2
   0   0  -8 527.864 13.1269   2
   0   0   8 533.535 13.1642   2
   0   0  -9-0.16173 1.21495   2
   0   0  -9 3.02480 1.78088   4
   0   0   9 1.00338 1.22580   2
   0   0 -10 628.087 16.5232   4
   0   0 -10 668.562 16.1888   2
   0   0 -11-3.04382 1.57558   2
   0   0 -12 2030.79 50.7599   4
   0   0 -12 2096.74 50.3389   2
   0   0 -14 839.801 21.6350   4
   0   0 -14 856.015 21.0908   2
   0   0 -16 104.998 4.48002   4
   0   0 -16 111.341 3.73557   2
   0   0 -17-2.71763 3.18756   4
   0   0 -17 0.53753 2.17584   2
   0   0 -18 442.756 12.2199   4
   0   0 -18 419.708 11.2376   2
   0   0 -19-2.19337 3.57899   4
   0   0 -19-5.77157 2.55075   2
   0   0 -20 154.602 6.42983   4
   0   0 -20 165.736 5.32616   2
   0   0 -21-7.80656 3.89081   4
   0   0 -21-0.94288 2.56645   2
   0   0 -22 0.89362 3.91016   4
   0   0 -22 0.70443 2.77249   2
   0   0 -23-1.29130 4.32508   4
   0   0 -23 1.90262 2.96023   2
   0   0 -24 41.5537 5.05836   4
   0   0 -25-3.96991 4.86735   4
   0   0 -26 162.791 7.56488   4
   0   0 -27-8.80042 5.16989   4
   0   0 -28-6.17211 5.16878   4
   0   0 -29-5.48163 5.52269   4
   0  -1   4 672.318 17.1418   4
   0  -1  -4 722.497 17.0739   2
   0   1  -5 172.357 4.70525   2
   0  -1   5 198.788 4.99042   4
   0  -1  -5 183.651 4.77723   2
   0   1  -6 1274.39 30.7751   2
   0  -1   6 1287.22 30.9692   4
   0  -1  -6 1252.15 30.8102   2
   0   1   7 15.9213 1.24973   2
   0   1  -7 14.9009 1.20885   2
   0  -1  -7 19.1173 1.24988   2
   0   1  -8 1.32163 1.06568   2
   0   1   8 0.74239 1.16573   2
   0   1  -8 1.60857 1.38936   4
   0  -1  -8 4.64740 1.13222   2
   0   1  -9 176.942 4.69810   2
   0   1   9 179.875 4.77390   2
   0  -1  -9 145.875 5.08571   4
   0   1  -9 178.278 5.06253   4
   0  -1  -9 180.280 4.77519   2
   0   1  10 216.411 5.68521   2
   0   1 -10 208.838 5.61952   2
   0   1 -10 208.884 5.96929   4
   0  -1 -10 197.308 6.16482   4
   0  -1 -10 210.429 5.67720   2
   0   1 -11 167.347 5.07271   2
   0   1  11 185.973 5.15427   2
   0   1 -11 189.293 5.60452   4
   0  -1 -11 190.716 5.78778   4
   0  -1 -11 194.424 5.17227   2
   0   1 -12 415.646 11.1099   2
   0   1  12 438.546 11.1994   2
   0   1 -12 443.277 11.5978   4
   0  -1 -12 456.266 11.7813   4
   0  -1 -12 448.722 11.2050   2
   0   1  13 34.3374 2.13395   2
   0  -1 -13 35.4431 3.22626   4
   0   1 -13 42.3600 2.90914   4
   0   1 -13 34.2323 2.16376   2
   0  -1 -13 38.9077 2.28481   2
   0  -1 -14 51.7666 3.16097   4
   0   1 -14 53.9035 2.98382   4
   0   1 -14 42.4622 2.21839   2
   0  -1 -14 46.3022 2.35255   2
   0   1 -15 51.0601 3.12724   4
   0  -1 -15 52.9951 3.30370   4
   0  -1 -15 47.7755 2.51045   2
   0   1 -15 42.5711 2.33548   2
   0   1 -16 108.605 4.48696   4
   0  -1 -16 98.9704 4.44171   4
   0  -1 -16 99.2689 3.60039   2
   0   1 -16 95.9486 3.48514   2
   0  -1 -17 105.883 4.86891   4
   0   1 -17 102.972 4.67900   4
   0  -1 -17 103.031 3.88324   2
   0   1 -17 104.162 3.73288   2
   0  -1 -18 175.222 6.61831   4
   0   1 -18 181.823 5.58637   2
   0  -1 -18 177.508 5.69617   2
   0   1 -18 215.735 6.61615   4
   0  -1 -19 11.7806 3.50877   4
   0   1 -19 20.9256 3.54793   4
   0   1 -19 10.0885 2.35761   2
   0  -1 -19 12.7421 2.57413   2
   0  -1 -20 27.1784 3.89554   4
   0   1 -20 22.0578 3.86241   4
   0   1 -20 23.6574 2.62060   2
   0  -1 -20 23.7192 2.84214   2
   0  -1 -21 15.5973 4.16228   4
   0   1 -21 16.1318 4.06587   4
   0  -1 -21 15.7987 2.86392   2
   0   1 -21 18.6836 2.67021   2
   0   1 -22 4.97970 2.76799   2
   0  -1 -22-4.39271 4.28390   4
   0   1 -22-6.01439 4.08854   4
   0   1 -23 75.2274 5.45076   4
   0  -1 -23 72.7317 5.31019   4
   0   1 -23 82.8578 3.88493   2
   0   1  24-1.54763 4.12807   5
   0   1 -24 4.69271 3.12206   2
   0  -1 -24 3.22070 4.59471   4
   0   1 -24-0.48948 4.55345   4
   0   1 -25 3.37656 4.65515   4
   0  -1 -25 0.72570 4.73264   4
   0   1  25 5.28192 4.24684   5
   0   1 -26 7.11163 4.87092   4
   0  -1 -26 3.52801 4.94474   4
   0   1  26 7.79131 4.39834   5
   0   1 -27-0.27662 4.95739   4
   0  -1 -27-7.24105 5.32392   4
   0  -1 -28 5.91755 5.49426   4
   0   1 -28 3.42738 5.14998   4
   0   1 -29 5.34008 5.44797   4
   0  -1 -29-3.52801 5.68794   4
   0   2  -2 875.538 22.5161   6
   0   2   2 1022.49 22.6652   1
   0  -2  -3 3839.95 92.6255   1
   0   2   4 1555.06 37.7820   5
   0  -2   4 1570.57 37.8448   4
   0   2   5 18.3490 1.37361   5
   0  -2  -5 13.3135 1.46930   2
   0  -2   5 17.8304 1.61901   4
   0   2   6 2341.30 55.8880   5
   0  -2   6 2293.60 55.9652   4
   0  -2  -6 2296.50 55.8881   2
   0  -2   7 317.834 8.34219   4
   0  -2  -7 320.193 8.16186   2
   0  -2   8 674.748 16.0774   4
   0   2  -8 637.535 15.7665   2
   0   2   8 609.895 15.8230   2
   0  -2  -8 660.937 15.8656   2
   0   2  -8 626.471 15.9982   4
   0   2   9 2.70212 1.29790   2
   0   2  -9 1.70732 1.17979   2
   0  -2   9 0.58714 1.94381   4
   0   2  -9 4.21880 1.60608   4
   0  -2  -9 3.21745 1.34407   2
   0   2 -10 17.2914 1.50085   2
   0   2  10 15.7965 1.45321   2
   0  -2 -10 16.3056 1.68220   2
   0   2 -10 16.8657 1.97470   4
   0   2  11 3.18374 1.52687   2
   0   2 -11 5.06669 1.51096   2
   0   2 -11 7.09547 2.02516   4
   0  -2 -11 5.61565 1.76878   2
   0   2 -12 416.883 11.0308   2
   0   2  12 413.065 11.1192   2
   0  -2 -12 450.812 11.1928   2
   0   2 -12 424.923 11.4973   4
   0  -2 -13 389.486 11.2261   4
   0   2  13 370.994 10.5898   2
   0   2 -13 388.671 10.4973   2
   0  -2 -13 409.558 10.6670   2
   0  -2 -14 115.997 4.61131   4
   0   2 -14 102.804 3.50506   2
   0   2  14 96.6567 3.61832   2
   0  -2 -14 113.818 3.69038   2
   0   2 -14 115.106 4.32174   4
   0  -2 -15 393.816 10.6292   4
   0   2  15 352.484 9.77916   2
   0   2 -15 354.387 9.63030   2
   0  -2 -15 387.326 9.82427   2
   0   2 -15 384.866 10.3063   4
   0  -2 -16 98.8139 4.60664   4
   0   2  16 96.1328 3.55819   2
   0   2 -16 99.6667 4.29531   4
   0  -2 -16 100.961 3.68534   2
   0   2 -16 89.2818 3.37146   2
   0   2 -17 75.7126 4.01262   4
   0  -2 -17 74.0493 3.29404   2
   0   2 -17 76.1732 3.04459   2
   0  -2 -17 68.7089 4.22285   4
   0   2 -18 6.10060 2.10306   2
   0  -2 -18 0.23546 2.38777   2
   0  -2 -18 2.94294 3.45845   4
   0   2 -19 22.7879 3.56436   4
   0  -2 -19 18.1059 3.71594   4
   0   2 -19 19.3437 2.37977   2
   0  -2 -19 26.1265 2.65434   2
   0   2 -20-4.69734 3.70850   4
   0  -2 -20 0.53387 3.70063   4
   0   2 -20 0.02457 2.28486   2
   0   2  20 0.68371 3.15840   5
   0   2 -21 31.7910 4.20541   4
   0   2 -21 31.0230 2.79330   2
   0   2  21 28.2608 3.71702   5
   0  -2 -21 30.9355 4.42492   4
   0  -2 -22 15.4394 4.25891   4
   0   2  22 10.1199 3.79690   5
   0   2 -22 13.7919 2.70277   2
   0   2 -22 12.2725 4.10357   4
   0  -2 -23 23.3532 4.65795   4
   0   2 -23 32.3251 4.62918   4
   0   2  23 24.8361 4.10472   5
   0   2 -23 33.7501 3.06059   2
   0   2 -24 114.550 6.21879   4
   0   2 -24 111.773 4.54530   2
   0   2  24 108.203 5.71863   5
   0  -2 -24 107.529 6.36856   4
   0  -2 -25-8.03517 5.03917   4
   0   2  25-0.05138 4.23521   5
   0   2 -25-5.79311 4.69039   4
   0   2 -26 37.3067 5.26806   4
   0  -2 -26 35.8758 5.49515   4
   0   2 -27 6.54677 5.09586   4
   0  -2 -27 6.54533 5.30690   4
   0   2 -28 27.1868 5.50939   4
   0  -2 -28 22.7287 5.87542   4
   0   2 -29-1.96208 5.48928   4
   0  -2 -29 5.68632 5.84075   4
   0  -3  -1 778.978 20.0339   1
   0   3   1 837.886 20.0629   1
   0   3  -1 840.221 20.0943   1
   0  -3   1 815.359 20.0781   1
   0   3   2 128.880 3.76874   1
   0  -3  -2 141.933 3.79937   1
   0  -3  -3 6582.70 145.191   1
   0   3   3 6385.32 144.978   5
   0  -3   3 6215.34 144.966   6
   0  -3   4 636.907 15.7875   6
   0   3   4 660.067 15.8097   5
   0  -3   4 600.794 15.8107   4
   0  -3  -4 701.281 16.1425   1
   0  -3   5 1421.77 35.3655   4
   0   3   5 1485.06 35.3280   5
   0   3   6 24.8441 1.57547   5
   0  -3   6 9.37420 1.59981   4
   0   3  -7 174.535 5.33333   4
   0   3   7 193.693 5.24425   5
   0  -3   7 215.126 5.42928   4
   0   3   8 133.345 3.77676   5
   0   3  -8 120.644 3.91427   4
   0   3   8 121.357 3.67721   2
   0  -3  -8 128.970 3.83109   2
   0  -3   8 125.671 3.93801   4
   0   3   9 88.8357 3.04318   5
   0  -3   9 84.7683 3.27866   4
   0   3   9 85.7871 2.93163   2
   0  -3  -9 94.3633 3.04010   2
   0   3  -9 96.0673 3.21003   4
   0   3 -10 29.1174 2.24039   4
   0   3  10 25.9728 2.14031   5
   0  -3  10 22.9296 2.51791   4
   0   3  10 27.7335 1.82324   2
   0   3 -10 29.2388 1.70966   2
   0  -3 -10 31.2643 1.97909   2
   0   3 -11 818.959 20.3310   4
   0   3  11 807.204 20.1694   5
   0  -3  11 833.504 20.3559   4
   0   3  11 783.786 20.0587   2
   0   3 -11 783.714 19.9426   2
   0  -3 -11 836.331 20.1147   2
   0   3 -12 144.156 4.80308   4
   0  -3  12 147.470 5.05470   4
   0   3  12 157.260 4.66444   5
   0   3  12 139.952 4.37739   2
   0   3 -12 138.972 4.25434   2
   0  -3 -12 149.913 4.55585   2
   0   3  13 3.22861 1.89865   5
   0  -3 -13 4.05100 1.85594   2
   0   3  13-1.81791 1.56469   2
   0   3 -13-1.54141 1.54691   2
   0   3 -13 3.92295 2.21321   4
   0  -3 -14 4.06041 2.70664   4
   0  -3 -14-0.20725 2.01432   2
   0   3  14 4.82306 1.98634   5
   0   3 -14 1.66277 1.59837   2
   0   3  14 3.89626 1.67373   2
   0   3 -14 6.76682 2.19086   4
   0  -3 -15 20.2147 3.15451   4
   0   3  15 23.1934 2.58869   5
   0  -3 -15 17.2992 2.22186   2
   0   3 -15 23.4143 2.64271   4
   0   3  15 18.2962 2.07791   2
   0   3 -15 21.8198 1.94407   2
   0   3  16 239.117 6.84378   2
   0   3 -16 236.011 6.60222   2
   0   3  16 239.544 7.09581   5
   0   3 -16 236.123 7.34545   4
   0  -3 -16 247.150 7.86723   4
   0  -3 -17 7.16738 3.47904   4
   0   3  17 6.12951 2.16510   2
   0   3  17 4.14288 2.62582   5
   0   3 -17 3.19274 2.87818   4
   0   3 -17 9.37613 1.99742   2
   0  -3 -18 21.0853 3.81274   4
   0   3  18 14.9817 2.91135   5
   0   3  18 11.0034 2.26712   2
   0   3 -18 21.8438 3.24656   4
   0   3 -18 10.9039 2.10011   2
   0  -3 -19 72.5921 4.79246   4
   0   3  19 65.7806 3.35307   2
   0   3 -19 70.9037 4.31556   4
   0   3 -19 62.9991 3.09415   2
   0   3  19 74.4911 4.00327   5
   0   3 -20 7.18738 3.62484   4
   0  -3 -20 5.81864 3.97535   4
   0   3 -20 3.07526 2.30333   2
   0   3  21 68.4102 4.35020   5
   0   3 -21 67.6745 4.62840   4
   0   3 -21 64.1693 3.31567   2
   0  -3 -21 60.0652 5.10504   4
   0   3  22 18.2148 3.78963   5
   0   3 -22 15.8355 4.13483   4
   0   3 -22 21.4122 2.84315   2
   0  -3 -22 19.4490 4.53772   4
   0   3  23 4.77263 3.88896   5
   0   3 -23 10.8877 4.05689   4
   0   3 -23 1.94689 2.65192   2
   0  -3 -23 5.01238 4.54908   4
   0   3  24 1.88569 4.14311   5
   0   3 -24 2.22828 4.50022   4
   0   3 -24 9.09119 3.06421   2
   0  -3 -24-2.00142 4.87919   4
   0   3 -25 116.257 6.53382   4
   0   3  25 114.830 6.03200   5
   0  -3 -25 124.509 6.92097   4
   0   3 -26-3.88797 4.64393   4
   0  -3 -26-4.03281 5.19142   4
   0   3 -27 9.80874 4.83572   4
   0  -3 -27 9.40118 5.57301   4
   0   3 -28 48.8660 5.67027   4
   0  -3 -28 58.4865 6.45945   4
   0   3 -29 20.7081 5.61874   4
   0  -3 -29 23.8352 6.26867   4
   0   4   0 754.959 20.2007   1
   0  -4   0 889.457 20.2906   1
   0   4   1 2.63420 1.36269   1
   0  -4  -1 5.30051 1.46351   1
   0  -4   1 6.92652 1.57650   1
   0   4  -1 3.99223 1.41619   1
   0   4   2 67.1878 2.11827   3
   0  -4  -2 69.8110 2.56286   1
   0   4   2 65.5889 2.54911   1
   0   4   3 25.7401 1.72057   1
   0  -4  -3 32.9011 2.08064   1
   0   4   3 32.2660 1.52305   3
   0  -4  -4 123.175 3.81239   1
   0   4   4 104.296 3.54257   1
   0   4   4 120.318 3.51586   5
   0  -4   4 117.968 3.42077   6
   0  -4   5 215.375 6.04242   6
   0   4   5 238.585 6.09711   5
   0  -4  -5 244.577 6.45033   1
   0  -4   5 226.767 6.10402   4
   0  -4   6 35.9041 1.96470   6
   0  -4  -6 48.7823 2.51206   1
   0  -4   6 45.6977 2.16093   4
   0   4   6 44.9723 2.06762   5
   0  -4  -6 42.4044 1.90689   5
   0   4   7 3197.34 78.4451   5
   0  -4   7 3227.83 78.5395   4
   0   4  -7 3154.19 78.5216   4
   0   4   8 1.81346 1.60589   5
   0  -4   8 5.90252 1.74711   4
   0   4   8 5.83883 1.42041   2
   0   4  -8 3.78304 1.65024   4
   0   4   9 203.109 5.53668   5
   0  -4   9 199.935 5.69854   4
   0   4   9 186.671 5.44623   2
   0   4  -9 199.455 5.66542   4
   0   4  10 18.2053 2.02651   5
   0  -4  10 17.0229 2.29503   4
   0   4  10 21.2564 1.75739   2
   0   4 -10 17.8878 2.17771   4
   0   4  11 17.8515 2.14680   5
   0   4 -11 18.6232 2.27261   4
   0  -4  11 13.6465 2.44629   4
   0   4  11 23.6018 1.93315   2
   0   4  12 1.54976 1.91062   5
   0   4 -12 1.61284 2.24786   4
   0   4 -12 1.68625 1.52656   2
   0  -4  12 0.56238 2.34010   4
   0   4  12 5.84891 1.61464   2
   0   4 -13 24.9899 1.89919   2
   0   4  13 20.6981 1.84691   2
   0   4 -13 24.6992 2.41920   4
   0  -4  13 22.8991 2.67598   4
   0   4  13 23.4187 2.18996   5
   0   4 -14 3.11749 1.62687   2
   0   4  14 4.59780 1.71962   2
   0   4 -14 5.02460 2.20707   4
   0   4  14 5.40610 2.09306   5
   0   4  15 47.7226 2.58360   2
   0   4 -15 47.8822 2.45787   2
   0   4 -15 53.7945 3.28452   4
   0   4  15 53.1590 3.04932   5
   0   4 -16 8.06812 1.86824   2
   0   4  16 5.70697 2.03576   2
   0   4 -16 4.82474 2.66717   4
   0  -4 -16 8.33620 3.25391   4
   0   4  16 14.3445 2.46754   5
   0   4  17 76.5986 3.34408   2
   0   4 -17 70.2920 3.03945   2
   0   4 -17 75.1096 3.96215   4
   0  -4 -17 72.9819 4.57183   4
   0   4  17 76.4714 3.73334   5
   0   4  18-1.99896 2.29663   2
   0   4 -18-1.14206 2.04448   2
   0   4 -18-0.55964 3.03646   4
   0  -4 -18-7.14992 3.70722   4
   0   4  18-6.56353 2.94236   5
   0   4 -19 48.7843 2.78849   2
   0   4  19 46.4667 3.13580   2
   0   4 -19 48.6059 3.86339   4
   0  -4 -19 56.6780 4.57770   4
   0   4  19 41.2532 3.69418   5
   0   4  20 11.2070 3.29886   5
   0   4 -20 13.8673 3.63294   4
   0   4  20 7.66981 2.65997   2
   0  -4 -20 0.23731 4.30605   4
   0   4 -20 6.68199 2.38464   2
   0   4  21 4.97701 3.42417   5
   0   4 -21-3.26421 3.70318   4
   0   4  21-6.05654 2.73768   2
   0  -4 -21 0.49073 4.18779   4
   0   4 -21-5.48198 2.42442   2
   0   4 -22 32.8183 4.21728   4
   0  -4 -22 30.4872 4.94889   4
   0   4 -22 30.2697 2.93922   2
   0   4  22 37.6655 4.01953   5
   0   4 -23 8.48084 4.12665   4
   0  -4 -23 8.09281 4.90656   4
   0   4 -23 7.64243 2.73425   2
   0   4  23 6.07715 3.78482   5
   0   4 -24 81.3668 5.27401   4
   0  -4 -24 73.3724 5.92306   4
   0   4 -24 74.1346 3.81835   2
   0   4  24 66.5284 4.95713   5
   0   4 -25 7.30623 4.51378   4
   0  -4 -25-4.97969 5.19478   4
   0   4  25 8.89867 4.26363   5
   0   4 -26 48.4603 5.12715   4
   0  -4 -26 41.9502 5.91924   4
   0   4 -27 19.0003 4.94097   4
   0  -4 -27 30.9918 6.07224   4
   0   4 -28 32.4528 5.33873   4
   0  -4 -28 37.1696 6.26498   4
   0   4 -29 1.80387 5.24931   4
   0  -4 -29 4.85643 6.00451   4
   0  -5   0 4.73808 2.03568   1
   0   5   0 2.36138 1.79767   1
   0  -5   1 1398.46 35.0439   1
   0   5  -1 1420.79 34.9776   1
   0   5   1 1464.18 34.9819   1
   0  -5  -1 1418.56 34.9882   1
   0   5  -2 2168.28 51.8683   1
   0   5   2 2103.49 51.4134   3
   0   5   2 2142.71 51.7988   1
   0  -5  -2 2117.63 51.7933   1
   0   5   3 363.885 9.81859   1
   0  -5  -3 392.777 9.93952   1
   0   5   3 373.023 9.43883   3
   0   5   4 2630.16 63.2733   3
   0  -5  -4 2650.11 63.6580   1
   0   5   4 2563.86 63.5850   1
   0  -5   5 9.04801 1.42516   6
   0   5   5 6.39214 1.61534   5
   0  -5  -5 9.51386 1.55205   5
   0   5   5 6.65233 1.51452   1
   0  -5  -5 8.35410 1.72947   1
   0  -5  -6 596.463 15.4680   1
   0   5   6 625.430 15.0718   5
   0  -5   6 598.951 15.0191   6
   0  -5  -6 620.529 15.0438   5
   0  -5   6 565.985 15.0324   4
   0  -5  -7 493.603 11.9834   1
   0   5   7 449.478 11.4263   5
   0  -5   7 444.979 11.4037   6
   0  -5  -7 431.947 11.3819   5
   0  -5   7 450.105 11.4974   4
   0  -5  -8 82.3659 3.42523   1
   0   5   8 80.6383 2.90713   5
   0  -5   8 76.2164 2.75967   6
   0  -5  -8 77.3961 2.69617   5
   0  -5   8 66.5149 2.97991   4
   0   5   8 70.8568 2.74923   2
   0   5   9 103.819 3.72871   5
   0  -5   9 112.951 3.87575   4
   0  -5  -9 129.835 4.45067   1
   0   5   9 103.584 3.69374   2
   0   5  -9 113.356 3.79301   4
   0   5  10 732.130 18.7661   5
   0  -5  10 757.801 18.9082   4
   0   5  10 748.751 18.8208   2
   0   5 -10 769.018 18.9345   4
   0   5  11 217.666 6.47328   5
   0  -5  11 234.697 6.70933   4
   0   5  11 229.598 6.44008   2
   0   5 -11 231.306 6.70434   4
   0   5  12 82.9441 3.39322   5
   0   5 -12 89.5091 3.56761   4
   0  -5  12 90.9311 3.79152   4
   0   5  12 88.5430 3.26674   2
   0   5  13 78.4305 3.07923   2
   0   5 -13 79.8386 3.51221   4
   0  -5  13 89.0669 3.69267   4
   0   5  13 84.6267 3.31745   5
   0   5  14 2.66671 2.17434   5
   0   5 -14 4.33987 2.31079   4
   0   5 -14 3.21301 1.73157   2
   0  -5  14 3.21749 2.69568   4
   0   5  14 6.46162 1.87722   2
   0   5 -15 224.780 5.95643   2
   0   5  15 206.377 6.11379   2
   0   5 -15 212.388 6.51993   4
   0  -5  15 231.490 6.77890   4
   0   5  16-0.02938 1.99045   2
   0   5 -16-0.11313 1.92125   2
   0   5 -16-0.33915 2.75199   4
   0   5  16-2.45220 2.43944   5
   0   5 -17 1.28071 1.95165   2
   0   5  17 1.07246 2.18304   2
   0   5 -17 1.43900 2.69631   4
   0   5  17 0.71790 2.55968   5
   0   5 -18 12.7236 2.21471   2
   0   5  18 13.6070 2.46806   2
   0   5 -18 13.3969 3.08927   4
   0  -5 -18 18.4579 4.11153   4
   0   5  18 6.49891 2.96171   5
   0   5  19 5.07041 2.57563   2
   0   5 -19 8.83449 2.31228   2
   0   5 -19 10.7335 3.32045   4
   0  -5 -19 8.48834 4.28550   4
   0   5  19 10.3018 3.12821   5
   0   5 -20 25.9042 2.59209   2
   0   5  20 26.8853 3.02528   2
   0   5 -20 26.9213 3.76154   4
   0  -5 -20 23.4175 4.42296   4
   0   5  20 25.9225 3.52404   5
   0   5  21 4.98622 3.55009   5
   0   5 -21 8.20271 3.65047   4
   0   5  21 3.65218 2.78951   2
   0  -5 -21 6.22860 4.77286   4
   0   5 -21 5.83585 2.51570   2
   0   5  22 78.9908 4.78243   5
   0   5 -22 86.0749 5.16968   4
   0   5  22 84.9232 4.19297   2
   0  -5 -22 93.6705 6.18378   4
   0   5 -22 79.9822 3.76167   2
   0   5 -23 68.1517 5.21909   4
   0  -5 -23 74.7998 6.02594   4
   0   5 -23 83.1676 3.76606   2
   0   5  23 75.6804 4.96890   5
   0   5 -24-1.64685 4.33616   4
   0  -5 -24-2.79816 5.08804   4
   0   5 -24 0.38638 2.75934   2
   0   5  24-1.61682 4.05791   5
   0   5 -25 30.8010 4.77023   4
   0  -5 -25 28.3767 5.50461   4
   0   5 -26 14.6828 4.84841   4
   0  -5 -26 24.8117 5.87333   4
   0   5 -27-10.2026 4.94800   4
   0  -5 -27-10.9546 5.79925   4
   0   5 -28 20.4894 5.31476   4
   0  -5 -28 30.4716 6.27081   4
   0   5 -29 13.2953 5.31012   4
   0  -5 -29 21.8849 6.35535   4
   0   6   0 5.36113 1.73521   1
   0  -6   0 4.60871 2.12252   1
   0  -6   1 348.310 9.88500   1
   0   6  -1 375.803 9.87857   1
   0   6   1 365.750 9.79973   1
   0  -6  -1 389.863 9.93069   1
   0   6  -2 2916.95 67.9929   1
   0   6   2 2701.89 67.4549   3
   0  -6  -2 2705.14 67.9616   1
   0   6   2 2960.31 67.9494   1
   0   6  -3 472.058 11.8498   1
   0  -6  -3 418.616 11.2765   3
   0  -6  -3 466.983 11.8104   1
   0   6   3 466.693 11.3024   3
   0   6   3 444.278 11.6801   1
   0   6   4 972.814 24.4676   1
   0  -6  -4 1000.01 24.5771   1
   0   6   4 979.129 24.0872   3
   0   6   5 328.195 8.97153   1
   0  -6  -5 336.946 9.08674   1
   0   6  -5 332.736 8.73543   6
   0   6   5 337.541 8.56042   3
   0  -6  -5 323.627 8.65199   5
   0  -6  -6 325.899 8.85582   5
   0  -6   6 360.910 8.90252   6
   0  -6   6 338.758 8.94207   4
   0   6   6 331.493 9.24179   1
   0  -6  -6 345.245 9.34822   1
   0  -6  -7 371.587 9.62353   1
   0   6   7 358.423 9.08938   5
   0  -6  -7 347.405 9.05825   5
   0  -6   7 346.423 9.06355   6
   0  -6   7 319.875 9.06882   4
   0   6   8 409.478 11.9058   2
   0  -6  -8 489.340 12.5688   1
   0   6   8 492.960 11.9813   5
   0  -6  -8 481.805 11.9191   5
   0  -6   8 462.450 11.9925   4
   0  -6   8 472.303 11.9321   6
   0  -6  -9 586.903 14.3741   1
   0   6   9 532.810 13.6510   5
   0  -6   9 540.726 13.6591   6
   0  -6  -9 540.456 13.5893   5
   0   6   9 508.298 13.6831   2
   0  -6   9 528.513 13.7758   4
   0  -6 -10 429.599 11.3077   1
   0   6  10 387.689 10.4400   5
   0  -6  10 400.756 10.4568   6
   0  -6  10 399.948 10.5635   4
   0   6  10 390.629 10.4662   2
   0  -6 -11 119.970 4.64649   1
   0  -6  11 113.994 3.91628   6
   0   6  11 106.643 3.89355   2
   0   6  11 110.822 3.96141   5
   0  -6  11 113.992 4.16580   4
   0   6  12 0.26290 1.94561   5
   0   6 -12 1.91346 2.10950   4
   0  -6 -12 1.08458 2.37665   1
   0  -6  12 1.65143 2.31946   4
   0   6  12 0.88050 1.77390   2
   0   6  13 4.61554 2.00042   5
   0   6 -13 6.74582 2.27484   4
   0  -6 -13 5.52644 2.67536   1
   0   6  13 8.00391 1.82430   2
   0  -6  13 2.16546 2.26812   4
   0   6 -14 49.1919 3.02471   4
   0   6  14 49.9575 2.87005   5
   0  -6  14 53.2227 3.38320   4
   0  -6 -14 48.2285 3.55377   1
   0   6  14 53.7363 2.76719   2
   0   6  15 0.54448 2.38185   5
   0  -6  15 2.68626 2.82612   4
   0   6 -15 1.71014 2.46860   4
   0   6  15-0.03005 2.08074   2
   0   6 -16-0.40881 2.04872   2
   0   6  16-0.93460 2.15383   2
   0  -6  16 4.42050 3.13037   4
   0   6  16-4.26944 2.52878   5
   0   6 -16 0.49226 2.76150   4
   0   6  17 84.7060 3.76887   2
   0   6 -17 93.7366 3.60499   2
   0   6  17 78.2230 4.01028   5
   0   6  18 28.9579 2.85180   2
   0   6 -18 38.4880 2.70687   2
   0   6 -18 33.8476 3.46807   4
   0   6  18 29.9868 3.28458   5
   0   6  19 18.1478 2.88753   2
   0   6 -19 16.7981 2.46104   2
   0  -6 -19 24.6118 4.65941   4
   0   6 -19 24.3404 3.62299   4
   0   6  19 12.0052 3.30954   5
   0   6  20 62.7640 3.62600   2
   0   6 -20 67.4297 3.34498   2
   0  -6 -20 62.2633 5.35999   4
   0   6 -20 65.3568 4.59200   4
   0   6  20 56.9979 4.09005   5
   0   6 -21 16.1145 2.62746   2
   0   6  21 16.6784 3.09471   2
   0  -6 -21 9.14407 4.93483   4
   0   6 -21 18.9568 3.98542   4
   0   6  21 15.0716 3.60781   5
   0   6 -22 74.5475 3.63154   2
   0   6  22 65.9860 4.07192   2
   0  -6 -22 77.1640 6.17337   4
   0   6 -22 74.2802 5.01523   4
   0   6  22 67.0908 4.66593   5
   0   6  23-1.02025 3.78026   5
   0  -6 -23-4.01164 5.32661   4
   0   6  23 1.76978 3.09480   2
   0   6 -23 0.32025 4.06144   4
   0   6 -23-0.30180 2.70508   2
   0   6  24-0.26466 3.84183   5
   0   6 -24-4.21452 4.22025   4
   0  -6 -24-1.04760 5.21487   4
   0   6 -24 3.09147 2.74748   2
   0   6  24-3.16994 3.30694   2
   0  -6 -25 15.8425 5.55475   4
   0   6 -25 8.88186 4.35109   4
   0  -6 -26 19.8850 5.81579   4
   0   6 -26 27.6590 4.84952   4
   0  -6 -27 19.0623 5.98204   4
   0   6 -27 32.5735 5.09151   4
   0  -6 -28 3.92872 6.07372   4
   0   6 -28 0.12755 4.92877   4
   0  -6 -29 17.4734 6.36467   4
   0   6 -29 1.84924 5.20325   4
   0   7   0-0.22124 1.80586   1
   0  -7   0 0.38343 1.85446   1
   0   7  -1 412.457 10.5496   1
   0  -7   1 417.175 10.6515   1
   0  -7  -1 402.614 10.6287   1
   0   7   1 393.413 10.5131   1
   0  -7  -1 361.971 10.0640   3
   0  -7   2 247.986 7.06431   1
   0   7  -2 234.574 6.96579   1
   0  -7  -2 232.212 6.45218   3
   0  -7  -2 247.331 7.07326   1
   0   7   2 247.400 6.97339   1
   0  -7  -3 178.859 4.97070   3
   0   7  -3 177.277 5.56083   1
   0   7   3 170.204 5.42016   1
   0  -7  -3 175.683 5.49142   1
   0   7   3 180.979 4.88728   3
   0   7   4 105.227 3.29055   3
   0   7   4 114.199 3.79207   1
   0  -7  -4 116.499 4.05180   1
   0  -7  -4 92.9605 3.47308   5
   0   7   5 1908.38 46.4207   3
   0   7  -5 1909.76 46.6244   6
   0   7   5 1922.40 46.8754   1
   0  -7  -5 1823.36 46.5441   5
   0   7   6 50.9526 2.57911   1
   0  -7  -6 48.4048 2.86195   1
   0   7  -6 51.6500 2.64772   6
   0   7   6 49.7716 2.18581   3
   0  -7  -6 46.4846 2.47708   5
   0  -7   7 169.070 4.81830   6
   0  -7   7 149.366 4.90959   4
   0  -7  -7 187.081 4.95417   5
   0   7   7 149.586 5.13505   1
   0  -7  -7 154.043 5.38099   1
   0  -7  -8 95.5042 4.05913   1
   0   7   8 93.6719 3.55152   5
   0  -7   8 107.670 3.50654   6
   0  -7  -8 100.520 3.52303   5
   0  -7   8 91.1165 3.55751   4
   0   7   9-2.00395 1.93666   2
   0  -7  -9 5.44967 2.41115   1
   0  -7   9 3.13233 1.84110   6
   0  -7  -9-2.30913 1.94460   5
   0  -7   9 4.19919 2.21310   4
   0  -7 -10 270.586 8.05474   1
   0   7  10 267.422 7.31268   5
   0  -7 -10 260.107 7.20255   5
   0  -7  10 268.821 7.28691   6
   0  -7  10 251.639 7.41379   4
   0   7  10 255.262 7.34739   2
   0  -7 -11 26.5809 2.88115   1
   0   7  11 27.3253 2.42683   5
   0  -7  11 26.1026 2.35511   6
   0  -7  11 26.6356 2.56927   4
   0   7  11 26.0928 2.21815   2
   0  -7 -12 99.9821 4.59336   1
   0   7  12 99.4344 3.69312   5
   0  -7  12 102.476 3.79205   6
   0  -7  12 102.989 3.98521   4
   0   7  12 96.3717 3.66205   2
   0  -7 -13 3.34605 2.65664   1
   0   7  13 1.79450 2.03233   5
   0  -7  13 4.21975 2.11590   6
   0  -7  13 0.91523 2.34844   4
   0   7  13 1.85011 1.86043   2
   0  -7 -14 22.9067 3.29214   1
   0   7  14 22.1906 2.58312   5
   0  -7  14 27.0367 2.48652   6
   0  -7  14 24.7682 2.96615   4
   0   7  14 22.7972 2.37791   2
   0  -7 -15 217.144 7.58651   1
   0  -7  15 217.614 6.52926   6
   0   7  15 205.912 6.44985   5
   0  -7  15 217.585 6.80691   4
   0   7  15 210.414 6.42825   2
   0   7 -16-6.46854 2.85796   4
   0   7  16-2.95716 2.57473   5
   0   7  16-3.01338 2.29400   2
   0  -7  16-5.23160 3.29881   4
   0  -7 -17 4.77746 3.53719   1
   0   7 -17 9.11390 2.88405   4
   0   7  17 3.92403 2.73190   5
   0  -7  17 1.37123 3.46672   4
   0   7 -17 0.76440 2.23258   2
   0   7  17 3.81601 2.52159   2
   0  -7 -18 2.21770 3.69834   1
   0   7 -18 0.92998 3.16766   4
   0   7  18 0.66176 2.93663   5
   0  -7  18-2.79141 3.85531   4
   0   7 -18-1.05881 2.33792   2
   0   7  18 4.60467 2.61756   2
   0   7 -19 22.0801 2.71765   2
   0   7  19 29.7254 3.04609   2
   0   7 -19 25.9937 3.63693   4
   0   7  19 24.7570 3.39247   5
   0  -7 -19 23.5072 4.27616   1
   0  -7 -20 41.7741 4.91419   1
   0   7  20 37.1733 3.66670   5
   0   7 -20 40.4225 4.05186   4
   0  -7 -20 44.5137 5.24228   4
   0   7  20 43.4588 3.34271   2
   0   7 -20 38.6987 2.97826   2
   0  -7 -21 3.13639 4.34913   1
   0   7 -21 1.79299 3.72241   4
   0   7  21 2.03898 3.40175   5
   0   7 -21 2.00125 2.62384   2
   0   7  21 1.68659 2.96182   2
   0  -7 -21-3.53087 4.98812   4
   0  -7 -22 80.6551 6.16265   1
   0   7  22 82.1206 4.82955   5
   0   7 -22 95.9912 4.04711   2
   0   7  22 93.0827 4.50622   2
   0   7 -22 89.2252 5.20973   4
   0  -7 -22 94.4774 6.47191   4
   0   7 -23 8.03668 4.17700   4
   0  -7 -23 1.80459 4.68221   1
   0  -7 -23 12.9416 5.38624   4
   0   7  23 3.06740 3.25557   2
   0   7  23 4.41150 3.71663   5
   0   7 -23 7.41197 2.70101   2
   0   7  24 1.72743 3.18885   2
   0   7  24 1.69253 3.69911   5
   0  -7 -24 4.70856 4.81841   1
   0   7 -24 3.18488 4.11084   4
   0   7 -25 13.9633 4.36924   4
   0  -7 -25 17.3937 5.66896   4
   0   7  25 10.5785 3.30945   2
   0  -7 -26-3.46883 5.89926   4
   0  -7  26-1.17296 4.06205   6
   0   7 -26-0.82373 4.43058   4
   0  -7  27 52.4879 4.99985   6
   0  -7 -27 41.7501 6.51999   4
   0  -7 -28 4.29445 6.37440   4
   0  -8   0 769.829 20.2630   1
   0   8   0 818.267 20.2956   1
   0  -8  -1 105.450 4.29151   1
   0  -8   1 117.611 4.33955   1
   0   8  -1 117.187 4.06444   1
   0   8   1 112.903 4.11569   1
   0  -8  -1 112.037 3.63289   3
   0   8  -2 481.039 12.6929   1
   0  -8   2 478.948 12.8355   1
   0  -8  -2 441.749 12.1879   3
   0   8   2 506.095 12.7415   1
   0  -8  -2 510.700 12.8121   1
   0   8  -3 260.158 7.68819   1
   0  -8  -3 257.032 7.04681   3
   0   8   3 256.041 6.91537   3
   0   8   3 279.668 7.55914   1
   0  -8  -3 267.455 7.65402   1
   0   8  -4 1750.59 41.0280   1
   0  -8  -4 1608.39 40.2653   3
   0   8   4 1708.10 40.8197   1
   0   8   4 1613.59 40.1937   3
   0  -8  -4 1746.18 40.9591   1
   0   8  -4 1605.67 40.4051   6
   0   8   5 445.503 11.6142   3
   0   8  -5 480.636 11.9650   6
   0   8   5 450.156 12.1502   1
   0  -8  -5 478.097 12.4088   1
   0  -8  -5 442.881 11.8334   5
   0   8   6 423.864 11.2749   3
   0   8  -6 470.917 11.6159   6
   0   8   6 444.647 11.8758   1
   0  -8  -6 435.382 11.9868   1
   0  -8  -6 436.126 11.4760   5
   0   8   7 294.375 8.27650   1
   0  -8  -7 283.331 8.43917   1
   0  -8  -7 285.310 7.90612   5
   0   8   7 274.223 7.66301   3
   0   8  -7 306.735 8.06495   6
   0  -8  -8 304.990 8.64833   1
   0  -8  -8 286.850 7.92855   5
   0   8   8 285.383 7.77390   3
   0  -8   8 282.983 7.96655   4
   0  -8   9 2.05833 1.97832   6
   0  -8  -9 0.69688 2.03592   5
   0   8   9 7.53844 1.95454   2
   0  -8  -9 3.26945 2.53782   1
   0  -8   9 1.76356 2.29537   4
   0   8  10 66.5529 3.19049   2
   0  -8 -10 78.9286 3.95221   1
   0   8  10 76.8296 3.34222   5
   0  -8  10 77.6567 3.22375   6
   0  -8 -10 79.0315 3.20935   5
   0  -8  10 76.7469 3.40670   4
   0  -8 -11 43.9890 3.30406   1
   0   8  11 42.6271 2.63444   2
   0  -8 -11 43.1483 2.56400   5
   0  -8  11 44.0432 2.65303   6
   0   8  11 45.0771 2.80094   5
   0  -8  11 43.9702 2.92938   4
   0  -8  12 16.6915 2.46004   4
   0   8  12 11.9672 2.27340   5
   0  -8 -12 12.4956 2.91024   1
   0   8  12 15.0568 2.14192   2
   0  -8  12 13.4135 2.12024   6
   0  -8  13 0.81521 2.30040   4
   0   8  13 2.92889 2.22076   5
   0  -8 -13 2.58493 2.81071   1
   0   8  13 1.72063 2.13285   2
   0  -8  13 1.87199 2.04210   6
   0  -8  14 19.5697 2.85815   4
   0   8  14 20.8311 2.50988   5
   0  -8 -14 19.6230 3.21037   1
   0   8  14 16.6780 2.42195   2
   0  -8  14 22.8951 2.53562   6
   0  -8  15 49.8967 3.59263   4
   0   8  15 44.3594 3.06334   5
   0  -8 -15 56.6197 4.18891   1
   0   8  15 43.6929 3.06234   2
   0  -8  15 47.7882 3.06444   6
   0  -8  16 43.4727 3.60778   4
   0  -8 -16 52.3798 4.28880   1
   0   8  16 38.6972 3.09814   5
   0   8  16 41.4670 3.17515   2
   0  -8  16 45.6279 3.21926   6
   0  -8 -17 54.0056 4.61315   1
   0   8  17 49.8437 3.32896   2
   0   8  17 49.2132 3.44275   5
   0  -8  17 52.4044 3.53183   6
   0  -8  17 59.2162 4.21900   4
   0  -8 -18 14.1848 4.14194   1
   0   8  18 24.1092 3.05879   2
   0   8 -18 20.4318 2.74984   2
   0   8  18 16.0946 3.12511   5
   0  -8  18 23.2906 3.14198   6
   0  -8  18 15.0128 4.02211   4
   0  -8 -19 4.67324 4.13459   1
   0   8  19 2.57455 2.84921   2
   0   8 -19 0.82338 2.61227   2
   0   8  19-2.25245 3.01972   5
   0  -8  19-2.54064 3.09929   6
   0  -8  19-1.98984 4.14893   4
   0   8  20 53.8745 3.83461   5
   0  -8  20 52.0409 3.97747   6
   0   8  20 48.3836 3.71676   2
   0   8 -20 49.6793 3.34403   2
   0  -8 -20 57.3432 5.36640   1
   0  -8 -21 43.4079 5.34852   1
   0   8 -21 52.6705 3.40404   2
   0   8  21 47.4113 3.80077   2
   0   8  21 45.5529 3.94460   5
   0  -8  21 46.6853 4.10209   6
   0  -8 -21 47.3703 5.92022   4
   0  -8 -22 116.709 7.03816   1
   0   8  22 119.653 5.22410   2
   0   8 -22 127.930 4.72699   2
   0   8  22 113.559 5.25805   5
   0  -8  22 119.245 5.49790   6
   0  -8 -22 129.542 7.42131   4
   0  -8 -23-5.85628 4.80552   1
   0   8  23-1.85195 3.25897   2
   0   8 -23-6.62525 2.86549   2
   0   8  23-4.31712 3.63153   5
   0  -8  23-3.53244 3.74009   6
   0  -8 -23-7.31102 5.44464   4
   0  -8  24 17.0788 3.93193   6
   0   8  24 10.6242 3.34039   2
   0  -8 -24 7.55701 5.62198   4
   0  -8 -24 9.88260 5.10912   1
   0   8  25 20.0074 3.51061   2
   0  -8 -25 12.8527 5.86913   4
   0  -8  25 15.8631 4.01471   6
   0   8  26 13.8740 3.61440   2
   0  -8  26 13.6129 4.15449   6
   0  -8 -26 19.4899 6.09891   4
   0  -8 -27 12.6979 6.35036   4
   0  -8 -28 32.0309 6.81450   4
   0  -9   0 0.08254 2.32836   1
   0   9   0 0.12272 2.09700   1
   0  -9  -1 175.043 5.90438   1
   0   9  -1 172.652 5.75052   1
   0  -9   1 198.107 6.01940   1
   0   9   1 179.515 5.77567   1
   0  -9  -1 175.078 5.31384   3
   0  -9   2 39.5935 3.07111   1
   0   9  -2 41.6533 2.88330   1
   0  -9  -2 46.7288 2.38298   3
   0   9   2 46.6710 2.78009   1
   0  -9  -2 52.4053 3.06475   1
   0  -9  -3 7.49419 1.66461   3
   0   9   3 5.76794 1.96071   1
   0  -9  -3 6.12879 2.34018   1
   0   9  -3 5.34144 2.10761   1
   0   9  -4 112.373 4.23638   1
   0  -9  -4 82.2066 3.24230   3
   0  -9  -4 105.200 4.17559   1
   0   9   4 99.7750 3.22553   3
   0   9   4 106.875 3.98134   1
   0   9  -5-0.02760 2.30097   6
   0   9   5 2.08255 1.58802   3
   0   9   5 1.65876 1.86772   1
   0   9  -5-0.50903 2.31881   1
   0  -9  -5 3.20791 2.60800   1
   0  -9  -5-2.66083 2.07508   5
   0   9   6 55.8415 2.49675   3
   0   9  -6 57.8820 3.05879   6
   0   9   6 57.4004 3.00714   1
   0  -9  -6 55.9600 3.39215   1
   0  -9  -6 51.3520 2.98270   5
   0   9   7 122.592 4.10237   3
   0   9  -7 134.650 4.55985   6
   0   9   7 129.519 4.80198   1
   0  -9  -7 133.944 5.05304   1
   0  -9  -7 126.499 4.41636   5
   0  -9  -8 186.164 5.83745   5
   0  -9  -8 194.703 6.51086   1
   0   9   8 191.628 6.22888   1
   0   9   8 188.405 5.57791   3
   0  -9   8 195.699 5.92965   4
   0   9   9 7.08205 1.93262   3
   0  -9  -9 8.44408 2.29511   5
   0  -9   9 5.29309 2.51004   4
   0  -9  -9 8.28817 2.76457   1
   0   9   9 5.04090 2.09955   2
   0  -9 -10 10.4325 2.73527   1
   0  -9  10 9.56782 2.14111   6
   0  -9 -10 9.46934 2.20797   5
   0   9  10 6.37168 2.21774   2
   0  -9  10 8.59867 2.42413   4
   0  -9 -11 479.322 13.2218   1
   0  -9  11 467.232 12.3620   6
   0  -9 -11 475.480 12.3529   5
   0  -9  11 475.332 12.4966   4
   0   9  11 460.969 12.4480   2
   0  -9 -12 7.15772 2.77003   1
   0  -9  12 11.5456 2.51948   4
   0  -9  12 8.29053 2.29001   6
   0  -9 -12 11.6817 2.27786   5
   0   9  12 6.91961 2.25415   5
   0   9  12 9.73574 2.18424   2
   0  -9 -13 59.6006 3.99734   1
   0  -9  13 61.7913 3.38535   4
   0  -9  13 63.8903 3.26903   6
   0   9  13 62.0011 3.16028   5
   0   9  13 65.1313 3.31269   2
   0   9  14-2.07165 2.49149   2
   0  -9  14 1.29198 2.80809   4
   0   9  14 1.58916 2.51209   5
   0  -9  14-0.73380 2.31562   6
   0  -9 -14 0.25173 3.17479   1
   0   9  15 313.796 9.07798   2
   0  -9  15 322.372 9.20881   4
   0   9  15 302.429 8.85475   5
   0  -9  15 321.312 9.03957   6
   0  -9 -15 328.807 10.1572   1
   0   9  16 245.425 7.27282   2
   0  -9  16 235.932 7.45798   4
   0   9  16 215.111 7.00548   5
   0  -9  16 230.832 7.18043   6
   0  -9 -16 242.920 8.59413   1
   0   9  17 78.6347 4.04781   2
   0   9  17 80.6134 4.08020   5
   0  -9  17 76.5212 3.99886   6
   0  -9 -17 75.0593 5.33329   1
   0  -9  17 82.6438 4.56077   4
   0  -9  18 75.2298 4.83810   4
   0   9  18 59.2795 3.85461   5
   0  -9  18 66.5317 4.04237   6
   0  -9 -18 78.7609 5.52117   1
   0   9  18 77.2063 3.98402   2
   0  -9  19-7.33923 4.16283   4
   0   9  19-0.60223 3.07503   5
   0  -9  19 0.87294 3.19505   6
   0  -9 -19-1.83169 4.29284   1
   0   9 -19-0.75413 2.86838   2
   0   9  19-0.72976 3.04855   2
   0  -9  20 8.83929 4.56697   4
   0   9  20 18.8406 3.43993   5
   0  -9  20 21.1150 3.66138   6
   0  -9 -20 23.7245 4.74663   1
   0   9 -20 19.1450 3.08261   2
   0   9  20 17.5679 3.35122   2
   0   9  21 66.3419 4.29862   5
   0  -9  21 67.2073 4.57584   6
   0  -9 -21 68.4039 5.90208   1
   0   9 -21 78.6014 3.97843   2
   0   9  21 69.2173 4.24354   2
   0  -9 -22 46.5014 6.31707   4
   0   9  22 43.4934 3.95649   5
   0  -9  22 43.3856 4.23087   6
   0  -9 -22 47.6363 5.50082   1
   0   9 -22 51.1829 3.60327   2
   0   9  22 42.5436 3.89318   2
   0  -9 -23-6.56919 5.72878   4
   0   9  23 0.52761 3.46395   5
   0   9 -23-3.90512 2.90811   2
   0   9  23 0.85815 3.28746   2
   0  -9 -23 0.37578 4.67249   1
   0  -9  23 1.38588 3.71885   6
   0  -9 -24 3.71573 4.91867   1
   0  -9 -24 4.33251 5.70919   4
   0  -9  24-0.80896 3.82266   6
   0   9  24 2.98964 3.49530   2
   0  -9 -25 24.2738 6.17598   4
   0  -9  25 19.6000 4.09290   6
   0   9  25 11.8673 3.66974   2
   0  -9 -26-1.87742 6.24658   4
   0  -9  26-2.92160 4.18025   6
   0   9  26 2.09832 3.67595   2
   0   9  27 44.7361 4.23397   2
   0  -9 -27 45.9850 6.80335   4
   0   9  28 7.27916 3.93671   2
   0  -9 -28 1.77664 6.46111   4
   0 -10   0 114.770 4.16104   3
   0  10   0 135.720 4.75360   1
   0 -10   0 130.106 4.90605   1
   0 -10  -1 405.721 10.9067   3
   0  10   1 421.250 11.4568   1
   0  10  -1 385.294 11.4026   1
   0 -10  -1 406.461 11.5171   1
   0 -10   1 437.437 11.6341   1
   0 -10  -2 12.0886 1.83904   3
   0  10   2 11.0551 2.49436   1
   0 -10   2 8.87895 2.80048   1
   0 -10  -2 14.2313 2.68199   1
   0  10  -2 12.5728 2.36267   1
   0 -10  -3 7.71089 1.78850   3
   0  10  -3 5.80994 2.28060   1
   0  10   3 3.57017 2.21756   1
   0 -10  -3 5.85235 2.75434   1
   0  10   4 337.532 9.09734   3
   0  10   4 351.117 9.88541   1
   0 -10  -4 344.382 9.27756   3
   0  10  -4 365.552 10.1810   1
   0 -10  -4 358.248 10.1267   1
   0 -10  -5 36.7058 2.91859   5
   0 -10  -5 38.1371 2.27835   3
   0  10   5 42.8596 3.09895   1
   0  10  -5 46.4391 3.04440   6
   0  10   5 41.4535 2.24612   3
   0 -10  -5 44.8987 3.44612   1
   0  10  -5 42.8856 3.18955   1
   0  10  -6 381.221 11.0047   1
   0 -10  -6 390.091 10.9577   1
   0  10   6 369.780 10.5967   1
   0  10   6 378.016 9.96444   3
   0 -10  -6 373.317 10.3436   5
   0  10  -6 395.105 10.3928   6
   0  10   7 82.7681 3.14938   3
   0  10  -7 91.9594 3.92326   6
   0  10   7 80.6151 3.87607   1
   0 -10  -7 77.2088 3.64223   5
   0 -10  -7 87.5025 4.28457   1
   0  10   8 223.013 6.51319   3
   0  10  -8 246.480 6.99888   6
   0  10   8 226.653 7.15301   1
   0 -10  -8 222.795 6.85027   5
   0 -10  -8 233.454 7.55396   1
   0  10   9 412.310 11.0124   3
   0 -10   9 460.012 11.3220   4
   0 -10  -9 425.684 11.2212   5
   0  10   9 388.470 11.5505   1
   0 -10  -9 442.655 11.9902   1
   0  10   9 383.806 11.1632   2
   0  10  10 543.020 14.2461   3
   0 -10 -10 560.046 14.4289   5
   0 -10 -10 567.440 15.3172   1
   0 -10  10 556.594 14.4393   4
   0  10  10 540.670 14.3732   2
   0  10  11 156.758 5.26539   3
   0 -10 -11 178.659 6.37178   1
   0 -10 -11 181.550 5.48664   5
   0 -10  11 174.389 5.54669   4
   0  10  11 160.159 5.42913   2
   0 -10 -12 11.8811 3.05386   1
   0 -10  12 17.2329 2.48922   6
   0 -10 -12 17.3484 2.54030   5
   0  10  12 14.4576 2.47921   2
   0 -10  12 17.2622 2.68174   4
   0 -10 -13 3.85138 2.34589   5
   0  10  13 1.25062 2.31396   2
   0 -10 -13 1.51146 3.11286   1
   0 -10  14 7.84109 2.77466   4
   0 -10  14 8.69021 2.58184   6
   0  10  14 7.71295 2.54084   2
   0 -10 -14 11.2263 3.37153   1
   0  10  15 177.164 6.14566   2
   0 -10  15 179.403 6.16080   4
   0  10  15 172.480 5.87697   5
   0 -10  15 200.235 6.14268   6
   0 -10 -15 183.136 7.19679   1
   0  10  16 1.80113 2.93906   2
   0 -10  16 3.12441 3.34466   4
   0  10  16 9.24005 2.88489   5
   0 -10  16 10.8659 3.06445   6
   0 -10 -16 10.5316 3.95275   1
   0  10  17-5.78188 3.11303   2
   0 -10  17-4.23009 3.58609   4
   0  10  17-1.44789 2.99240   5
   0 -10  17-0.82455 3.06786   6
   0 -10 -17-0.98318 4.15652   1
   0  10  18 141.612 5.59305   2
   0  10  18 141.735 5.48850   5
   0 -10  18 150.966 5.71835   6
   0 -10 -18 138.692 7.06534   1
   0 -10  18 159.843 6.22850   4
   0 -10  19 91.0599 5.21537   4
   0  10  19 71.9915 4.29205   5
   0 -10  19 87.3375 4.70425   6
   0 -10 -19 85.3318 6.14027   1
   0  10  19 90.7164 4.56372   2
   0 -10  20 106.156 5.83999   4
   0  10  20 97.8512 4.80837   5
   0 -10  20 112.696 5.14378   6
   0 -10 -20 98.3939 6.65583   1
   0  10  20 104.479 4.95716   2
   0  10 -20 119.924 4.75155   2
   0 -10  21 37.5371 4.99231   4
   0  10  21 22.4749 3.66728   5
   0 -10  21 37.2612 4.12650   6
   0 -10 -21 18.6921 5.25908   1
   0  10 -21 39.3427 3.48691   2
   0  10  21 31.7245 3.75732   2
   0  10  22 126.827 5.59378   5
   0  10 -22 157.820 5.44433   2
   0  10  22 138.410 5.74715   2
   0 -10 -22 129.024 7.53792   1
   0 -10  22 137.478 5.95089   6
   0 -10 -23 2.35915 5.03220   1
   0 -10 -23 3.24379 6.01989   4
   0 -10  23 2.91583 3.80495   6
   0  10  23 6.68727 3.46631   2
   0  10 -23-3.36080 3.12757   2
   0 -10 -24 19.3956 6.05110   4
   0 -10  24 32.8098 4.16896   6
   0  10  24 25.9526 3.84113   2
   0 -10 -25 6.64291 6.13872   4
   0 -10  25-4.46749 3.98818   6
   0  10  25-1.66052 3.63315   2
   0  10  26-0.19948 3.72276   2
   0 -10 -26 6.01632 6.32660   4
   0  10  27-2.31869 3.83441   2
   0 -10 -27-1.04339 6.65991   4
   0  10  28 3.85248 3.95454   2
   0 -10 -28 0.67720 6.79072   4
   0 -11   0-0.50404 2.77954   1
   0  11   0 0.24898 2.50352   1
   0 -11   0-3.28505 2.33885   3
   0 -11  -1 747.724 19.9425   1
   0 -11   1 756.216 19.9940   1
   0  11   1 766.424 19.8470   1
   0  11  -1 753.147 19.8672   1
   0 -11  -1 757.898 19.2779   3
   0 -11   2 17.8497 3.35237   1
   0 -11  -2 24.9421 3.28718   1
   0  11  -2 19.2183 2.76907   1
   0 -11  -2 12.7505 2.14399   3
   0  11   2 16.9041 2.70784   1
   0  11   3 2948.64 73.8313   1
   0  11  -3 3066.33 73.9260   1
   0 -11  -3 2862.32 73.1520   3
   0  11  -4 569.768 15.3156   1
   0 -11  -4 547.475 14.4892   3
   0  11   4 584.458 15.2500   1
   0 -11  -4 563.476 15.3782   1
   0  11  -5 1306.34 33.3367   1
   0 -11  -5 1318.52 32.4221   3
   0  11   5 1254.61 32.2442   3
   0 -11  -5 1379.31 33.3005   1
   0  11  -5 1331.69 32.6500   6
   0  11   5 1350.84 33.2213   1
   0  11  -6 334.822 8.98472   6
   0  11   6 302.355 8.30382   3
   0  11   6 304.075 9.13004   1
   0  11  -6 320.526 9.51358   1
   0 -11  -6 311.626 9.38675   1
   0 -11  -6 291.989 8.76272   5
   0  11  -7-0.51512 2.61692   6
   0  11   7-3.23652 1.82696   3
   0  11   7-0.92540 2.39145   1
   0 -11  -7 0.05433 2.66511   1
   0 -11  -7-3.67490 2.50932   5
   0  11   8 53.4709 2.67229   3
   0  11  -8 62.9166 3.55914   6
   0  11   8 54.6191 3.37692   1
   0 -11  -8 52.5559 3.26719   5
   0 -11  -8 56.8228 3.74310   1
   0  11   9 55.1079 2.78610   3
   0 -11   9 50.0914 3.28217   4
   0  11   9 52.4198 3.27771   1
   0 -11  -9 51.2550 3.25594   5
   0 -11  -9 60.1946 3.86103   1
   0  11  10 29.2453 2.66425   2
   0 -11 -10 28.1108 2.91628   5
   0  11  10 31.6796 2.41049   3
   0 -11 -10 29.7096 3.33370   1
   0 -11  10 31.5267 2.92189   4
   0  11  11 121.718 4.75119   2
   0 -11 -11 139.863 4.87955   5
   0  11  11 130.428 4.56258   3
   0 -11 -11 139.739 5.72007   1
   0 -11  11 131.032 4.87037   4
   0  11  12 195.004 6.29532   2
   0  11  12 180.734 6.05021   3
   0 -11 -12 209.365 6.25710   5
   0 -11  12 205.584 6.40034   4
   0 -11 -12 199.562 7.35029   1
   0 -11 -13 69.3560 4.56294   1
   0 -11  13 72.3643 3.89964   4
   0 -11 -13 77.7655 3.64568   5
   0  11  13 67.8318 3.40931   3
   0  11  13 77.4709 3.76667   2
   0 -11  14-0.11096 2.99571   4
   0  11  14 8.05441 2.71892   2
   0 -11 -14 5.59399 3.63257   1
   0 -11  15 46.2135 3.29015   6
   0 -11  15 41.1401 3.65109   4
   0  11  15 41.3670 3.35477   2
   0 -11 -15 42.2634 4.49571   1
   0 -11  16 139.171 5.77270   4
   0  11  16 155.497 5.69699   2
   0 -11  16 153.944 5.60172   6
   0 -11 -16 151.753 7.06260   1
   0 -11  17 0.60718 3.69127   4
   0  11  17 1.22517 3.15990   2
   0 -11  17 0.11488 3.20034   6
   0 -11 -17-2.29002 4.45095   1
   0 -11  18 138.915 6.06012   4
   0  11  18 142.233 5.71624   2
   0 -11  18 136.640 5.63044   6
   0 -11 -18 138.877 7.26646   1
   0 -11  19 30.2046 4.34904   4
   0 -11  19 25.0548 3.78664   6
   0  11  19 29.1259 3.68651   2
   0 -11 -19 25.0572 5.03017   1
   0  11  20 11.3044 3.49833   2
   0  11  20 8.62203 3.44786   5
   0 -11  20 5.59038 3.59938   6
   0 -11 -20 9.60652 4.79433   1
   0 -11  20 9.13488 4.40900   4
   0 -11  21-2.73517 4.51800   4
   0  11  21 3.44456 3.34888   5
   0 -11  21 1.78853 3.81165   6
   0 -11 -21 0.27775 4.68553   1
   0  11  21-3.17910 3.51214   2
   0  11 -21-4.83879 3.30504   2
   0  11  22 9.49210 3.46430   5
   0  11 -22-1.95639 3.30934   2
   0  11  22-0.66746 3.63136   2
   0 -11 -22 7.14091 5.03331   1
   0 -11  22 4.65340 3.84555   6
   0  11  23 3.60567 3.60115   2
   0 -11 -23-0.60139 5.03573   1
   0 -11  23-4.83939 3.95931   6
   0 -11 -24 1.50492 6.12584   4
   0 -11  24-5.07718 4.10294   6
   0  11  24 3.58215 3.56030   2
   0 -11 -25 6.72723 6.22164   4
   0 -11  25 10.1274 4.24632   6
   0  11  25 7.91697 3.82987   2
   0  11  26-4.24218 3.94418   2
   0 -11 -26 10.8090 6.62794   4
   0  11  27-0.79076 3.96704   2
   0 -11 -27-0.38770 6.83690   4
   0 -12   0 2112.56 52.6262   3
   0  12   0 2105.63 53.1651   1
   0 -12   0 2216.70 53.2624   1
   0 -12  -1 609.124 16.3911   3
   0  12   1 643.539 16.9770   1
   0  12  -1 647.400 17.0261   1
   0 -12  -1 652.938 17.1322   1
   0 -12   1 612.365 17.1857   1
   0 -12  -2 64.5043 3.34809   3
   0  12   2 80.7638 4.07574   1
   0  12  -2 84.3842 4.21877   1
   0 -12  -2 76.6758 4.32794   1
   0 -12   2 83.0410 4.54169   1
   0 -12  -3 75.9927 3.40588   3
   0 -12  -3 79.0542 4.25456   1
   0  12   3 76.5206 4.19301   1
   0  12  -3 84.2188 4.22963   1
   0 -12  -4 35.7524 2.59871   3
   0  12  -4 38.0745 3.23529   1
   0  12   4 41.8021 3.25085   1
   0 -12  -4 39.8214 3.56718   1
   0  12  -5 390.827 11.1274   6
   0  12   5 433.365 11.7034   1
   0 -12  -5 400.864 10.8631   3
   0 -12  -5 422.239 11.8656   1
   0  12  -5 399.609 11.7832   1
   0  12   6 50.7489 3.24053   1
   0  12  -6 56.5411 3.53332   6
   0  12   6 44.7156 2.44899   3
   0 -12  -6 52.7756 3.27739   5
   0 -12  -6 51.5250 3.82700   1
   0  12  -7 72.9000 4.30873   1
   0  12   7 65.8706 3.61429   1
   0  12  -7 78.9876 3.75838   6
   0  12   7 61.3366 2.90223   3
   0 -12  -7 65.8370 3.52061   5
   0 -12  -7 75.5182 4.28842   1
   0  12  -8 586.279 16.1107   1
   0 -12  -8 611.777 15.9855   1
   0  12   8 587.258 15.6244   1
   0  12   8 539.070 14.7166   3
   0 -12  -8 540.470 15.0426   5
   0  12  -8 622.819 15.3184   6
   0  12   9 141.610 4.67817   3
   0  12  -9 157.933 5.37752   6
   0  12   9 147.033 5.48035   1
   0 -12  -9 130.712 5.12333   5
   0 -12  -9 159.027 6.02837   1
   0  12  10 154.126 5.36090   2
   0  12  10 154.379 5.11235   3
   0 -12  10 175.296 5.65058   4
   0 -12 -10 153.594 5.47008   5
   0  12  10 151.744 5.89559   1
   0 -12 -10 160.436 6.30736   1
   0  12  11 46.8031 2.92008   3
   0  12  11 45.0188 3.22733   2
   0 -12 -11 49.0590 4.19383   1
   0 -12 -11 55.7750 3.52816   5
   0 -12  11 61.0028 3.61823   4
   0  12  12 364.568 10.5687   3
   0  12  12 394.669 10.8366   2
   0 -12 -12 379.816 11.8305   1
   0 -12 -12 398.892 10.8252   5
   0 -12  12 401.897 10.8711   4
   0  12  13 70.6505 3.57979   3
   0  12  13 74.6112 3.78737   2
   0 -12 -13 79.4069 5.01982   1
   0 -12 -13 81.0093 3.85589   5
   0 -12  13 79.3184 4.16821   4
   0  12  14 20.6525 2.78428   3
   0 -12  14 27.3813 3.38373   4
   0 -12 -14 25.7702 4.20658   1
   0 -12 -14 21.9991 2.99289   5
   0  12  14 24.0763 2.92700   2
   0  12  15 74.5996 4.15177   3
   0 -12  15 93.6095 4.69324   4
   0  12  15 104.399 4.53714   2
   0 -12 -15 97.4120 5.86464   1
   0 -12  16 85.1335 4.78412   4
   0 -12 -16 90.4045 5.92963   1
   0  12  16 87.4082 4.59706   2
   0 -12 -17 13.1700 5.07013   1
   0 -12  17 17.6511 4.00816   4
   0  12  17 11.3314 3.57721   2
   0 -12 -18 279.027 10.5426   1
   0  12  18 286.987 8.97079   2
   0 -12  18 281.061 9.06267   4
   0 -12  19 60.6050 4.35917   6
   0 -12 -19 51.3676 5.75475   1
   0  12  19 58.8065 4.35431   2
   0 -12  19 58.8089 4.78590   4
   0 -12  20 9.19987 3.69140   6
   0 -12 -20 13.4385 4.91402   1
   0  12  20 9.49117 3.52738   2
   0 -12  20 9.19612 4.31740   4
   0 -12  21 3.84253 3.61995   6
   0 -12 -21 7.51520 4.95480   1
   0  12  21-3.41450 3.49304   2
   0 -12  21 4.66740 4.33125   4
   0 -12 -22 3.89971 5.13181   1
   0 -12  22-3.92101 4.63582   4
   0 -12  22-1.22494 3.71513   6
   0  12 -22-1.04287 3.33567   2
   0  12  22 2.04643 3.46729   2
   0 -12  23-1.54700 3.86586   6
   0  12  23-2.69456 3.62220   2
   0 -12  24 4.22726 3.87079   6
   0  12  24 7.20386 3.70165   2
   0  12  25 41.9526 4.38812   2
   0 -12 -25 43.3364 7.15608   4
   0  12  26 3.94832 4.06582   2
   0 -12 -26 0.19268 6.67022   4
   0  12  27 18.3020 4.33823   2
   0 -12 -27 17.1677 7.30502   4
   0 -13   0-3.11895 3.18011   1
   0  13   0-1.58591 2.51897   1
   0 -13   0-1.45985 2.56463   3
   0 -13  -1 154.861 5.95237   1
   0 -13   1 152.478 6.11767   1
   0  13   1 144.519 5.76665   1
   0  13  -1 147.134 5.80207   1
   0 -13  -1 142.249 5.17972   3
   0  13  -2 177.845 6.39606   1
   0 -13   2 173.037 6.66330   1
   0 -13  -2 168.910 6.49641   1
   0 -13  -2 157.971 5.53242   3
   0  13   2 187.376 6.38448   1
   0  13  -3 335.978 10.1683   1
   0 -13  -3 339.829 10.1631   1
   0 -13  -3 324.102 9.32072   3
   0  13   3 345.291 10.1886   1
   0  13  -4 298.086 9.38517   1
   0 -13  -4 295.125 9.36992   1
   0  13   4 300.474 9.16290   1
   0 -13  -4 296.978 8.46861   3
   0 -13  -5 0.93092 2.02774   3
   0  13  -5-1.43249 2.91678   1
   0 -13  -5-1.58333 3.21904   1
   0  13  -5 2.94677 2.59052   6
   0  13   5-1.91203 2.66639   1
   0  13  -6 758.692 19.5357   6
   0  13   6 746.280 20.0704   1
   0  13  -6 718.031 20.2601   1
   0 -13  -6 748.368 19.6049   5
   0 -13  -6 808.824 20.3614   1
   0  13  -7 10.1373 2.91010   6
   0  13   7 6.12781 1.95321   3
   0  13   7 10.5861 2.76590   1
   0  13  -7 11.8688 3.22234   1
   0 -13  -7 10.2710 2.78416   5
   0 -13  -7 8.27563 3.21939   1
   0  13  -8 267.891 7.89263   6
   0  13   8 239.128 7.11336   3
   0  13   8 267.226 8.23786   1
   0  13  -8 273.762 8.79159   1
   0 -13  -8 235.076 7.73026   5
   0 -13  -8 263.154 8.61199   1
   0  13  -9 16.9783 3.12338   6
   0  13  -9 21.2147 3.62870   1
   0 -13  -9 16.9033 3.13508   5
   0  13   9 19.4804 2.93386   1
   0 -13  -9 22.4552 3.60439   1
   0  13   9 20.9403 2.25792   3
   0  13  10 35.4053 2.64097   3
   0 -13  10 41.1415 3.45235   4
   0 -13 -10 36.3653 3.26197   5
   0  13  10 34.6930 3.08124   2
   0  13  10 31.6093 3.27850   1
   0 -13 -10 44.0480 4.05516   1
   0  13  11 4.60015 2.22387   3
   0 -13 -11 1.27414 3.36052   1
   0 -13 -11 3.71389 2.90124   5
   0  13  11 3.67659 2.70446   2
   0 -13  11 1.85616 3.05168   4
   0  13  12 16.2206 2.57396   3
   0  13  12 14.5230 2.98843   2
   0 -13 -12 16.7324 3.25094   5
   0 -13 -12 15.8997 3.94004   1
   0 -13  12 16.7073 3.34404   4
   0  13  13 29.7830 2.90288   3
   0  13  13 31.2550 3.21785   2
   0 -13 -13 29.4232 3.29489   5
   0 -13 -13 32.2326 4.30569   1
   0 -13  13 27.0000 3.47036   4
   0  13  14 4.66873 3.13056   2
   0  13  14 8.87098 2.75041   3
   0 -13 -14 8.74759 2.99787   5
   0 -13 -14 7.17600 4.00704   1
   0 -13  14 5.57068 3.39131   4
   0  13  15 102.654 4.90273   3
   0 -13  15 110.069 5.36202   4
   0 -13 -15 114.521 6.55655   1
   0  13  15 103.503 5.24096   2
   0  13  16 203.434 6.87638   2
   0 -13 -16 206.101 8.56932   1
   0 -13  16 194.656 6.94096   4
   0  13  16 174.596 6.59520   3
   0 -13 -17 45.0652 5.61760   1
   0  13  17 41.3106 3.85974   3
   0 -13  17 46.0181 4.33204   4
   0  13  17 49.5024 4.26009   2
   0 -13 -18 119.452 7.02829   1
   0  13  18 116.936 5.35046   2
   0 -13  18 115.359 5.69318   4
   0  13  18 96.7905 4.96502   3
   0 -13 -19 3.39896 5.09319   1
   0  13  19-1.43750 3.31588   3
   0 -13  19 2.69641 4.16096   4
   0  13  19-5.23545 3.73157   2
   0 -13  20 86.9443 5.25777   4
   0 -13 -20 87.7341 6.54773   1
   0  13  20 81.8597 4.79331   2
   0 -13  21-1.60327 4.45251   4
   0 -13 -21 3.61003 5.07649   1
   0  13  21-3.25647 3.69469   2
   0 -13  22 21.9862 4.82208   4
   0 -13 -22 40.3802 5.93088   1
   0  13  22 35.9614 4.07377   2
   0  13  23 1.63658 3.63415   2
   0  13  24 9.79799 3.91333   2
   0  13  25 1.48015 4.00995   2
   0 -13 -25 4.56172 6.65700   4
   0  13  26 39.8282 4.65472   2
   0 -13 -26 29.2694 7.42574   4
   0 -14   0 60.4050 3.43270   3
   0  14   0 65.2557 4.02414   1
   0 -14   0 59.5640 4.07657   1
   0 -14   1 52.3940 3.27564   3
   0 -14  -1 46.0094 3.17667   3
   0  14   1 46.9028 3.76438   1
   0  14  -1 54.0790 3.80268   1
   0 -14  -1 50.4046 3.93994   1
   0 -14   1 52.7755 4.14788   1
   0 -14  -2 4.36710 2.19927   3
   0  14   2 6.20111 2.95702   1
   0 -14   2 4.37895 3.14756   1
   0  14  -2 3.11042 2.86088   1
   0 -14  -2 3.78022 2.98408   1
   0  14   3 103.740 4.93673   1
   0 -14  -3 101.283 4.08228   3
   0 -14  -3 108.089 5.20230   1
   0  14  -3 96.1258 4.66541   1
   0  14   4 4.05950 2.65386   1
   0 -14  -4 5.46247 2.30055   3
   0 -14  -4 2.71265 3.16700   1
   0  14  -4 7.68647 3.14588   1
   0 -14  -5 1086.52 26.8210   3
   0  14  -5 1044.48 27.8300   1
   0 -14  -5 1070.60 27.8687   1
   0  14   5 1049.11 27.6476   1
   0 -14  -6 180.280 6.42175   5
   0 -14  -6 185.431 5.81668   3
   0  14   6 199.067 6.84123   1
   0  14  -6 188.825 6.36146   6
   0 -14  -6 190.041 7.01654   1
   0  14  -6 177.459 6.89506   1
   0  14  -7 42.3756 4.06241   1
   0  14   7 32.6159 3.18147   1
   0  14  -7 47.5574 3.56405   6
   0  14   7 37.2207 2.38093   3
   0 -14  -7 44.0904 3.56124   5
   0 -14  -7 43.0249 3.99091   1
   0  14  -8 12.3394 3.71879   1
   0  14   8 15.5969 3.05208   1
   0  14  -8 20.8018 3.26332   6
   0  14   8 18.0137 2.22538   3
   0 -14  -8 18.7622 3.29997   5
   0 -14  -8 21.2804 3.72373   1
   0  14  -9 636.810 17.8608   1
   0  14   9 601.805 17.2834   1
   0  14  -9 692.824 16.9889   6
   0  14   9 605.564 16.1623   3
   0 -14  -9 625.662 16.7850   5
   0 -14  -9 653.483 17.7635   1
   0  14 -10 10.6214 3.89919   1
   0 -14 -10 9.98462 3.72252   1
   0  14  10 11.0688 3.00818   1
   0  14  10 5.87241 2.30209   3
   0  14 -10 13.3881 3.44630   6
   0 -14 -10 10.5288 3.30920   5
   0  14  11 78.0914 4.69777   1
   0  14  11 91.1160 4.21400   2
   0  14  11 79.9003 3.67658   3
   0 -14 -11 95.1906 4.48944   5
   0 -14 -11 103.517 5.56460   1
   0 -14  11 96.7888 4.56293   4
   0 -14 -12-1.18562 3.08327   5
   0 -14  12 0.38521 3.33446   4
   0  14  12 1.57340 2.81500   2
   0 -14 -12 2.49299 3.98477   1
   0  14  12 0.72041 2.33454   3
   0  14  13 7.92250 2.93735   2
   0 -14 -13 10.4305 3.23051   5
   0  14  13 9.99606 2.64859   3
   0 -14  13 15.6542 3.48410   4
   0 -14 -13 18.4425 4.28554   1
   0  14  14 80.6495 4.41201   2
   0  14  14 65.6462 4.01534   3
   0 -14 -14 84.1687 4.44417   5
   0 -14 -14 78.9965 5.93444   1
   0 -14  14 92.4507 4.71213   4
   0 -14 -15 492.287 12.6107   5
   0 -14 -15 480.305 14.4003   1
   0  14  15 448.148 12.5900   2
   0 -14  15 481.189 12.7720   4
   0  14  16 25.1865 3.48199   3
   0 -14  16 24.0388 4.14215   4
   0 -14 -16 25.8023 5.25084   1
   0  14  16 25.1249 3.79996   2
   0  14  17 48.8313 4.10153   2
   0 -14 -17 42.7360 5.44968   1
   0 -14  17 45.1805 4.29368   4
   0  14  17 41.5763 3.73769   3
   0 -14 -18 13.2028 5.10161   1
   0  14  18 14.8379 3.49425   3
   0  14  18 18.2410 3.85697   2
   0 -14  18 22.7046 4.21764   4
   0 -14 -19 20.8089 5.39117   1
   0  14  19 9.34772 3.44797   3
   0  14  19 9.46343 3.69530   2
   0 -14  19 14.2624 4.18756   4
   0 -14 -20 3.68908 5.24951   1
   0  14  20 9.09667 3.49983   3
   0  14  20-2.93834 3.66800   2
   0 -14  20 4.44611 4.26017   4
   0 -14 -21 13.7616 5.51621   1
   0 -14  21 17.6436 4.50820   4
   0  14  21 10.7337 3.66632   3
   0  14  21 18.6380 3.84973   2
   0 -14  22 28.1971 4.88110   4
   0  14  22 24.6261 3.98450   2
   0  14  23 4.73441 3.85812   2
   0  14  24 5.52294 3.99843   2
   0  14  25 22.2452 4.41170   2
   0  14  26-1.27657 4.28281   2
   0 -14 -26-1.43365 7.24272   4
   0 -15   0 2.91989 2.56180   3
   0  15   0 3.36241 3.04470   1
   0 -15   0-0.48874 3.32722   1
   0 -15   1 184.630 6.14642   3
   0  15   1 171.717 6.38576   1
   0  15  -1 195.574 6.71133   1
   0 -15   1 190.047 6.92753   1
   0 -15  -1 178.914 6.72123   1
   0 -15  -2 190.182 6.69351   3
   0 -15  -2 213.001 7.55111   1
   0 -15   2 218.314 7.83917   1
   0  15  -2 224.749 7.59560   1
   0  15   2 223.857 7.57852   1
   0  15  -3 346.739 10.6607   1
   0 -15  -3 335.873 10.7598   1
   0 -15  -3 338.673 9.81656   3
   0  15   3 357.913 10.6743   1
   0 -15  -4 359.944 10.8131   1
   0  15  -4 375.083 10.9143   1
   0 -15  -4 328.642 9.84944   3
   0  15   4 344.205 10.6461   1
   0 -15  -5 77.9762 3.81419   3
   0  15   5 83.4538 4.58113   1
   0 -15  -5 86.4626 5.08389   1
   0  15  -5 78.6567 4.69210   1
   0  15  -6 40.4053 3.97111   1
   0 -15  -6 40.7982 2.78196   3
   0 -15  -6 49.4329 4.23810   1
   0  15   6 41.4829 3.77581   1
   0 -15  -6 38.9249 3.73154   5
   0  15  -6 36.9455 3.55314   6
   0  15  -7 24.8874 3.39307   6
   0  15   7 17.8379 3.14465   1
   0 -15  -7 24.2360 3.86822   1
   0  15  -7 24.3517 3.80561   1
   0 -15  -7 21.6644 3.59880   5
   0  15  -8 176.679 6.30776   6
   0  15   8 156.705 5.27366   3
   0  15   8 165.521 6.57600   1
   0 -15  -8 187.480 7.11632   1
   0  15  -8 178.805 7.07501   1
   0 -15  -8 177.950 6.35805   5
   0  15  -9 19.2630 3.67017   6
   0  15   9 18.6554 2.38724   3
   0  15   9 26.7958 3.55171   1
   0 -15  -9 24.8674 4.07172   1
   0  15  -9 26.0557 4.18328   1
   0 -15  -9 19.3813 3.62317   5
   0  15 -10 109.160 5.02266   6
   0 -15 -10 106.038 5.78751   1
   0 -15 -10 106.210 4.79550   5
   0  15  10 82.5827 4.78880   1
   0  15  10 91.4627 3.79200   3
   0  15 -10 93.1312 5.68537   1
   0  15 -11 101.831 6.12096   1
   0  15  11 95.6868 4.49214   2
   0 -15  11 110.119 5.15520   4
   0  15  11 89.6945 5.03443   1
   0  15  11 96.2363 3.96508   3
   0 -15 -11 109.214 6.01301   1
   0 -15 -11 98.6158 4.92165   5
   0 -15  12 93.8321 4.88230   4
   0 -15 -12 94.3597 5.92032   1
   0  15  12 83.5635 3.94062   3
   0  15  12 91.7020 4.47122   2
   0 -15 -12 87.8791 4.62098   5
   0 -15  13 6.75157 3.61828   4
   0  15  13 6.44733 3.06349   2
   0 -15 -13 5.60177 4.49449   1
   0  15  13 4.03526 2.57822   3
   0 -15 -13 6.40573 3.47859   5
   0  15  14 27.5342 3.02982   3
   0 -15  14 25.2529 3.90732   4
   0 -15 -14 22.7975 3.63793   5
   0  15  14 26.4232 3.61630   2
   0 -15 -14 33.3466 5.22166   1
   0  15  15 18.3297 3.19696   3
   0 -15  15 21.6984 4.06125   4
   0 -15 -15 23.8518 3.82397   5
   0 -15 -15 29.9698 5.20484   1
   0  15  15 20.7555 3.60414   2
   0  15  16 37.8262 3.55492   3
   0  15  16 49.3966 4.08901   2
   0 -15 -16 53.9345 5.60442   1
   0 -15 -16 53.4869 4.03109   5
   0 -15  16 43.4251 4.43717   4
   0  15  17-0.85618 3.10146   3
   0  15  17 4.66999 3.50994   2
   0 -15 -17 1.43845 4.89244   1
   0 -15  17-1.58365 3.95555   4
   0  15  18-0.36009 3.24985   3
   0 -15  18 2.10760 3.89136   4
   0  15  18-2.84595 3.64396   2
   0 -15 -18-1.27896 5.01488   1
   0 -15 -19 78.0456 6.65241   1
   0  15  19 67.4161 4.49172   3
   0  15  19 84.1000 5.00249   2
   0  15  20 29.4915 3.91768   3
   0 -15  20 37.3504 4.59161   4
   0 -15 -20 22.7285 5.69706   1
   0  15  20 32.9392 4.09444   2
   0 -15  21 38.4190 4.72976   4
   0  15  21 35.9077 4.30033   2
   0  15  22 55.1790 4.68343   2
   0  15  23 9.19707 4.04027   2
   0  15  24 1.51573 4.21047   2
   0  15  25 8.58520 4.37422   2
   0  16   0 1253.84 30.8767   1
   0 -16   0 1215.21 30.9271   1
   0 -16  -1 17.1559 3.17921   3
   0 -16   1 24.7510 3.48884   3
   0  16   1 22.6375 3.49280   1
   0  16  -1 29.3097 3.81139   1
   0 -16   1 24.1252 4.03472   1
   0 -16  -1 16.0241 3.85900   1
   0 -16  -2 215.256 7.19938   3
   0  16   2 211.933 7.79612   1
   0  16  -2 215.996 7.90141   1
   0 -16  -2 217.384 7.88301   1
   0 -16   2 229.505 8.07893   1
   0 -16  -3 0.78806 2.56226   3
   0 -16  -3 3.17309 3.52611   1
   0  16  -3 9.40208 3.52658   1
   0  16   3 1.76895 3.18661   1
   0  16  -4 199.789 7.58973   1
   0 -16  -4 209.422 7.74529   1
   0 -16  -4 202.960 6.72964   3
   0  16   4 207.798 7.49587   1
   0 -16  -5 141.736 5.18475   3
   0  16   5 141.230 5.97316   1
   0 -16  -5 139.535 6.37669   1
   0  16  -5 134.173 6.20574   1
   0  16  -6 302.778 9.90235   1
   0 -16  -6 289.022 8.60340   3
   0 -16  -6 310.120 10.0687   1
   0  16   6 309.043 9.71147   1
   0 -16  -6 300.114 9.50794   5
   0  16  -6 279.952 8.96715   6
   0  16  -7 406.949 11.8680   6
   0 -16  -7 436.420 12.9434   1
   0  16   7 409.404 12.4469   1
   0  16  -7 405.111 12.7053   1
   0 -16  -7 423.710 12.1875   5
   0  16  -8 4.40881 3.55606   6
   0 -16  -8 1.72097 3.91193   1
   0  16   8 0.34596 3.04295   1
   0  16  -8 0.74896 3.76208   1
   0 -16  -8 4.08634 3.61597   5
   0  16  -9 120.214 5.41461   6
   0  16   9 110.926 5.58160   1
   0 -16  -9 123.334 6.26859   1
   0  16  -9 115.764 6.29956   1
   0 -16  -9 123.801 5.48185   5
   0  16 -10-0.40215 3.69863   6
   0  16 -10-2.82130 4.22895   1
   0 -16 -10-2.73045 3.70704   5
   0  16  10-2.86024 3.25117   1
   0 -16 -10-1.45947 3.92986   1
   0  16  10 0.50514 2.31366   3
   0  16 -11 10.2520 4.20522   1
   0 -16 -11-0.55473 3.90279   5
   0  16  11 8.35028 3.65731   1
   0  16  11 7.88959 3.15649   2
   0  16  11 8.95801 2.51905   3
   0 -16 -11 15.2162 4.50085   1
   0  16  12 104.990 4.82183   2
   0  16  12 94.4575 4.21027   3
   0  16 -12 118.742 6.71411   1
   0 -16  12 112.434 5.48218   4
   0 -16 -12 126.534 6.66155   1
   0 -16 -12 98.8059 5.28170   5
   0 -16  13 15.4832 4.06714   4
   0 -16 -13 13.3699 3.74190   5
   0  16  13 14.9880 2.79830   3
   0  16  13 10.2862 3.43697   2
   0 -16 -13 17.8553 5.03630   1
   0  16 -13 19.3088 4.89429   1
   0  16  14 6.26497 3.34701   2
   0 -16 -14 0.61367 3.71527   5
   0  16  14 2.41631 2.69537   3
   0 -16 -14 6.88597 4.76922   1
   0 -16  14-1.19213 3.93171   4
   0  16  15 28.4813 3.21607   3
   0 -16  15 37.4551 4.36770   4
   0 -16 -15 34.6342 4.05150   5
   0 -16 -15 38.2874 5.56487   1
   0  16  15 33.7640 3.80906   2
   0  16  16 9.71515 2.94555   3
   0 -16  16 9.48343 3.96436   4
   0 -16 -16 4.39459 3.58681   5
   0 -16 -16 6.28047 5.03376   1
   0  16  16 5.74494 3.49186   2
   0 -16 -17-0.30354 5.10715   1
   0  16  17 3.08914 3.05283   3
   0 -16  17-4.67749 4.16024   4
   0  16  17-1.58803 3.55764   2
   0  16  18 3.48143 3.21369   3
   0 -16  18 6.23784 4.09826   4
   0 -16 -18 9.99226 5.37616   1
   0  16  18 3.27268 3.63657   2
   0 -16  19 36.3260 4.63857   4
   0 -16 -19 40.5843 6.09245   1
   0  16  19 26.2486 3.80036   3
   0 -16  20 7.35617 4.28093   4
   0 -16 -20 6.62703 5.52488   1
   0  16  20 4.80129 3.85112   2
   0  16  21 33.9690 4.40854   2
   0  16  22 3.59767 4.09459   2
   0  16  23 7.40215 4.15208   2
   0  16  24 1.68991 4.14548   2
   0  16  25-0.30549 4.30836   2
   0 -17   0-5.76811 3.22410   3
   0  17   0 0.61264 3.49826   1
   0 -17   0 0.87374 3.78750   1
   0 -17   1 2.26244 3.12265   3
   0 -17  -1 7.54702 2.95701   3
   0  17  -1 7.55571 3.54466   1
   0  17   1 9.06840 3.51213   1
   0 -17   1 7.66416 3.92169   1
   0 -17  -1 11.5211 3.90194   1
   0 -17  -2 70.5472 4.14740   3
   0 -17   2 69.0984 4.37803   3
   0 -17  -2 73.9369 5.10449   1
   0 -17   2 69.0179 5.07057   1
   0  17   2 78.0253 4.76838   1
   0  17  -2 72.2981 4.82228   1
   0  17   3 30.7477 4.01274   1
   0  17  -3 31.2408 3.95802   1
   0 -17  -3 32.6128 4.30848   1
   0 -17  -3 27.2197 3.26466   3
   0  17   4 177.883 7.08578   1
   0 -17  -4 186.167 7.39357   1
   0  17  -4 173.216 7.10429   1
   0 -17  -4 179.966 6.38332   3
   0  17   5 17.1812 3.46951   1
   0  17  -5 27.5372 4.13356   1
   0 -17  -5 18.1655 4.10817   1
   0 -17  -5 18.0872 2.95467   3
   0  17  -6 114.455 5.94611   1
   0 -17  -6 100.545 4.53484   3
   0 -17  -6 116.137 6.15061   1
   0  17   6 125.544 5.74660   1
   0 -17  -6 111.381 5.52538   5
   0  17  -6 113.397 5.20395   6
   0  17  -7 7.43329 3.71150   6
   0 -17  -7 12.9414 4.22411   1
   0  17   7 7.71045 3.44612   1
   0  17  -7 6.25443 3.86622   1
   0 -17  -7 4.27544 3.92233   5
   0  17  -8 10.2166 3.67705   6
   0 -17  -8 4.82899 4.17314   1
   0  17   8 6.03912 3.37101   1
   0  17  -8 7.60900 4.13851   1
   0 -17  -8 7.78058 3.70858   5
   0  17  -9 6.45559 3.80532   6
   0 -17  -9 8.12653 4.61302   1
   0  17   9 8.24072 3.63220   1
   0  17  -9 13.6809 4.25568   1
   0 -17  -9 3.30006 3.83887   5
   0  17 -10 270.665 8.64307   6
   0 -17 -10 270.694 9.65632   1
   0  17 -10 259.479 9.66503   1
   0 -17 -10 252.820 8.51364   5
   0  17 -11 6.35378 4.04710   6
   0  17  11-0.95137 2.53223   3
   0  17  11 0.54382 3.63704   1
   0  17  11-4.19878 3.32811   2
   0  17 -11-0.98736 4.72148   1
   0 -17 -11-3.60770 4.70899   1
   0 -17 -11 4.13082 4.08416   5
   0  17  12 187.976 6.79130   2
   0 -17 -12 158.281 7.13661   5
   0  17  12 177.215 6.01778   3
   0 -17  12 212.623 7.39959   4
   0  17 -12 197.856 8.67718   1
   0 -17 -12 214.436 8.72392   1
   0 -17  13 44.8501 4.62065   4
   0 -17 -13 45.8830 5.67585   1
   0 -17 -13 41.3544 4.49758   5
   0  17  13 43.5527 3.98528   2
   0  17  13 34.9645 3.18804   3
   0  17 -13 36.9012 5.70851   1
   0 -17  14 92.5130 5.31880   4
   0 -17 -14 98.1182 6.75363   1
   0 -17 -14 88.8141 5.22311   5
   0  17  14 88.0884 4.82134   2
   0  17  14 70.3135 3.87544   3
   0  17 -14 82.6767 6.68640   1
   0  17  15-0.05248 3.47112   2
   0 -17 -15 8.35841 3.87975   5
   0  17  15 1.71317 2.80970   3
   0 -17 -15 7.39291 5.19368   1
   0 -17  15-0.35408 4.08776   4
   0  17  16 11.4142 3.74503   2
   0 -17 -16 6.95352 3.84996   5
   0  17  16 8.63848 2.98030   3
   0 -17 -16 14.4683 5.27568   1
   0 -17  16 9.05859 4.14222   4
   0  17  17 12.3643 3.81668   2
   0 -17 -17 13.0510 5.41618   1
   0 -17 -17 11.4926 3.79504   5
   0  17  17 8.18344 3.11216   3
   0 -17  17 10.6818 4.27813   4
   0  17  18 23.0400 4.07742   2
   0  17  18 21.8921 3.48641   3
   0 -17 -18 29.5802 5.88522   1
   0 -17  18 29.0248 4.42511   4
   0  17  19 26.8489 4.19778   2
   0 -17 -19 24.4910 6.03078   1
   0 -17  19 29.4235 4.54708   4
   0  17  20 0.23183 3.91695   2
   0 -17  20-1.96783 4.27988   4
   0  17  21 60.6823 4.90687   2
   0  17  22 4.22277 4.38020   2
   0  17  23 46.0696 4.87175   2
   0  17  24 2.24980 4.41575   2
   0 -18   0 61.3825 4.33342   3
   0  18   0 60.3811 4.72872   1
   0 -18   0 55.5411 5.10523   1
   0 -18   1 74.2515 4.66414   3
   0 -18  -1 82.5776 4.66980   3
   0  18   1 78.2762 5.10390   1
   0  18  -1 73.9534 5.02942   1
   0 -18  -1 79.3418 5.50945   1
   0 -18   1 88.6116 5.63734   1
   0 -18   2 6.18260 3.49755   3
   0 -18  -2 9.37318 3.26666   3
   0 -18  -2 2.97023 3.99276   1
   0 -18   2 7.64273 4.22090   1
   0  18   2 6.12024 3.60763   1
   0 -18  -3 54.0566 4.89189   1
   0 -18  -3 43.8872 3.84869   3
   0  18   3 41.1015 4.39236   1
   0  18  -3 43.6319 4.37892   1
   0  18  -4 11.9772 3.96105   1
   0 -18  -4 11.4318 4.26960   1
   0 -18  -4 12.8797 3.20098   3
   0  18   4 9.08016 3.74026   1
   0  18   5 64.1120 4.64246   1
   0 -18  -5 63.6709 5.24790   1
   0  18  -5 63.3833 4.87869   1
   0 -18  -5 65.9788 3.96215   3
   0 -18  -6 8.25826 2.95361   3
   0  18  -6 5.61473 3.88611   1
   0 -18  -6 5.12109 4.23687   1
   0  18   6 0.71181 3.64912   1
   0  18  -6 5.92256 3.61938   6
   0 -18  -6 2.64058 4.17684   5
   0  18  -7 3.83500 4.14133   1
   0 -18  -7 3.00629 4.13149   1
   0  18   7 4.52420 3.55834   1
   0  18  -7 6.18661 3.80299   6
   0 -18  -7 5.32669 4.13113   5
   0 -18  -8 105.950 6.36549   1
   0  18  -8 101.513 6.13496   1
   0  18   8 94.9477 5.42796   1
   0  18  -8 100.522 5.31763   6
   0 -18  -8 104.538 5.92435   5
   0 -18  -9 20.6476 4.94889   1
   0  18  -9 24.0957 4.69506   1
   0  18   9 26.8183 4.12871   1
   0  18  -9 21.0011 4.30000   6
   0 -18  -9 20.1372 4.72178   5
   0 -18 -10 257.582 9.57368   1
   0  18 -10 239.982 9.43342   1
   0  18 -10 248.347 8.46325   6
   0 -18 -10 251.216 8.59125   5
   0 -18 -11 0.28243 5.00698   1
   0  18  11 0.89686 3.69521   1
   0  18  11 1.93425 3.53509   2
   0  18 -11 1.79870 4.23060   6
   0  18 -11 8.32577 4.70512   1
   0 -18 -11 0.11798 4.22359   5
   0  18  12 65.4172 3.53454   3
   0  18 -12 78.8606 6.53083   1
   0  18  12 78.6239 4.66679   2
   0 -18  12 92.0698 5.60860   4
   0 -18 -12 89.1411 6.37515   1
   0 -18 -13 31.2183 4.53058   5
   0  18  13 20.7905 3.81051   2
   0  18 -13 26.5190 5.42804   1
   0 -18 -13 26.3955 5.52706   1
   0 -18  13 29.2567 4.63195   4
   0  18  13 21.3045 2.90156   3
   0 -18  14 25.4156 4.54346   4
   0  18  14 19.5324 2.91393   3
   0  18  14 21.4916 3.91246   2
   0 -18 -14 24.2228 4.53822   5
   0  18 -14 24.1304 5.42093   1
   0 -18 -14 31.4492 5.73919   1
   0 -18  15 14.0410 4.29857   4
   0  18  15 11.3532 2.86158   3
   0  18  15 11.0111 3.86651   2
   0 -18 -15 16.0158 4.16741   5
   0  18 -15 9.01302 5.42433   1
   0 -18 -15 6.74989 5.37733   1
   0 -18  16 9.09726 4.39688   4
   0  18  16 10.4144 3.93413   2
   0  18  16 2.64418 2.79059   3
   0 -18 -16 9.77198 4.14298   5
   0 -18 -16 1.40919 5.51656   1
   0  18 -16 7.33739 5.39237   1
   0 -18 -17 55.6391 4.60537   5
   0  18  17 34.5184 3.55494   3
   0  18  17 47.5128 4.52151   2
   0 -18 -17 56.0341 6.57732   1
   0 -18  17 54.9051 4.87474   4
   0  18  18 5.19293 3.98386   2
   0 -18 -18-2.61340 5.71732   1
   0 -18  18 2.03163 4.39346   4
   0 -18  19 19.0064 4.54429   4
   0  18  19 18.5994 4.18745   2
   0  18  20 6.94199 4.12981   2
   0  18  21 1.34930 4.35077   2
   0  18  22 24.4965 4.68909   2
   0  18  23 11.2707 4.51687   2
   0  19   0 1.43372 3.58551   1
   0 -19   0 0.52957 3.67328   3
   0 -19   0 1.27009 4.46180   1
   0  19   1 17.5223 4.13730   1
   0  19  -1 18.9774 4.20625   1
   0 -19  -1 17.6494 3.72358   3
   0 -19   1 14.7214 3.93233   3
   0 -19  -1 11.7249 4.53238   1
   0 -19   1 14.0838 4.61399   1
   0  19   2 0.84706 3.72467   1
   0  19  -2 1.99943 3.89520   1
   0 -19  -2-1.53023 3.67405   3
   0 -19   2-0.35051 3.74958   3
   0 -19  -2 0.26096 4.22134   1
   0 -19   2-1.88500 4.48576   1
   0  19  -3 12.0849 4.13153   1
   0  19   3 9.26120 3.87828   1
   0 -19  -3 13.2988 4.51225   1
   0 -19   3 11.1661 3.98140   3
   0 -19  -3 11.1592 3.52027   3
   0  19   4-4.33589 3.98083   1
   0 -19  -4 2.03557 3.17750   3
   0  19  -4 2.39809 3.98415   1
   0 -19  -4 0.44077 4.34617   1
   0 -19  -5 48.4857 3.95847   3
   0 -19  -5 58.1545 5.37304   1
   0  19  -5 44.1824 4.89557   1
   0  19   5 51.5999 4.68583   1
   0 -19  -6 39.4306 3.69534   3
   0 -19  -6 44.6111 5.20736   1
   0  19  -6 52.3744 4.98872   1
   0 -19  -6 40.9754 4.99823   5
   0  19  -6 32.5325 4.17802   6
   0  19   6 41.1492 4.63764   1
   0  19  -7 14.7871 4.43417   1
   0 -19  -7 15.1185 4.77445   1
   0 -19  -7 10.8860 4.62439   5
   0  19  -7 16.5122 4.35356   6
   0  19   7 12.9659 4.14094   1
   0 -19  -8 17.6693 4.90543   1
   0  19  -8 16.9594 4.60215   1
   0 -19  -8 11.3089 4.80156   5
   0  19  -8 11.6420 4.06891   6
   0  19   8 13.3510 3.97556   1
   0  19   9 73.4869 5.18454   1
   0 -19  -9 80.9183 6.33993   1
   0  19  -9 67.5142 5.71669   1
   0  19  -9 74.1827 5.18712   6
   0 -19  -9 74.4960 5.68746   5
   0  19  10-1.94275 3.98445   1
   0 -19 -10 3.30248 5.13900   1
   0  19 -10-3.03705 4.49121   1
   0  19 -10-5.34748 4.40137   6
   0 -19 -10-7.00229 4.65906   5
   0  19  11 1.49046 3.61627   2
   0  19  11 1.19891 3.91021   1
   0 -19 -11 5.16982 4.64184   5
   0  19 -11-0.84624 4.73801   1
   0  19 -11-4.54410 4.39639   6
   0 -19 -11-0.78852 4.93882   1
   0 -19 -12 32.1873 5.02947   5
   0 -19  12 45.1610 5.15456   4
   0  19 -12 33.9780 5.52158   1
   0 -19 -12 42.3404 5.93700   1
   0  19  12 40.5475 4.25604   2
   0 -19 -13 73.3153 5.52226   5
   0 -19  13 80.7724 5.52252   4
   0 -19 -13 74.4699 6.60403   1
   0  19  13 77.5026 4.94862   2
   0  19 -13 67.9635 6.66887   1
   0 -19 -14 26.6898 4.96103   5
   0  19 -14 20.3846 5.83627   1
   0 -19  14 28.5641 4.92824   4
   0 -19 -14 29.0964 5.93136   1
   0  19  14 24.6181 4.30718   2
   0  19  14 19.2731 3.01125   3
   0 -19 -15 43.8712 4.91870   5
   0  19 -15 39.2789 6.28765   1
   0 -19 -15 35.7414 6.18864   1
   0  19  15 40.9133 4.51091   2
   0  19  15 32.2553 3.21583   3
   0 -19 -16 117.669 6.09240   5
   0  19 -16 103.683 7.87409   1
   0 -19  16 118.442 6.06163   4
   0 -19 -16 109.976 7.79944   1
   0  19  16 114.222 5.67605   2
   0  19  16 86.7137 4.47014   3
   0  19 -17 0.88967 5.85066   1
   0 -19  17 1.88732 4.40677   4
   0 -19 -17 4.55171 5.93903   1
   0 -19 -17 2.10599 4.06298   5
   0  19  17-1.60090 3.97786   2
   0 -19  18-1.83524 4.51326   4
   0  19  18 2.18578 4.06874   2
   0 -19 -18 1.77423 4.10046   5
   0  19 -18 6.10206 6.05972   1
   0  19  19 45.5971 4.77403   2
   0  19  20 2.44724 4.28916   2
   0  19  21-0.75998 4.51829   2
   0  19  22-0.06425 4.47769   2
   0  19  23 75.1846 5.81554   2
   0 -20   0 118.522 6.16186   3
   0 -20   0 139.956 7.29166   1
   0  20   0 119.227 6.51801   1
   0 -20  -1 97.5847 5.67958   3
   0 -20   1 97.5101 5.83243   3
   0 -20   1 113.539 6.79309   1
   0 -20  -1 95.6915 6.57941   1
   0  20   1 108.274 6.23380   1
   0  20  -1 111.251 6.14330   1
   0 -20   2 79.9731 5.42424   3
   0 -20  -2 79.5178 5.04531   3
   0  20  -2 78.6621 5.60488   1
   0  20   2 88.5207 5.61347   1
   0 -20  -2 82.8697 6.11227   1
   0 -20   3 1.81167 3.98897   3
   0  20   3 2.66367 4.02607   1
   0  20  -3 7.51605 4.20441   1
   0 -20  -3 2.49926 4.67448   1
   0 -20  -3 3.18187 3.76053   3
   0 -20   4 139.127 6.71735   3
   0 -20  -4 140.389 7.36034   1
   0  20  -4 141.509 7.14216   1
   0  20   4 153.565 6.98272   1
   0 -20  -4 139.376 6.16338   3
   0  20   5 220.260 8.56246   1
   0  20  -5 221.644 8.79236   1
   0 -20  -5 231.685 9.19993   1
   0 -20  -5 217.795 7.67266   3
   0  20  -5 203.925 7.69408   6
   0 -20  -6 7.85684 3.61799   3
   0  20  -6 18.1436 4.89056   1
   0 -20  -6 15.6026 5.25425   1
   0 -20  -6 17.3226 5.13320   5
   0  20  -6 11.8033 3.98326   6
   0  20   6 19.3784 4.44916   1
   0  20  -7 329.262 11.7173   1
   0 -20  -7 338.611 11.8971   1
   0 -20  -7 349.454 11.4701   5
   0  20  -7 329.234 10.6058   6
   0  20   7 351.979 11.4083   1
   0 -20  -8 10.1467 5.12237   1
   0  20  -8 9.20036 4.78792   1
   0 -20  -8 10.8793 5.19585   5
   0  20  -8 9.90220 4.38710   6
   0  20   8 7.45185 4.25829   1
   0  20   9 52.7850 5.03592   1
   0 -20  -9 54.8607 5.60139   5
   0  20  -9 58.6828 5.81781   1
   0  20  -9 59.4428 5.05857   6
   0 -20  -9 56.2741 6.20013   1
   0  20  10 48.9487 5.04078   1
   0 -20 -10 61.8403 5.53964   5
   0  20 -10 59.5593 5.98420   1
   0  20 -10 58.8653 5.18461   6
   0 -20 -10 52.5787 6.24855   1
   0  20  11 68.2593 4.85439   2
   0  20  11 47.6478 5.07815   1
   0 -20 -11 82.1271 5.89539   5
   0  20 -11 73.2616 6.46251   1
   0  20 -11 81.2673 5.57124   6
   0 -20 -11 74.6933 6.58007   1
   0 -20 -12 91.5643 6.42579   5
   0 -20 -12 101.935 7.41174   1
   0  20 -12 88.0798 7.24968   1
   0  20 -12 108.955 6.22301   6
   0  20  12 97.7286 5.59537   2
   0 -20  13 114.800 6.36014   4
   0  20 -13 97.0980 7.37492   1
   0 -20 -13 117.178 6.48594   5
   0  20  13 88.1606 5.61541   2
   0 -20 -13 118.583 7.69024   1
   0 -20  14 187.081 7.62511   4
   0  20 -14 159.006 8.92663   1
   0 -20 -14 169.012 7.53504   5
   0  20  14 160.938 6.95866   2
   0 -20 -14 178.714 8.92828   1
   0 -20  15 11.9196 4.74301   4
   0  20 -15 11.7533 5.75621   1
   0 -20 -15 9.78692 4.80684   5
   0  20  15 7.57435 4.08242   2
   0 -20 -15 4.52246 5.83601   1
   0 -20  16 10.9093 4.72730   4
   0  20 -16 20.4909 6.32682   1
   0 -20 -16 4.28563 4.54153   5
   0  20  16 9.66765 4.06691   2
   0 -20 -16 14.5040 5.92338   1
   0  20 -17 16.2512 6.27662   1
   0  20  17 17.7471 4.36029   2
   0 -20  17 20.8415 4.78125   4
   0 -20 -17 19.3158 4.49272   5
   0 -20 -18 31.2763 4.70660   5
   0  20 -18 17.0331 6.58350   1
   0  20  18 23.0245 4.45543   2
   0  20 -19 39.3127 7.22054   1
   0  20  19 30.8293 4.76973   2
   0  20 -20 17.6918 6.83237   1
   0  20  20 13.8647 4.69228   2
   0  20 -21 19.5075 7.25957   1
   0  20  21 19.1521 4.83402   2
   0  20  22 59.7420 5.59008   2
   0 -21   0-5.25477 4.63008   3
   0 -21   0-6.36230 5.32157   1
   0  21   0 3.66827 4.58921   1
   0 -21   1 23.9030 4.86347   3
   0 -21  -1 28.1382 4.58376   3
   0  21   1 34.4341 4.99830   1
   0  21  -1 35.6813 5.02890   1
   0 -21  -1 25.4960 5.48974   1
   0 -21   1 39.5528 5.72376   1
   0 -21   2 66.3307 5.70996   3
   0  21  -2 69.9800 5.85290   1
   0  21   2 74.4504 5.66500   1
   0 -21  -2 79.8721 6.36604   1
   0 -21  -2 70.9144 5.26624   3
   0 -21   3 12.1050 4.82974   3
   0  21  -3 11.9527 4.74783   1
   0  21   3 9.56212 4.47109   1
   0 -21  -3 16.9179 5.21856   1
   0 -21  -3 5.49858 4.15301   3
   0 -21   4 156.903 7.45279   3
   0 -21  -4 173.149 8.25324   1
   0  21  -4 169.040 8.11122   1
   0  21   4 168.535 7.67685   1
   0 -21  -4 165.078 6.91970   3
   0 -21  -5 57.5288 4.67704   3
   0 -21  -5 56.7768 6.14638   1
   0  21   5 62.8238 5.35731   1
   0  21  -5 66.0628 5.74463   1
   0  21  -5 51.7425 4.86615   6
   0 -21  -6 3.15442 3.70126   3
   0 -21  -6 3.77799 5.05094   1
   0  21  -6 7.14574 4.66579   1
   0 -21  -6 3.22484 5.33457   5
   0  21  -6 0.79979 4.19049   6
   0  21   6 0.46053 4.37205   1
   0  21  -7-1.13580 4.66267   1
   0 -21  -7 2.42267 5.26059   1
   0 -21  -7-4.67490 5.42782   5
   0  21  -7-6.66573 4.54990   6
   0  21   7-0.63854 4.12533   1
   0  21  -8 44.7674 5.69176   1
   0 -21  -8 44.7254 5.93022   1
   0 -21  -8 52.6600 5.99779   5
   0  21  -8 40.5839 4.91386   6
   0  21   8 40.4156 5.02264   1
   0  21  -9-2.59265 4.96244   1
   0 -21  -9 0.31245 5.20021   1
   0 -21  -9 1.29499 5.38216   5
   0  21  -9-4.83772 4.56147   6
   0  21   9 0.09149 4.27727   1
   0 -21 -10 9.80005 5.43303   1
   0  21 -10 9.08274 5.37166   1
   0 -21 -10 5.77254 5.22015   5
   0  21 -10 13.6744 4.77060   6
   0  21  10 1.49499 4.63418   1
   0  21  11 10.6045 4.20898   2
   0 -21 -11 6.83033 5.26447   5
   0  21 -11 8.09300 5.19164   1
   0  21 -11 10.9327 4.96093   6
   0 -21 -11 13.6273 5.76004   1
   0  21  12-3.60960 4.25388   2
   0 -21 -12 2.74731 5.18788   5
   0  21 -12 0.11640 5.27329   1
   0 -21 -12 1.11406 5.61191   1
   0  21 -12 2.68115 4.85469   6
   0 -21  13 98.8511 6.28698   4
   0  21 -13 76.4123 7.05655   1
   0 -21 -13 90.0443 6.31129   5
   0  21  13 73.6005 5.37989   2
   0 -21 -13 98.3932 7.46896   1
   0 -21  14 12.6483 5.02095   4
   0  21 -14 13.4178 5.83371   1
   0 -21 -14 7.43546 5.11429   5
   0  21  14 14.6668 4.30965   2
   0 -21 -14 9.35512 6.08708   1
   0 -21  15-5.49618 4.97849   4
   0  21 -15-2.19033 5.69587   1
   0 -21 -15 7.50033 4.83039   5
   0  21  15 2.25827 4.09449   2
   0 -21 -15 1.79666 5.95549   1
   0  21 -16-6.02282 6.22348   1
   0  21  16-4.94050 4.32180   2
   0 -21  16 0.18459 4.66973   4
   0 -21 -16 1.47611 4.56500   5
   0 -21 -17-0.95169 4.74688   5
   0  21 -17-6.07972 6.54500   1
   0  21  17 3.13692 4.29058   2
   0 -21 -18-4.33467 4.68250   5
   0  21 -18-0.85148 6.53995   1
   0  21  18-3.12011 4.58367   2
   0  21 -19 5.48770 6.94697   1
   0  21  19 4.64273 4.69587   2
   0  21 -20 11.0050 7.01710   1
   0  21  20 6.78172 4.73180   2
   0  21 -21 8.25416 7.20006   1
   0  21  21 0.27212 4.75520   2
   0  22   0 158.946 7.49633   1
   0 -22   0 142.676 8.17469   1
   0 -22   0 127.295 7.09153   3
   0  22   1 448.009 13.6044   1
   0  22  -1 389.353 13.2761   1
   0 -22   1 385.209 12.9076   3
   0 -22  -1 373.655 12.6471   3
   0 -22   1 407.750 13.6681   1
   0 -22  -1 424.636 13.8840   1
   0  22  -2 309.496 10.9041   1
   0  22   2 295.366 10.6912   1
   0 -22   2 283.054 10.5576   3
   0 -22  -2 296.561 11.2680   1
   0 -22  -2 281.947 10.0831   3
   0  22  -3 199.670 8.87473   1
   0  22   3 217.592 8.71745   1
   0 -22   3 203.055 8.65654   3
   0 -22  -3 198.766 9.06180   1
   0 -22  -3 180.355 7.75361   3
   0  22   4 156.331 7.76445   1
   0  22  -4 177.924 8.06533   1
   0 -22  -4 149.669 6.99998   3
   0 -22   4 159.321 7.78317   3
   0 -22  -4 160.410 8.32403   1
   0  22  -5 183.731 8.40970   1
   0 -22  -5 166.037 7.03742   3
   0  22   5 183.091 7.93327   1
   0 -22   5 164.066 7.99979   3
   0 -22  -5 179.919 8.64876   1
   0  22  -5 154.115 6.98069   6
   0 -22  -6 14.8690 4.09039   3
   0  22  -6 12.5872 5.13715   1
   0 -22  -6 12.7946 5.78382   1
   0 -22  -6 22.6345 6.02605   5
   0  22  -6 15.8335 4.57285   6
   0  22   6 17.0112 4.81622   1
   0  22  -7 249.898 10.3371   1
   0 -22  -7 260.308 10.4813   1
   0 -22  -7 273.495 10.3455   5
   0  22  -7 240.866 9.03138   6
   0  22   7 254.330 9.73785   1
   0  22  -8 29.4457 5.73673   1
   0 -22  -8 24.3314 5.99452   1
   0 -22  -8 27.6286 6.13624   5
   0  22  -8 27.2578 4.97634   6
   0  22   8 28.1000 5.09393   1
   0  22  -9 306.981 11.8984   1
   0 -22  -9 328.098 12.0141   1
   0 -22  -9 333.498 11.4936   5
   0  22  -9 310.268 10.5153   6
   0  22   9 291.161 10.9445   1
   0  22  10 151.845 7.98904   1
   0 -22 -10 178.564 8.37085   5
   0  22 -10 171.726 8.95324   1
   0  22 -10 188.775 7.79774   6
   0 -22 -10 196.061 9.31070   1
   0  22  11 61.6821 5.08874   2
   0 -22 -11 58.5542 6.28015   5
   0  22 -11 64.9432 6.65781   1
   0  22 -11 65.5740 5.82719   6
   0 -22 -11 61.4009 6.79218   1
   0  22  12 17.9910 4.57152   2
   0 -22 -12 22.2459 5.59711   5
   0  22 -12 17.8901 5.76646   1
   0  22 -12 23.1933 5.13938   6
   0 -22 -12 21.5739 6.19523   1
   0  22  13 24.4798 4.50581   2
   0 -22 -13 34.2181 5.50306   5
   0 -22  13 30.3180 5.51960   4
   0 -22 -13 27.8109 6.38534   1
   0  22 -13 19.0939 5.90884   1
   0 -22  14 11.8109 5.16786   4
   0  22  14 9.85285 4.46259   2
   0 -22 -14 12.1139 5.33840   5
   0  22 -14 1.54758 5.91167   1
   0 -22  15 9.97233 5.12241   4
   0  22  15 6.69260 4.29300   2
   0 -22 -15 13.4457 5.27428   5
   0  22 -15 8.24553 6.19428   1
   0 -22  16 23.6385 5.32133   4
   0  22 -16 21.9293 6.89650   1
   0 -22 -16 24.0033 5.30847   5
   0  22  16 16.9079 4.52828   2
   0  22 -17 149.798 9.68558   1
   0 -22 -17 155.144 7.39584   5
   0  22  17 154.241 7.05578   2
   0  22 -18-4.23507 7.15803   1
   0 -22 -18 3.25781 4.97203   5
   0  22  18-4.17689 4.80010   2
   0  22  19 164.906 7.47677   2
   0 -22 -19 159.997 7.34835   5
   0  22 -19 157.963 10.4330   1
   0  22 -20 13.2207 7.51066   1
   0  22  20 15.3899 4.95695   2
   0  23   0 2.07312 4.79682   1
   0 -23   0-1.72957 4.93266   3
   0 -23   0 7.11805 5.65983   1
   0  23  -1 5.47514 4.86329   1
   0  23   1 12.8943 4.98621   1
   0 -23  -1 14.7399 5.84867   1
   0 -23   1 24.0974 5.79120   1
   0 -23   1 11.8534 5.04664   3
   0 -23  -1 8.90839 5.02813   3
   0  23   2 55.0415 5.74730   1
   0  23  -2 55.3425 5.75821   1
   0 -23  -2 56.5543 6.50767   1
   0 -23   2 45.1568 5.78512   3
   0 -23  -2 42.6296 5.45049   3
   0  23  -3 83.8416 6.70547   1
   0  23   3 82.5085 6.08879   1
   0 -23  -3 79.2247 6.95039   1
   0 -23   3 75.6360 6.20971   3
   0 -23  -3 75.8688 5.81325   3
   0  23  -4 26.7546 5.44329   1
   0  23   4 22.3946 5.13200   1
   0 -23  -4 22.4491 4.78066   3
   0 -23  -4 30.6171 5.94930   1
   0 -23   4 18.8350 5.36825   3
   0  23  -5 94.6835 6.85446   1
   0 -23  -5 80.3356 5.49855   3
   0  23   5 92.5909 6.18477   1
   0 -23   5 88.3989 6.65981   3
   0 -23  -5 105.697 7.19542   1
   0  23  -5 77.5346 5.60859   6
   0  23  -6 31.9771 5.68175   1
   0 -23  -6 17.4152 5.67027   1
   0 -23  -6 22.7968 4.44679   3
   0  23  -6 19.9324 4.81198   6
   0 -23  -6 23.0220 6.53065   5
   0 -23   6 21.3480 5.32356   3
   0  23   6 16.1697 5.08289   1
   0  23  -7 30.5442 5.86104   1
   0 -23  -7 34.7402 6.19263   1
   0 -23  -7 31.5960 6.57729   5
   0  23  -7 27.3215 5.10286   6
   0  23   7 32.5370 5.17639   1
   0  23  -8 20.1988 5.62837   1
   0 -23  -8 22.3030 5.96843   1
   0 -23  -8 20.4168 6.28343   5
   0  23  -8 22.4512 5.02931   6
   0  23   8 14.8244 4.97562   1
   0  23  -9 86.3130 7.01163   1
   0 -23  -9 87.8902 7.33039   1
   0 -23  -9 81.1073 7.14881   5
   0  23  -9 70.4984 5.87048   6
   0  23   9 74.9656 6.06255   1
   0  23 -10 15.0201 6.06949   1
   0 -23 -10 4.25753 5.75574   1
   0 -23 -10-0.66724 5.90339   5
   0  23 -10 11.0882 5.07252   6
   0  23  10 2.13797 4.75719   1
   0 -23 -11 3.19919 5.91709   1
   0  23 -11 12.8276 5.76940   1
   0 -23 -11 4.04056 5.71527   5
   0  23 -11 6.87690 5.02467   6
   0  23  11 9.67891 4.60974   2
   0  23 -12 2.41023 5.82569   1
   0 -23 -12 7.06641 5.73108   5
   0  23 -12 0.62728 5.07640   6
   0  23  12 3.92881 4.34284   2
   0 -23 -13 2.77935 5.45271   5
   0 -23  13 5.60990 5.26301   4
   0  23 -13 4.28251 5.92801   1
   0  23  13 0.33729 4.32160   2
   0  23 -14 6.89720 6.11234   1
   0  23  14-1.01667 4.51648   2
   0 -23  14 0.63663 5.29525   4
   0 -23 -14 4.71572 5.41926   5
   0  23 -15 3.39239 6.18652   1
   0  23  15 4.65653 4.50909   2
   0 -23  15 3.00089 5.46124   4
   0 -23 -15 12.7397 5.49924   5
   0 -23 -16-0.41827 5.39428   5
   0  23 -16-5.19977 6.68970   1
   0  23  16 0.89565 4.60911   2
   0 -23 -17 1.53335 5.38328   5
   0  23 -17-0.43389 6.75487   1
   0  23  17-1.10997 4.72031   2
   0 -23 -18 1.46909 5.29538   5
   0  23 -18-5.03164 7.18421   1
   0  23  18-5.53746 5.02811   2
   0 -23 -19 4.95908 5.13189   5
   0  23 -19-6.39724 7.40804   1
   0  23  19-7.07163 5.02909   2
   0 -24   0 145.430 7.67881   3
   0 -24   0 165.544 8.67806   1
   0  24   0 143.660 7.95265   1
   0 -24  -1 5.39997 4.82611   3
   0 -24   1 9.49497 5.13639   3
   0  24  -1 10.9613 5.14386   1
   0  24   1 7.09057 4.91578   1
   0 -24  -1 4.53135 5.84877   1
   0 -24   2 59.3121 6.14082   3
   0  24   2 66.8422 6.02403   1
   0  24  -2 64.7693 6.05142   1
   0 -24  -2 67.0761 6.86866   1
   0 -24  -2 61.0333 5.70000   3
   0 -24   3 60.1867 6.15138   3
   0  24   3 69.3537 5.97395   1
   0  24  -3 65.7255 6.16858   1
   0 -24  -3 59.2539 6.61946   1
   0 -24  -3 63.8144 5.72682   3
   0 -24   4 29.4946 5.57964   3
   0 -24  -4 32.9968 5.02156   3
   0  24  -4 35.4953 5.74548   1
   0  24   4 31.6360 5.47821   1
   0 -24  -4 48.0977 6.35022   1
   0  24  -5 194.021 8.21990   6
   0 -24   5 195.178 9.40512   3
   0  24   5 222.012 9.20982   1
   0 -24  -5 225.643 8.42985   3
   0 -24  -5 240.692 10.1310   1
   0  24  -5 235.875 9.76447   1
   0  24  -6 102.137 7.41330   1
   0  24  -6 67.4445 5.71197   6
   0 -24   6 56.6446 6.41334   3
   0  24   6 79.5548 6.36326   1
   0 -24  -6 67.4610 5.33475   3
   0 -24  -6 82.3030 7.68895   5
   0 -24  -6 83.9220 7.24945   1
   0  24  -7 306.527 10.6774   6
   0 -24  -7 329.098 12.3258   1
   0 -24  -7 361.702 12.4286   5
   0  24  -7 342.550 12.2506   1
   0  24   7 315.047 11.5167   1
   0 -24  -8 8.47614 6.08125   1
   0  24  -8 12.4053 5.91153   1
   0  24  -8 14.6600 5.04950   6
   0 -24  -8 5.13117 6.34360   5
   0  24   8 3.83859 4.86334   1
   0 -24  -9-0.11871 5.83238   1
   0  24  -9 9.23656 5.87331   1
   0  24  -9 9.05437 5.15174   6
   0 -24  -9 0.92911 6.27950   5
   0  24   9 5.71436 4.72543   1
   0  24 -10 61.8347 6.88328   1
   0  24 -10 56.9498 5.84848   6
   0 -24 -10 55.1142 6.81292   5
   0  24  10 51.6470 5.82269   1
   0  24 -11 51.0285 5.71356   6
   0  24 -11 48.0507 6.90975   1
   0  24  11 42.7909 5.21134   2
   0 -24 -11 52.0340 6.59816   5
   0  24 -12 7.76434 5.99958   1
   0  24 -12 0.79339 5.25346   6
   0 -24 -12 9.94009 6.10942   5
   0  24  12 4.96543 4.69900   2
   0 -24  13 71.1217 6.46717   4
   0 -24 -13 58.4962 6.58172   5
   0  24  13 59.1627 5.45463   2
   0  24 -13 49.2913 7.01968   1
   0  24 -14 7.83797 6.32559   1
   0  24  14 8.91848 4.83892   2
   0 -24  14 17.5016 5.77798   4
   0 -24 -14 15.4188 5.93370   5
   0 -24 -15 82.6143 6.86179   5
   0  24 -15 78.4934 8.02902   1
   0  24  15 78.9954 5.88795   2
   0 -24 -16 3.11854 5.69766   5
   0  24 -16 0.71585 6.77042   1
   0  24  16 0.14319 4.98359   2
   0 -24 -17 109.278 7.10399   5
   0  24 -17 106.265 9.02107   1
   0  24  17 107.583 6.59709   2
   0 -24 -18 13.1761 5.54840   5
   0  24 -18 8.36676 7.26725   1
   0  24  18 2.40592 5.10353   2
   0 -25   0 2.97375 5.75241   1
   0 -25   0-1.00309 5.13759   3
   0  25   0 1.82411 5.04767   1
   0 -25  -1-1.79577 5.83035   1
   0  25   1 6.67316 5.06815   1
   0  25  -1 2.60266 5.04100   1
   0 -25  -1 1.90269 4.99581   3
   0 -25   1 6.87406 5.16435   3
   0 -25  -2 30.3715 6.26616   1
   0  25   2 19.6073 5.32001   1
   0  25  -2 24.4747 5.57129   1
   0 -25   2 22.9384 5.55684   3
   0 -25  -2 20.5482 5.22305   3
   0 -25  -3 9.28958 5.91757   1
   0 -25  -3 5.57560 4.91772   3
   0  25   3 9.22400 5.13214   1
   0  25  -3 10.3691 5.45877   1
   0 -25   3 5.71882 5.38425   3
   0 -25  -4 65.4946 6.99575   1
   0 -25  -4 63.6885 5.75196   3
   0  25   4 66.7146 6.10468   1
   0 -25   4 49.7516 6.42516   3
   0  25  -4 63.8098 6.43130   1
   0  25  -4 54.3164 5.46971   6
   0 -25  -5 13.5827 6.11980   1
   0 -25  -5 5.49183 4.73315   3
   0  25   5 9.48720 5.15615   1
   0 -25   5 0.60779 5.67586   3
   0  25  -5 5.67150 4.83585   6
   0  25  -5 6.56988 5.58505   1
   0  25  -6 83.7674 7.02525   1
   0 -25  -6 66.8651 7.25992   1
   0 -25  -6 75.2299 5.48173   3
   0 -25   6 58.0400 6.56324   3
   0  25  -6 65.6181 5.82200   6
   0  25   6 68.1217 6.41574   1
   0 -25  -6 80.4230 7.98587   5
   0  25   7 22.4503 5.56574   1
   0  25  -7 30.0300 6.29951   1
   0 -25   7 9.38292 5.58202   3
   0 -25  -7 19.7456 6.99127   5
   0  25  -7 16.0075 5.25833   6
   0  25   8 87.8573 6.50369   1
   0  25  -8 83.3476 6.14818   6
   0 -25   8 69.5188 6.76782   3
   0 -25  -8 93.4041 8.08384   5
   0  25  -8 83.1673 7.24947   1
   0  25  -9 10.5030 6.11759   1
   0  25  -9 12.4523 5.11506   6
   0 -25  -9 8.38559 6.70975   5
   0  25   9 5.29379 5.01786   1
   0  25 -10 25.8990 6.31292   1
   0  25 -10 21.0013 5.39453   6
   0 -25 -10 18.5995 6.61858   5
   0  25  10 14.2190 5.39807   1
   0 -25 -11 8.68163 6.38556   5
   0  25 -11 4.33757 5.31032   6
   0  25 -11 3.31980 6.11621   1
   0  25 -12 63.1979 6.12563   6
   0 -25 -12 59.6162 7.22061   5
   0  25  12 58.5008 5.81890   2
   0  25 -12 57.5752 7.30872   1
   0 -25 -13 3.31534 6.29209   5
   0 -25  13-1.17617 5.90437   4
   0  25 -13-4.03755 6.50919   1
   0  25  13 4.35864 4.82701   2
   0  25 -14-0.99812 6.60529   1
   0 -25 -14 5.55381 6.16437   5
   0  25  14-8.27416 4.97778   2
   0  25 -15 35.7789 7.14702   1
   0 -25 -15 35.0598 6.50755   5
   0  25  15 28.7158 5.33846   2
   0  25 -16 28.9296 7.58672   1
   0 -25 -16 28.4588 6.35652   5
   0  25  16 21.4125 5.43996   2
   0 -26   0 23.8797 5.46268   3
   0  26   0 31.8084 5.76820   1
   0 -26  -1 0.72106 5.30813   3
   0 -26   1 5.23364 5.37444   3
   0  26  -1 1.41871 5.21487   1
   0  26   1 2.43457 5.22748   1
   0 -26  -2 8.02247 5.20716   3
   0 -26   2 9.31145 5.48564   3
   0  26   2 22.1560 5.70336   1
   0  26  -2 9.38495 5.65852   1
   0 -26  -3 55.1154 5.78985   3
   0  26  -3 54.9709 6.39775   1
   0  26   3 52.0070 6.15547   1
   0 -26   3 46.8199 6.40921   3
   0 -26  -4 37.7266 5.41867   3
   0 -26   4 35.3747 6.23269   3
   0  26   4 38.7601 5.77733   1
   0  26  -4 32.2448 6.04493   1
   0  26  -4 29.9860 5.29658   6
   0  26  -5 120.036 6.82832   6
   0 -26   5 111.746 7.84326   3
   0  26   5 116.938 7.54365   1
   0 -26  -5 126.570 6.89636   3
   0  26  -5 134.950 8.27415   1
   0 -26  -5 151.137 9.44197   5
   0  26  -6 26.9114 5.46408   6
   0 -26   6 21.3766 6.04281   3
   0  26   6 26.1672 5.69697   1
   0 -26  -6 21.9628 4.75505   3
   0 -26  -6 26.4378 7.62429   5
   0  26  -6 27.2296 6.31095   1
   0  26  -7 57.6470 5.81528   6
   0 -26   7 44.3253 6.46670   3
   0  26   7 53.8494 6.22772   1
   0 -26  -7 56.2710 7.84925   5
   0  26  -7 52.5992 6.96033   1
   0  26  -8 50.4524 5.91113   6
   0 -26   8 42.4554 6.42715   3
   0 -26  -8 64.3754 7.95690   5
   0  26  -8 63.6733 7.23140   1
   0  26   8 56.4097 6.08867   1
   0  26   9 31.2282 5.85763   1
   0  26  -9 27.6474 6.61696   1
   0 -26   9 12.8436 5.99113   3
   0  26  -9 35.9714 5.66621   6
   0 -26  -9 25.7078 7.34051   5
   0 -26 -10 165.633 9.26750   5
   0  26 -10 149.990 7.58621   6
   0  26  10 125.556 8.09961   1
   0  26 -10 138.799 8.96360   1
   0 -26 -11 18.3909 6.93338   5
   0  26 -11 14.5020 5.58167   6
   0  26 -11 8.85274 6.59502   1
   0 -26 -12 60.9557 7.47599   5
   0  26 -12 47.2383 6.09286   6
   0  26 -12 44.6507 7.40240   1
   0  26  12 38.0104 5.56687   2
   0  26 -13 24.0393 6.98748   1
   0 -26 -13 27.5472 6.85489   5
   0  26  13 22.1317 5.27219   2
   0  26 -14 4.42810 6.81674   1
   0 -26 -14 4.85665 6.42426   5
   0  26  14 3.85353 5.17998   2
   0  26 -15 25.4394 7.49236   1
   0 -26 -15 34.0575 6.85705   5
   0  26  15 40.2511 5.73434   2
   0  27   0 13.0148 5.98520   1
   0 -27   0-1.45193 5.78506   3
   0 -27  -1 138.312 7.89138   3
   0  27  -1 165.953 8.76993   1
   0  27   1 155.276 8.46429   1
   0 -27   1 141.875 8.30645   3
   0 -27  -2 6.11930 5.51747   3
   0 -27   2 8.63391 5.90634   3
   0  27  -2 23.4483 6.16634   1
   0  27   2 16.3656 5.93546   1
   0 -27  -3 118.386 7.14214   3
   0  27   3 116.364 7.67509   1
   0 -27   3 95.3305 7.59162   3
   0  27  -3 113.865 7.87087   1
   0 -27  -4 17.0161 5.33943   3
   0 -27   4 20.0667 6.06811   3
   0  27  -4 21.3194 5.29369   6
   0  27   4 31.2083 5.93387   1
   0  27  -4 26.1839 6.37946   1
   0  27  -5 23.4608 6.28071   1
   0 -27  -5 16.7288 5.20785   3
   0  27   5 18.6083 5.78316   1
   0 -27   5 7.14179 5.96978   3
   0  27  -5 11.4041 5.37615   6
   0 -27  -5 14.3117 7.55899   5
   0  27  -6 31.1761 6.54514   1
   0 -27  -6 19.2743 4.89090   3
   0 -27   6 22.8779 6.43579   3
   0  27  -6 18.3176 5.48194   6
   0 -27  -6 25.4825 7.87631   5
   0  27   6 28.7102 5.96745   1
   0  27   7 120.562 7.63061   1
   0  27  -7 105.462 7.01364   6
   0 -27   7 99.0025 7.93177   3
   0  27  -7 110.127 8.39365   1
   0 -27  -7 139.032 9.40810   5
   0  27   8 12.6396 5.63705   1
   0  27  -8 10.1789 5.51801   6
   0 -27   8 1.72437 6.23373   3
   0  27  -8 19.0225 6.77117   1
   0 -27  -8 13.9231 7.76202   5
   0  27   9 105.155 7.37450   1
   0  27  -9 98.6308 6.82613   6
   0 -27   9 86.3905 7.73029   3
   0  27  -9 101.113 8.43148   1
   0 -27  -9 106.853 8.78496   5
   0 -27  10 7.14831 6.21113   3
   0  27 -10 12.2908 5.72469   6
   0  27  10-4.02910 6.23092   1
   0  27 -10 13.5089 6.80615   1
   0 -27 -10 20.4219 7.39292   5
   0  27 -11-2.27133 5.68220   6
   0 -27 -11-5.63789 7.22816   5
   0  27 -11 6.51739 6.79493   1
   0  27 -12 16.3179 5.98060   6
   0  27  12 12.9002 5.58166   2
   0 -27 -12 21.3224 7.25520   5
   0  27 -12 24.3676 7.30429   1
   0  27  13 10.2395 5.39809   2
   0  27 -13 1.78685 6.86601   1
   0 -27 -13 6.33096 7.05021   5
   0 -28   0 312.249 12.3193   3
   0  28   0 363.965 13.1521   1
   0 -28   1 153.851 9.08551   3
   0 -28  -1 162.171 8.86882   3
   0  28  -1 201.881 9.78842   1
   0  28   1 191.502 9.53491   1
   0 -28   2 23.7014 6.54529   3
   0 -28  -2 27.3447 6.05297   3
   0  28  -2 30.1848 6.78712   1
   0  28   2 34.2244 6.41240   1
   0 -28   3 9.85315 6.34573   3
   0 -28  -3 14.8733 5.63538   3
   0  28   3 17.0260 5.98896   1
   0  28  -3 14.4715 6.19612   1
   0 -28   4 6.56361 6.16161   3
   0  28   4 10.1023 5.85476   1
   0  28  -4 4.02849 6.09807   1
   0 -28  -4 5.05332 5.26718   3
   0 -28  -5 66.3139 6.09767   3
   0 -28   5 52.3366 7.11883   3
   0  28   5 66.4489 6.92198   1
   0  28  -5 65.6901 7.42903   1
   0 -28  -6 2.25246 4.93316   3
   0  28   6 10.1482 5.86713   1
   0  28  -6 12.0361 6.57327   1
   0 -28   6 7.63466 6.39793   3
   0 -28  -6 6.65899 8.08426   5
   0  28   7 32.3129 6.18888   1
   0  28  -7 32.2750 6.99147   1
   0 -28   7 27.0271 6.78578   3
   0 -28  -7 43.0399 8.32854   5
   0  28   8 50.6651 6.50953   1
   0  28  -8 51.0323 7.50223   1
   0 -28   8 46.0762 7.09961   3
   0 -28  -8 58.6834 8.59695   5
   0  28   9 12.0626 5.90900   1
   0  28  -9 13.0523 7.11512   1
   0 -28   9 22.1671 6.65492   3
   0 -28  -9 13.2350 8.03827   5
   0  28  10 97.0610 7.76443   1
   0 -28  10 96.6715 8.24439   3
   0  28 -10 109.487 8.85061   1
   0 -28  11 10.8927 6.85626   3
   0 -28 -11 16.5758 7.96074   5
   0 -29   0 1.44105 6.19621   3
   0  29   0 13.9421 6.52371   1
   0  29   1 31.0068 6.71529   1
   0  29  -1 35.2467 6.86670   1
   0 -29   1 18.9517 6.48489   3
   0 -29  -1 26.0942 6.44431   3
   0  29   2 68.8851 7.28503   1
   0  29  -2 76.4596 7.61593   1
   0 -29  -2 70.6632 6.91942   3
   0 -29   2 61.6336 7.21025   3
   0  29   3 139.162 8.53404   1
   0  29  -3 146.286 9.03892   1
   0 -29  -3 117.301 7.65628   3
   0 -29   3 115.212 8.40721   3
   0 -29  -4 16.6451 5.71500   3
   0  29  -4 34.2094 6.97372   1
   0  29   4 19.0455 6.30935   1
   0 -29  -4 18.4546 8.60260   5
   0 -29   4 14.8829 6.52948   3
   0 -29  -5 2.70923 5.37249   3
   0  29  -5 8.56323 6.33353   1
   0 -29  -5 6.54256 8.57813   5
   0 -29   5-7.96935 6.63997   3
   0  29   5 5.31391 6.04465   1
   0  29  -6 8.15663 6.56947   1
   0 -29  -6 8.96796 8.59316   5
   0 -29   6 11.5430 6.58167   3
   0  29   6 7.50590 6.03046   1
   0  29  -7 6.98009 6.70278   1
   0 -29  -7 13.0717 8.67363   5
   0 -29   7 16.1995 6.66934   3
   0  29   7 19.9263 6.07069   1
   0  29  -8 3.04946 6.81215   1
   0  29   8 2.47669 5.83277   1
   0 -29  -8 3.27717 8.28570   5
   0 -29   8-1.72910 6.58224   3
   0  30   0 1.88924 6.37164   1
   0 -30   0 6.63797 6.42217   3
   0  30  -1 20.8352 6.77804   1
   0  30   1 15.9199 6.61940   1
   0 -30   1 20.3650 6.83616   3
   0 -30  -1 17.8453 6.44089   3
   0  30  -2 11.8895 6.77992   1
   0  30   2 12.3883 6.69653   1
   0 -30  -2 7.21456 6.31288   3
   0 -30   2 5.80045 6.69274   3
   0  30   3 60.1982 7.19101   1
   0  30  -3 60.5245 7.56464   1
   0 -30  -3 48.8530 6.64172   3
   0 -30   3 56.4911 7.56325   3
   0 -30  -4 12.1637 5.86521   3
   0 -30   4 18.2297 6.88741   3
   0 -30  -4 22.5799 9.33630   5
   0  30   4 21.2141 6.52389   1
   0  30  -4 23.6907 7.11679   1
   1   0 -29 28.7211 6.13257   4
   1   0 -28-2.18388 5.72696   4
  -1   0  27 16.7367 4.97083   5
   1   0 -27 23.8667 5.51925   4
   1   0 -26 2.23872 5.09126   4
  -1   0  26 2.40767 4.60219   5
   1   0 -25 0.20872 4.88036   4
   1   0 -24 6.73611 4.70466   4
   1   0 -23 29.9564 4.72941   4
   1   0 -22 8.15917 4.33430   4
   1   0 -21 36.3806 4.50382   4
   1   0 -20-0.74930 3.64529   4
   1   0 -19 26.9800 3.52189   4
   1   0 -18-4.69975 3.33945   4
   1   0 -17 196.327 5.64619   2
   1   0 -17 206.628 6.87429   4
   1   0 -16-4.20985 2.86585   4
   1   0 -15 1049.71 25.6746   2
   1   0 -15 1036.79 26.4926   4
   1   0 -13 2056.81 49.5953   2
   1   0 -13 2019.24 50.2944   4
   1   0 -11 13.0475 1.27810   2
   1   0 -11 19.2500 2.28128   4
   1   0 -10-1.54290 1.08424   2
  -1   0  10-0.31144 1.00860   2
   1   0  -9 250.260 6.32422   2
  -1   0   9 248.747 6.32165   2
   1   0  -8-1.29271 0.85211   2
   1   0  -7 51.7768 1.53645   2
  -1   0   7 50.4382 2.64233   4
  -1   0   7 46.3458 1.49742   2
  -1   0   6-2.08943 1.95198   4
  -1   0   5 88.1939 2.96274   4
   1   0  -5 68.9998 2.68564   4
  -1   0   4 7.34637 1.58620   4
   1   0  -4 4.68127 1.24268   4
   1   0  -3 2266.14 56.0654   4
  -1   0   3 2372.48 56.0584   4
  -1   0  -3 19.1143 1.13458   2
   1   0   3 15.4259 1.08494   2
  -1   0  -4 4.06540 1.19247   2
  -1   0  -5 33.8518 1.72681   2
  -1   0  -6 0.06614 1.26405   2
  -1   0  -7 204.762 5.54534   2
  -1   0  -8 1.09940 1.51054   2
  -1   0  -9 692.909 17.3520   4
  -1   0  -9 694.109 17.2618   2
  -1   0 -11 858.525 21.9401   4
  -1   0 -11 894.524 21.7993   2
  -1   0 -13 1069.21 27.1363   4
  -1   0 -13 1100.62 26.8740   2
  -1   0 -15 247.108 7.25794   4
  -1   0 -15 241.274 6.85461   2
  -1   0 -16 2.21214 2.65403   4
  -1   0 -17-0.62384 2.83271   4
  -1   0 -17-0.51490 2.15749   2
  -1   0 -18-1.53385 3.08590   4
  -1   0 -18-2.77807 2.44216   2
  -1   0 -19 137.474 5.70197   4
  -1   0 -19 150.668 5.08847   2
  -1   0 -20 7.33037 3.71439   4
  -1   0 -20-3.46648 2.79745   2
  -1   0 -21-0.49722 3.83140   4
  -1   0 -21 3.03345 2.88917   2
  -1   0 -22-6.65430 3.95417   4
  -1   0 -22-5.53669 3.06075   2
  -1   0 -23 61.8788 3.85653   2
  -1   0 -23 55.6598 4.90694   4
  -1   0 -24-0.57889 4.40130   4
  -1   0 -24-2.91391 3.39313   2
  -1   0 -25-4.26630 3.43790   2
  -1   0 -26-1.41093 4.66146   4
  -1   0 -27 6.51679 4.96958   4
  -1   0 -28 7.02473 5.15936   4
  -1   0 -29 9.70858 5.41893   4
   1  -1 -29 9.09479 5.97153   4
   1   1 -29 8.36909 5.92392   4
   1   1 -28-4.25180 5.32533   4
   1  -1 -28 0.63940 5.60502   4
   1  -1 -27 24.3184 5.67486   4
   1   1 -27 30.3790 5.49379   4
   1   1 -26 69.0874 5.89028   4
   1  -1 -26 65.7207 5.98592   4
  -1   1  26 69.0743 5.57319   5
  -1   1  25 8.24096 4.45036   5
   1  -1 -25 5.46406 5.11364   4
   1   1 -25 7.19502 4.88771   4
  -1   1  24 159.679 6.98006   5
   1   1 -24 163.869 7.38010   4
   1  -1 -24 168.367 7.41444   4
  -1   1  23 43.7087 4.84791   5
   1   1 -23 52.0051 5.24230   4
   1  -1 -23 48.2402 5.26391   4
   1   1 -22 58.6238 5.07520   4
   1  -1 -22 64.1941 5.25500   4
   1   1 -21 126.178 5.99941   4
   1  -1 -21 124.152 6.12176   4
   1  -1 -20-0.77371 3.90807   4
   1   1 -20 6.16272 2.22589   2
   1   1 -19 9.10901 3.46793   4
   1  -1 -19 12.1186 3.45921   4
   1   1 -19 3.77176 1.97080   2
   1  -1 -18 64.1535 4.04716   4
   1   1 -18 49.1087 2.56894   2
   1   1 -18 56.1966 3.98586   4
   1  -1 -17 209.870 7.01411   4
   1   1 -17 199.739 5.65286   2
   1   1 -17 205.136 6.81214   4
   1  -1 -16 36.2531 3.51040   4
   1   1 -16 37.2619 2.08893   2
   1   1 -16 36.7799 3.23317   4
   1  -1 -15 191.228 6.43626   4
   1   1 -15 195.513 6.43193   4
   1   1 -15 196.685 5.34900   2
  -1   1  14 7.57156 1.58312   2
   1   1 -14 14.5340 2.57113   4
   1  -1 -14 7.46306 2.57823   4
   1   1 -14 7.92690 1.41175   2
  -1   1  13 81.7750 2.83570   2
   1   1 -13 93.1085 3.84305   4
   1  -1 -13 79.5609 3.84252   4
   1   1 -13 83.5178 2.70908   2
  -1   1  12 1.43630 1.29719   2
   1   1 -12 2.24152 2.29209   4
   1   1 -12 4.05220 1.19948   2
  -1   1  11 145.338 3.85383   2
   1   1 -11 135.685 4.55685   4
   1   1 -11 129.134 3.71246   2
  -1   1  10 189.093 5.04465   2
   1   1 -10 177.752 5.62365   4
  -1  -1  10 218.094 6.04116   4
   1   1 -10 191.527 4.94900   2
  -1   1   9 256.783 6.32055   2
   1   1  -9 230.475 6.22339   2
  -1  -1   8 67.3586 2.97462   4
   1   1  -8 67.7884 1.90888   2
  -1   1   8 64.1460 2.01540   2
   1   1  -7 16.1201 0.84512   2
  -1   1   7 17.7531 1.03607   2
  -1  -1   7 17.9657 2.12307   4
  -1  -1   6 1299.30 31.8152   4
   1  -1  -5 12.6036 1.79291   4
  -1  -1   5 19.5614 1.93745   4
  -1   1   4 127.242 3.47716   5
  -1  -1   4 129.426 3.57807   4
   1  -1  -4 101.608 3.49254   4
   1   1  -4 113.183 3.49623   4
   1  -1  -3 1936.61 46.4492   5
   1  -1  -3 1860.68 46.4396   4
  -1   1   3 1963.81 46.4553   5
   1   1  -3 1894.66 46.4691   4
  -1  -1   3 1942.24 46.4679   4
   1  -1  -2 472.288 11.9223   5
   1   1  -2 494.048 11.9198   4
   1   1   2 856.223 20.8411   2
   1   1   3 302.680 8.05825   2
  -1  -1  -3 337.697 8.06092   2
  -1  -1  -4 12.5004 1.30835   2
  -1  -1  -5 8.16467 1.37809   2
  -1   1  -5 7.00639 1.39292   2
  -1   1  -6 2255.82 54.3522   4
  -1  -1  -6 2269.42 54.4479   2
  -1   1  -6 2218.45 54.4286   2
  -1   1  -7 103.657 2.99791   4
  -1  -1  -7 90.3492 2.98394   2
  -1   1  -7 88.2362 2.98312   2
  -1  -1  -8 530.741 13.3430   2
  -1   1  -8 542.619 13.3145   4
  -1   1  -8 543.563 13.3507   2
   1   1   8 506.633 13.3515   2
  -1  -1  -9-2.71159 1.45173   2
  -1   1  -9 0.21259 1.50550   4
   1   1   9 0.46342 1.35644   2
  -1  -1 -10 103.734 3.31397   2
  -1   1 -10 95.3531 3.34736   4
   1   1  10 90.0640 3.34694   2
  -1   1 -10 99.8484 3.27313   2
  -1  -1 -11 116.765 3.83468   2
  -1   1 -11 117.040 3.98887   4
   1   1  11 121.466 3.89267   2
  -1   1 -11 116.931 3.80894   2
  -1  -1 -12-3.36620 1.90360   2
  -1   1 -12 3.07560 2.05525   4
  -1  -1 -12 2.23573 2.25898   4
  -1   1 -12 1.33472 1.77308   2
   1   1  12-2.62988 1.73410   2
  -1  -1 -13 8.23245 1.91203   2
  -1  -1 -13 9.51032 2.58017   4
  -1   1 -13 7.99907 2.14425   4
  -1   1 -13 10.1430 1.82257   2
  -1  -1 -14 44.7351 2.56999   2
  -1   1 -14 37.5136 2.74865   4
  -1  -1 -14 43.5634 2.99792   4
  -1   1 -14 44.9909 2.50954   2
  -1   1 -15-0.58111 2.23886   4
  -1  -1 -15 2.27442 2.43411   4
  -1   1 -15 0.09690 1.88752   2
  -1  -1 -15-1.56514 2.00498   2
  -1  -1 -16 16.5745 2.93596   4
  -1   1 -16 14.3851 2.65578   4
  -1   1 -16 14.9295 2.14150   2
  -1  -1 -16 15.1845 2.25123   2
  -1  -1 -17 11.2300 3.06073   4
  -1   1 -17 8.19298 2.90655   4
  -1   1 -17 7.79206 2.20534   2
  -1  -1 -17 11.5649 2.44754   2
  -1  -1 -18 57.9023 3.93726   4
  -1   1 -18 62.7823 3.87316   4
  -1  -1 -18 64.0863 3.38455   2
  -1   1 -18 59.8582 3.19842   2
  -1   1 -19-4.82587 3.19935   4
  -1  -1 -19 2.34192 3.42411   4
  -1   1 -19 0.46359 2.52704   2
  -1  -1 -19 0.36261 2.67851   2
  -1   1 -20 6.90589 3.46279   4
  -1  -1 -20 5.75741 3.80471   4
  -1   1 -20 4.83728 2.71735   2
  -1  -1 -20 6.62142 2.81040   2
  -1  -1 -21 65.9791 4.92552   4
  -1   1 -21 72.3906 3.87945   2
  -1  -1 -21 75.8991 3.94551   2
  -1   1 -21 78.4450 4.88358   4
  -1  -1 -22 20.1393 4.22845   4
  -1   1 -22 14.1800 3.99721   4
  -1  -1 -22 13.4888 3.26015   2
  -1   1 -22 17.3569 3.14740   2
  -1  -1 -23-4.35332 4.35924   4
  -1   1 -23 1.57902 3.13743   2
  -1  -1 -23 0.17533 3.26042   2
  -1   1 -23 4.28923 4.22358   4
  -1  -1 -24 129.537 6.61989   4
  -1   1 -24 135.281 6.56937   4
  -1  -1 -24 141.240 5.47528   2
  -1   1 -24 134.414 5.37184   2
  -1  -1 -25-2.86608 4.67325   4
  -1   1 -25-1.78356 4.49435   4
  -1   1 -25-0.10778 3.44510   2
   1   1  25-1.21758 3.98520   5
  -1  -1 -26 10.2621 4.82143   4
  -1   1 -26 11.0967 4.68541   4
  -1  -1 -27-1.62971 4.90556   4
  -1   1 -27 1.67547 4.82181   4
  -1  -1 -28 15.0682 5.42178   4
  -1   1 -28 9.72567 5.08711   4
  -1  -1 -29 12.0283 5.70959   4
  -1   1 -29 5.73443 5.31027   4
   1  -2 -29 71.5297 7.02079   4
   1   2 -29 62.2543 6.65281   4
   1   2 -28 57.1234 6.43326   4
   1  -2 -28 68.4471 6.73337   4
   1  -2 -27 29.0320 5.75024   4
   1   2 -27 26.6515 5.60793   4
  -1   2  26 17.8166 4.72268   5
   1  -2 -26 21.5571 5.31338   4
   1   2 -26 12.9713 5.03968   4
  -1   2  25-4.92913 4.54584   5
   1  -2 -25-5.49820 4.96999   4
   1   2 -25-7.49912 4.76632   4
  -1   2  24 7.56421 4.38327   5
   1  -2 -24 1.50710 4.94952   4
   1   2 -24 10.5284 4.52529   4
  -1   2  23 2.12505 4.14550   5
   1   2 -23 12.4635 4.38176   4
   1  -2 -23 5.13069 4.61743   4
   1   2 -22 6.72836 2.39911   2
   1   2 -22 15.9722 4.14818   4
  -1   2  22 7.73885 3.88043   5
   1  -2 -22 11.4351 4.35301   4
  -1   2  21 10.9291 3.68885   5
   1   2 -21 6.60013 3.97062   4
   1   2 -21 7.81873 2.32492   2
  -1   2  20 42.2768 3.98648   5
   1   2 -20 43.9257 4.08735   4
   1   2 -20 38.2811 2.47681   2
   1  -2 -20 35.7614 4.34528   4
   1   2 -19 20.9568 3.80241   4
   1  -2 -19 23.3997 4.06717   4
  -1   2  18 105.949 4.69045   5
   1  -2 -18 98.3419 4.89908   4
   1   2 -18 88.8049 4.62097   4
   1   2 -18 95.0812 3.33311   2
   1   2 -17-4.52352 2.92116   4
   1   2 -17-2.68172 1.61682   2
  -1   2  17-2.15805 1.82670   2
   1  -2 -16 9.68571 2.95171   4
   1   2 -16 10.3629 2.74324   4
   1   2 -16 5.36631 1.51984   2
  -1   2  16 7.86769 1.71294   2
   1  -2 -15 1.15230 2.58699   4
   1   2 -15 0.82983 2.52669   4
   1   2 -15 0.89071 1.37863   2
  -1   2  15 0.95102 1.62739   2
   1   2 -14-1.29386 1.26202   2
   1  -2 -14 3.47888 2.61541   4
   1   2 -14 0.85067 2.46033   4
  -1   2  14 1.63864 1.50335   2
   1  -2 -13 62.1429 3.46480   4
   1   2 -13 53.2379 3.16237   4
   1   2 -13 52.9978 2.04112   2
  -1   2  13 54.8236 2.26074   2
  -1  -2  12 8.44750 2.86318   4
   1   2 -12 7.26331 2.43870   4
   1  -2 -12 8.38281 2.55815   4
  -1   2  12 7.18222 1.42632   2
   1   2 -12 16.1530 1.32556   2
   1   2 -11 49.0103 2.90550   4
  -1  -2  11 62.1245 3.30163   4
   1   2 -11 42.3488 1.81022   2
  -1   2  11 66.1530 2.18388   2
  -1  -2  10 8.36806 2.38390   4
   1   2 -10 7.11200 1.02182   2
   1   2 -10 10.1114 2.02507   4
  -1   2  10 6.44706 1.22680   2
   1   2  -9 114.793 3.16892   2
  -1  -2   9 126.332 4.11595   4
  -1   2   9 124.484 3.92848   5
  -1   2   9 115.871 3.34755   2
   1   2  -8 71.3772 2.00314   2
  -1   2   8 60.5072 2.21902   2
  -1   2   8 72.4475 2.77056   5
  -1  -2   8 73.3267 3.01686   4
  -1   2   7 9.76850 1.72223   5
  -1  -2   7 10.6478 1.97691   4
  -1   2   7 14.5814 1.11152   2
  -1  -2   6 5450.98 132.175   4
  -1   2   6 5505.23 132.136   5
  -1   2   5 234.271 6.27442   5
  -1  -2   5 232.080 6.34985   4
   1  -2  -4 192.070 4.96403   1
  -1  -2   4 189.966 5.10761   4
   1   2  -4 166.524 5.01638   4
  -1   2   4 183.261 5.00758   5
   1  -2  -3 859.814 20.3129   1
   1   2  -3 835.876 20.3575   4
  -1  -2   3 825.970 20.3623   4
   1  -2  -3 771.530 20.3472   5
  -1   2   3 856.290 20.3804   5
  -1  -2   2 3046.54 69.3045   6
   1  -2  -2 3035.55 69.3609   5
  -1  -2   1 1195.60 29.9486   1
   1  -2  -1 1330.32 30.0993   3
  -1  -2   1 1246.94 29.9791   6
  -1   2   1 1197.44 29.9747   1
   1  -2  -1 1238.97 30.0383   5
  -1   2   0 2861.72 74.5937   1
  -1  -2   0 2966.30 74.5695   1
   1  -2   0 3212.81 74.6924   3
  -1  -2   0 3318.82 74.5353   2
   1  -2   1 1612.41 39.3425   3
   1   2   1 1677.61 39.2192   2
  -1  -2  -1 1667.22 39.2072   2
  -1  -2  -1 1521.50 39.2307   1
   1   2   1 1619.21 39.2380   1
   1   2   2 58.5423 1.91805   2
  -1  -2  -2 61.8645 1.94577   2
  -1  -2  -2 60.9561 2.02825   1
   1   2   3 6.61698 1.17584   2
  -1  -2  -3 6.91692 1.21738   2
  -1  -2  -4 40.7590 1.89240   2
   1  -2   5 9.44649 1.24992   4
  -1  -2  -5 15.9095 1.53084   2
  -1  -2  -6 872.436 21.0217   2
  -1   2  -6 842.180 20.8383   4
  -1   2  -7 110.400 3.24765   4
  -1  -2  -7 109.868 3.45225   2
  -1   2  -8 811.654 19.6031   2
   1   2   8 723.576 19.5729   2
  -1   2  -8 823.522 19.5210   4
  -1  -2  -8 805.034 19.6190   2
   1   2   9-1.77649 1.53593   2
  -1   2  -9-1.39461 1.46721   2
  -1   2  -9 3.14499 1.56498   4
  -1  -2  -9 1.08239 1.54836   2
   1   2  10 51.9441 2.51688   2
  -1   2 -10 58.1935 2.48947   2
  -1   2 -10 60.1976 2.56500   4
  -1  -2 -10 57.2123 2.53639   2
  -1   2 -11 645.300 16.3210   2
   1   2  11 639.503 16.3821   2
  -1   2 -11 632.216 16.3468   4
  -1  -2 -11 678.299 16.3772   2
  -1   2 -12 46.4470 2.49058   2
   1   2  12 44.3013 2.52075   2
  -1   2 -12 48.9320 2.74956   4
  -1  -2 -12 51.5870 2.66775   2
   1   2  13 445.374 11.6429   2
  -1   2 -13 447.210 11.5180   2
  -1   2 -13 415.026 11.5999   4
  -1  -2 -13 467.564 11.5934   2
  -1   2 -14-2.56242 1.94157   2
  -1  -2 -14-3.60527 2.70100   4
  -1  -2 -14-0.35211 1.99670   2
  -1  -2 -15 69.2138 3.84314   4
   1   2  15 70.6375 3.11074   2
  -1   2 -15 67.4274 2.97992   2
  -1  -2 -15 75.7671 3.09083   2
  -1   2 -15 65.9676 3.26635   4
  -1  -2 -16 28.5541 3.34268   4
  -1   2 -16 16.5979 2.30293   2
  -1  -2 -16 25.7896 2.46300   2
  -1   2 -16 21.3793 2.60348   4
  -1   2 -17 14.7570 2.89407   4
  -1  -2 -17 18.9848 3.36095   4
  -1  -2 -17 15.6343 2.54077   2
  -1   2 -17 14.8478 2.28008   2
  -1  -2 -18 212.661 7.36823   4
  -1   2 -18 215.757 6.43230   2
  -1  -2 -18 222.672 6.62300   2
  -1   2 -18 206.021 6.88782   4
  -1   2 -19 6.86666 3.23585   4
  -1  -2 -19 10.9301 3.71977   4
  -1  -2 -19 7.12943 2.70318   2
  -1   2 -19 8.99474 2.56668   2
  -1  -2 -20 19.6727 4.10887   4
  -1   2 -20 13.2356 2.76710   2
  -1  -2 -20 16.9547 3.01688   2
  -1   2 -20 10.2292 3.48434   4
  -1  -2 -21 165.982 6.89758   4
  -1  -2 -21 174.647 6.00675   2
  -1   2 -21 172.857 5.85172   2
  -1   2 -21 174.333 6.70801   4
  -1  -2 -22 71.4723 5.34602   4
   1   2  22 77.3575 4.49296   5
  -1   2 -22 72.5242 3.97292   2
  -1  -2 -22 75.6348 4.26787   2
  -1   2 -22 63.2422 4.91850   4
  -1  -2 -23 84.2205 5.48318   4
  -1   2 -23 78.6906 5.10691   4
   1   2  23 73.2735 4.64993   5
  -1  -2 -23 77.4111 4.38984   2
  -1   2 -23 85.4857 4.19938   2
  -1   2 -24-0.49684 4.33019   4
   1   2  24 6.10137 3.84463   5
  -1   2 -24 9.70005 3.37290   2
  -1  -2 -24 8.84792 4.69198   4
  -1   2 -25-2.42264 4.50406   4
  -1   2 -25-5.98563 3.38514   2
  -1  -2 -25-1.81566 4.68220   4
  -1  -2 -26 78.7812 5.97040   4
  -1   2 -26 67.2579 5.41749   4
  -1  -2 -27 6.06790 5.27141   4
  -1   2 -27 7.19427 4.93722   4
  -1  -2 -28 62.4816 6.22892   4
  -1   2 -28 64.6844 5.89885   4
  -1  -2 -29 9.28740 5.70638   4
  -1   2 -29 4.16205 5.28360   4
   1  -3 -29 1.80043 6.23842   4
   1   3 -29-3.46843 5.76102   4
   1  -3 -28 2.38621 5.91676   4
   1   3 -28 3.50817 5.48222   4
   1  -3 -27-0.23780 5.51808   4
   1   3 -27-6.41149 5.19162   4
  -1   3  26 2.32995 4.63120   5
   1  -3 -26 3.74560 5.25605   4
   1   3 -26 6.55850 4.94481   4
  -1   3  25 7.79117 4.58727   5
   1  -3 -25 11.7275 5.29686   4
   1   3 -25 13.6994 4.91739   4
  -1   3  24 148.262 6.70689   5
   1  -3 -24 156.198 7.39518   4
   1   3 -24 157.053 7.02589   4
   1   3 -23 9.41465 4.40587   4
  -1   3  23 16.5022 4.22634   5
   1  -3 -23 12.8004 4.71448   4
   1   3 -23 10.5913 2.42148   2
   1   3 -22 92.6041 5.48320   4
  -1   3  22 106.097 5.39188   5
   1  -3 -22 98.8486 5.91840   4
   1   3 -22 92.2319 3.66669   2
   1   3 -21 98.7771 5.53268   4
  -1   3  21 111.823 5.25560   5
   1  -3 -21 101.029 5.87395   4
   1   3 -21 101.688 3.67442   2
   1   3 -20 24.1642 3.87791   4
   1   3 -20 23.5721 2.22921   2
   1  -3 -20 28.0308 4.38413   4
  -1   3  20 23.8884 3.70708   5
  -1   3  19 138.654 5.48256   5
   1  -3 -19 137.235 5.98926   4
   1   3 -19 131.245 5.67908   4
  -1   3  19 130.325 4.48921   2
   1   3 -19 131.701 4.17292   2
  -1   3  18 185.539 6.10144   5
   1  -3 -18 175.115 6.58018   4
   1   3 -18 168.812 6.25909   4
  -1   3  18 162.472 5.11949   2
   1   3 -18 160.204 4.80527   2
   1   3 -17-4.18768 2.96549   4
  -1   3  17-3.30900 1.83837   2
   1  -3 -17-5.04075 3.42015   4
  -1   3  17-4.54613 2.91076   5
  -1   3  16 98.7585 4.11497   5
   1  -3 -16 97.4028 4.83557   4
   1   3 -16 99.7136 4.44833   4
  -1   3  16 97.4890 3.36550   2
   1   3 -16 85.6971 3.01451   2
   1   3 -15 103.676 4.35041   4
  -1   3  15 103.131 4.16027   5
   1  -3 -15 100.921 4.56240   4
  -1   3  15 96.4568 3.32215   2
   1   3 -15 88.8372 2.98673   2
   1   3 -14 265.934 7.53966   4
  -1   3  14 268.008 7.40641   5
  -1  -3  14 268.798 7.79800   4
   1  -3 -14 249.473 7.72787   4
   1   3 -14 243.020 6.51982   2
  -1   3  14 235.360 6.72412   2
   1   3 -13 68.6311 3.50337   4
  -1   3  13 71.8599 3.35516   5
  -1  -3  13 78.3042 3.73131   4
   1  -3 -13 67.2251 3.77945   4
  -1   3  13 66.4743 2.60282   2
   1   3 -13 60.7986 2.27709   2
   1   3 -12 410.976 10.8567   4
  -1   3  12 388.383 10.1845   2
   1   3 -12 386.179 9.96674   2
  -1   3  12 415.940 10.6858   5
  -1  -3  12 421.530 10.9189   4
   1   3 -11 5.25103 2.23561   4
  -1   3  11 4.57149 2.33949   5
  -1  -3  11 10.5941 2.80228   4
   1   3 -11 8.76536 1.27252   2
  -1   3  11 8.24822 1.49530   2
   1   3 -10 117.799 3.99793   4
  -1   3  10 116.655 3.91647   5
  -1  -3  10 108.118 4.05703   4
   1   3 -10 107.179 3.12450   2
  -1   3  10 113.744 3.40743   2
   1   3  -9 68.3277 2.87664   4
  -1   3   9 72.6961 2.95105   5
  -1   3   9 65.5913 2.35306   2
  -1  -3   9 73.1808 3.11138   4
  -1   3   8 148.380 4.47599   5
  -1   3   8 139.784 4.02483   2
  -1  -3   8 153.430 4.55891   4
  -1  -3   7 222.889 6.10736   4
  -1   3   7 191.551 5.58358   2
   1  -3  -6 4270.24 101.375   1
  -1   3   6 4247.99 101.246   5
  -1  -3   6 4065.78 101.252   4
   1  -3  -5 288.890 7.38743   1
  -1   3   5 273.846 7.35488   5
  -1  -3   5 267.308 7.36680   4
   1  -3  -4 20.5497 1.66282   1
  -1  -3   4 22.5709 1.95864   4
  -1   3   4 26.0882 1.96051   5
   1  -3  -3 648.259 16.2402   1
  -1  -3   3 625.034 16.2245   6
  -1   3   3 682.940 16.2994   5
  -1   3   3 672.590 16.3111   3
   1   3  -2 375.099 9.37468   1
  -1   3   2 378.038 9.41830   3
   1  -3  -2 309.806 9.35349   3
  -1   3   2 328.453 9.30533   1
   1  -3  -2 370.206 9.37302   1
  -1  -3   2 404.759 9.34174   6
   1   3  -2 382.290 9.37094   6
  -1   3   2 401.184 9.45094   5
   1  -3  -2 382.767 9.40257   5
   1  -3  -1 26.0502 1.46335   1
  -1  -3   1 23.0052 1.48795   1
   1   3  -1 26.9853 1.36816   1
  -1   3   1 17.7649 1.44960   1
   1  -3  -1 25.5450 1.42566   3
  -1   3   1 24.9504 1.51278   3
   1  -3  -1 26.2678 1.49064   5
   1   3  -1 31.5279 1.48001   6
  -1   3   0 2.90205 1.07090   1
   1  -3   0-1.33287 1.18240   1
   1   3   0 1.27668 0.98817   1
  -1  -3   0 2.11122 1.06930   1
   1   3   0 3.64126 0.81085   2
   1  -3   0 0.25061 1.02385   3
  -1   3   0 0.93484 1.04209   3
  -1  -3  -1 1453.93 37.1338   1
   1   3   1 1551.60 37.0562   2
   1   3   1 1466.12 37.1252   1
   1   3   2 71.7117 2.33894   2
  -1  -3  -2 81.9738 2.45383   2
  -1  -3  -2 68.8420 2.48327   1
   1   3   2 72.3399 2.41822   1
   1   3   3 299.479 8.05662   2
  -1  -3  -3 321.547 8.09657   2
  -1  -3  -3 329.970 8.25861   1
   1  -3   4 1164.80 28.5387   6
  -1  -3  -4 1274.43 29.0538   1
   1  -3   4 1157.55 28.5545   4
  -1  -3  -4 1204.54 28.8308   2
  -1   3  -5 24.8458 1.24030   4
  -1  -3  -5 22.3403 1.75651   2
   1  -3   5 26.9210 1.33539   4
   1  -3   5 24.2615 1.16322   6
   1  -3   6 227.768 5.92454   4
  -1   3  -6 235.540 5.92396   4
  -1  -3  -6 216.505 6.14244   2
   1   3   6 230.383 5.78728   5
   1  -3   7 50.8043 2.12753   4
  -1   3  -7 57.5308 2.12122   4
  -1  -3  -7 56.0448 2.34463   2
   1   3   7 55.9673 1.85535   5
   1  -3   8 1.79065 1.54153   4
   1   3   8 6.15312 1.16075   5
  -1   3  -8 4.06966 1.40222   4
  -1  -3  -8 4.75048 1.55185   2
   1   3   9 22.1380 1.82622   2
  -1  -3  -9 23.1493 1.97011   2
  -1   3  -9 27.8963 1.81615   4
   1   3   9 28.4916 1.59125   5
   1   3  10 377.177 9.85079   2
  -1   3 -10 359.684 9.73357   2
  -1  -3 -10 382.016 9.82649   2
  -1   3 -10 371.866 9.77062   4
   1   3  10 380.602 9.56211   5
   1   3  11 89.4340 3.57582   2
  -1   3 -11 114.089 3.53857   2
  -1  -3 -11 96.1010 3.60705   2
  -1   3 -11 92.5667 3.53778   4
   1   3  12 165.832 5.20725   2
  -1   3 -12 176.418 5.17754   2
  -1  -3 -12 174.675 5.28448   2
  -1   3 -12 176.939 5.26805   4
  -1   3 -13 0.06991 1.83004   2
   1   3  13 1.47362 1.81931   2
  -1  -3 -13 0.67550 1.89012   2
  -1   3 -13 4.13580 1.96565   4
  -1   3 -14 6.61383 1.89624   2
   1   3  14 3.14048 1.97711   2
  -1   3 -14 6.25841 2.10256   4
  -1  -3 -14 10.5748 2.04960   2
  -1   3 -15 14.6648 2.08266   2
   1   3  15 14.6723 2.25822   2
  -1  -3 -15 14.0533 2.36270   2
  -1   3 -15 17.0032 2.57957   4
   1   3  15 9.03118 2.22290   5
   1   3  16 225.272 6.83717   5
  -1  -3 -16 238.648 7.58024   4
   1   3  16 230.790 6.92175   2
  -1   3 -16 236.092 6.76703   2
  -1   3 -16 233.315 7.07126   4
  -1  -3 -16 247.492 6.96446   2
   1   3  17-4.04825 2.35067   2
  -1   3 -17-2.50012 2.32567   2
  -1  -3 -17-6.16139 3.37835   4
  -1   3 -17-2.32751 2.76567   4
   1   3  17 2.76564 2.39407   5
  -1   3 -18 14.3724 2.99848   4
   1   3  18 10.7199 2.59293   2
  -1   3 -18 8.48112 2.45281   2
  -1  -3 -18 10.3058 2.71450   2
  -1  -3 -18 7.57029 3.54136   4
   1   3  18 11.5342 2.65034   5
  -1  -3 -19-1.65774 3.83653   4
   1   3  19 0.67596 2.76763   5
  -1   3 -19-2.02483 3.15047   4
  -1  -3 -19 1.49495 2.78675   2
  -1   3 -19 2.28374 2.50769   2
   1   3  20 57.2497 3.81550   5
  -1   3 -20 59.8510 4.15636   4
  -1   3 -20 60.0640 3.38332   2
  -1  -3 -20 59.9548 3.82033   2
  -1  -3 -20 54.6915 4.79696   4
   1   3  21 34.7938 3.62624   5
  -1  -3 -21 35.6200 4.83558   4
  -1   3 -21 31.7473 4.09051   4
  -1   3 -21 26.5849 3.11335   2
  -1  -3 -21 29.5761 3.61401   2
   1   3  22 61.6776 4.29850   5
  -1  -3 -22 53.4598 5.12824   4
  -1   3 -22 61.4086 4.73424   4
  -1  -3 -22 63.8526 4.20289   2
  -1   3 -22 64.9459 3.72555   2
   1   3  23 11.7302 3.72824   5
  -1   3 -23 18.8663 4.21286   4
  -1   3 -23 15.2001 3.24989   2
   1   3  24 57.0633 4.52094   5
  -1  -3 -24 63.1358 5.75739   4
  -1   3 -24 61.9185 4.00255   2
  -1   3 -24 63.1348 4.88801   4
  -1   3 -25 26.4425 4.73192   4
  -1  -3 -25 17.9234 5.11738   4
  -1   3 -26 0.05847 4.52630   4
  -1  -3 -26-1.94910 4.97348   4
  -1   3 -27 17.3933 4.87958   4
  -1  -3 -27 21.0715 5.68075   4
  -1   3 -28 8.31247 5.05171   4
  -1  -3 -28 14.2195 5.87519   4
  -1   3 -29 1.61489 5.09781   4
  -1  -3 -29 8.88466 5.72579   4
   1   4 -29 8.76965 5.61875   4
   1  -4 -29 11.5394 6.42226   4
   1   4 -28-1.95061 5.32158   4
   1  -4 -28 8.45868 5.99702   4
   1   4 -27 7.23287 5.07542   4
   1  -4 -27 13.8087 5.89508   4
   1   4 -26 70.1351 5.77351   4
  -1   4  26 64.3384 5.47711   5
   1  -4 -26 57.0524 6.47046   4
   1   4 -25 13.5603 4.77660   4
  -1   4  25 6.06831 4.53537   5
  -1   4  24 60.4872 5.13266   5
   1  -4 -24 58.7361 5.90175   4
   1   4 -24 56.4101 5.30171   4
   1   4 -24 58.4599 3.20687   2
  -1   4  23 5.71289 4.16264   5
   1  -4 -23-2.62842 4.73316   4
   1   4 -23-5.46544 4.31222   4
   1   4 -23-4.28842 2.35870   2
  -1   4  22 28.9516 4.19944   5
   1  -4 -22 35.9216 4.88860   4
   1   4 -22 24.3431 2.45347   2
   1   4 -22 33.9115 4.40839   4
   1   4 -21 2.94831 3.85180   4
  -1   4  21 2.79036 2.43525   2
  -1   4  21 2.57604 3.63827   5
   1  -4 -21 3.60875 4.30078   4
   1   4 -21 2.54122 2.07176   2
   1   4 -20-0.05218 3.61708   4
  -1   4  20 0.79517 2.36447   2
   1  -4 -20 4.62013 4.20562   4
   1   4 -20-0.53325 1.90666   2
   1   4 -19 11.1349 3.39072   4
  -1   4  19 11.6525 2.27229   2
  -1   4  19 20.0351 3.46259   5
   1  -4 -19 13.2187 3.89744   4
   1   4 -19 11.8317 1.91946   2
   1   4 -18 4.03034 3.24433   4
  -1   4  18 0.80489 1.97191   2
  -1   4  18 0.76640 3.07643   5
   1  -4 -18-2.01528 3.80352   4
   1   4 -18-1.47402 1.66080   2
   1   4 -17 6.69641 2.96594   4
  -1   4  17 4.46607 1.88435   2
  -1   4  17 7.15751 2.87268   5
   1  -4 -17 9.61215 3.58482   4
   1   4 -17 6.94464 1.59355   2
  -1   4  16 19.9379 2.05471   2
   1   4 -16 18.6538 1.67526   2
  -1   4  16 19.7425 2.80240   5
   1  -4 -16 18.7075 3.53718   4
  -1  -4  16 19.8600 3.64969   4
   1   4 -16 16.4159 2.90438   4
   1   4 -15 63.9782 2.41965   2
  -1   4  15 61.5902 2.68245   2
  -1   4  15 67.0211 3.55865   5
  -1  -4  15 74.3471 4.10568   4
   1  -4 -15 65.4611 4.18163   4
   1   4 -15 72.8602 3.68795   4
   1   4 -14-0.45220 2.36854   4
   1   4 -14-2.06213 1.35983   2
  -1   4  14 3.12885 2.40795   5
  -1  -4  14-3.63727 2.77675   4
   1  -4 -14 0.62476 2.86171   4
  -1   4  14-1.42236 1.49008   2
   1   4 -13 177.539 5.56521   4
   1   4 -13 163.120 4.60834   2
  -1   4  13 181.248 5.53023   5
  -1  -4  13 175.277 5.68647   4
  -1   4  13 158.972 4.84090   2
   1   4 -12-1.02261 2.62011   4
   1   4 -12 1.56548 1.30477   2
  -1   4  12 1.79849 2.45789   5
  -1  -4  12-0.18891 2.74078   4
  -1   4  12 1.32688 1.61826   2
  -1  -4  11 1619.50 38.5369   4
  -1   4  11 1605.39 38.4457   5
  -1   4  11 1476.30 38.0758   2
   1   4 -11 1611.81 38.5924   4
  -1  -4  10 6.70863 2.49707   4
  -1   4  10 2.07229 2.41314   5
  -1   4  10 2.73838 1.58657   2
  -1  -4   9 426.115 11.5751   4
   1   4  -9 450.260 11.6139   4
  -1   4   9 459.004 11.5940   5
  -1   4   9 437.026 11.2103   2
  -1   4   8 103.134 3.57435   5
  -1   4   8 90.0812 3.09914   2
  -1  -4   8 104.569 3.68591   4
   1  -4  -8 110.888 3.72538   1
   1  -4  -7 565.092 15.5955   5
   1  -4  -7 687.794 15.9752   1
  -1   4   7 667.727 15.7670   5
  -1  -4   7 597.135 15.7366   4
   1  -4  -6 786.210 18.9749   1
  -1  -4   6 714.682 18.7840   4
  -1   4   6 767.869 18.8130   5
  -1  -4   5 10.6574 1.92965   4
   1  -4  -5 11.0103 1.66930   1
  -1  -4   5 10.9665 1.54769   6
   1  -4  -4 1386.64 33.6915   1
  -1  -4   4 1373.50 33.5543   6
  -1   4   4 1397.45 33.6381   5
  -1   4   4 1343.30 33.6119   3
   1  -4  -3 250.906 6.79903   1
  -1  -4   3 252.085 6.63511   6
  -1   4   3 252.283 6.81453   5
  -1   4   3 245.465 6.70297   3
   1   4  -2 357.884 9.82631   1
  -1   4   2 425.909 9.77035   3
   1  -4  -2 411.799 9.78185   5
   1  -4  -2 432.187 9.84867   1
   1   4  -2 438.192 9.78821   6
  -1  -4   2 454.003 9.71186   6
   1   4  -1 15.1497 1.71504   1
  -1  -4   1 11.0304 1.80040   1
   1  -4  -1 17.6704 1.82595   1
  -1   4   1 20.4231 1.68669   3
  -1   4   1 14.0602 1.65104   1
  -1   4   0 99.0907 3.12395   1
   1  -4   0 94.9971 3.15982   1
  -1   4   0 100.412 3.03553   3
   1  -4   0 77.2196 2.96485   3
   1   4   0 86.4752 3.03951   1
  -1  -4   0 90.1860 3.16571   1
  -1  -4  -1 122.789 3.67950   1
   1   4   1 110.229 3.54355   1
  -1   4  -1 110.312 3.70905   1
   1   4   2 539.932 13.0298   2
  -1  -4  -2 533.923 13.2068   1
   1   4   2 489.699 13.1359   1
   1   4   3 1119.13 28.1541   2
  -1  -4  -3 1181.68 28.3363   1
   1   4   3 1162.44 28.2802   1
  -1  -4  -4 2209.66 50.3621   2
   1   4   4 1940.63 50.2995   2
  -1   4  -4 2014.10 50.0776   6
  -1  -4  -4 2255.94 50.6164   1
   1  -4   5 1192.73 29.2032   6
  -1  -4  -5 1196.04 29.4973   2
   1  -4   5 1183.46 29.2137   4
   1  -4   6 671.561 16.8168   6
  -1  -4  -6 755.782 17.5533   1
   1   4   6 681.264 16.7606   5
   1  -4   6 684.174 16.8687   4
  -1  -4  -6 688.602 17.1417   2
   1  -4   7 513.865 13.1412   6
  -1   4  -7 526.857 13.2098   4
  -1  -4  -7 554.184 13.4993   2
   1   4   7 533.320 13.0797   5
   1  -4   7 536.545 13.2097   4
   1   4   8 714.854 18.1134   5
   1  -4   8 744.078 18.2760   4
  -1  -4  -8 748.901 18.4969   2
  -1   4  -8 763.305 18.3075   4
  -1   4  -9 712.042 17.1129   4
   1   4   9 653.534 17.2314   2
  -1  -4  -9 673.672 17.2344   2
   1   4   9 675.020 16.9035   5
   1  -4   9 710.604 17.1039   4
   1   4  10 8.46662 1.61106   5
   1  -4  10 9.06865 2.11756   4
   1   4  10 9.52429 1.91852   2
  -1  -4 -10 12.9632 2.05693   2
  -1   4 -10 9.64916 1.85701   4
  -1  -4 -11 255.722 7.20943   2
   1   4  11 261.543 6.86968   5
  -1   4 -11 257.541 7.12543   4
   1   4  11 253.537 7.19194   2
  -1  -4 -12 21.6121 2.23430   2
   1   4  12 20.2918 1.84833   5
  -1   4 -12 19.0615 2.15645   4
  -1   4 -12 21.1460 2.09272   2
   1   4  12 19.5527 2.00531   2
  -1  -4 -13 18.1391 2.27026   2
   1   4  13 18.9612 1.89707   5
  -1   4 -13 21.5991 2.29962   4
   1   4  13 18.6105 2.05966   2
  -1   4 -13 15.7108 1.94367   2
  -1  -4 -14 30.4889 2.57131   2
   1   4  14 31.5049 2.19870   5
  -1   4 -14 33.3103 2.51337   4
   1   4  14 36.2200 2.51311   2
  -1   4 -14 32.7135 2.41193   2
  -1  -4 -15 19.0588 2.59385   2
   1   4  15 19.5350 2.25971   5
  -1   4 -15 23.5504 2.54139   4
  -1   4 -15 22.6634 2.31799   2
   1   4  15 19.2879 2.36953   2
  -1  -4 -16 52.9667 3.19116   2
  -1   4 -16 49.5782 2.85605   2
   1   4  16 55.0972 3.00196   2
   1   4  16 44.7052 2.85493   5
  -1   4 -16 50.5330 3.27837   4
  -1   4 -17 4.04676 2.29296   2
   1   4  17-3.05407 2.47051   2
   1   4  17 3.89485 2.44072   5
  -1   4 -17 7.14033 2.68251   4
  -1  -4 -17 6.36894 2.58180   2
  -1   4 -18 218.484 7.12594   4
  -1   4 -18 219.500 6.61014   2
   1   4  18 212.069 6.82270   2
   1   4  18 206.259 6.74478   5
  -1  -4 -18 228.774 7.94055   4
  -1  -4 -18 241.794 6.92078   2
  -1   4 -19 160.307 5.99142   4
  -1   4 -19 155.233 5.32834   2
   1   4  19 159.689 5.62609   2
   1   4  19 146.479 5.53538   5
  -1  -4 -19 157.877 6.76530   4
  -1  -4 -19 166.365 5.64325   2
  -1   4 -20 7.37145 3.55119   4
   1   4  20 4.83714 3.03774   2
   1   4  20 7.15468 3.11771   5
  -1  -4 -20 3.06396 4.36129   4
  -1   4 -20 4.10404 2.78510   2
  -1   4 -21 114.763 4.52567   2
  -1   4 -21 108.913 5.23359   4
   1   4  21 100.598 4.84145   5
  -1  -4 -21 111.231 6.13562   4
   1   4  22 3.35695 3.37040   5
  -1  -4 -22 1.73552 4.73369   4
  -1   4 -22 5.95632 3.86631   4
  -1   4 -22 4.01850 2.99008   2
   1   4  23-2.46026 3.42195   5
  -1   4 -23-2.89206 3.87935   4
  -1   4 -23-1.05392 3.01006   2
   1   4  24 4.31327 3.65554   5
  -1  -4 -24 9.28437 4.86840   4
  -1   4 -24 2.10455 3.15146   2
  -1   4 -24 5.25419 3.99329   4
  -1   4 -25 3.69158 4.26828   4
  -1  -4 -25 3.59475 5.02456   4
  -1   4 -26 11.0453 4.45053   4
  -1  -4 -26 14.9966 5.36693   4
  -1   4 -27-0.41306 4.65717   4
  -1  -4 -27 5.95002 5.36105   4
  -1   4 -28 13.5968 5.00780   4
  -1  -4 -28 16.1831 5.97602   4
  -1   4 -29-9.82607 5.19028   4
  -1  -4 -29-4.07822 5.98998   4
   1   5 -29 12.8344 5.76170   4
   1  -5 -29 13.0130 6.39804   4
   1   5 -28-0.07185 5.50114   4
   1  -5 -28-3.83739 5.98551   4
   1   5 -27 109.219 6.91252   4
   1  -5 -27 115.893 7.67244   4
   1   5 -26 15.0397 5.09933   4
   1  -5 -26 25.2761 5.82139   4
   1   5 -25 0.57924 4.71726   4
  -1   5  25 9.29642 4.67439   5
  -1   5  24 111.068 5.99382   5
   1  -5 -24 103.575 6.69481   4
   1   5 -24 102.856 3.93984   2
   1   5 -24 102.287 5.98540   4
   1   5 -23 23.8984 4.64386   4
  -1   5  23 22.0227 3.03989   2
  -1   5  23 23.7495 4.46371   5
   1  -5 -23 27.2417 5.25097   4
   1   5 -23 22.4138 2.53469   2
   1   5 -22 9.23824 4.06647   4
  -1   5  22 8.86027 2.72732   2
  -1   5  22 14.5770 4.18911   5
   1  -5 -22 16.3619 4.96453   4
   1   5 -22 8.53251 2.21218   2
   1   5 -21 8.13471 3.86209   4
  -1   5  21 3.08983 2.51766   2
  -1   5  21 3.54076 3.68470   5
   1  -5 -21 7.27237 4.59133   4
   1   5 -21 2.04369 2.01467   2
   1   5 -20 3.66747 3.59440   4
  -1   5  20 2.90199 2.37315   2
  -1   5  20 6.24615 3.54162   5
   1  -5 -20 0.32003 4.25031   4
   1   5 -20 1.88945 1.90827   2
   1   5 -19 0.73799 3.23988   4
  -1   5  19-1.49406 2.20362   2
  -1   5  19-3.78712 3.42208   5
   1  -5 -19 2.31074 4.09508   4
   1   5 -19-2.22644 1.82074   2
   1   5 -18 25.8902 1.98862   2
  -1   5  18 26.5918 2.41433   2
  -1   5  18 28.7049 3.34952   5
   1  -5 -18 29.0973 4.09854   4
   1   5 -18 29.9445 3.49758   4
  -1   5  17 28.7545 2.28008   2
   1   5 -17 28.2510 1.97436   2
  -1   5  17 31.0647 3.23820   5
  -1  -5  17 31.1117 3.84909   4
   1  -5 -17 25.2988 4.02401   4
   1   5 -17 31.5925 3.50541   4
  -1   5  16 198.867 5.84281   2
   1   5 -16 188.513 5.48690   2
  -1   5  16 208.707 6.46801   5
  -1  -5  16 217.123 6.98024   4
   1  -5 -16 205.227 7.29836   4
   1   5 -16 191.908 6.57491   4
   1   5 -15-6.19566 2.76593   4
   1   5 -15 0.73920 1.44412   2
  -1   5  15-5.68049 2.74689   5
  -1  -5  15-0.82708 3.19802   4
   1  -5 -15 3.34843 3.38258   4
  -1   5  15-0.21846 1.75021   2
   1   5 -14 56.3122 3.24211   4
   1   5 -14 49.9262 2.13015   2
  -1   5  14 56.8245 3.14047   5
  -1  -5  14 48.4029 3.42687   4
  -1   5  14 36.6120 2.25254   2
  -1  -5  13 5.13023 2.55422   4
  -1   5  13 10.9754 2.53913   5
  -1   5  13 8.37379 1.62860   2
   1   5 -13 9.39507 2.47297   4
  -1  -5  12 320.389 8.90422   4
   1   5 -12 328.302 8.95601   4
  -1   5  12 315.802 8.78942   5
  -1   5  12 300.950 8.37071   2
  -1   5  11 1.19716 2.50089   5
   1  -5 -11 7.34632 2.59803   1
  -1   5  11 1.21056 1.77462   2
  -1   5  10 308.460 8.75123   5
  -1   5  10 304.026 8.39817   2
   1  -5 -10 342.403 9.19772   1
  -1  -5  10 318.870 8.78895   4
   1   5 -10 337.556 8.85839   4
  -1  -5   9 88.5084 3.56195   4
  -1   5   9 86.4926 3.47918   5
  -1   5   9 75.2414 2.95881   2
   1  -5  -9 98.7280 3.74902   1
   1   5  -9 85.2415 3.46555   4
   1  -5  -9 91.2454 3.31400   5
   1  -5  -8 526.125 13.3916   1
  -1  -5   8 496.905 13.1541   4
  -1   5   8 516.195 13.1361   5
   1  -5  -8 504.813 13.0697   5
  -1  -5   7 0.36591 1.58139   6
   1  -5  -7 1.85687 1.80484   1
  -1   5   7-1.18738 1.99354   5
   1  -5  -7 0.06807 1.53768   5
  -1  -5   6 247.336 6.81276   4
   1  -5  -6 249.329 6.90651   1
  -1  -5   6 229.017 6.67034   6
  -1   5   6 258.709 6.83174   5
   1  -5  -5 837.778 21.8674   1
  -1  -5   5 875.542 21.7037   6
  -1  -5   5 897.012 21.7994   4
  -1   5   5 911.505 21.8261   5
  -1   5   5 859.000 21.7684   3
  -1  -5   4 325.496 8.61719   6
   1  -5  -4 315.096 8.81592   1
  -1   5   4 339.659 8.74436   5
  -1   5   4 333.687 8.67829   3
  -1  -5   3 24.4711 1.86121   6
  -1   5   3 23.6147 1.87627   3
   1   5  -3 22.0163 1.93560   1
   1  -5  -3 19.6656 2.04253   1
   1   5  -2 98.1639 3.33921   1
   1   5  -2 87.3727 3.25262   6
  -1   5   2 70.6221 3.21644   1
   1  -5  -2 95.8887 3.34720   1
  -1   5   2 93.8939 3.13710   3
   1  -5  -1 361.320 9.13994   1
  -1  -5   1 294.016 9.06686   1
   1   5  -1 355.001 9.08788   1
  -1   5   1 360.394 9.13982   1
  -1   5   1 349.934 8.95415   3
   1   5   0 125.460 4.14308   1
  -1  -5   0 118.602 4.27497   1
  -1   5   0 144.737 4.21312   1
   1  -5   0 134.986 4.27542   1
  -1  -5  -1 12.3828 1.85997   1
   1   5   1 14.5678 1.73392   1
  -1   5  -1 8.71458 1.80068   1
   1   5   2 1021.51 25.4940   1
  -1  -5  -2 1042.45 25.5798   1
   1   5   3 252.662 6.55230   2
  -1  -5  -3 241.287 6.79462   1
   1   5   3 239.383 6.71049   1
  -1  -5  -4 15.6552 1.86172   1
   1   5   4 15.6725 1.57878   1
  -1   5  -4 10.0061 1.41931   6
   1   5   4 10.5368 1.52552   2
  -1  -5  -5 64.2390 2.96847   1
  -1  -5  -5 58.5854 2.06401   5
  -1   5  -5 62.7135 2.25823   6
  -1  -5  -6 643.120 15.9528   5
  -1  -5  -6 702.329 16.7656   1
   1  -5   6 639.434 16.0456   4
  -1  -5  -7 570.915 13.3905   1
  -1  -5  -7 535.464 12.9246   2
   1  -5   7 492.054 12.5809   4
  -1  -5  -7 489.754 12.4165   5
   1  -5   7 488.622 12.5527   6
   1  -5   8 32.3136 1.82537   6
  -1  -5  -8 40.5731 2.67771   1
   1   5   8 37.5311 1.80140   5
  -1  -5  -8 36.4283 2.29283   2
   1  -5   8 37.2010 1.96008   4
   1   5   9 28.2468 1.76419   5
  -1  -5  -9 25.9481 2.30631   2
   1   5   9 19.9415 1.98250   2
   1  -5   9 24.8398 1.96829   4
   1  -5   9 24.4180 1.70554   6
  -1   5 -10 159.556 4.75758   4
   1   5  10 154.220 4.51774   5
   1   5  10 160.811 4.90657   2
  -1  -5 -10 165.051 5.01079   2
   1  -5  10 157.528 4.80701   4
   1  -5  11 22.6011 2.40810   4
   1   5  11 23.0105 2.18994   2
   1   5  11 20.4339 1.82026   5
  -1   5 -11 20.9154 2.06460   4
  -1  -5 -11 20.9850 2.34687   2
   1  -5  12 34.7075 2.57599   4
  -1   5 -12 34.5296 2.34994   4
   1   5  12 33.3160 2.35634   2
   1   5  12 31.6526 2.08778   5
  -1  -5 -12 41.4421 2.51606   2
   1   5  13 19.2421 2.25853   2
   1   5  13 13.9490 1.97884   5
  -1   5 -13 22.4804 2.14538   4
  -1  -5 -13 18.0586 2.35815   2
  -1   5 -14 218.766 6.23652   4
  -1   5 -14 225.764 6.12899   2
   1   5  14 217.218 6.25686   2
  -1  -5 -14 233.030 6.36116   2
  -1   5 -15 7.41158 2.16800   2
   1   5  15 1.54035 2.25522   2
   1   5  15 2.16248 2.22082   5
  -1   5 -15 5.69441 2.48429   4
  -1  -5 -15 3.51722 2.56940   2
  -1   5 -16 133.980 4.53362   2
   1   5  16 133.616 4.68279   2
   1   5  16 97.3927 4.38956   5
  -1   5 -16 132.571 4.75037   4
  -1  -5 -16 143.578 4.78296   2
   1   5  17-0.05312 2.43283   5
   1   5  17 1.13992 2.41762   2
  -1   5 -17-3.80527 2.43018   2
  -1   5 -17 3.86639 2.71778   4
   1   5  18 13.0349 2.74261   5
   1   5  18 16.6150 2.90314   2
  -1   5 -18 20.6770 2.72214   2
  -1   5 -18 21.3993 3.08580   4
   1   5  19 37.5353 3.38452   2
  -1   5 -19 44.1027 3.15618   2
   1   5  19 24.5486 3.34448   5
  -1   5 -19 39.8121 3.62607   4
  -1  -5 -19 42.6832 4.93408   4
  -1   5 -20 172.910 5.44850   2
   1   5  20 153.994 5.65355   2
  -1   5 -20 163.450 5.99849   4
  -1  -5 -20 158.854 6.91747   4
   1   5  21-0.68804 3.12791   2
  -1   5 -21 0.83072 2.91336   2
   1   5  21-0.68187 3.22316   5
  -1   5 -21-3.06248 3.67691   4
  -1  -5 -21 7.50813 4.83227   4
  -1   5 -22 31.7847 3.34918   2
   1   5  22 34.1633 3.62145   2
  -1  -5 -22 36.5080 5.21782   4
  -1   5 -22 38.8190 4.18220   4
   1   5  22 34.6278 3.78262   5
  -1   5 -23 2.16279 3.98296   4
  -1  -5 -23 6.29004 4.97587   4
  -1   5 -23 6.92346 3.07898   2
   1   5  23 5.44374 3.47944   5
  -1   5 -24 3.44134 4.01132   4
  -1   5 -24 1.25454 2.99579   2
  -1  -5 -24 6.53863 5.04912   4
  -1   5 -25 18.9484 4.35020   4
  -1  -5 -25 11.9838 5.23069   4
  -1   5 -26 28.8816 4.76026   4
  -1  -5 -26 28.1490 5.70981   4
  -1   5 -27 52.6455 5.31345   4
  -1  -5 -27 48.8516 6.27534   4
  -1   5 -28 32.8897 5.16180   4
  -1  -5 -28 28.4382 6.28948   4
   1   6 -29 8.92154 5.45927   4
   1  -6 -29 4.97656 6.40533   4
   1   6 -28-1.81916 5.23822   4
   1  -6 -28-12.1225 6.23780   4
   1   6 -27 7.47273 5.21504   4
   1  -6 -27 6.76404 6.07155   4
   1   6 -26 85.6011 6.06866   4
   1  -6 -26 83.7706 6.89176   4
  -1   6  25 4.12160 4.53317   5
   1   6 -25 15.1380 4.80019   4
   1  -6 -25 24.1727 5.14433   1
   1  -6 -25 16.6126 5.74338   4
   1  -6 -24 64.3033 6.24625   4
   1  -6 -24 48.8410 5.64291   1
  -1   6  24 58.2507 3.74361   2
  -1   6  24 53.2823 5.00495   5
   1   6 -24 63.0251 5.33147   4
   1   6 -24 54.9804 3.10054   2
   1  -6 -23 32.1266 5.43094   4
  -1   6  23 27.6326 3.22523   2
  -1   6  23 23.6284 4.42058   5
   1   6 -23 25.8202 4.52310   4
   1   6 -23 24.5603 2.50352   2
   1  -6 -22 3.74390 4.90826   4
  -1   6  22 8.10747 2.82527   2
  -1   6  22 3.32113 4.04618   5
   1   6 -22 5.48956 4.24912   4
   1   6 -22 3.73372 2.26509   2
   1   6 -21 36.4345 4.33189   4
  -1   6  21 44.5546 4.31515   5
   1  -6 -21 36.5746 5.23740   4
  -1   6  21 38.3133 3.09842   2
   1   6 -21 38.2220 2.51655   2
   1   6 -20 39.7748 4.29397   4
  -1   6  20 37.8878 4.06207   5
   1  -6 -20 44.5815 5.25542   4
  -1   6  20 41.9959 2.95425   2
   1   6 -20 40.0957 2.48931   2
   1   6 -19 69.9172 4.46982   4
  -1   6  19 66.6138 4.41329   5
  -1  -6  19 66.7035 4.92197   4
   1  -6 -19 69.5841 5.29273   4
  -1   6  19 65.9157 3.31696   2
   1   6 -19 68.2301 2.85262   2
   1   6 -18-2.24968 3.32390   4
  -1   6  18-6.79363 3.30558   5
  -1  -6  18-4.22523 3.84351   4
   1  -6 -18-0.54101 4.00769   4
  -1   6  18 0.90426 2.22670   2
   1   6 -18-2.19795 1.79676   2
   1   6 -17 48.7932 3.71812   4
  -1   6  17 29.7304 2.51302   2
   1   6 -17 30.4584 2.13494   2
  -1   6  17 37.5681 3.43847   5
   1  -6 -17 30.6652 4.15748   4
  -1  -6  17 37.1424 4.09434   4
  -1  -6  16 68.7987 4.30736   4
   1  -6 -16 62.3565 4.22105   1
   1   6 -16 79.5302 4.10646   4
   1   6 -16 68.8105 2.71312   2
  -1   6  16 65.2312 3.80327   5
  -1   6  16 65.8859 3.08830   2
  -1  -6  15-1.35312 3.04590   4
   1  -6 -15 0.22595 2.89573   1
   1   6 -15-2.15826 2.76327   4
   1   6 -15 2.13006 1.57478   2
  -1   6  15 1.60528 1.90249   2
  -1   6  15-3.81284 2.77335   5
  -1   6  14 342.302 9.30184   5
  -1  -6  14 341.754 9.42191   4
   1   6 -14 343.114 9.44827   4
   1  -6 -14 339.513 9.90183   1
  -1   6  14 298.124 8.78381   2
  -1   6  13-3.78306 2.43416   5
  -1  -6  13-1.09465 2.58437   4
   1   6 -13 0.43803 2.31830   4
   1  -6 -13-1.36222 2.63961   1
  -1   6  13-3.01099 1.70935   2
  -1   6  12 12.3693 2.50676   5
  -1  -6  12 7.16883 2.60678   4
  -1   6  12 5.57322 1.85587   2
   1  -6 -12 9.45571 2.49697   1
   1   6 -12 10.5572 2.49627   4
  -1  -6  11 40.6037 3.03287   4
   1   6 -11 40.9450 2.79560   4
  -1   6  11 29.5781 2.10964   2
  -1   6  11 36.2871 2.85285   5
   1  -6 -11 38.2750 3.06600   1
   1  -6 -10 12.9718 2.52791   1
  -1   6  10 9.13778 1.92255   2
  -1  -6  10 15.7797 2.55816   4
  -1   6  10 10.2353 2.51863   5
   1  -6 -10 11.4880 2.15064   5
  -1  -6  10 12.8344 2.27715   6
  -1  -6   9 1256.29 30.9386   6
   1  -6  -9 1311.33 31.3916   1
  -1  -6   9 1232.49 31.0077   4
  -1   6   9 1242.53 30.9721   5
   1  -6  -9 1233.89 30.9372   5
  -1  -6   8 9.62456 1.94664   6
   1  -6  -8 9.63643 2.24434   1
  -1  -6   8 5.46169 2.23285   4
  -1   6   8 12.1704 2.40999   5
   1  -6  -8 16.4473 2.24172   5
  -1  -6   7 1327.59 32.8864   6
   1  -6  -7 1362.26 33.1959   1
  -1  -6   7 1316.97 32.9528   4
   1  -6  -7 1326.45 32.9478   5
  -1   6   7 1358.03 32.9643   5
  -1   6   6 360.958 9.53647   3
  -1  -6   6 376.992 9.49102   6
   1  -6  -6 370.482 9.79250   1
   1  -6  -6 333.697 9.48915   5
  -1   6   6 356.541 9.62435   5
  -1  -6   6 364.729 9.59595   4
  -1   6   5 56.8556 2.61305   3
   1  -6  -5 59.9410 2.78151   1
  -1   6   5 56.5930 2.87079   5
  -1  -6   5 56.9927 2.53161   6
  -1   6   4 2849.53 70.6919   3
  -1  -6   4 2941.26 70.6491   6
   1  -6  -4 2957.76 70.9098   1
   1   6  -3 920.490 21.8778   1
   1  -6  -3 934.542 21.8413   1
  -1   6   3 920.744 21.5995   3
   1   6  -2 2759.54 69.5074   1
  -1   6   2 2659.44 69.5193   1
   1  -6  -2 3019.60 69.5987   1
  -1   6   2 2977.78 69.3410   3
  -1  -6   1 44.2203 2.70891   1
   1  -6  -1 58.9248 2.85546   1
   1   6  -1 72.2147 2.75405   1
  -1   6   1 54.0429 2.85965   1
  -1   6   1 60.1527 2.46919   3
   1   6   0 26.6468 2.02588   1
  -1  -6   0 20.3839 2.34671   1
   1  -6   0 24.9049 2.23947   1
  -1   6   0 25.6763 2.13185   1
   1   6   1 495.339 13.1176   1
  -1  -6  -1 492.935 13.1733   1
  -1   6  -1 531.448 13.1894   1
   1  -6   1 510.458 13.2004   1
  -1  -6  -2 423.639 11.6476   1
  -1   6  -2 472.505 11.8039   1
   1   6   2 446.599 11.6126   1
   1   6   3 27.4606 1.84508   2
   1   6   3 31.1828 1.97888   1
  -1  -6  -3 32.4478 2.28715   1
  -1  -6  -4 2336.17 55.7210   1
   1   6   4 2283.67 55.6500   1
   1   6   4 2238.15 55.4167   2
   1   6   5 1061.72 25.9936   1
  -1  -6  -5 1041.47 26.0388   1
  -1  -6  -5 999.862 25.4247   5
  -1   6  -5 1078.91 25.5313   6
  -1  -6  -6 1568.00 38.1241   1
   1  -6   6 1496.76 37.4537   4
  -1   6  -6 1635.31 37.5376   6
  -1  -6  -6 1495.62 37.4104   5
  -1  -6  -7 122.719 3.56577   5
  -1  -6  -7 140.751 4.55481   1
   1  -6   7 117.110 3.70805   4
  -1  -6  -8 7.50405 2.27876   1
  -1  -6  -8 4.91851 1.30641   5
   1  -6   8 7.30680 1.62855   4
   1  -6   8 3.84791 1.51527   6
   1  -6   9 346.376 9.00707   6
  -1  -6  -9 376.638 10.0322   1
   1   6   9 347.925 8.92270   5
   1  -6   9 343.771 9.09381   4
   1   6   9 338.687 9.30352   2
   1  -6  10 26.2127 1.98111   6
  -1  -6 -10 33.1265 3.05639   1
   1   6  10 27.5486 1.93551   5
   1   6  10 29.3883 2.32773   2
   1  -6  10 32.2160 2.31011   4
   1  -6  11 318.294 8.26945   6
  -1  -6 -11 309.194 9.22212   1
   1   6  11 299.222 8.09467   5
   1   6  11 316.418 8.61552   2
   1  -6  11 315.387 8.40757   4
   1  -6  12 18.9799 1.92508   6
  -1  -6 -12 21.9790 2.81278   1
   1   6  12 17.2015 1.84569   5
   1  -6  12 17.5516 2.29342   4
   1   6  12 17.9109 2.17466   2
   1  -6  13 2.13571 1.73318   6
   1   6  13 0.83309 1.74462   5
   1  -6  13-1.63810 2.35044   4
   1   6  13-0.57248 2.05820   2
  -1   6 -13 1.67853 1.91113   4
  -1   6 -14 52.2926 2.79044   4
   1   6  14 54.7125 3.01567   2
   1  -6  14 47.4238 3.10932   4
   1   6  14 45.0901 2.48163   5
  -1   6 -15 68.5844 3.34503   4
   1   6  15 61.2774 2.95172   5
  -1   6 -15 67.0025 3.28988   2
   1   6  15 62.1834 3.30276   2
  -1   6 -16 121.637 4.53069   4
   1   6  16 106.413 4.06189   5
   1   6  16 112.507 4.46263   2
  -1   6 -16 119.609 4.31694   2
  -1   6 -17 118.968 4.75852   4
   1   6  17 110.255 4.32143   5
  -1   6 -17 134.791 4.62398   2
   1   6  17 115.697 4.62197   2
  -1   6 -18 78.0091 4.08828   4
   1   6  18 67.7966 3.61047   5
  -1   6 -18 85.4418 3.80354   2
   1   6  18 83.5860 3.99681   2
  -1   6 -19-0.07828 3.24583   4
   1   6  19-2.98140 2.73075   5
  -1   6 -19-2.08162 2.77462   2
   1   6  19-2.38902 2.87523   2
   1   6  20 18.8994 3.34857   2
  -1   6 -20 24.3879 3.19070   2
  -1  -6 -20 15.4140 4.85809   4
  -1   6 -20 19.0072 3.57915   4
   1   6  20 20.7963 3.16347   5
   1   6  21 75.1014 4.25044   2
  -1   6 -21 69.7603 3.86091   2
  -1  -6 -21 72.3603 5.88099   4
  -1   6 -21 75.4170 4.59116   4
   1   6  21 58.4847 3.99290   5
   1   6  22 24.7825 3.46556   2
  -1   6 -22 24.3493 3.26628   2
  -1  -6 -22 19.6867 5.36368   4
   1   6  22 9.55698 3.38097   5
  -1   6 -22 18.5598 4.09119   4
  -1   6 -23 47.6892 4.45567   4
  -1   6 -23 52.6285 3.65670   2
   1   6  23 52.6751 4.02912   2
  -1  -6 -23 57.9561 5.77920   4
   1   6  23 45.1642 3.87748   5
  -1   6 -24 6.28371 4.03444   4
  -1   6 -24 3.31003 3.13183   2
  -1  -6 -24 5.35151 5.16908   4
  -1  -6 -25 3.52696 5.33046   4
  -1   6 -25 1.29330 4.13841   4
  -1  -6 -26 0.30906 5.58699   4
  -1   6 -26 4.70670 4.26010   4
  -1  -6 -27-6.50544 6.01454   4
  -1   6 -27 0.77571 4.54552   4
  -1  -6 -28-1.97662 6.02459   4
  -1   6 -28 1.20626 4.69125   4
   1  -7 -29 15.1475 6.67292   4
   1  -7 -28 8.92150 6.35265   4
   1   7 -28-11.6366 5.32404   4
   1  -7 -27 83.4088 7.10341   4
   1   7 -27 82.2655 6.12961   4
  -1   7  26 0.98359 3.19806   2
   1   7 -26 1.82202 4.76218   4
   1  -7 -26 3.55985 5.72743   4
  -1   7  25 3.29592 3.08197   2
   1   7 -25 3.70894 4.50752   4
   1  -7 -25 1.15580 4.87488   1
   1  -7 -25 1.89406 5.58933   4
   1  -7 -24 0.64655 4.71386   1
   1   7 -24 3.02416 4.36418   4
  -1   7  24-0.64106 2.99059   2
  -1   7  24 4.91533 4.14562   5
   1  -7 -24 9.40725 5.45860   4
   1  -7 -23-9.25203 5.37690   4
   1  -7 -23 1.50322 4.59414   1
   1   7 -23-1.98190 4.06438   4
  -1   7  23 0.25608 2.94945   2
  -1   7  23-2.13485 4.10607   5
   1   7 -23-1.25378 2.30024   2
   1  -7 -22 1.49589 5.25543   4
   1  -7 -22 4.56445 4.42054   1
   1   7 -22 2.01961 4.05986   4
  -1   7  22 0.39291 2.88710   2
  -1   7  22-3.50229 3.99709   5
   1   7 -22 2.88623 2.23636   2
   1  -7 -21 8.05472 4.30689   1
   1   7 -21 6.41555 3.96530   4
  -1   7  21-0.17196 2.70829   2
   1   7 -21 3.86067 2.18930   2
  -1   7  21 2.03355 3.71662   5
   1  -7 -21 6.12844 5.06831   4
   1  -7 -20 4.61978 4.17040   1
   1   7 -20 2.74009 3.58161   4
   1   7 -20 1.84758 2.11816   2
  -1   7  20 6.98754 2.63889   2
  -1   7  20 4.38685 3.63893   5
  -1  -7  20 5.37990 4.37409   4
   1  -7 -20 3.34846 4.58920   4
   1  -7 -19 20.0262 4.22462   1
   1   7 -19 15.5101 3.67516   4
   1   7 -19 15.3392 2.19395   2
  -1   7  19 15.8168 2.61888   2
  -1   7  19 18.4052 3.56090   5
  -1  -7  19 16.8009 4.34597   4
   1  -7 -19 14.0895 4.80429   4
  -1  -7  18 7.54324 3.95901   4
   1  -7 -18 3.15711 4.07761   4
   1  -7 -18 8.45627 3.70147   1
   1   7 -18 6.44499 3.36390   4
   1   7 -18 9.48627 2.05704   2
  -1   7  18 5.09980 3.15491   5
  -1   7  18 7.51766 2.41600   2
  -1   7  17 117.226 4.46703   2
   1  -7 -17 114.681 5.70470   1
  -1  -7  17 132.746 5.51213   4
   1   7 -17 126.099 5.34674   4
   1   7 -17 130.690 4.11206   2
  -1   7  17 121.746 5.11036   5
  -1  -7  16 102.648 4.62724   4
  -1   7  16 82.7823 3.58970   2
   1  -7 -16 80.2206 4.81417   1
  -1   7  16 81.7400 4.12251   5
   1   7 -16 94.1190 4.51714   4
  -1  -7  15 66.9704 3.94050   4
  -1   7  15 63.3145 3.07334   2
   1  -7 -15 62.5387 4.12108   1
  -1   7  15 60.6590 3.55505   5
   1   7 -15 69.8390 3.89464   4
   1  -7 -14 158.487 5.97127   1
  -1   7  14 150.834 4.89704   2
  -1  -7  14 150.794 5.41523   4
  -1   7  14 146.714 5.27979   5
  -1  -7  13 128.353 4.51344   6
   1  -7 -13 119.576 5.05716   1
  -1   7  13 119.443 4.12179   2
  -1   7  13 124.550 4.62117   5
  -1  -7  13 126.724 4.76983   4
  -1  -7  12 144.785 5.09647   4
   1  -7 -12 148.905 5.48137   1
  -1   7  12 142.387 4.59368   2
  -1   7  12 145.917 5.03057   5
  -1  -7  12 147.783 4.90020   6
  -1  -7  11 105.965 4.15886   4
  -1   7  11 88.3420 3.49971   2
   1  -7 -11 106.734 4.45313   1
  -1   7  11 93.7076 4.06447   5
   1  -7 -11 101.371 3.82785   5
  -1  -7  11 102.287 3.91673   6
  -1  -7  10 890.364 21.6708   4
   1  -7 -10 844.475 21.5250   5
  -1   7  10 790.790 21.2999   2
   1  -7 -10 878.635 22.0508   1
  -1   7  10 859.486 21.5889   5
  -1  -7  10 895.360 21.5667   6
  -1  -7   9 1169.08 29.3889   6
   1  -7  -9 1213.09 29.8819   1
  -1   7   9 1189.56 29.4405   5
  -1  -7   9 1175.58 29.4683   4
   1  -7  -9 1184.62 29.4391   5
  -1  -7   8 1265.04 32.0967   6
   1  -7  -8 1315.61 32.5230   1
  -1   7   8 1358.30 32.2214   5
  -1  -7   8 1271.80 32.1713   4
   1  -7  -8 1299.34 32.1986   5
  -1   7   7 234.595 7.00075   3
  -1  -7   7 252.530 6.96237   6
   1  -7  -7 242.486 7.27473   1
  -1   7   7 253.323 7.15114   5
  -1  -7   7 244.817 7.06950   4
   1  -7  -7 245.386 6.99630   5
  -1   7   6 1083.98 26.9200   3
   1  -7  -6 1002.08 26.9166   5
  -1   7   6 1128.28 26.9963   5
  -1  -7   6 1114.54 26.8969   6
   1  -7  -6 1102.74 27.2661   1
  -1   7   5 395.492 10.5026   3
   1  -7  -5 405.568 10.8038   1
  -1   7   4 496.003 12.7322   3
   1  -7  -4 460.940 12.7207   3
   1  -7  -4 525.495 13.0932   1
   1   7  -4 515.927 13.1480   1
   1  -7  -3 1042.79 29.3422   3
   1   7  -3 1314.47 29.8323   1
  -1   7   3 1036.43 29.5450   1
   1  -7  -3 1326.22 29.8307   1
  -1   7   3 1326.02 29.4544   3
   1   7  -2 648.653 16.6702   1
  -1   7   2 614.190 16.5919   1
   1  -7  -2 692.691 16.7410   1
  -1   7   2 647.262 16.3805   3
   1  -7  -1 93.7770 3.50254   1
   1   7  -1 87.1260 3.35555   1
  -1   7   1 85.8297 3.43247   1
  -1   7   1 75.5374 3.06325   3
   1   7   0 43.9318 2.40524   1
   1  -7   0 35.5394 2.56764   1
  -1  -7   0 30.7012 2.50241   1
  -1   7   0 32.1488 2.32199   1
  -1  -7  -1 1884.59 47.8380   1
   1   7   1 1961.56 47.8235   1
  -1   7  -1 1947.34 47.8746   1
   1  -7   1 2007.33 47.9173   1
  -1   7  -2 25.9230 2.26294   1
  -1  -7  -2 22.5601 1.32005   3
  -1  -7  -2 30.4207 2.40729   1
   1   7   2 26.5997 2.19591   1
  -1  -7  -3 2921.71 73.0802   1
   1   7   3 3028.83 72.9897   1
  -1   7  -3 3042.75 73.1628   1
   1   7   4 1248.16 30.7080   1
  -1  -7  -4 1301.04 30.8805   1
   1   7   4 1189.09 30.4332   2
   1   7   5 133.847 4.39492   1
  -1  -7  -5 148.035 4.69334   1
  -1   7  -5 136.869 4.12037   6
  -1  -7  -5 110.766 3.97372   5
   1   7   5 139.449 3.65097   3
  -1  -7  -6 337.234 9.28933   1
   1   7   6 337.507 9.14051   1
  -1  -7  -6 321.839 8.48971   5
  -1   7  -6 360.876 8.67454   6
   1   7   6 309.790 8.25995   3
  -1  -7  -7 59.8291 2.47010   5
  -1  -7  -7 70.6904 3.42270   1
   1  -7   7 64.5703 2.59480   4
  -1  -7  -8 35.2985 1.99302   5
   1  -7   8 33.4838 2.12804   4
  -1  -7  -8 41.6758 3.00672   1
  -1  -7  -9 129.324 3.76475   5
   1  -7   9 122.847 3.88039   6
  -1  -7  -9 128.073 4.88052   1
   1  -7   9 121.178 4.01028   4
   1   7   9 112.486 4.23830   2
   1  -7  10 38.0991 2.26912   6
  -1  -7 -10 46.8237 3.26931   1
   1  -7  10 38.2937 2.46540   4
   1   7  10 39.8624 2.62020   2
   1  -7  11 9.09673 1.77667   6
  -1  -7 -11 9.69239 2.73397   1
   1   7  11 8.43123 1.83933   5
   1  -7  11 8.23678 2.12200   4
   1   7  11 9.76928 2.22846   2
   1  -7  12 112.324 3.78158   6
  -1  -7 -12 116.693 4.89214   1
   1   7  12 109.559 3.68350   5
   1  -7  12 116.157 3.99198   4
   1   7  12 118.236 4.16531   2
   1  -7  13 75.9817 3.10117   6
  -1  -7 -13 77.0637 4.28105   1
   1   7  13 73.6674 2.91884   5
   1  -7  13 80.3372 3.45295   4
   1   7  13 79.3872 3.41102   2
   1  -7  14 41.1987 2.52512   6
  -1  -7 -14 43.8385 3.69539   1
   1   7  14 43.1908 2.48631   5
   1   7  14 41.4320 2.84377   2
   1  -7  14 39.2833 2.98619   4
   1  -7  15 36.6928 2.59836   6
  -1  -7 -15 35.7980 3.68546   1
   1   7  15 29.5256 2.34298   5
   1   7  15 39.5898 2.86898   2
   1  -7  15 37.8441 3.21592   4
  -1  -7 -16 8.56794 3.46453   1
   1   7  16 5.44977 2.24110   5
   1   7  16 7.17232 2.60758   2
   1  -7  16 5.06921 2.33689   6
  -1  -7 -17 25.2480 4.06119   1
   1   7  17 20.8606 2.58231   5
   1   7  17 23.8814 3.05716   2
  -1   7 -17 26.8303 2.96007   2
   1  -7  17 21.3977 2.80745   6
  -1  -7 -18 4.27199 3.91625   1
   1   7  18 1.21982 2.53324   5
  -1   7 -18 1.02923 2.79582   2
   1   7  18 0.76077 2.82625   2
   1  -7  18 1.47454 2.63281   6
  -1  -7 -19 6.89610 4.32980   1
  -1   7 -19 7.52325 3.17549   4
   1   7  19 2.26442 2.76031   5
  -1   7 -19 4.15973 2.94417   2
   1   7  19 2.73939 2.88650   2
   1  -7  19 9.69670 2.93813   6
   1  -7  20 16.8122 3.16762   6
  -1  -7 -20 19.8273 4.65718   1
   1   7  20 15.1983 3.00862   5
   1   7  20 12.4168 3.34739   2
  -1   7 -20 15.8301 3.16909   2
  -1   7 -20 17.8129 3.58074   4
  -1  -7 -21-3.06612 5.11851   4
   1  -7  21-1.86133 3.18091   6
  -1  -7 -21-2.26732 4.46127   1
   1   7  21 2.53976 3.00875   5
  -1   7 -21 0.75778 3.02512   2
   1   7  21-2.24883 3.23316   2
  -1   7 -21-0.29824 3.46770   4
  -1  -7 -22-1.05366 5.18093   4
   1  -7  22-0.30392 3.27628   6
  -1  -7 -22 5.75152 4.59969   1
   1   7  22-1.55994 3.08546   5
  -1   7 -22 1.67460 3.11635   2
   1   7  22 0.54332 3.35578   2
  -1   7 -22 0.08894 3.62955   4
   1  -7  23 2.81439 3.30230   6
  -1  -7 -23 2.40252 4.73303   1
   1   7  23-3.79309 3.23815   5
  -1   7 -23-1.33047 3.13854   2
   1   7  23 3.40391 3.39458   2
  -1  -7 -23 3.80399 5.25162   4
  -1  -7 -24-1.58684 5.45001   4
  -1  -7 -24-0.48168 4.79189   1
  -1   7 -24 4.58870 3.15183   2
   1  -7  24 6.32300 3.59977   6
   1   7  24 1.82714 3.41022   2
   1  -7  25 1.97112 3.60108   6
  -1  -7 -25 6.78666 5.62236   4
  -1  -7 -26 24.1759 5.92822   4
  -1  -7 -27 25.1883 6.17953   4
  -1  -7 -28 30.0643 6.39113   4
   1  -8 -28-3.43830 6.33466   4
  -1  -8  27 14.3355 4.72562   6
  -1   8  27 13.4461 3.53817   2
   1  -8 -27 9.66221 6.25956   4
  -1  -8  26 3.05015 4.24451   6
   1  -8 -26 1.40622 5.90489   4
  -1   8  26 6.10624 3.28895   2
  -1  -8  25 28.3507 4.41569   6
   1  -8 -25 24.6400 5.39256   1
   1  -8 -25 28.2086 6.15940   4
  -1   8  25 26.8891 3.49600   2
  -1  -8  24 3.84676 4.03165   6
   1  -8 -24-1.50722 4.89383   1
  -1   8  24 8.57729 4.25618   5
   1  -8 -24 14.1775 5.94543   4
  -1   8  24 1.61589 3.18077   2
  -1  -8  23 40.3620 4.29556   6
   1  -8 -23 44.5485 5.37812   1
  -1   8  23 30.3949 4.35736   5
   1  -8 -23 47.8405 6.05094   4
   1   8 -23 36.1929 2.73688   2
  -1   8  23 32.4021 3.52282   2
  -1  -8  22 7.07717 3.90556   6
   1  -8 -22 2.42259 4.55454   1
  -1   8  22-0.69467 3.87717   5
   1  -8 -22 3.83448 5.36861   4
  -1   8  22 1.75462 3.04461   2
   1   8 -22 3.04035 2.29741   2
  -1  -8  21 39.7850 4.21848   6
   1  -8 -21 35.0127 4.99107   1
   1   8 -21 36.7198 2.70580   2
  -1   8  21 35.2776 3.39038   2
   1  -8 -21 34.9425 5.55339   4
  -1  -8  21 34.9228 5.11829   4
  -1   8  21 33.1105 4.11565   5
  -1  -8  20-2.74420 3.46518   6
   1  -8 -20-3.39991 4.30757   1
  -1   8  20-1.55619 3.68360   5
   1   8 -20-2.03628 2.34558   2
  -1   8  20-0.07061 2.73790   2
   1  -8 -20-0.35475 4.91820   4
  -1  -8  20-0.05122 4.40930   4
  -1  -8  19 111.152 5.03137   6
   1  -8 -19 110.968 6.10846   1
  -1   8  19 108.559 4.56112   2
   1   8 -19 116.947 4.10967   2
  -1   8  19 106.286 5.18597   5
  -1  -8  19 126.898 5.91310   4
  -1  -8  18 53.4101 4.52273   4
  -1  -8  18 60.5916 3.95044   6
   1  -8 -18 42.1057 4.54822   1
   1   8 -18 46.5486 2.75232   2
  -1   8  18 42.7477 3.21468   2
  -1   8  18 49.7376 4.02240   5
  -1  -8  17 29.5778 3.31656   6
   1  -8 -17 27.7549 3.95513   1
  -1   8  17 25.8446 2.72958   2
  -1   8  17 31.4863 3.37855   5
  -1  -8  17 22.9266 3.81879   4
  -1  -8  16 13.0779 2.85292   6
   1  -8 -16 12.0611 3.43324   1
  -1   8  16 10.3050 2.41570   2
  -1   8  16 10.4279 3.12240   5
  -1  -8  16 12.6418 3.33497   4
  -1  -8  15 226.896 7.02267   6
   1  -8 -15 219.632 7.73090   1
  -1   8  15 217.019 6.59134   2
  -1   8  15 219.894 6.99412   5
  -1  -8  15 221.810 7.15045   4
  -1  -8  14 188.554 5.96290   6
   1  -8 -14 186.062 6.75187   1
  -1   8  14 180.088 5.64383   2
  -1   8  14 171.883 5.92938   5
  -1  -8  14 185.220 6.16979   4
  -1  -8  13 15.6597 2.42766   6
   1  -8 -13 9.74541 2.89927   1
  -1   8  13 8.16249 2.18251   2
  -1   8  13 11.6092 2.52257   5
  -1  -8  13 12.1778 2.67391   4
  -1  -8  12 2.06880 2.21929   6
   1  -8 -12 2.90229 2.60019   1
  -1  -8  12 2.58205 2.61801   4
  -1   8  12 0.06369 2.33313   5
  -1   8  12 1.01867 1.88457   2
  -1   8  11 906.211 23.7346   2
   1  -8 -11 923.074 23.9550   5
  -1  -8  11 981.957 24.0125   6
   1  -8 -11 998.328 24.6314   1
  -1   8  11 965.822 23.9961   5
  -1  -8  11 971.369 24.0868   4
   1  -8 -10 130.877 4.60491   5
  -1  -8  10 127.242 4.55728   6
   1  -8 -10 127.817 5.20074   1
  -1   8  10 128.243 4.84914   5
  -1  -8  10 128.408 4.77493   4
  -1  -8   9 1773.81 43.3917   4
  -1   8   9 1701.48 43.3194   3
  -1   8   9 1790.82 43.3677   5
   1  -8  -9 1834.19 43.8527   1
   1  -8  -9 1725.69 43.3602   5
  -1  -8   9 1770.57 43.3054   6
  -1  -8   8 203.448 5.96834   6
   1  -8  -8 189.269 6.36139   1
  -1   8   8 201.057 6.16123   5
  -1  -8   8 188.376 6.08085   4
  -1   8   8 195.923 5.98460   3
   1  -8  -8 189.016 6.08902   5
  -1  -8   7 981.659 23.7533   6
   1  -8  -7 972.283 24.2350   1
   1  -8  -7 938.491 23.8546   5
  -1   8   7 912.565 23.7353   3
   1  -8  -6 65.0744 3.48241   1
   1  -8  -6 83.6602 3.32951   5
   1   8  -6 69.8218 3.36076   6
  -1   8   6 57.8453 2.92463   3
   1   8  -5 98.8912 4.00356   1
   1  -8  -5 90.0614 3.68335   5
   1  -8  -5 106.160 4.05309   1
  -1   8   5 95.1182 3.50771   3
   1   8  -4 1245.07 29.7237   1
  -1   8   4 1183.32 29.2470   3
   1  -8  -4 1252.95 29.6810   1
   1   8  -3 245.817 6.74818   1
  -1   8   3 224.575 6.29400   3
  -1   8   3 197.765 6.54925   1
   1  -8  -3 228.990 6.81258   1
   1  -8  -3 216.782 6.38112   3
   1   8  -2 124.763 4.23605   1
   1  -8  -2 132.089 4.46483   1
  -1   8   2 115.454 4.35773   1
   1  -8  -2 112.245 3.97289   3
  -1   8   2 119.318 3.89704   3
   1  -8  -1 197.527 6.14587   1
   1   8  -1 196.053 6.01850   1
  -1   8   1 194.373 6.05318   1
  -1  -8   0 115.333 4.50131   1
  -1   8   0 125.515 4.44733   1
   1  -8   0 133.121 4.66075   1
   1   8   0 134.624 4.56102   1
   1  -8   1 1714.79 41.4636   1
  -1   8  -1 1690.83 41.4263   1
   1   8   1 1701.86 41.3771   1
  -1  -8  -1 1594.49 41.3725   1
  -1   8  -2 10.5211 2.36536   1
  -1  -8  -2 9.32549 1.22196   3
  -1  -8  -2 13.1980 2.37121   1
   1   8   2 8.67887 1.94916   1
  -1   8  -3 808.818 20.4012   1
  -1  -8  -3 771.805 19.3965   3
  -1  -8  -3 828.171 20.3022   1
   1   8   3 802.238 20.1561   1
  -1  -8  -4 66.8811 3.29843   1
   1   8   4 64.6890 2.98391   1
   1   8   5 921.642 22.7919   1
   1   8   5 870.510 21.8820   3
  -1  -8  -5 948.985 22.9517   1
  -1   8  -5 923.348 22.3101   6
  -1  -8  -6 626.146 15.9173   1
   1   8   6 584.913 15.6513   1
  -1   8  -6 632.123 15.2774   6
   1   8   6 585.989 14.8358   3
  -1  -8  -6 594.882 15.1362   5
  -1  -8  -7 151.698 5.65765   1
   1   8   7 152.850 5.28966   1
  -1   8  -7 189.495 5.12605   6
   1   8   7 162.892 4.58207   3
  -1  -8  -7 162.140 4.88065   5
  -1  -8  -8 17.2397 1.99051   5
  -1  -8  -8 16.7880 2.65890   1
   1  -8   8 19.5168 2.12037   4
  -1  -8  -9 447.623 11.3941   5
   1  -8   9 441.931 11.5367   4
  -1  -8  -9 445.131 12.4257   1
  -1  -8 -10 45.9050 3.46226   1
  -1  -8 -10 51.0610 2.33058   5
   1  -8  10 45.5798 2.65805   4
   1   8  10 39.0880 2.77965   2
  -1  -8 -11 372.746 10.9388   1
   1  -8  11 378.461 9.85840   6
   1  -8  11 370.053 9.95803   4
   1   8  11 378.454 10.2287   2
   1  -8  12 8.89498 1.96827   6
  -1  -8 -12 11.0044 2.89793   1
   1  -8  12 11.1990 2.11165   4
   1   8  12 10.8688 2.18440   2
   1  -8  13 19.6765 2.14532   6
  -1  -8 -13 15.8578 3.00761   1
   1   8  13 19.0798 2.07377   5
   1  -8  13 17.6364 2.52441   4
   1   8  13 20.0074 2.38898   2
   1  -8  14 7.41811 2.18466   6
  -1  -8 -14 7.42386 3.13135   1
   1   8  14 10.7853 2.13176   5
   1  -8  14 7.03742 2.52302   4
   1   8  14 7.68696 2.37494   2
   1  -8  15 66.7032 3.19626   6
  -1  -8 -15 69.5867 4.52498   1
   1   8  15 64.7027 3.07895   5
   1   8  15 72.8394 3.62638   2
   1  -8  15 74.1117 3.78794   4
   1  -8  16 25.5488 2.66303   6
  -1  -8 -16 24.1114 4.09108   1
   1   8  16 21.2789 2.57550   5
   1   8  16 24.1095 2.96509   2
   1  -8  16 25.1417 3.31291   4
  -1  -8 -17 336.300 10.7498   1
   1   8  17 292.196 8.70832   5
   1   8  17 341.008 9.42622   2
   1  -8  17 330.198 9.03679   6
  -1  -8 -18 2.76926 4.49894   1
   1   8  18-3.91012 2.68034   5
   1   8  18 4.05691 3.15811   2
  -1   8 -18 7.40491 3.05836   2
   1  -8  18-0.31725 2.90785   6
  -1  -8 -19 262.789 10.0465   1
   1   8  19 250.460 7.91227   5
  -1   8 -19 309.857 8.49127   2
   1   8  19 297.433 8.68343   2
   1  -8  19 278.851 8.29488   6
  -1  -8 -20 23.2408 4.97369   1
   1   8  20 21.5575 3.03837   5
  -1   8 -20 32.8672 3.51545   2
   1   8  20 25.8679 3.52221   2
   1  -8  20 26.6627 3.48000   6
  -1  -8 -21 42.7441 5.45060   1
   1   8  21 40.5994 3.40956   5
  -1   8 -21 56.1679 3.87972   2
   1   8  21 46.2882 3.93048   2
   1  -8  21 46.2691 3.84174   6
   1  -8  22 36.1819 3.73532   6
  -1  -8 -22 36.0560 5.35238   1
   1   8  22 33.5436 3.36358   5
  -1   8 -22 41.4480 3.72938   2
   1   8  22 37.8483 3.89176   2
  -1  -8 -22 43.2146 5.93403   4
  -1  -8 -23 8.61055 4.98234   1
   1   8  23 11.6130 3.58554   2
  -1   8 -23 14.4016 3.37537   2
  -1  -8 -23 10.5130 5.50289   4
   1  -8  23 5.85832 3.50405   6
   1   8  24-3.13064 3.52784   2
  -1  -8 -24-2.43881 5.69068   4
   1  -8  24 1.84802 3.44861   6
   1   8  25 9.58761 3.74460   2
  -1  -8 -25 10.5185 5.95096   4
   1  -8  25 6.97039 3.75038   6
  -1  -8 -26 13.7418 6.11151   4
   1   8  26 5.62193 3.86361   2
  -1  -8 -27 7.66318 6.38958   4
  -1  -8 -28-1.49516 6.35473   4
   1  -9 -28-1.62593 6.43013   4
  -1   9  28 0.79596 3.55152   2
  -1   9  27-3.63209 3.44184   2
   1  -9 -27-6.98946 6.28273   4
  -1  -9  27-4.27765 4.63053   6
  -1   9  26 4.53616 3.35988   2
   1  -9 -26 1.81606 6.22344   4
  -1  -9  26 10.3033 4.51351   6
  -1   9  25 12.6276 3.34133   2
  -1  -9  25 18.0990 4.25276   6
   1  -9 -25 19.8031 6.17154   4
  -1  -9  24 3.84595 4.05427   6
   1  -9 -24-2.21983 4.97144   1
  -1   9  24 3.55564 4.05734   5
  -1   9  24 0.70275 3.19124   2
   1  -9 -24-5.37452 5.81680   4
  -1  -9  23 4.48436 4.05576   6
   1  -9 -23 14.5456 4.96602   1
  -1   9  23 8.91258 4.04008   5
  -1   9  23 6.24769 3.19218   2
   1   9 -23 5.06744 2.49703   2
   1  -9 -23 10.2010 5.65982   4
  -1  -9  22 63.5005 4.84548   6
   1  -9 -22 64.1704 5.74357   1
  -1   9  22 56.3502 4.69827   5
   1   9 -22 62.4094 3.25999   2
  -1   9  22 57.2951 3.87247   2
   1  -9 -22 61.2188 6.22503   4
  -1  -9  22 57.4126 5.66883   4
  -1  -9  21 24.5906 4.09672   6
   1  -9 -21 22.1409 4.95436   1
  -1   9  21 21.9681 3.94825   5
  -1   9  21 26.2330 3.35557   2
   1   9 -21 27.0643 2.76168   2
  -1  -9  21 22.9217 4.88920   4
   1  -9 -21 23.2990 5.64271   4
  -1  -9  20 10.4096 4.66770   4
  -1  -9  20 5.67175 3.74040   6
   1  -9 -20 12.6588 4.53054   1
  -1   9  20 9.64451 3.70335   5
   1   9 -20 9.06636 2.61455   2
  -1   9  20 4.46357 3.00880   2
  -1  -9  19 6.60021 4.28116   4
  -1  -9  19 4.64977 3.56648   6
   1  -9 -19 4.30721 4.29744   1
  -1   9  19 4.06850 3.53624   5
   1   9 -19 4.68031 2.49295   2
  -1   9  19 3.79408 2.89682   2
  -1  -9  18 3.53870 3.26243   6
   1  -9 -18 2.02225 4.01136   1
  -1   9  18-2.16870 2.84160   2
  -1   9  18 0.95229 3.37897   5
  -1  -9  18-0.87443 3.80445   4
  -1  -9  17 8.76772 3.22385   6
   1  -9 -17 8.84863 3.92382   1
  -1   9  17 7.02144 2.74892   2
  -1   9  17 16.4593 3.27325   5
  -1  -9  17 9.33892 3.72451   4
  -1  -9  16 91.8744 4.33316   6
   1  -9 -16 86.8870 5.12965   1
  -1   9  16 94.4188 3.92653   2
  -1   9  16 87.5569 4.22464   5
  -1  -9  16 83.8754 4.56414   4
  -1  -9  15 0.03848 2.58908   6
   1  -9 -15-2.75658 3.15886   1
  -1   9  15-2.34199 2.41658   2
  -1   9  15-0.18004 2.76332   5
  -1  -9  14 81.6487 4.11131   4
   1  -9 -14 71.0121 4.32601   1
  -1   9  14 73.1370 3.47480   2
  -1   9  14 75.2153 3.90520   5
  -1  -9  14 74.0335 3.70850   6
  -1  -9  13 0.67936 2.72547   4
   1  -9 -13-2.78698 2.84420   1
  -1   9  13 1.32769 2.00275   2
  -1   9  13-1.73351 2.62706   5
   1  -9 -13 1.64942 2.35250   5
  -1  -9  13 3.99716 2.37080   6
  -1  -9  12 162.262 5.55619   4
  -1   9  12 155.137 5.04492   2
   1  -9 -12 166.022 6.05222   1
  -1   9  12 171.312 5.41776   5
  -1  -9  12 173.392 5.39485   6
   1  -9 -12 127.202 5.23001   5
  -1  -9  11 16.3338 2.46956   6
  -1   9  11 10.8670 2.22553   2
   1  -9 -11 16.1758 2.88364   1
  -1   9  11 17.8292 2.77731   5
  -1  -9  11 9.89830 2.81384   4
   1  -9 -11 10.0971 2.41009   5
  -1  -9  10 81.7873 3.61152   6
   1  -9 -10 86.8979 4.23137   1
  -1   9  10 80.1301 3.50563   3
  -1   9  10 74.5020 3.66564   5
  -1  -9  10 77.2454 3.81691   4
   1  -9 -10 71.7502 3.52526   5
  -1  -9   9 108.447 4.06253   6
   1  -9  -9 103.880 4.56913   1
  -1  -9   9 98.6878 4.29615   4
   1  -9  -9 99.6839 4.18570   5
  -1   9   9 96.2210 3.96573   3
  -1   9   8 582.970 15.5933   3
   1  -9  -8 573.606 15.6412   5
   1  -9  -8 612.014 16.1513   1
  -1  -9   8 632.507 15.7591   4
  -1  -9   8 615.983 15.5792   6
   1  -9  -7 1484.58 36.9142   1
   1  -9  -7 1393.27 36.4653   5
  -1   9   7 1405.90 36.4025   3
   1   9  -6 21.2166 2.86669   6
   1   9  -6 18.8223 3.00193   1
   1  -9  -6 17.6511 2.55243   5
   1  -9  -6 18.1049 2.88568   1
  -1   9   6 18.9492 2.25594   3
  -1   9   5 1063.78 26.5273   3
   1   9  -5 1076.15 27.0999   1
   1  -9  -5 1030.47 26.6310   5
   1  -9  -5 1119.30 27.0429   1
   1  -9  -5 1050.05 26.5224   3
   1   9  -4 20.2659 2.61768   1
  -1   9   4 15.0896 2.11899   3
   1  -9  -4 27.1618 2.90889   1
   1  -9  -4 26.9874 2.25498   3
   1   9  -3 595.977 15.1591   1
  -1   9   3 572.268 14.6653   3
   1  -9  -3 603.044 15.2675   1
   1  -9  -3 596.152 14.8510   3
   1  -9  -2 70.4637 3.40433   1
   1   9  -2 67.5665 3.32329   1
  -1   9   2 63.0211 3.17221   1
  -1   9   2 52.5245 2.58306   3
   1  -9  -2 61.4450 2.99240   3
   1   9  -1 5.51679 2.02795   1
   1  -9  -1 4.89495 2.34755   1
  -1   9   1 3.89106 1.94436   1
   1  -9  -1 4.34367 2.03398   3
   1  -9   0 25.7352 2.68495   1
  -1  -9   0 14.7247 2.62949   1
  -1   9   0 27.2609 2.38799   1
   1   9   0 24.4496 2.47552   1
   1  -9   0 24.2210 2.28782   3
   1  -9   1 617.181 15.3804   1
  -1   9  -1 564.255 15.2477   1
   1   9   1 616.615 15.2301   1
  -1   9  -2 421.404 11.5393   1
  -1  -9  -2 413.993 10.6969   3
   1   9   2 434.688 11.5052   1
  -1  -9  -2 417.960 11.5708   1
  -1   9  -3 77.3490 3.62417   1
   1   9   3 71.9279 3.40524   1
  -1  -9  -3 84.4303 3.71364   1
  -1  -9  -3 75.8257 2.56626   3
  -1  -9  -4 261.043 7.76401   1
   1   9   4 256.919 7.52742   1
  -1   9  -4 245.319 7.76521   1
   1   9   5 867.200 21.6948   1
  -1  -9  -5 883.895 21.9238   1
   1   9   5 835.413 20.7324   3
  -1   9  -6 64.0694 3.02710   6
   1   9   6 56.9851 2.11785   3
   1   9   6 59.6255 3.27420   1
  -1  -9  -6 60.7527 3.53252   1
  -1  -9  -6 55.4970 2.84785   5
  -1  -9  -7 257.824 8.30807   1
   1   9   7 276.240 8.10818   1
  -1   9  -7 295.668 7.68996   6
   1   9   7 269.833 7.14663   3
  -1  -9  -7 268.083 7.50729   5
   1   9   8 191.435 5.56955   3
  -1  -9  -8 216.742 6.89802   1
   1  -9   8 203.613 5.95461   4
  -1  -9  -8 201.925 5.93735   5
  -1   9  -8 228.868 6.18697   6
   1  -9   9 4.87044 2.15745   4
  -1  -9  -9 5.90288 2.80977   1
  -1  -9  -9 4.40538 1.95037   5
  -1  -9 -10 169.519 6.17527   1
  -1  -9 -10 175.099 5.07858   5
   1  -9  10 175.784 5.27957   4
   1   9  10 158.533 5.47126   2
  -1  -9 -11 138.580 5.58936   1
  -1  -9 -11 152.471 4.41292   5
   1   9  11 134.471 4.87619   2
   1  -9  11 129.979 4.56134   4
  -1  -9 -12 51.1918 3.89137   1
   1  -9  12 48.3864 2.91562   4
   1   9  12 49.8123 3.09585   2
   1  -9  13-0.05039 2.09042   6
  -1  -9 -13 1.98687 3.07422   1
   1  -9  13-2.29460 2.28117   4
   1   9  13-1.71300 2.34057   2
   1  -9  14 120.616 4.28445   6
  -1  -9 -14 122.328 5.70255   1
   1  -9  14 126.632 4.53498   4
   1   9  14 125.465 4.67918   2
   1  -9  15 34.2342 2.83994   6
  -1  -9 -15 28.0995 3.86974   1
   1  -9  15 30.5508 3.10299   4
   1   9  15 32.1739 3.02684   2
  -1  -9 -16 60.2699 4.75605   1
   1   9  16 53.8501 3.62750   2
   1  -9  16 48.8938 3.15933   6
   1  -9  16 50.8492 3.78617   4
   1  -9  17 104.386 4.25202   6
  -1  -9 -17 105.691 5.92596   1
   1   9  17 97.0494 3.95587   5
   1   9  17 98.3677 4.62175   2
   1  -9  17 107.661 4.95791   4
   1  -9  18 11.4219 2.95573   6
  -1  -9 -18 9.05699 4.36576   1
   1   9  18 6.02966 2.67249   5
   1   9  18 11.3062 3.29291   2
   1  -9  18 12.8641 3.99011   4
  -1  -9 -19 85.4864 6.18559   1
   1   9  19 82.3930 4.03759   5
   1   9  19 98.4951 4.75777   2
  -1   9 -19 106.605 4.70367   2
   1  -9  19 96.8301 4.40876   6
  -1  -9 -20-0.08561 4.50384   1
   1   9  20-2.17181 2.88532   5
  -1   9 -20-6.10581 3.44418   2
   1   9  20 0.41512 3.43122   2
   1  -9  20 3.05788 3.25412   6
  -1  -9 -21 32.3217 5.26919   1
   1   9  21 33.8690 3.25750   5
  -1   9 -21 36.5460 3.79492   2
   1   9  21 38.8859 3.98317   2
   1  -9  21 42.6028 3.74227   6
  -1  -9 -22 20.7543 5.11463   1
   1   9  22 13.4874 3.12735   5
   1  -9  22 14.5790 3.49403   6
   1   9  22 19.8243 3.76139   2
  -1   9 -22 17.5182 3.59889   2
   1  -9  23 25.2563 3.77799   6
  -1  -9 -23 27.8949 5.37383   1
  -1   9 -23 28.6385 3.64380   2
   1   9  23 23.6092 3.80389   2
   1   9  24 14.2364 3.79787   2
  -1  -9 -24 17.3307 6.05951   4
   1  -9  24 11.3324 3.73537   6
  -1  -9 -25 71.3487 7.03188   4
   1   9  25 60.2137 4.60430   2
  -1  -9 -26 32.9749 6.71500   4
   1   9  26 39.5157 4.28659   2
  -1  -9 -27 4.66916 6.33853   4
   1   9  27-4.31136 4.08710   2
   1 -10 -28 7.39503 6.68766   4
  -1  10  28 9.37741 3.74485   2
  -1  10  27-0.32186 3.59222   2
   1 -10 -27-0.57733 6.48503   4
  -1 -10  27 4.95445 4.56922   6
  -1  10  26 40.3632 3.97784   2
   1 -10 -26 37.4953 6.97754   4
  -1 -10  26 42.0281 4.89809   6
  -1  10  25 10.2639 3.51884   2
  -1 -10  25 11.0509 4.29225   6
   1 -10 -25 13.5102 6.21958   4
   1 -10 -24 11.7195 5.23034   1
  -1  10  24 13.3690 3.43974   2
  -1 -10  24 18.6376 4.32965   6
   1 -10 -24 23.8401 5.95208   4
  -1 -10  23 11.5240 4.11944   6
   1 -10 -23 10.7933 5.06190   1
  -1  10  23 5.28959 3.88980   5
  -1  10  23 5.46417 3.19475   2
   1 -10 -23 10.9879 6.00042   4
  -1 -10  22 2.58881 3.88636   6
   1 -10 -22 1.56010 4.78494   1
  -1  10  22 2.66866 3.78267   5
  -1  10  22-0.86824 3.25283   2
   1  10 -22-5.10543 2.76295   2
   1 -10 -22 1.39055 5.73878   4
  -1 -10  22-5.36593 4.90910   4
  -1 -10  21 37.5155 4.30951   6
   1 -10 -21 35.6552 5.39559   1
  -1  10  21 38.5227 4.30718   5
  -1  10  21 35.7016 3.59176   2
   1  10 -21 39.6401 3.10771   2
  -1 -10  21 37.5995 5.04521   4
  -1 -10  20 260.959 8.91412   4
  -1 -10  20 271.651 8.55694   6
   1 -10 -20 230.167 9.68617   1
  -1  10  20 230.736 8.24508   5
   1  10 -20 273.669 7.60123   2
  -1  10  20 251.943 8.02849   2
   1 -10 -19 30.2668 5.26555   1
  -1  10  19 27.3022 3.64472   2
  -1  10  19 29.3470 4.15849   5
  -1 -10  19 37.7901 4.72908   4
  -1 -10  18 167.980 6.25732   6
   1 -10 -18 165.737 7.56661   1
  -1  10  18 159.674 5.79890   2
  -1  10  18 150.353 6.18395   5
  -1 -10  18 170.147 6.68382   4
  -1 -10  17 51.0011 3.88408   6
   1 -10 -17 48.9824 4.81891   1
  -1  10  17 52.8287 4.00813   5
  -1 -10  17 44.4050 4.15686   4
  -1  10  17 43.0387 3.44708   2
  -1  10  16 2.18361 3.09510   5
  -1 -10  16 5.49204 3.10084   6
  -1 -10  15-0.11886 2.87309   6
   1 -10 -15 4.38004 3.43586   1
  -1  10  15-1.99151 2.55472   2
  -1  10  15 0.48716 2.91081   5
  -1 -10  15-1.64943 3.21129   4
  -1 -10  14 6.94970 3.12196   4
  -1  10  14 2.27266 2.25452   2
   1 -10 -14 2.82798 3.25389   1
  -1  10  14 3.85723 2.78774   5
  -1 -10  14 9.38810 2.69414   6
  -1 -10  13 2.18958 2.77168   4
  -1  10  13-1.56440 2.15400   2
  -1  10  13 1.65132 2.54251   5
   1 -10 -13 3.15091 2.98032   1
   1 -10 -13 2.44126 2.47550   5
  -1 -10  13 1.42142 2.42847   6
  -1 -10  12 5.25579 2.51121   6
   1 -10 -12 8.43403 2.85987   1
  -1  10  12 7.85764 2.23418   2
  -1  10  12 8.60984 2.32365   3
  -1  10  12 2.67730 2.65328   5
  -1 -10  12 3.96541 2.75451   4
   1 -10 -12 7.04466 2.48069   5
  -1 -10  11 489.889 12.6618   6
   1 -10 -11 483.958 13.4053   1
  -1  10  11 473.463 12.6616   3
  -1 -10  11 479.452 12.7912   4
   1 -10 -11 436.076 12.6175   5
  -1 -10  10 313.314 8.67743   6
  -1  10  10 300.346 8.70874   3
   1 -10 -10 316.530 9.45976   1
  -1 -10  10 307.470 8.86641   4
   1 -10 -10 293.325 8.77080   5
  -1 -10   9 257.386 7.52908   4
  -1  10   9 235.364 7.20103   3
   1 -10  -9 237.624 7.42566   5
   1 -10  -9 252.738 7.96329   1
   1  10  -8 45.0699 3.45867   6
   1 -10  -8 53.8901 3.78972   1
   1 -10  -8 41.5445 3.27808   5
  -1  10   8 46.3272 2.84365   3
   1  10  -7 1617.50 38.7176   6
  -1  10   7 1514.98 38.4839   3
   1  10  -7 1564.28 39.2397   1
   1 -10  -7 1521.45 38.6594   5
   1 -10  -7 1601.28 39.1524   1
   1  10  -6 13.4287 2.74406   6
  -1  10   6 16.9322 2.36890   3
   1  10  -6 13.1712 3.15208   1
   1 -10  -6 10.0289 2.66036   5
   1 -10  -6 13.8376 2.98248   1
   1  10  -5 0.81619 2.65164   6
  -1  10   5 3.44328 2.03920   3
   1  10  -5 5.59447 2.54867   1
   1 -10  -5 3.79025 2.52656   5
   1 -10  -5 5.24537 2.76684   1
  -1  10   4 64.2693 3.04473   3
   1  10  -4 66.2316 3.46936   1
   1 -10  -4 67.8610 3.46808   5
   1 -10  -4 68.4678 3.78587   1
   1 -10  -4 65.7762 3.11050   3
   1  10  -3 339.907 9.32858   1
  -1  10   3 316.401 8.59888   3
   1 -10  -3 323.988 9.33059   1
  -1  10   3 277.678 9.03106   1
   1 -10  -3 317.368 8.75296   3
   1 -10  -2 66.6004 3.55467   1
   1  10  -2 61.4631 3.50426   1
  -1  10   2 56.3578 3.23080   1
   1 -10  -2 59.8580 3.03614   3
   1 -10  -1 128.687 5.01676   1
   1  10  -1 142.146 4.90579   1
  -1  10   1 126.049 4.91917   1
   1 -10  -1 122.343 4.49241   3
   1 -10   0 580.202 14.8335   1
   1  10   0 579.475 14.7057   1
  -1  10   0 569.397 14.7826   1
   1 -10   0 536.155 14.4107   3
  -1 -10  -1 135.340 5.19602   1
   1 -10   1 150.954 5.37831   1
  -1  10  -1 142.717 5.12989   1
   1  10   1 141.472 5.03476   1
   1 -10   1 128.407 4.83417   3
  -1  10  -2 2.05592 2.44118   1
  -1 -10  -2 1.75751 1.67326   3
   1  10   2 1.40681 2.22586   1
  -1 -10  -2 0.96654 2.59997   1
  -1  10  -3 195.095 6.55497   1
   1  10   3 201.050 6.32792   1
  -1 -10  -3 194.144 6.49507   1
  -1 -10  -3 194.340 5.44065   3
  -1  10  -4 456.984 13.0131   1
   1  10   4 467.074 12.8005   1
  -1 -10  -4 486.815 12.9998   1
  -1 -10  -4 467.938 11.8269   3
  -1  10  -5 1047.58 26.0297   1
  -1 -10  -5 981.226 25.8543   1
   1  10   5 998.500 25.6183   1
  -1  10  -6 2.27921 2.31700   6
   1  10   6 0.84809 1.26404   3
   1  10   6 3.52441 2.35706   1
  -1 -10  -6 4.38844 2.84782   1
  -1 -10  -6 5.01385 2.20383   5
   1  10   7 492.840 12.6860   3
  -1  10  -7 566.422 13.3488   6
   1  10   7 484.362 13.6844   1
  -1 -10  -7 530.858 14.0282   1
  -1 -10  -7 482.964 13.1081   5
  -1 -10  -8 48.2530 3.62619   1
   1  10   8 43.9213 2.96663   1
  -1  10  -8 51.0078 2.98258   6
  -1 -10  -8 46.4405 2.80119   5
   1  10   8 45.8801 2.16246   3
  -1 -10  -9 434.675 11.6596   1
   1 -10   9 404.677 10.5867   4
  -1 -10  -9 407.527 10.5651   5
   1  10   9 378.017 10.2589   3
   1  10  10 7.26602 2.52725   2
  -1 -10 -10 9.08881 3.25985   1
   1  10  10 9.52591 1.88624   3
   1 -10  10 16.0178 2.35182   4
  -1 -10 -10 12.2415 2.22112   5
  -1 -10 -11 887.816 23.7871   1
  -1 -10 -11 920.910 22.6053   5
   1  10  11 912.121 23.0372   2
   1 -10  11 891.912 22.7229   4
  -1 -10 -12 64.6969 4.27880   1
   1 -10  12 61.0644 3.21703   4
   1  10  12 64.4831 3.56494   2
  -1 -10 -12 67.0657 2.95090   5
   1  10  13 19.2535 2.87063   2
  -1 -10 -13 14.4437 3.37902   1
   1 -10  13 19.8327 2.67149   4
   1  10  14 5.13243 2.78948   2
  -1 -10 -14 6.30461 3.38749   1
   1 -10  14 2.63827 2.70282   4
   1  10  15-4.73534 2.79273   2
   1 -10  15-4.86180 2.81143   4
  -1 -10 -15-2.63841 3.61970   1
  -1 -10 -16 58.2566 4.89341   1
   1  10  16 46.7890 3.80980   2
   1 -10  16 51.0183 3.80598   4
   1 -10  16 52.4088 3.31425   6
  -1 -10 -17 21.6316 4.60392   1
   1  10  17 18.3715 3.35069   2
   1 -10  17 16.6333 2.94740   6
   1 -10  17 15.1318 3.69765   4
  -1 -10 -18 52.9564 5.47731   1
   1  10  18 50.1314 3.92790   2
   1 -10  18 60.3750 3.70075   6
   1 -10  18 61.8094 4.53274   4
  -1 -10 -19 104.746 6.55525   1
   1  10  19 104.860 4.97343   2
   1 -10  19 102.800 4.63841   6
   1 -10  19 100.576 5.50213   4
   1 -10  20 27.2784 3.61492   6
  -1 -10 -20 24.1234 5.23537   1
  -1  10 -20 28.9457 3.79059   2
   1  10  20 32.2480 3.88535   2
   1 -10  21 15.7048 3.54284   6
  -1 -10 -21 16.4582 5.04793   1
  -1  10 -21 16.7149 3.64121   2
   1  10  21 14.3275 3.67945   2
   1 -10  22 5.18419 3.54013   6
  -1 -10 -22 7.64649 5.01243   1
  -1  10 -22-0.16359 3.51908   2
   1  10  22-0.05039 3.58504   2
   1 -10  23 17.9058 3.76618   6
  -1 -10 -23 15.8359 5.31391   1
  -1  10 -23 21.0639 3.71440   2
   1  10  23 17.9304 3.75803   2
   1  10  24 27.5321 4.05835   2
  -1 -10 -24 36.8987 6.39145   4
   1 -10  24 29.1818 4.07213   6
  -1 -10 -25 5.61035 6.14707   4
   1  10  25 6.51999 3.96303   2
  -1 -10 -26 0.17869 6.37396   4
   1  10  26 0.16349 4.00249   2
  -1 -10 -27 0.36816 6.44667   4
   1  10  27 1.26132 4.04431   2
   1 -11 -27 21.0290 6.96686   4
  -1  11  27 19.1542 3.90960   2
  -1  11  26 2.08398 3.64431   2
   1 -11 -26 7.97381 6.58529   4
  -1 -11  26 2.57937 4.61059   6
  -1  11  25 54.4676 4.26326   2
   1 -11 -25 61.6308 7.22058   4
  -1 -11  25 59.4662 5.06073   6
  -1  11  24-0.90970 3.39383   2
  -1 -11  24-2.93696 4.27691   6
   1 -11 -24-9.88754 6.18672   4
  -1 -11  23 27.7982 4.34170   6
   1 -11 -23 16.9908 5.29250   1
  -1  11  23 24.6525 4.17264   5
  -1  11  23 25.9318 3.70821   2
  -1 -11  23 23.1976 5.17389   4
   1 -11 -23 15.2594 6.25379   4
  -1 -11  22 36.0368 4.28658   6
   1 -11 -22 35.4098 5.42790   1
  -1  11  22 26.8632 4.18850   5
   1  11 -22 32.3917 3.14910   2
  -1  11  22 30.7322 3.74418   2
  -1 -11  22 37.2561 5.19110   4
  -1 -11  21-3.29500 4.73671   4
  -1 -11  21 1.44582 3.86021   6
   1 -11 -21-1.45096 4.63968   1
  -1  11  21-2.05860 3.27806   2
   1  11 -21 0.47296 2.83602   2
  -1  11  21 1.26540 3.70136   5
  -1 -11  20 27.2307 4.02009   6
   1 -11 -20 17.9140 5.08070   1
  -1 -11  20 13.7640 4.57891   4
  -1  11  20 23.7361 3.92745   5
  -1  11  20 13.9090 3.47832   2
  -1 -11  19 60.5123 4.57187   6
   1 -11 -19 52.7637 5.51516   1
  -1 -11  19 62.9725 4.98303   4
  -1  11  19 58.5278 4.53474   5
  -1  11  19 56.9381 4.12495   2
  -1 -11  18 406.126 11.5748   6
   1 -11 -18 380.015 12.7860   1
  -1 -11  18 392.969 11.7350   4
  -1  11  18 392.868 11.4465   5
  -1  11  18 399.156 11.2946   2
  -1 -11  17 52.0192 4.32339   6
   1 -11 -17 42.8353 5.20701   1
  -1 -11  17 57.0848 4.54267   4
  -1  11  17 48.0522 4.24107   5
  -1  11  17 50.6307 3.98103   2
  -1 -11  16 675.476 17.2779   6
   1 -11 -16 667.464 18.3301   1
  -1  11  16 632.888 16.9317   2
  -1  11  16 623.460 17.0732   5
  -1 -11  16 646.727 17.2931   4
  -1 -11  15 60.5496 3.97700   6
   1 -11 -15 55.0518 4.79770   1
  -1  11  15 50.8259 3.59467   2
  -1  11  15 49.3755 3.97065   5
  -1 -11  15 62.3790 4.17763   4
  -1 -11  14 45.1238 3.66526   4
  -1  11  14 37.0469 3.17679   3
  -1  11  14 42.8705 3.46718   5
   1 -11 -14 53.1153 4.43446   1
  -1 -11  14 43.4610 3.31724   6
   1 -11 -14 40.2359 3.38776   5
  -1  11  14 41.5897 3.12562   2
  -1  11  13 5.69924 2.58611   3
  -1 -11  13 6.82586 3.02355   4
  -1  11  13 3.75025 2.33616   2
   1 -11 -13 3.03221 3.31032   1
   1 -11 -13 2.70809 2.80746   5
  -1 -11  13 10.2272 2.81257   6
  -1 -11  12 7.55427 2.39842   6
  -1  11  12 3.26764 2.45204   3
  -1  11  12 5.11146 2.17486   2
   1 -11 -12 4.75547 3.12562   1
  -1 -11  12 2.63412 3.04687   4
   1 -11 -11 13.2753 3.13746   1
   1 -11 -11 8.35315 2.74839   5
  -1  11  11 15.5625 2.58268   3
  -1 -11  11 6.90513 2.97805   4
   1 -11 -10 119.925 5.17722   1
   1 -11 -10 110.251 4.60841   5
  -1 -11  10 117.671 4.75926   4
  -1  11  10 114.220 4.38507   3
  -1 -11   9 98.2709 4.31876   4
   1 -11  -9 100.160 4.76017   1
  -1  11   9 97.3416 3.91081   3
   1 -11  -9 88.3324 4.25268   5
  -1  11   8 49.9780 2.90838   3
   1 -11  -8 56.6586 3.76556   1
   1 -11  -8 49.7376 3.40335   5
   1  11  -8 57.3568 3.55774   6
   1  11  -7 117.746 5.10625   6
  -1  11   7 117.225 4.51771   3
   1  11  -7 129.439 5.55161   1
   1 -11  -7 133.510 5.07249   5
   1  11  -6 97.7418 4.17194   6
  -1  11   6 68.2578 3.33694   3
   1  11  -6 65.1683 3.83672   1
   1 -11  -6 72.9404 3.86408   5
   1 -11  -6 76.1842 4.12531   1
   1  11  -5 296.021 8.38418   6
  -1  11   5 280.222 7.99143   3
   1  11  -5 288.722 8.84727   1
   1 -11  -5 283.520 8.36345   5
   1 -11  -5 288.037 8.76839   1
   1 -11  -5 267.818 8.10284   3
   1  11  -4 866.309 21.7361   1
  -1  11   4 816.098 20.9242   3
   1 -11  -4 859.318 21.7361   1
   1 -11  -4 799.991 21.1157   3
  -1  11   3 184.765 6.71446   1
   1 -11  -3 214.111 6.93471   1
   1  11  -3 226.287 6.84052   1
   1 -11  -3 198.290 6.32512   3
   1 -11  -2 81.2576 4.13393   1
   1  11  -2 81.1417 3.88588   1
  -1  11   2 78.6898 3.89301   1
   1 -11  -2 74.4851 3.56807   3
   1 -11  -1 486.523 13.3719   1
  -1  11   1 456.938 13.2728   1
   1  11  -1 532.230 13.3763   1
   1 -11  -1 459.976 12.9269   3
   1 -11   0 1767.83 43.0458   1
   1  11   0 1712.93 42.8823   1
  -1  11   0 1730.87 42.9539   1
   1 -11   0 1680.30 42.6441   3
  -1  11  -1 739.346 19.1340   1
  -1 -11  -1 718.229 19.1358   1
   1 -11   1 773.093 19.3317   1
   1  11   1 748.238 19.1027   1
   1 -11   1 708.414 18.8795   3
  -1 -11  -1 701.962 18.2909   3
  -1  11  -2 141.582 5.50042   1
  -1 -11  -2 139.730 4.49109   3
   1  11   2 144.999 5.29474   1
  -1 -11  -2 143.376 5.57339   1
   1  11   3 650.900 15.9911   1
  -1 -11  -3 604.418 16.1060   1
  -1  11  -3 593.607 15.9594   1
  -1 -11  -3 562.474 14.9749   3
  -1  11  -4 247.516 7.82041   1
   1  11   4 238.794 7.54185   1
  -1 -11  -4 253.377 7.85569   1
  -1 -11  -4 241.528 6.60191   3
  -1 -11  -5 54.0965 3.65827   1
   1  11   5 52.1762 3.39623   1
  -1  11  -5 58.0995 3.96658   1
   1  11   6 202.280 6.73457   1
  -1  11  -6 201.257 7.16314   1
  -1 -11  -6 209.233 7.09973   1
  -1  11  -6 208.440 6.30525   6
  -1  11  -7 79.2121 3.65527   6
   1  11   7 70.3938 2.56174   3
   1  11   7 70.5999 3.82936   1
  -1 -11  -7 81.1502 4.32759   1
  -1 -11  -7 64.4091 3.36555   5
   1  11   8 662.242 17.3773   3
  -1  11  -8 760.095 18.0589   6
   1  11   8 712.849 18.5987   1
  -1 -11  -8 723.277 18.8903   1
  -1 -11  -8 701.129 17.8678   5
   1  11   9 87.2286 3.13360   3
  -1  11  -9 97.6781 3.97592   6
   1  11   9 89.9743 4.29649   1
  -1 -11  -9 95.9074 4.79028   1
  -1 -11  -9 90.2950 3.75783   5
   1 -11   9 92.2521 3.83705   4
   1  11  10 280.797 7.99438   3
   1 -11  10 312.195 8.48837   4
  -1 -11 -10 316.445 9.60884   1
  -1 -11 -10 321.513 8.38586   5
   1  11  10 283.455 8.64508   2
   1  11  11 82.0592 3.24677   3
   1 -11  11 82.4531 3.66870   4
  -1 -11 -11 97.6317 4.92137   1
  -1 -11 -11 82.1901 3.58833   5
   1  11  11 82.0754 3.91899   2
   1  11  12 10.9289 1.96054   3
  -1 -11 -12 13.1131 2.34510   5
   1  11  12 9.41750 2.62946   2
   1 -11  12 11.6542 2.64537   4
  -1 -11 -12 15.2786 3.39508   1
   1  11  13-4.71315 2.91568   2
   1 -11  13 0.79646 2.59777   4
   1  11  14 466.211 12.5369   2
   1 -11  14 442.237 12.1525   4
  -1 -11 -14 449.726 13.5280   1
  -1 -11 -15-8.96069 4.34546   1
   1 -11  15-5.53340 3.09234   4
   1  11  16 446.419 12.4099   2
  -1 -11 -16 446.582 13.7741   1
   1 -11  16 435.432 12.1329   4
   1  11  17-2.44068 3.39969   2
  -1 -11 -17-6.64428 4.56352   1
   1 -11  17-1.70159 3.54494   4
   1  11  18 3.50752 3.40525   2
  -1 -11 -18 1.09518 4.54918   1
   1 -11  18-7.93878 3.86296   4
   1  11  19 8.53734 3.59928   2
   1 -11  19 6.03874 4.03096   4
  -1 -11 -19 7.83210 4.84872   1
  -1 -11 -20 12.7281 5.07765   1
   1  11  20 19.0922 3.75637   2
   1 -11  21 38.8177 3.79109   6
  -1 -11 -21 31.9604 5.64542   1
   1  11  21 40.9145 4.21468   2
  -1  11 -21 47.1345 4.20188   2
   1 -11  22 85.1957 4.66443   6
  -1 -11 -22 81.3267 6.62541   1
  -1  11 -22 96.5732 4.96516   2
   1  11  22 84.2491 4.96781   2
   1  11  23 1.28167 3.70185   2
   1 -11  23 1.09155 3.40640   6
   1  11  24 5.33315 4.01346   2
   1 -11  24 11.7346 3.70514   6
   1  11  25 36.4202 4.49267   2
  -1 -11 -25 39.2246 6.76916   4
   1  11  26 49.5836 4.81496   2
  -1 -11 -26 37.8630 7.04843   4
   1  11  27 5.15735 4.26886   2
  -1 -11 -27 4.16029 6.79365   4
  -1  12  27-3.77374 3.92046   2
   1 -12 -27-3.65389 6.98591   4
   1 -12 -26 20.6286 7.02515   4
  -1  12  26 25.8423 4.07001   2
  -1 -12  26 20.6584 4.89333   6
   1 -12 -25 29.9201 6.80177   4
  -1  12  25 22.0313 3.91854   2
  -1 -12  25 16.7238 4.69456   6
  -1 -12  24-3.07360 5.19482   4
   1 -12 -24 2.12907 6.39177   4
  -1 -12  24-2.17848 4.27438   6
  -1  12  24 0.99781 3.45786   2
   1 -12 -23 46.1255 5.94056   1
  -1 -12  23 37.2738 5.34541   4
  -1  12  23 43.6562 4.12262   2
  -1 -12  23 47.2471 4.70159   6
  -1  12  22 11.1525 3.43948   2
  -1 -12  22 14.3196 4.27866   6
   1 -12 -22 9.30966 5.11315   1
  -1 -12  22 8.36435 4.78014   4
   1  12 -22 17.5355 3.09238   2
  -1  12  22 16.8731 4.03039   5
  -1 -12  21 9.74301 4.58309   4
   1 -12 -21 7.17249 4.95191   1
  -1 -12  21 8.67575 4.17321   6
  -1  12  21 4.75765 3.81569   5
  -1  12  21 7.29342 3.34287   2
  -1 -12  20-2.14962 4.23364   4
   1 -12 -20 3.82401 4.68983   1
  -1 -12  20 0.04984 3.88995   6
  -1  12  20-1.80340 3.66325   5
  -1  12  20 2.06811 3.24369   2
  -1 -12  19 65.0553 5.00457   4
   1 -12 -19 66.2704 5.92911   1
  -1 -12  19 75.2716 4.93398   6
  -1  12  19 67.2754 4.58518   5
  -1  12  19 64.3711 4.28370   2
  -1 -12  18 191.738 7.30823   4
  -1 -12  18 195.106 7.01380   6
   1 -12 -18 189.205 8.42389   1
  -1  12  18 188.396 6.88157   5
  -1  12  18 180.191 6.63531   2
  -1  12  17 11.8693 3.53408   3
  -1 -12  17 12.9209 3.79364   6
   1 -12 -17 11.0666 4.71985   1
  -1  12  17 8.81093 3.30338   2
  -1 -12  17 11.0448 3.96113   4
  -1  12  16 188.760 6.92236   3
  -1 -12  16 189.081 7.18524   4
   1 -12 -16 210.301 8.35519   1
  -1  12  16 200.298 6.78355   2
  -1 -12  16 218.087 6.99879   6
  -1  12  15 36.2727 3.53237   3
  -1 -12  15 44.6717 4.02477   4
   1 -12 -15 48.6016 3.68799   5
  -1 -12  15 40.9119 3.67959   6
  -1  12  15 41.4825 3.50240   2
  -1  12  14 321.018 9.26480   2
  -1  12  14 297.294 9.47390   3
  -1 -12  14 324.965 9.65925   4
   1 -12 -14 332.636 10.6048   1
   1 -12 -14 327.547 9.53652   5
  -1 -12  14 332.023 9.53550   6
  -1  12  13 79.0889 4.08960   3
  -1  12  13 76.8929 3.91263   2
   1 -12 -13 83.3451 5.05554   1
   1 -12 -13 87.4266 4.33217   5
  -1 -12  13 88.9426 4.53016   4
  -1 -12  12 50.8635 3.77874   4
  -1  12  12 45.0937 3.07486   2
   1 -12 -12 56.3742 4.30608   1
  -1  12  12 45.8138 3.28400   3
   1 -12 -12 62.6427 3.96594   5
   1 -12 -11 91.0449 4.85450   1
  -1  12  11 87.8352 4.00419   3
  -1 -12  11 91.3102 4.50614   4
   1 -12 -11 97.5784 4.38056   5
   1 -12 -10 1.71492 3.09101   1
  -1  12  10 0.48678 2.25453   3
  -1 -12  10-2.82228 3.08178   4
   1 -12 -10 1.43933 2.73507   5
  -1  12   9 71.2926 3.41625   3
   1  12  -9 83.0893 4.10372   6
   1 -12  -9 68.9985 3.88925   5
   1 -12  -9 76.2251 4.33153   1
   1  12  -8 2.72621 2.78565   1
  -1  12   8 2.21261 2.10258   3
   1  12  -8-0.46048 2.83068   6
   1 -12  -8 2.26532 2.80114   5
   1 -12  -8-0.53581 2.72921   1
   1  12  -7 37.4006 3.45400   1
   1  12  -7 43.4657 3.36152   6
  -1  12   7 39.3188 2.70480   3
   1 -12  -7 41.9334 3.26096   5
   1 -12  -7 41.5344 3.54887   1
   1  12  -6 168.756 6.21329   1
   1 -12  -6 144.946 5.22271   3
   1  12  -6 167.852 5.74835   6
  -1  12   6 155.410 5.14563   3
   1 -12  -6 157.472 5.69838   5
   1 -12  -6 161.669 6.08350   1
   1  12  -5 11.8052 2.85809   1
   1 -12  -5 10.6836 2.32895   3
   1  12  -5 8.88092 2.86935   6
  -1  12   5 9.91583 2.21729   3
   1 -12  -5 10.7997 2.81483   5
   1 -12  -5 9.28582 2.97159   1
   1  12  -4 115.721 4.72186   6
  -1  12   4 120.992 4.27213   3
   1  12  -4 131.536 5.33166   1
   1 -12  -4 134.262 5.30127   1
   1 -12  -4 118.650 4.54674   3
   1 -12  -3 369.339 10.4917   1
   1  12  -3 383.693 10.4544   1
   1 -12  -3 345.402 9.84227   3
   1 -12  -2 446.233 12.3085   3
   1  12  -2 466.911 12.6773   1
  -1  12   2 421.008 12.5521   1
   1 -12  -2 462.463 12.7341   1
   1 -12  -1 37.7702 3.08533   3
  -1  12   1 37.7485 3.44788   1
   1  12  -1 38.4066 3.40704   1
   1 -12  -1 37.0954 3.52517   1
   1 -12   0 176.065 6.18504   3
  -1  12   0 185.472 6.49038   1
   1  12   0 186.648 6.37256   1
   1 -12   0 181.407 6.68984   1
  -1 -12  -1 179.584 5.61360   3
   1 -12   1 189.383 6.38389   3
   1  12   1 194.882 6.53168   1
   1 -12   1 198.909 6.80780   1
  -1 -12  -1 165.534 6.48793   1
  -1  12  -1 185.772 6.47771   1
  -1 -12  -2 76.2766 3.25011   3
  -1  12  -2 79.0528 4.11958   1
  -1 -12  -2 73.4133 4.23334   1
   1  12   2 70.7462 3.90328   1
  -1  12  -3 52.5618 3.63434   1
  -1 -12  -3 44.8722 2.58400   3
   1  12   3 55.1876 3.57187   1
  -1 -12  -3 51.3089 3.73247   1
  -1 -12  -4 90.3847 3.22029   3
  -1  12  -4 92.9602 4.57491   1
  -1 -12  -4 87.8934 4.58903   1
   1  12   4 82.4759 4.17078   1
  -1  12  -5 78.2919 4.27592   1
  -1 -12  -5 69.9429 4.09230   1
   1  12   5 64.2123 3.54270   1
  -1  12  -6 103.360 4.15681   6
  -1 -12  -6 103.205 4.84029   1
  -1  12  -6 107.601 4.92470   1
   1  12   6 102.755 4.51735   1
  -1  12  -7 1221.23 33.1398   1
  -1 -12  -7 1354.75 33.1905   1
   1  12   7 1289.41 32.8992   1
  -1  12  -7 1372.70 32.3460   6
  -1 -12  -7 1237.89 32.2005   5
  -1 -12  -8 1537.86 36.6603   1
   1  12   8 1360.85 34.9884   3
   1  12   8 1399.39 36.2678   1
  -1  12  -8 1573.68 35.7166   6
  -1 -12  -8 1433.32 35.5894   5
  -1 -12  -9 2.21171 3.31012   1
   1  12   9 4.84593 2.71836   1
   1  12   9 0.70945 1.69117   3
  -1  12  -9 8.13129 2.85458   6
  -1 -12  -9 4.86721 2.48867   5
   1  12  10 147.862 5.61896   2
   1  12  10 154.679 4.76798   3
   1 -12  10 165.692 5.46515   4
  -1 -12 -10 164.658 5.39791   5
  -1 -12 -10 179.980 6.63784   1
   1  12  11 26.7104 3.03913   2
  -1 -12 -11 28.3839 2.83190   5
   1  12  11 27.5998 2.22540   3
  -1 -12 -11 31.3607 3.90145   1
   1 -12  11 30.9046 2.93543   4
   1  12  12 231.581 7.32547   2
   1  12  12 210.458 6.60428   3
  -1 -12 -12 238.467 6.88479   5
   1 -12  12 255.423 7.12518   4
  -1 -12 -12 239.112 8.44092   1
   1  12  13 206.693 6.88393   3
  -1 -12 -13 248.212 7.04199   5
  -1 -12 -13 254.709 8.82096   1
   1 -12  13 248.497 7.28099   4
   1  12  13 253.069 7.64937   2
  -1 -12 -14 14.1328 4.25612   1
   1  12  14 5.55425 3.09092   2
   1 -12  14 15.0763 3.11407   4
   1  12  14 6.53698 2.42611   3
   1 -12  15 111.282 4.78030   4
   1  12  15 113.164 5.11361   2
  -1 -12 -15 113.212 6.39989   1
   1  12  16 188.064 6.97272   2
   1 -12  16 185.066 6.63405   4
  -1 -12 -16 207.204 8.44427   1
   1  12  17 45.0662 4.10148   2
   1 -12  17 50.2137 4.09954   4
  -1 -12 -17 49.9607 5.67569   1
   1  12  18 54.0882 4.28793   2
   1 -12  18 55.1966 4.51793   4
  -1 -12 -18 61.2983 5.76810   1
   1  12  19 0.55639 3.49766   2
   1 -12  19 3.29990 3.90660   4
  -1 -12 -19 1.37198 4.85043   1
   1  12  20 0.93428 3.59573   2
   1 -12  20-0.99095 4.18333   4
  -1 -12 -20-4.27729 4.88922   1
  -1 -12 -21-1.18273 4.96192   1
   1  12  21 0.42314 3.61620   2
  -1 -12 -22-5.40043 5.13748   1
  -1  12 -22-1.18146 3.73861   2
   1  12  22-0.54311 3.66243   2
   1  12  23 24.3548 4.12127   2
   1  12  24 14.6641 4.16288   2
   1  12  25 5.38876 4.19330   2
   1  12  26 19.8801 4.51983   2
  -1 -12 -26 20.9870 7.08169   4
  -1  13  27 7.65105 4.05974   2
   1 -13 -27 8.81177 7.39408   4
  -1  13  26 0.25688 3.89738   2
   1 -13 -26-3.24315 7.01435   4
  -1  13  25 4.09867 3.78094   2
   1 -13 -25 2.34906 6.65279   4
  -1 -13  25 2.25365 4.43262   6
  -1  13  24-3.94291 3.58908   2
  -1 -13  24-2.47766 4.27080   6
   1 -13 -24 4.01583 6.58384   4
  -1 -13  23 18.6162 4.25746   6
  -1 -13  23 18.8879 5.15415   4
  -1  13  23 18.9270 3.73223   2
  -1 -13  22 16.5972 4.28514   6
   1 -13 -22 18.3989 5.38080   1
  -1 -13  22 11.9306 4.74151   4
  -1  13  22 12.8115 3.58633   2
  -1  13  21 24.9573 4.10997   3
  -1 -13  21 30.7171 4.22018   6
   1 -13 -21 29.2825 5.55313   1
  -1 -13  21 27.1364 4.65645   4
  -1  13  21 25.2059 3.67264   2
  -1  13  20 13.5343 3.75688   3
  -1 -13  20 12.5207 4.03644   6
   1 -13 -20 12.0309 5.15347   1
  -1 -13  20 21.1664 4.47231   4
  -1  13  20 17.4134 3.44523   2
  -1  13  19 95.5095 5.26123   3
  -1 -13  19 114.167 5.40569   6
   1 -13 -19 99.0699 6.79070   1
  -1 -13  19 104.609 5.75417   4
  -1  13  19 106.451 5.05084   2
  -1  13  18 10.5907 3.54652   3
  -1 -13  18 16.1047 3.75989   6
   1 -13 -18 15.5868 4.93274   1
  -1 -13  18 14.6006 4.22525   4
  -1  13  18 10.8474 3.60698   2
   1 -13 -17 26.5053 4.99566   1
  -1 -13  17 22.7178 4.21146   4
  -1  13  17 22.2936 3.59096   3
  -1  13  17 17.3814 3.54186   2
  -1  13  16 33.5437 3.67833   3
   1 -13 -16 33.4067 4.97060   1
  -1 -13  16 31.7421 4.17165   4
  -1  13  16 26.1658 3.43184   2
  -1  13  15-2.89678 3.07900   3
   1 -13 -15 0.78847 4.11574   1
   1 -13 -15 1.91874 3.17122   5
  -1 -13  15-4.07477 3.75502   4
  -1  13  15-3.92552 3.02760   2
  -1  13  14 3.44651 2.93108   3
   1 -13 -14 2.15167 3.96778   1
  -1  13  14 9.04558 3.01513   2
  -1  13  13 4.49328 2.77580   3
  -1 -13  13-2.98464 3.38878   4
   1 -13 -13 2.23153 3.52744   1
  -1  13  13-1.45063 2.73263   2
   1 -13 -12 37.6315 4.06406   1
   1 -13 -12 40.8981 3.64479   5
  -1  13  12 34.9888 3.13943   3
  -1 -13  12 41.2586 3.85706   4
   1 -13 -11 169.976 6.77182   1
   1 -13 -11 160.612 6.05842   5
  -1 -13  11 164.321 6.17294   4
  -1  13  11 153.892 5.62380   3
   1 -13 -10 28.7371 3.44032   5
  -1  13  10 28.4995 2.81684   3
  -1 -13  10 29.2362 3.51573   4
   1 -13 -10 30.0581 3.89479   1
   1  13 -10 31.3298 3.88650   1
   1  13  -9 48.6950 4.04654   1
  -1  13   9 51.5054 3.11443   3
   1  13  -9 56.1900 3.87502   6
   1 -13  -9 57.3943 4.24037   1
   1 -13  -9 48.2150 3.85870   5
   1  13  -8 34.8448 3.80231   1
  -1  13   8 35.1126 2.68919   3
   1  13  -8 36.3499 3.43790   6
   1 -13  -8 31.5773 3.58961   1
   1 -13  -8 36.8242 3.34784   5
   1  13  -7 0.79428 2.80944   1
   1  13  -7 5.32736 2.84427   6
  -1  13   7 0.20748 2.09147   3
   1 -13  -7-2.32839 2.91006   1
   1 -13  -7 1.57202 2.87530   5
   1  13  -6 4.85386 2.80352   1
   1 -13  -6 7.28574 2.20087   3
   1  13  -6 8.21767 2.91708   6
  -1  13   6 7.13673 2.21580   3
   1 -13  -6 10.3542 3.16503   1
   1 -13  -6 5.20512 2.98715   5
   1  13  -5 281.290 8.78731   1
   1 -13  -5 273.530 8.08604   3
   1  13  -5 274.464 8.27207   6
  -1  13   5 268.287 7.84581   3
   1 -13  -5 272.474 8.91576   1
   1 -13  -5 281.240 8.44556   5
   1  13  -4 26.4939 3.05657   6
   1 -13  -4 27.4335 2.77768   3
   1  13  -4 28.9735 3.42708   1
   1 -13  -4 30.4031 3.28447   1
  -1  13   3 38.7210 3.52256   1
   1 -13  -3 45.3383 3.09190   3
   1 -13  -3 49.7783 3.96433   1
   1  13  -3 57.6887 3.64765   1
  -1  13   2 369.829 11.5650   1
   1  13  -2 425.513 11.7252   1
   1 -13  -2 426.582 11.8086   1
   1 -13  -2 383.453 11.1838   3
  -1  13   1 250.262 8.01943   1
   1  13  -1 236.483 7.78680   1
   1 -13  -1 246.351 7.99107   1
   1 -13  -1 224.930 7.38462   3
  -1  13   0 307.137 9.28096   1
   1  13   0 289.273 9.03549   1
   1 -13   0 287.988 9.26635   1
   1 -13   0 290.338 8.81851   3
  -1  13  -1 288.903 8.79888   1
   1 -13   1 292.579 9.05368   1
  -1 -13  -1 248.734 8.77581   1
   1 -13   1 280.834 8.51779   3
  -1 -13  -1 277.881 7.94924   3
  -1 -13  -2 28.5670 3.52778   1
  -1  13  -2 32.0389 3.18527   1
   1 -13   2 32.5642 3.03557   3
  -1 -13  -2 28.8602 2.47090   3
  -1 -13  -3 292.568 9.03602   1
   1  13   3 299.974 8.89328   1
  -1  13  -3 275.831 9.04385   1
  -1 -13  -3 275.863 7.85995   3
  -1  13  -4 105.484 4.92711   1
  -1 -13  -4 106.315 3.70434   3
   1  13   4 111.180 4.66819   1
  -1 -13  -4 89.5657 4.97139   1
   1  13   5 83.1267 4.22082   1
  -1 -13  -5 74.4815 2.96049   3
  -1 -13  -5 93.2125 4.60705   1
  -1  13  -5 78.6997 4.52953   1
  -1 -13  -6 5.85113 2.92458   1
   1  13   6 4.26014 2.57417   1
  -1  13  -6 9.07435 2.64361   6
  -1  13  -6 3.61831 3.04294   1
  -1  13  -7 51.2823 4.06904   1
  -1 -13  -7 48.1521 4.05144   1
   1  13   7 44.6275 3.43711   1
  -1  13  -7 45.1953 3.37857   6
  -1 -13  -7 38.1017 3.17830   5
  -1  13  -8 44.7926 4.10736   1
   1  13   8 44.6143 3.47091   1
  -1 -13  -8 39.5177 3.25333   5
  -1  13  -8 43.9843 3.31575   6
  -1 -13  -8 47.3453 3.92679   1
   1  13   9 14.8491 2.89915   1
  -1 -13  -9 12.1955 2.67934   5
   1  13   9 12.5318 1.73617   3
  -1 -13  -9 15.8545 3.39776   1
  -1  13  -9 13.8783 2.98923   6
  -1  13 -10 260.853 7.50441   6
   1 -13  10 239.253 7.22633   4
   1  13  10 227.585 7.86985   1
   1  13  10 214.440 6.43659   3
  -1 -13 -10 244.893 8.42020   1
  -1 -13 -10 246.459 7.25869   5
  -1 -13 -11 0.07200 3.67514   1
   1 -13  11-1.01573 2.76125   4
   1  13  11-0.04224 2.77927   2
  -1 -13 -11-2.24659 2.78225   5
   1  13  11-0.48903 1.92472   3
   1  13  12 109.543 4.68936   2
  -1 -13 -12 98.2404 4.37999   5
   1  13  12 91.3719 3.70631   3
  -1 -13 -12 117.372 5.79737   1
   1 -13  12 102.593 4.48085   4
   1  13  13 35.9771 3.54091   2
   1  13  13 30.6718 2.63269   3
  -1 -13 -13 32.2776 2.92749   5
   1 -13  13 34.7898 3.35382   4
  -1 -13 -13 35.6535 4.51190   1
   1  13  14 53.1451 3.21648   3
  -1 -13 -14 66.4092 3.48431   5
  -1 -13 -14 60.9869 5.13003   1
   1  13  14 59.7910 3.87115   2
   1 -13  14 60.1629 3.84950   4
  -1 -13 -15 19.3705 4.87624   1
   1  13  15 17.8325 3.75156   2
   1 -13  15 24.5874 3.51087   4
   1  13  15 12.8322 2.81390   3
  -1 -13 -16 535.144 15.0186   1
   1 -13  16 488.901 12.8961   4
   1  13  16 499.630 13.2903   2
   1 -13  17-2.93176 3.67415   4
  -1 -13 -17-2.86918 5.18018   1
   1  13  18 291.061 9.14425   2
   1 -13  18 277.534 8.88461   4
  -1 -13 -18 277.001 10.8142   1
   1  13  19 12.8069 3.91596   2
   1 -13  19 10.5110 3.91174   4
  -1 -13 -19 6.42284 5.24673   1
   1  13  20 4.95176 3.68777   2
   1 -13  20 6.98360 4.00984   4
  -1 -13 -20 8.38730 5.01923   1
   1  13  21 3.35876 3.61972   2
   1 -13  21 4.21804 4.31174   4
  -1 -13 -21 1.84275 4.92937   1
   1  13  22 1.62987 3.85548   2
   1  13  23-1.66700 3.87875   2
   1  13  24 0.52693 4.08088   2
   1  13  25 32.3956 4.63080   2
  -1 -13 -26-5.61262 7.13470   4
   1  13  26 0.54782 4.35783   2
   1 -14 -26-4.33598 7.08411   4
  -1  14  26 4.13590 4.06174   2
   1 -14 -25 5.04149 6.85689   4
  -1  14  25 6.74583 3.94006   2
  -1  14  24-2.81577 3.84601   2
  -1  14  23 3.18130 3.70103   2
  -1 -14  23-6.36733 4.96432   4
   1 -14 -22 9.36501 5.38150   1
  -1 -14  22 6.98202 4.59800   4
  -1  14  22 7.41638 3.58094   2
  -1  14  22 2.89492 3.82587   3
   1 -14 -21 0.93121 5.08114   1
  -1 -14  21-4.52321 4.52432   4
  -1  14  21-3.51916 3.50920   2
  -1  14  21-1.43167 3.61194   3
   1 -14 -20 1.99103 5.00446   1
  -1 -14  20 4.13600 4.35563   4
  -1  14  20-1.94487 3.43069   2
  -1  14  20-0.98671 3.67047   3
   1 -14 -19-2.86822 5.03381   1
  -1 -14  19-0.15592 4.30440   4
  -1  14  19-2.28475 3.58207   2
  -1  14  19-1.72061 3.61101   3
  -1  14  18 100.766 4.98331   2
   1 -14 -18 104.784 6.77259   1
  -1  14  18 96.4788 5.14485   3
  -1 -14  18 101.217 5.52588   4
  -1  14  17 0.66213 3.51148   3
  -1  14  17 0.18140 3.25013   2
   1 -14 -17 0.08945 4.74714   1
  -1 -14  17-5.22190 4.02667   4
  -1  14  16 146.667 5.77322   2
  -1  14  16 136.076 5.87710   3
   1 -14 -16 157.751 7.54592   1
   1 -14 -16 158.139 6.02926   5
  -1 -14  16 154.792 6.41585   4
  -1  14  15 13.9257 3.33999   3
   1 -14 -15 12.3227 4.73982   1
   1 -14 -15 18.7926 3.79508   5
  -1 -14  15 24.1120 4.07728   4
  -1  14  15 21.5261 3.43761   2
  -1  14  14 257.156 8.45992   3
   1 -14 -14 271.817 9.97556   1
   1 -14 -14 276.900 8.74838   5
  -1 -14  14 291.529 8.95779   4
  -1  14  14 276.003 8.36798   2
  -1  14  13 2.94222 2.90479   3
  -1 -14  13 13.0994 3.46770   4
   1 -14 -13 10.4078 4.16739   1
  -1  14  13 3.98610 2.86033   2
   1 -14 -13 2.85265 3.46841   5
   1 -14 -12-0.07646 3.78212   1
  -1 -14  12-4.49132 3.61254   4
   1 -14 -12 4.72824 3.41268   5
  -1  14  12 2.58417 2.72412   3
  -1  14  11 384.122 11.4312   3
   1  14 -11 423.254 12.9079   1
   1 -14 -11 443.646 12.8734   1
   1 -14 -11 414.867 11.9727   5
  -1 -14  11 435.007 12.1072   4
  -1  14  10 1.56173 2.58715   3
   1  14 -10 0.55410 3.58335   1
   1 -14 -10-2.26410 3.24988   5
   1 -14 -10 1.00991 3.67393   1
   1  14  -9 134.505 5.66426   6
  -1  14   9 121.315 4.88485   3
   1  14  -9 138.808 6.29927   1
   1 -14  -9 129.710 6.09377   1
   1  14  -8 111.092 5.08927   6
  -1  14   8 114.171 4.41717   3
   1  14  -8 120.255 5.71468   1
   1 -14  -8 114.013 5.10916   5
   1 -14  -8 115.406 5.64561   1
   1  14  -7 2.55181 3.08407   6
  -1  14   7 3.75264 2.21681   3
   1  14  -7 2.10320 3.20479   1
   1 -14  -7 4.66696 3.19949   5
   1 -14  -7 7.14846 3.31599   1
   1  14  -6 30.4338 3.25329   6
  -1  14   6 27.4375 2.63838   3
   1  14  -6 27.3209 3.35928   1
   1 -14  -6 29.4469 3.50088   5
   1 -14  -6 34.8657 3.65000   1
   1 -14  -6 30.4190 2.73997   3
   1  14  -5 1.77902 2.98716   1
   1 -14  -5 0.19517 3.17405   1
   1 -14  -5 0.35495 3.18768   5
   1  14  -5-0.55642 2.70380   6
   1 -14  -5 2.55790 2.30145   3
   1  14  -4 8.47764 2.76993   6
   1  14  -4 10.2404 3.04713   1
   1 -14  -4 3.73763 3.10791   1
   1 -14  -4 5.48059 2.43689   3
   1 -14  -3 699.381 18.1448   1
   1  14  -3 696.298 18.0435   1
   1 -14  -3 644.629 17.3717   3
   1 -14  -2 614.803 16.6611   1
   1  14  -2 652.670 16.7771   1
  -1  14   2 559.209 16.4959   1
   1 -14  -2 592.425 16.2070   3
   1 -14  -1 339.796 10.2844   1
   1  14  -1 341.434 10.1316   1
  -1  14   1 324.263 10.0835   1
   1 -14  -1 301.436 9.50626   3
   1 -14   0 2241.60 54.7750   1
   1  14   0 2183.15 54.5481   1
  -1  14   0 2204.97 54.6497   1
   1 -14   0 2137.11 54.2509   3
  -1 -14  -1 41.2149 3.98482   1
   1 -14   1 54.4922 4.10927   1
  -1  14  -1 65.0053 4.17169   1
   1  14   1 49.0892 3.70921   1
  -1 -14  -1 43.0626 2.98759   3
   1 -14   1 46.4634 3.47511   3
  -1  14  -2 97.2421 4.75924   1
  -1 -14  -2 99.6056 4.96902   1
   1  14   2 98.9997 4.73918   1
  -1 -14  -2 103.808 4.01237   3
   1 -14   2 105.365 4.62806   3
  -1 -14  -3 12.0968 3.23136   1
  -1  14  -3 5.22996 3.01373   1
  -1 -14  -3 5.25423 2.06038   3
   1  14   3 8.68272 2.78368   1
  -1 -14  -4 289.743 8.04993   3
   1  14   4 278.861 9.06800   1
  -1 -14  -4 294.289 9.33103   1
  -1  14  -4 294.679 9.31310   1
  -1 -14  -5 171.845 5.23515   3
  -1 -14  -5 182.392 6.91956   1
   1  14   5 177.975 6.42927   1
  -1  14  -5 168.113 6.65142   1
  -1 -14  -6 9.99671 3.16965   1
   1  14   6 7.74233 2.62195   1
  -1  14  -6 6.57587 2.64503   6
  -1  14  -6 3.50331 2.94526   1
  -1  14  -7 4.58416 3.23603   1
  -1 -14  -7 1.28273 3.28338   1
   1  14   7 1.21302 2.54804   1
  -1  14  -7 7.04181 2.66813   6
  -1 -14  -7 9.83581 2.96170   5
  -1  14  -8 176.924 7.35190   1
  -1 -14  -8 183.286 7.27652   1
   1  14   8 193.473 6.93373   1
  -1  14  -8 200.941 6.44336   6
  -1 -14  -8 193.727 6.45151   5
  -1  14  -9 24.8715 3.82816   1
   1  14   9 19.1045 3.15017   1
  -1 -14  -9 22.8237 3.15498   5
  -1  14  -9 25.9705 3.28912   6
  -1 -14  -9 20.1599 3.92043   1
   1  14  10 179.637 7.03104   1
   1  14  10 173.817 5.41771   3
  -1 -14 -10 213.131 7.63598   1
  -1 -14 -10 209.941 6.54161   5
  -1  14 -10 220.918 6.68478   6
   1 -14  11 13.9815 3.11104   4
   1  14  11 9.41230 3.18755   2
  -1 -14 -11 11.7232 2.98389   5
   1  14  11 8.26501 2.00480   3
  -1 -14 -11 16.1530 4.28008   1
  -1 -14 -12 423.339 12.3814   1
  -1 -14 -12 402.012 10.6702   5
   1  14  12 415.769 11.0105   2
   1 -14  12 397.096 10.7435   4
   1  14  13-4.77754 2.30856   3
  -1 -14 -13-3.99829 4.36385   1
  -1 -14 -13 1.04786 2.84250   5
   1  14  13-5.14036 3.37845   2
   1 -14  13 0.03645 3.15727   4
   1  14  14 4.65712 2.44089   3
  -1 -14 -14 6.38063 4.52424   1
  -1 -14 -14 4.05846 2.91960   5
   1 -14  14 0.70013 3.26203   4
   1  14  14 6.18194 3.43753   2
  -1 -14 -15 0.25839 4.71087   1
   1 -14  15 2.44442 3.40420   4
   1  14  15-1.32840 3.45698   2
   1  14  15 0.40395 2.54622   3
  -1 -14 -16 73.5714 6.05155   1
   1 -14  16 64.3212 4.34049   4
   1  14  16 63.5270 4.59811   2
   1  14  16 48.1129 3.50024   3
  -1 -14 -17 2.61775 5.30522   1
   1  14  17-3.62148 3.93470   2
   1 -14  17 8.00864 3.61786   4
   1  14  17-3.74136 3.02251   3
  -1 -14 -18 314.409 11.1475   1
   1  14  18 298.743 9.15534   2
   1 -14  18 294.563 8.78794   4
  -1 -14 -19 2.72535 5.20513   1
   1  14  19-0.10879 3.86084   2
   1 -14  19 2.67797 3.79043   4
   1  14  19-4.26051 3.17568   3
  -1 -14 -20 1.66664 5.16058   1
   1 -14  20-3.46701 4.00881   4
   1  14  20 1.33956 3.03676   3
   1  14  20-4.12101 3.79965   2
   1  14  21 2.05431 3.72625   2
   1  14  22 8.54897 3.97822   2
   1  14  23 3.67954 4.19088   2
   1  14  24-5.86234 4.29133   2
   1  14  25-4.25346 4.52356   2
  -1  15  26 38.6988 4.76177   2
   1 -15 -26 43.2632 7.95342   4
  -1  15  25-1.82118 4.14709   2
  -1  15  24 0.59689 3.95947   2
  -1  15  23 4.90868 3.88194   2
  -1 -15  22 10.8365 4.76259   4
  -1  15  22 15.5016 3.81413   2
   1 -15 -21-0.42607 5.30166   1
  -1 -15  21 5.72380 4.51159   4
  -1  15  21 3.58726 3.81966   3
  -1  15  21 4.74750 3.58533   2
   1 -15 -20 14.9239 5.40522   1
  -1 -15  20 16.3986 4.58464   4
  -1  15  20 11.4032 3.77061   3
  -1  15  20 23.0758 3.77549   2
   1 -15 -19 46.8030 5.94697   1
  -1 -15  19 49.1392 4.88829   4
  -1  15  19 43.8454 4.29226   3
  -1  15  19 44.9012 4.09328   2
   1 -15 -18 45.1449 5.72704   1
  -1  15  18 40.9149 3.90814   2
  -1  15  18 35.9837 3.97660   3
  -1 -15  18 34.3322 4.59020   4
  -1  15  17-2.38222 3.32554   3
  -1  15  17-1.99993 3.32813   2
  -1 -15  17 0.21065 4.11516   4
   1 -15 -17 5.69467 4.81583   1
   1 -15 -17-0.19702 3.72780   5
  -1  15  16 1.02315 3.21525   3
  -1  15  16-2.37961 3.22223   2
   1 -15 -16-7.02829 3.79237   5
  -1 -15  16-5.18262 4.19901   4
   1 -15 -16 2.76318 4.66571   1
  -1  15  15 40.7936 3.72547   3
  -1  15  15 43.7929 3.81624   2
   1 -15 -15 42.2577 5.36245   1
   1 -15 -15 43.4299 4.31334   5
  -1 -15  15 42.6440 4.60974   4
  -1  15  14-3.26070 3.18386   2
  -1  15  14-2.10516 3.09944   3
   1 -15 -14-5.44508 4.65377   1
   1 -15 -14-2.22258 3.83004   5
  -1 -15  14-8.39952 4.10040   4
  -1  15  13-0.83658 2.96627   2
  -1 -15  13-0.61783 3.88564   4
  -1  15  13 5.10919 2.88817   3
   1 -15 -13 1.94165 3.61973   5
   1 -15 -13 1.00723 4.36456   1
   1 -15 -12 20.7607 4.51322   1
  -1 -15  12 14.9365 3.88551   4
  -1  15  12 11.1558 2.94658   3
   1 -15 -12 20.3498 3.94085   5
   1  15 -12 13.9287 4.28412   1
  -1 -15  11 106.206 5.44308   4
   1  15 -11 95.7353 5.76409   1
  -1  15  11 92.6173 4.32848   3
   1 -15 -11 74.3270 5.12036   5
   1 -15 -11 103.220 5.78738   1
   1  15 -10 58.9107 4.86379   1
  -1  15  10 49.5414 3.37614   3
   1  15 -10 57.3147 4.31698   6
   1 -15 -10 56.3864 4.35471   5
   1 -15 -10 59.9532 4.81428   1
   1  15  -9 69.8866 4.94526   1
  -1  15   9 66.8184 3.64206   3
   1  15  -9 64.7255 4.54800   6
   1 -15  -9 64.7232 4.35619   5
   1 -15  -9 67.0392 4.85763   1
   1  15  -8 368.728 11.4278   1
  -1  15   8 346.739 10.0733   3
   1  15  -8 376.199 10.7242   6
   1 -15  -8 346.885 10.6975   5
   1 -15  -8 375.427 11.4660   1
   1  15  -7 7.54716 3.42352   1
   1  15  -7 7.40836 3.44687   6
  -1  15   7 7.76066 2.56209   3
   1 -15  -7 6.20636 3.62770   5
   1 -15  -7 6.49406 3.69993   1
   1  15  -6 284.783 9.35263   1
   1  15  -6 277.221 8.77766   6
   1 -15  -6 278.322 8.95759   5
   1 -15  -6 292.797 9.49649   1
   1 -15  -6 285.332 8.55258   3
   1 -15  -5 178.147 6.23455   3
   1 -15  -5 190.987 6.77709   5
   1  15  -5 174.808 6.37607   6
   1 -15  -5 189.989 7.11591   1
   1  15  -5 192.409 7.07523   1
   1 -15  -4 29.7000 3.75715   1
   1  15  -4 24.0481 3.57553   1
   1 -15  -4 23.8961 3.06171   3
   1 -15  -3 1.86845 2.46295   3
  -1  15   3-0.61234 3.05316   1
   1  15  -3-0.61328 2.99750   1
   1 -15  -3 1.09578 3.31723   1
   1 -15  -2 28.2538 3.28104   3
  -1  15   2 27.0411 3.55614   1
   1  15  -2 37.6466 3.58625   1
   1 -15  -2 35.1912 3.76011   1
   1 -15  -1 156.841 5.89372   3
  -1  15   1 157.824 6.38678   1
   1  15  -1 165.630 6.36729   1
   1 -15  -1 159.698 6.59616   1
  -1 -15   0 1.04367 2.32772   3
   1 -15   0 0.34310 2.91319   3
  -1  15   0 0.96163 3.11283   1
   1  15   0 0.65401 2.90879   1
   1 -15   0 0.42548 3.46078   1
   1 -15   1 5.37126 2.77505   3
  -1 -15  -1 7.70970 2.36809   3
   1  15   1 6.40585 2.92778   1
  -1  15  -1 5.91395 3.14133   1
   1 -15   1 5.14059 3.22348   1
  -1 -15  -2 50.0192 3.05221   3
   1 -15   2 51.7339 3.78841   3
  -1 -15  -2 49.8716 4.12614   1
  -1  15  -2 49.9693 3.97255   1
   1  15   2 54.6203 3.88362   1
  -1  15  -3 89.3267 4.82883   1
  -1 -15  -3 81.7914 4.87716   1
  -1 -15  -3 88.4694 3.77799   3
   1  15   3 84.5340 4.54273   1
  -1 -15  -4 4.84725 3.35133   1
  -1  15  -4 9.10993 3.32108   1
  -1 -15  -4 2.68491 2.11910   3
   1  15   4 3.06835 2.82990   1
  -1 -15  -5 188.627 5.81752   3
  -1  15  -5 190.047 7.27304   1
  -1 -15  -5 193.951 7.46817   1
   1  15   5 213.879 7.17945   1
  -1 -15  -6 128.648 5.98670   1
   1  15   6 131.613 5.50555   1
  -1  15  -6 132.774 5.95554   1
  -1  15  -6 124.178 4.95466   6
  -1  15  -7 38.2567 3.44264   6
  -1 -15  -7 44.6096 4.30212   1
   1  15   7 35.7868 3.50260   1
  -1  15  -7 32.9646 4.01091   1
  -1 -15  -7 36.2804 3.67232   5
  -1  15  -8 0.33476 3.11699   6
  -1 -15  -8 2.79952 3.48391   1
   1  15   8 2.38693 3.03936   1
  -1  15  -8 0.74165 3.48322   1
  -1 -15  -8-1.77655 3.38744   5
  -1  15  -9 51.4557 3.76182   6
  -1 -15  -9 45.3799 4.58594   1
   1  15   9 43.6176 3.90629   1
  -1  15  -9 52.7942 4.84824   1
  -1 -15  -9 46.6185 3.62937   5
  -1  15 -10 192.155 6.67150   6
  -1 -15 -10 190.092 7.69984   1
  -1 -15 -10 186.819 6.53404   5
   1  15  10 172.443 6.90217   1
  -1  15 -10 177.938 7.80872   1
   1  15  11 31.3006 3.60424   2
   1 -15  11 38.1420 3.74148   4
   1  15  11 35.2922 3.92437   1
   1  15  11 29.3848 2.30594   3
  -1 -15 -11 36.4336 4.86608   1
  -1 -15 -11 35.2473 3.63500   5
   1 -15  12 248.313 7.66741   4
  -1 -15 -12 259.786 9.38682   1
   1  15  12 201.112 6.52162   3
   1  15  12 250.681 7.74440   2
  -1 -15 -12 249.509 7.59091   5
   1 -15  13 4.72081 3.37350   4
   1  15  13 1.51022 3.39021   2
  -1 -15 -13 5.53201 4.55147   1
   1  15  13 2.40391 2.26317   3
  -1 -15 -13 3.13929 3.27404   5
   1  15  14 64.6242 4.28213   2
   1  15  14 43.0182 3.00862   3
   1 -15  14 65.0977 4.18329   4
  -1 -15 -14 58.1855 3.93019   5
  -1 -15 -14 62.9810 5.77640   1
   1  15  15 39.6952 3.12600   3
   1  15  15 59.0246 4.31481   2
  -1 -15 -15 55.6361 3.84139   5
   1 -15  15 56.1671 4.19818   4
  -1 -15 -15 59.3780 5.90042   1
  -1 -15 -16 28.0196 5.54720   1
   1  15  16 21.6217 2.91487   3
   1 -15  16 24.5508 3.82822   4
   1  15  16 33.9410 4.07221   2
   1  15  17-1.69003 2.74159   3
   1 -15  17 2.01320 3.53713   4
   1  15  17-3.76391 3.72916   2
  -1 -15 -17-5.42177 5.09888   1
   1  15  18 2.02769 2.91705   3
  -1 -15 -18 1.50177 5.09481   1
   1 -15  18-6.33981 3.92346   4
   1  15  18-5.57538 4.01073   2
   1  15  19 5.18318 3.03635   3
   1 -15  19 6.24441 3.86108   4
   1  15  19 5.85439 3.88499   2
  -1 -15 -19 10.2434 5.28081   1
   1 -15  20-0.65276 3.96694   4
  -1 -15 -20-9.02919 5.46738   1
   1  15  21 46.8134 4.54499   2
   1  15  22-0.66236 4.16423   2
   1  15  23 1.16030 4.16001   2
   1  15  24-2.18447 4.30321   2
   1  15  25 73.6012 5.65407   2
  -1  16  25 39.8784 4.74154   2
  -1  16  24 74.5573 5.35005   2
  -1  16  23 3.96376 4.15841   2
  -1  16  22 23.4516 4.34349   2
  -1 -16  21 3.69005 4.51545   4
  -1  16  21 3.23672 3.84107   2
   1 -16 -20-6.98738 5.57007   1
  -1  16  20-3.06734 3.63762   2
  -1 -16  20-0.67186 4.46153   4
  -1  16  20 2.47932 3.73464   3
   1 -16 -19 2.75738 5.31422   1
  -1  16  19-0.99189 3.51463   2
  -1 -16  19 1.32267 4.40606   4
  -1  16  19 4.46145 3.59208   3
  -1  16  18 22.3816 3.80352   3
  -1  16  18 26.0466 3.85251   2
   1 -16 -18 32.0518 5.63226   1
  -1  16  17-2.42372 3.37244   3
  -1  16  17 0.04993 3.48972   2
   1 -16 -17 7.92338 3.97085   5
  -1 -16  17-0.27394 4.26675   4
   1 -16 -17-0.10044 4.93201   1
  -1  16  16 27.0129 3.70234   3
  -1  16  16 36.9557 3.90692   2
   1 -16 -16 34.5466 4.39558   5
  -1 -16  16 41.6903 4.64323   4
   1 -16 -16 36.8271 5.70272   1
  -1  16  15 164.673 6.54896   3
  -1  16  15 184.383 6.66137   2
   1 -16 -15 193.432 7.24544   5
   1 -16 -15 193.820 8.65205   1
  -1 -16  15 199.300 7.43832   4
  -1 -16  14 102.484 5.61225   4
  -1  16  14 80.1246 4.65463   2
  -1  16  14 79.4825 4.53715   3
   1 -16 -14 95.4723 5.25625   5
   1  16 -14 96.1070 6.54748   1
   1 -16 -14 97.5188 6.56197   1
   1 -16 -13 109.739 6.60878   1
  -1  16  13 99.8548 4.75466   2
  -1 -16  13 111.004 5.72301   4
   1  16 -13 107.105 6.57797   1
  -1  16  13 87.3321 4.57137   3
   1 -16 -13 101.220 5.50949   5
   1 -16 -12 57.7333 5.41680   1
   1  16 -12 58.1480 5.44691   1
   1 -16 -12 66.5003 4.60803   5
  -1  16  12 59.9571 3.77155   3
  -1 -16  12 60.9378 4.88718   4
   1 -16 -11 92.3131 5.54243   5
   1 -16 -11 122.892 6.38116   1
  -1  16  11 114.538 4.73737   3
   1  16 -11 122.848 6.50479   1
   1  16 -10 2.02203 3.99669   1
  -1  16  10 3.01322 2.78560   3
   1 -16 -10 4.61921 4.02072   1
   1 -16 -10 2.44034 3.76936   5
   1  16 -10 8.26396 3.96253   6
   1  16  -9 152.847 6.97012   1
  -1  16   9 157.044 5.62424   3
   1 -16  -9 173.049 7.26105   1
   1 -16  -9 165.048 6.59273   5
   1  16  -9 166.785 6.62625   6
   1  16  -8 99.9841 5.54588   1
   1 -16  -8 103.443 5.82427   1
  -1  16   8 91.8389 4.17180   3
   1 -16  -8 100.125 5.28232   5
   1  16  -8 99.1593 5.16931   6
   1  16  -7-2.20020 3.53298   1
   1 -16  -7-3.85556 3.79392   1
   1 -16  -7-3.89627 3.65188   5
   1  16  -7 4.02412 3.47420   6
   1 -16  -7-3.77925 2.75435   3
   1  16  -6 23.5379 3.66961   6
   1 -16  -6 19.3541 2.99467   3
   1 -16  -6 22.1668 3.99820   5
   1  16  -6 22.2623 3.81816   1
   1 -16  -6 22.7294 3.97903   1
   1  16  -5 18.0224 3.55853   6
   1  16  -5 19.8288 3.49795   1
   1 -16  -5 10.5603 3.73509   1
   1 -16  -5 11.3066 3.04964   3
   1 -16  -5 13.5607 3.84560   5
   1 -16  -4 86.0862 5.10636   1
   1  16  -4 85.0038 4.85220   1
   1 -16  -4 88.2806 4.39518   3
   1  16  -3 157.696 6.40210   1
  -1  16   3 135.228 6.28619   1
   1 -16  -3 161.226 6.60546   1
   1 -16  -3 154.135 5.83344   3
   1  16  -2 29.3314 3.67090   1
  -1  16   2 22.3308 3.67871   1
   1 -16  -2 26.9068 3.27019   3
   1 -16  -2 24.9102 3.92566   1
  -1  16   1 819.638 21.8946   1
   1  16  -1 824.244 21.9002   1
   1 -16  -1 784.410 21.3921   3
   1 -16  -1 822.934 22.0658   1
  -1  16   0 20.8648 3.75990   1
   1  16   0 19.6353 3.46439   1
  -1 -16   0 19.9515 2.86113   3
   1 -16   0 22.5137 3.41617   3
   1 -16   0 19.5520 4.04975   1
   1  16   1 383.872 11.5381   1
  -1  16  -1 362.595 11.5855   1
  -1 -16  -1 371.131 10.7193   3
   1 -16   1 391.451 11.3786   3
   1 -16   1 383.301 11.7523   1
  -1  16  -2 60.2649 4.31359   1
   1  16   2 56.8788 4.15729   1
  -1 -16  -2 52.3320 3.26868   3
   1 -16   2 64.1769 4.31801   3
  -1 -16  -2 45.0013 4.45136   1
   1  16   3 8.77059 3.34238   1
  -1 -16  -3 8.37176 3.57928   1
  -1  16  -3 12.4045 3.46579   1
   1 -16   3 11.1413 3.19852   3
  -1 -16  -3 11.0102 2.51090   3
  -1 -16  -4 57.1412 3.18929   3
   1  16   4 57.7337 4.06364   1
  -1 -16  -4 57.4865 4.51521   1
  -1  16  -4 59.4755 4.51047   1
  -1 -16  -5-2.07987 2.27048   3
  -1  16  -5 2.55841 3.32693   1
  -1 -16  -5 1.42167 3.56994   1
   1  16   5 0.62363 2.99146   1
  -1 -16  -6 261.352 9.05609   1
  -1  16  -6 259.589 8.94202   1
  -1  16  -6 236.687 7.80115   6
   1  16   6 262.037 8.57560   1
   1  16   7 388.730 11.8374   1
  -1  16  -7 377.091 12.1619   1
  -1 -16  -7 395.031 12.2110   1
  -1  16  -7 385.669 11.1122   6
  -1 -16  -7 394.753 11.3991   5
   1  16   8 72.0818 4.65616   1
  -1  16  -8 79.8273 5.41165   1
  -1 -16  -8 75.5498 5.38954   1
  -1  16  -8 103.121 4.63979   6
  -1 -16  -8 88.3067 4.80256   5
   1  16   9 10.7444 3.43657   1
  -1  16  -9 9.89003 4.33063   1
  -1 -16  -9 13.2304 4.22599   1
  -1  16  -9 10.6548 3.44716   6
  -1 -16  -9 9.17602 3.64436   5
   1  16  10 83.3045 5.07738   1
  -1  16 -10 82.1645 5.94884   1
  -1 -16 -10 89.4779 5.81852   1
  -1 -16 -10 97.0900 4.82684   5
  -1  16 -10 90.3473 4.91356   6
  -1  16 -11 41.2044 5.29507   1
   1  16  11 35.4112 3.71902   2
   1  16  11 36.7483 4.26083   1
  -1 -16 -11 49.8796 5.57001   1
  -1  16 -11 44.3516 4.36475   6
  -1 -16 -11 45.3225 3.95542   5
   1  16  12 45.7236 4.07464   2
   1 -16  12 45.4201 4.26941   4
  -1 -16 -12 44.0940 4.10746   5
  -1  16 -12 49.7625 5.64347   1
  -1 -16 -12 59.5552 5.79317   1
   1  16  12 39.0877 2.57200   3
   1 -16  13 95.2074 4.86309   4
  -1 -16 -13 84.8802 6.33610   1
   1  16  13 70.7017 3.38333   3
   1  16  13 90.9816 4.82016   2
  -1 -16 -13 89.4602 4.70322   5
   1 -16  14 6.61474 3.62631   4
   1  16  14 6.08160 3.63742   2
  -1 -16 -14 4.79779 5.08923   1
   1  16  14 2.00111 2.36540   3
  -1 -16 -14 11.0625 3.54971   5
   1 -16  15 133.708 5.54706   4
  -1 -16 -15 159.541 5.49996   5
  -1 -16 -15 134.521 7.55575   1
   1  16  15 130.403 5.81007   2
   1  16  16 40.3159 3.19822   3
   1  16  16 67.0319 4.56041   2
  -1 -16 -16 59.9939 3.92559   5
  -1 -16 -16 68.0086 6.31662   1
   1 -16  16 62.3557 4.39477   4
   1  16  17-3.88117 2.59940   3
   1 -16  17 0.16851 3.61677   4
   1  16  17 0.67281 3.80277   2
  -1 -16 -17 7.59721 5.32509   1
  -1 -16 -18 52.1444 6.17996   1
   1  16  18 53.6104 4.52168   2
   1 -16  18 45.1240 4.28924   4
   1  16  18 33.9763 3.36269   3
   1 -16  19 31.7180 4.14815   4
   1  16  19 29.8510 4.19298   2
  -1 -16 -19 34.7906 6.04556   1
   1  16  20 2.26543 4.02156   2
   1  16  21-2.49703 4.10440   2
   1  16  22 7.63259 4.33373   2
   1  16  23 64.7798 5.29101   2
   1  16  24-2.25635 4.67143   2
  -1  17  24 7.75578 4.40501   2
  -1  17  23 2.07809 4.21585   2
  -1  17  22 16.7452 4.28294   2
  -1 -17  21 18.7960 4.92690   4
  -1  17  21 17.8399 4.15743   2
  -1 -17  20 4.02852 4.48290   4
  -1  17  20-2.48432 3.78223   2
   1 -17 -19 10.7179 5.71781   1
  -1 -17  19 12.0157 4.60979   4
  -1  17  19 6.51239 3.66815   3
  -1  17  18 15.1360 3.76756   2
  -1  17  18 13.0348 3.61355   3
   1 -17 -18 8.76208 5.57023   1
  -1 -17  18 12.7362 4.65972   4
   1 -17 -18 14.4489 4.20743   5
  -1  17  17 9.38512 3.61473   2
  -1  17  17 7.59554 3.36154   3
   1 -17 -17 12.0050 5.30714   1
   1 -17 -17 11.8107 4.28665   5
  -1 -17  17 13.4202 4.56328   4
  -1  17  16 3.87261 3.52602   2
  -1 -17  16-0.05725 4.47142   4
   1 -17 -16 6.58715 4.18267   5
   1 -17 -16 4.58123 5.19144   1
  -1  17  16 1.88543 3.31581   3
   1  17 -15 12.2017 5.15743   1
  -1  17  15 7.83476 3.61041   2
  -1 -17  15 4.47353 4.57943   4
   1 -17 -15 9.84869 4.23740   5
   1 -17 -15 11.2124 5.44551   1
  -1  17  15 13.7156 3.32267   3
   1  17 -14 6.62577 4.79184   1
  -1  17  14 8.02516 3.42394   2
   1 -17 -14 9.13164 5.14853   1
  -1  17  14 8.98497 3.20945   3
  -1 -17  14 7.25146 4.59962   4
   1 -17 -14 3.49932 4.36474   5
   1 -17 -13-2.75531 4.39348   5
   1  17 -13 10.6835 5.10613   1
   1 -17 -13-0.18576 4.73164   1
  -1  17  13-1.78572 3.03594   3
  -1 -17  13-1.84441 4.45002   4
  -1  17  12 37.3395 3.45702   3
  -1 -17  12 40.9229 4.91038   4
   1  17 -12 37.0930 5.29198   1
   1 -17 -12 39.8893 4.52539   5
   1 -17 -12 43.5007 5.36207   1
   1 -17 -11 45.2647 5.28435   1
   1  17 -11 37.8932 5.14423   1
  -1  17  11 37.1182 3.35821   3
   1 -17 -11 25.8868 4.52742   5
   1  17 -11 46.6810 4.82255   6
   1  17 -10 6.61694 4.36676   1
  -1  17  10 1.04225 2.79641   3
   1 -17 -10 2.24167 4.51681   1
   1  17 -10 6.30610 4.18177   6
   1 -17 -10 2.66900 3.88905   5
   1  17  -9 195.549 7.99042   1
  -1  17   9 177.127 6.26707   3
   1  17  -9 193.297 7.26677   6
   1 -17  -9 186.464 7.46213   5
   1 -17  -9 206.010 8.17124   1
   1  17  -8 20.8144 4.18344   1
   1  17  -8 27.1340 4.05139   6
   1 -17  -8 29.9312 4.43921   5
   1 -17  -8 15.7116 4.55166   1
   1 -17  -7 96.3051 5.66941   5
   1 -17  -7 99.7699 4.64462   3
   1  17  -7 100.381 5.24341   6
   1 -17  -7 101.213 5.78577   1
   1  17  -7 98.9618 5.61443   1
   1  17  -6 1.66440 3.53470   6
   1  17  -6 4.31330 3.66374   1
   1 -17  -6 7.69639 4.00134   1
   1 -17  -6 12.9885 3.90043   5
   1 -17  -6 3.39405 2.99583   3
   1  17  -5-0.54322 3.36895   6
   1 -17  -5-0.44900 3.87951   5
   1  17  -5-1.03807 3.56350   1
   1 -17  -5 2.12697 3.87800   1
   1 -17  -5 5.02316 2.99657   3
   1 -17  -4 17.5596 4.06756   1
   1  17  -4 27.1697 3.92359   1
   1 -17  -4 18.3853 3.34762   3
   1 -17  -3 613.178 16.8042   1
  -1  17   3 531.696 16.3931   1
   1  17  -3 615.101 16.7219   1
   1 -17  -3 571.245 15.9769   3
   1 -17  -2 74.4883 4.62228   3
  -1  17   2 77.9801 4.91859   1
   1  17  -2 83.5984 5.08547   1
   1 -17  -2 77.2041 5.23270   1
  -1 -17   1 168.688 6.29796   3
   1 -17  -1 174.493 6.67159   3
  -1  17   1 170.160 7.02095   1
   1  17  -1 177.775 7.02097   1
   1 -17  -1 176.020 7.40716   1
   1 -17   0 50.8853 4.25308   3
  -1 -17   0 52.5134 3.72539   3
  -1  17   0 55.3748 4.43491   1
   1  17   0 54.0972 4.35961   1
   1 -17   0 55.0527 4.87496   1
   1 -17   1 176.095 6.93751   3
  -1 -17  -1 176.536 6.28037   3
  -1  17  -1 165.064 7.06174   1
   1  17   1 192.354 7.13628   1
   1 -17   1 177.357 7.38630   1
   1 -17   2 14.4171 3.55636   3
  -1 -17  -2 14.8551 2.96029   3
  -1  17  -2 14.1860 3.66716   1
   1  17   2 14.4436 3.60455   1
   1 -17   3 93.3141 5.27986   3
  -1 -17  -3 91.1379 5.45041   1
  -1  17  -3 98.8363 5.46689   1
  -1 -17  -3 91.6716 4.27956   3
   1  17   3 96.9320 5.21893   1
  -1 -17  -4 29.6390 2.83596   3
   1  17   4 27.7358 3.62676   1
  -1  17  -4 28.8846 4.08305   1
  -1 -17  -4 34.1397 4.34361   1
  -1 -17  -5 35.7750 2.86310   3
  -1  17  -5 33.3155 4.07681   1
   1  17   5 34.6059 3.93864   1
  -1 -17  -5 32.0483 4.45081   1
  -1  17  -6 225.098 8.35974   1
  -1  17  -6 205.770 7.13040   6
   1  17   6 204.398 7.73722   1
  -1 -17  -6 217.104 8.37143   1
   1  17   7 22.4063 3.55321   1
  -1  17  -7 24.9601 3.62645   6
  -1  17  -7 17.9238 4.22074   1
  -1 -17  -7 23.9346 3.98859   5
  -1 -17  -7 24.6898 4.37004   1
   1  17   8 7.58492 3.39612   1
  -1  17  -8 5.56087 3.55161   6
  -1  17  -8 3.93398 4.11219   1
  -1 -17  -8 5.84967 3.96382   5
  -1 -17  -8 4.36059 4.23869   1
   1  17   9 196.312 7.84377   1
  -1  17  -9 226.785 7.47149   6
  -1  17  -9 205.427 8.54788   1
  -1 -17  -9 212.826 7.54826   5
  -1 -17  -9 214.265 8.65227   1
   1  17  10 10.1825 3.82050   1
  -1  17 -10 15.2273 3.98792   6
  -1  17 -10 5.95188 4.61468   1
  -1 -17 -10 10.2200 3.90744   5
  -1 -17 -10 8.78023 4.73299   1
   1  17  11 180.919 6.88083   2
   1  17  11 150.639 7.43972   1
  -1  17 -11 211.648 7.30208   6
  -1 -17 -11 209.121 8.66622   1
  -1  17 -11 189.538 8.58757   1
  -1 -17 -11 189.151 7.12812   5
   1  17  12 110.395 5.36912   2
  -1  17 -12 100.512 6.99687   1
  -1 -17 -12 90.0393 5.27936   5
  -1 -17 -12 104.689 6.86887   1
   1 -17  12 108.551 5.38577   4
   1  17  13 118.785 5.46814   2
  -1  17 -13 131.011 7.29657   1
   1  17  13 91.1117 3.86727   3
   1 -17  13 137.152 5.68711   4
  -1 -17 -13 134.214 7.39049   1
  -1 -17 -13 127.052 5.49301   5
  -1 -17 -14 3.80316 3.74382   5
   1 -17  14 1.10640 3.68730   4
   1  17  14-1.30204 2.20769   3
  -1 -17 -14 5.53055 5.24538   1
   1  17  14 1.02992 3.63477   2
  -1 -17 -15 7.05998 3.59252   5
   1 -17  15 11.4028 3.90046   4
   1  17  15 9.73442 2.35245   3
  -1 -17 -15 7.50687 5.32399   1
   1  17  15 8.60878 3.76852   2
  -1 -17 -16-1.98045 3.39190   5
   1  17  16-2.15151 2.37906   3
   1 -17  16-2.52356 3.76070   4
   1  17  16-2.09841 3.79738   2
  -1 -17 -16 6.92315 5.29952   1
   1  17  17 10.4903 2.66132   3
   1  17  17 10.4220 3.90734   2
   1 -17  17 12.5967 3.90310   4
  -1 -17 -17 7.98495 5.51879   1
   1  17  18 7.84351 4.01949   2
  -1 -17 -18 8.32955 5.62082   1
   1 -17  18 8.50476 3.89666   4
   1  17  19-0.66404 3.90027   2
   1  17  20-1.29084 4.12589   2
   1  17  21-0.31275 4.29208   2
   1  17  22 7.93020 4.49693   2
   1  17  23 31.7732 5.01211   2
   1  17  24 15.4065 4.86843   2
  -1  18  24 15.1812 4.49576   2
  -1  18  23 14.8453 4.60708   2
  -1  18  22 3.25775 4.29916   2
  -1  18  21 78.7307 5.21771   2
  -1  18  20-2.48337 4.06045   2
  -1 -18  20 0.41630 4.69341   4
  -1 -18  19 14.7749 4.86029   4
   1 -18 -19 11.5949 5.94254   1
  -1  18  19 10.2530 3.90949   2
   1 -18 -18-0.16941 4.06591   5
  -1 -18  18 4.43190 4.66549   4
   1 -18 -18 0.11293 5.57955   1
  -1  18  18 3.51032 3.45598   3
  -1  18  17 12.2569 3.89930   2
  -1  18  17 15.0642 3.56236   3
  -1 -18  17 9.05550 4.66019   4
   1 -18 -17 19.1297 4.59265   5
   1 -18 -17 18.1135 5.74529   1
   1  18 -17 22.9897 5.83196   1
  -1  18  16 10.3776 3.70407   2
  -1  18  16 2.92666 3.28182   3
  -1 -18  16 13.9964 4.73176   4
   1 -18 -16 8.03344 4.36541   5
   1 -18 -16 6.31474 5.49296   1
   1  18 -16 7.56660 5.47134   1
  -1  18  15 119.626 5.59567   2
  -1  18  15 99.0673 5.23946   3
  -1 -18  15 143.995 6.52238   4
   1 -18 -15 142.279 6.53129   5
   1 -18 -15 136.306 7.79063   1
   1  18 -15 124.751 7.79074   1
  -1  18  14 108.129 5.39419   2
   1 -18 -14 117.009 6.16946   5
   1  18 -14 102.876 7.27754   1
   1 -18 -14 123.802 7.39625   1
  -1 -18  14 122.804 6.47063   4
  -1  18  14 94.2971 4.86380   3
   1 -18 -13 52.4357 5.18230   5
  -1 -18  13 44.4152 5.20157   4
   1 -18 -13 51.3062 5.87075   1
   1  18 -13 43.1821 5.70224   1
  -1  18  13 43.2939 3.70171   3
  -1  18  12 10.2787 3.13337   3
   1 -18 -12 8.68944 4.65115   5
  -1 -18  12 11.0114 4.82503   4
   1 -18 -12 10.2656 5.04441   1
   1  18 -12 7.71145 5.04509   1
   1  18 -11 5.52874 4.38425   6
  -1  18  11 1.92547 2.96985   3
   1 -18 -11-4.75440 4.91809   1
   1  18 -11 1.29281 4.60407   1
   1  18 -10-1.59843 4.17277   6
  -1  18  10 0.03973 2.77909   3
   1  18 -10-3.32727 4.34690   1
   1 -18 -10 7.37828 4.43197   5
   1 -18 -10 0.63976 4.60785   1
   1  18  -9 180.208 7.11890   6
   1  18  -9 173.526 7.77655   1
   1 -18  -9 156.797 6.94188   5
   1 -18  -9 172.529 7.92672   1
   1  18  -8 15.3518 4.18596   6
   1 -18  -8 4.45169 4.48888   5
   1 -18  -8 13.7518 4.56370   1
   1  18  -8 14.1812 4.26853   1
   1 -18  -7 155.703 6.82820   5
   1 -18  -7 158.986 6.02755   3
   1  18  -7 151.370 7.12143   1
   1  18  -7 145.879 6.45188   6
   1 -18  -7 159.806 7.28385   1
   1 -18  -6 16.2692 4.57674   1
   1  18  -6 18.3216 4.26961   1
   1  18  -6 10.2140 3.85901   6
   1 -18  -6 10.3663 4.40098   5
   1 -18  -6 10.3605 3.30303   3
   1  18  -5 62.5577 4.90884   1
   1 -18  -5 56.8354 5.11156   1
   1  18  -5 56.8153 4.30594   6
   1 -18  -5 54.6428 4.89077   5
   1 -18  -5 53.9044 4.12427   3
   1 -18  -4 15.0750 4.27950   1
   1  18  -4 15.4879 3.86734   1
   1 -18  -4 12.4173 3.48688   3
   1  18  -3 46.3743 4.52700   1
  -1  18   3 39.1322 4.29435   1
   1 -18  -3 50.8602 4.91366   1
   1 -18  -3 42.3591 3.95310   3
   1 -18  -2 34.4827 4.59502   1
   1 -18  -2 37.9035 4.04723   3
  -1  18   2 33.2249 4.33101   1
   1  18  -2 42.9778 4.40634   1
   1 -18  -1 641.700 17.8903   1
  -1 -18   1 608.675 16.8291   3
   1 -18  -1 610.167 17.2162   3
  -1  18   1 609.675 17.6440   1
   1  18  -1 628.524 17.6396   1
   1 -18   0 59.2237 5.33657   1
  -1 -18   0 56.8416 4.14598   3
   1 -18   0 60.3911 4.69521   3
   1  18   0 59.2431 4.71952   1
  -1  18   0 59.6190 4.82634   1
   1 -18   1 401.870 12.4822   1
   1  18   1 401.951 12.1869   1
  -1  18  -1 384.783 12.1666   1
  -1 -18  -1 364.939 11.2161   3
   1 -18   1 385.987 12.0271   3
   1  18   2 219.600 8.21297   1
  -1  18  -2 225.141 8.37510   1
   1 -18   2 221.617 8.24190   3
  -1 -18  -2 224.069 7.48497   3
  -1 -18  -3 29.6229 4.70478   1
  -1 -18  -3 34.8168 3.41523   3
  -1  18  -3 41.0528 4.49377   1
   1  18   3 31.4951 4.01544   1
   1 -18   3 37.7912 4.37308   3
  -1 -18  -4 131.042 5.26432   3
  -1  18  -4 132.796 6.56785   1
  -1 -18  -4 140.408 6.78064   1
   1 -18   4 139.464 6.42640   3
   1  18   4 149.666 6.41434   1
  -1  18  -5 74.8487 5.42832   1
  -1 -18  -5 73.3716 5.47015   1
  -1 -18  -5 72.2330 3.78786   3
   1  18   5 75.9664 5.00249   1
  -1  18  -6 1.79944 3.46981   6
  -1 -18  -6-1.27809 4.15442   1
  -1  18  -6 4.24198 3.92907   1
   1  18   6-0.69809 3.57066   1
   1  18   7 7.25612 3.72060   1
  -1 -18  -7 6.20561 4.06066   5
  -1  18  -7 9.55432 3.62478   6
  -1  18  -7 4.53285 4.10627   1
  -1 -18  -7 9.09190 4.56406   1
   1  18   8 0.70021 3.55121   1
  -1 -18  -8-1.11186 4.11114   5
  -1  18  -8 3.38721 3.68647   6
  -1  18  -8 0.09261 4.16324   1
  -1 -18  -8-1.24498 4.52259   1
   1  18   9 39.0659 4.41481   1
  -1 -18  -9 55.0556 4.84487   5
  -1  18  -9 49.4432 4.59186   6
  -1  18  -9 47.7723 5.37436   1
  -1 -18  -9 50.4442 5.52124   1
   1  18  10 6.68173 4.03891   1
  -1 -18 -10 12.9325 4.20289   5
  -1  18 -10 18.7985 4.30218   6
  -1  18 -10 12.9445 5.06797   1
  -1 -18 -10 11.4544 5.27949   1
   1  18  11 436.382 13.3311   2
   1  18  11 443.661 14.2739   1
  -1 -18 -11 480.699 13.6272   5
  -1  18 -11 517.516 13.7545   6
  -1  18 -11 460.179 15.2361   1
  -1 -18 -11 483.410 15.0385   1
   1  18  12-0.16428 3.75864   2
   1  18  12 7.25500 4.03016   1
  -1  18 -12 3.06500 5.22468   1
  -1 -18 -12-1.45998 5.24278   1
  -1 -18 -12-1.42667 4.30737   5
   1 -18  12 7.50187 4.23165   4
   1 -18  13 9.34573 4.06176   4
  -1  18 -13 12.4738 5.48120   1
  -1 -18 -13 10.0032 4.09065   5
   1  18  13 11.1151 3.84881   2
  -1 -18 -13 18.6439 5.33527   1
   1 -18  14 10.6745 4.09379   4
   1  18  14 14.3296 3.96307   2
  -1  18 -14 7.12028 5.31523   1
  -1 -18 -14 2.80267 4.30928   5
  -1 -18 -14 10.5320 5.44595   1
   1 -18  15 2.06884 3.88730   4
   1  18  15-0.44989 2.21855   3
   1  18  15-1.03432 3.82698   2
  -1  18 -15 2.47641 5.21517   1
  -1 -18 -15 4.88938 3.74201   5
  -1 -18 -15 2.25059 5.36060   1
   1  18  16 3.06792 3.93019   2
   1  18  16 5.90664 2.36945   3
  -1 -18 -16 5.07943 3.60824   5
   1 -18  16-1.02233 3.96913   4
  -1 -18 -16-1.42046 5.39096   1
  -1 -18 -17 5.69391 3.43915   5
   1  18  17 1.79495 3.98737   2
  -1 -18 -17 3.60152 5.59020   1
   1 -18  17 5.12671 3.98723   4
   1  18  18 47.0928 4.68706   2
   1 -18  18 39.0156 4.41874   4
   1  18  19-4.35095 4.08650   2
   1  18  20 3.66502 4.25549   2
   1  18  21 25.0659 4.85551   2
   1  18  22 82.5208 6.08260   2
   1  18  23 85.3384 6.06793   2
  -1  19  23-5.31822 4.64160   2
  -1  19  22 29.1074 4.76133   2
  -1  19  21 8.66501 4.41399   2
  -1  19  20 7.38870 4.30594   2
   1  19 -20 4.78261 6.27597   1
  -1 -19  19 20.3471 5.10534   4
   1  19 -19 14.1841 6.34044   1
  -1  19  19 21.6736 4.30581   2
  -1  19  18 74.6992 5.07401   2
   1 -19 -18 77.8198 5.54248   5
   1 -19 -18 66.7238 7.28214   1
  -1 -19  18 61.9763 5.66243   4
   1  19 -18 63.5159 7.11689   1
  -1 -19  17 16.7123 4.93953   4
   1  19 -17 19.3949 6.00287   1
   1 -19 -17 24.8117 4.68515   5
  -1  19  17 15.2926 4.01984   2
   1 -19 -17 21.6095 5.99114   1
  -1  19  17 10.8851 3.47277   3
  -1 -19  16-3.24996 4.81552   4
  -1  19  16 2.96749 3.77465   2
   1  19 -16 4.75192 5.57765   1
  -1  19  16 4.67249 3.26983   3
   1 -19 -16 1.61871 4.38016   5
   1 -19 -16 3.33200 5.54090   1
   1 -19 -15-0.10725 5.39521   1
  -1  19  15 3.27250 3.82063   2
  -1 -19  15 5.18151 4.86228   4
  -1  19  15 3.63720 3.23535   3
   1 -19 -15 5.12967 4.77689   5
   1  19 -15 2.50754 5.48375   1
   1 -19 -14 15.6084 5.49413   1
  -1  19  14 7.05814 3.90242   2
  -1 -19  14 8.33356 5.02821   4
   1  19 -14 7.94650 5.23424   1
  -1  19  14 8.92264 3.24267   3
   1 -19 -14 17.4033 4.93343   5
   1 -19 -13 13.6070 4.89274   5
   1 -19 -13 7.85874 5.42931   1
  -1 -19  13 13.8503 5.06619   4
  -1  19  13 8.96746 3.22759   3
   1  19 -13 8.17555 5.34506   1
   1  19 -12 204.681 9.10543   1
  -1 -19  12 235.235 8.45332   4
   1 -19 -12 211.228 9.14554   1
  -1  19  12 186.123 6.69288   3
   1 -19 -12 160.172 8.32502   5
   1 -19 -11 34.6571 5.80986   1
  -1  19  11 33.1246 3.37433   3
   1 -19 -11 36.2216 5.31216   5
   1  19 -11 31.4912 5.38894   1
   1  19 -11 33.9454 5.00051   6
   1 -19 -10 42.1345 5.68669   1
   1 -19 -10 34.0300 4.92070   5
   1  19 -10 33.8648 5.23909   1
   1  19 -10 37.1386 4.84951   6
   1 -19  -9 58.2686 5.75227   1
   1 -19  -9 54.4022 5.36595   5
   1  19  -9 62.6809 5.69270   1
   1  19  -9 54.2439 5.11101   6
   1 -19  -8 94.7207 6.33201   1
   1  19  -8 88.5158 5.49295   6
   1 -19  -8 95.0985 6.12245   5
   1  19  -8 94.2416 6.13894   1
   1  19  -7 7.83956 4.23672   6
   1 -19  -7 11.8486 3.61666   3
   1 -19  -7 13.7399 4.60804   5
   1  19  -7 12.9248 4.48654   1
   1 -19  -7 20.9446 5.04675   1
   1  19  -6 36.4310 4.46652   6
   1 -19  -6 31.7268 3.93540   3
   1 -19  -6 36.5582 4.88277   5
   1  19  -6 38.9803 4.69532   1
   1 -19  -6 45.8114 5.29568   1
   1  19  -5 2.86962 3.69036   6
   1 -19  -5 4.27226 3.66968   3
   1 -19  -5 6.97998 4.43585   5
   1  19  -5-1.68268 4.22484   1
   1 -19  -5 5.85324 4.31809   1
   1 -19  -4 34.4950 4.91157   1
   1  19  -4 29.1976 4.36058   1
   1 -19  -4 30.3015 4.09723   3
   1 -19  -3 30.9424 4.81608   1
   1  19  -3 42.3967 4.50857   1
  -1  19   3 23.7738 4.24847   1
   1 -19  -3 32.2409 3.99220   3
   1 -19  -2 4.87077 3.86213   3
   1 -19  -2 7.96162 4.35988   1
  -1 -19   2 5.50487 3.58270   3
  -1  19   2 8.85980 3.86289   1
   1  19  -2 11.9611 4.07506   1
   1 -19  -1 73.6832 5.64631   1
   1 -19  -1 51.5490 4.80251   3
  -1 -19   1 60.0097 4.56983   3
  -1  19   1 64.5244 5.12808   1
   1  19  -1 70.3250 5.05791   1
   1 -19   0 4.50731 4.65016   1
   1 -19   0 8.86134 4.00791   3
  -1 -19   0 6.44455 3.70788   3
   1  19   0 7.54670 4.17619   1
  -1  19   0 6.25879 4.10443   1
   1 -19   1 585.022 16.8563   1
   1 -19   1 562.721 16.4294   3
  -1 -19  -1 535.332 15.5934   3
   1  19   1 573.413 16.4951   1
  -1  19  -1 578.295 16.6325   1
  -1 -19  -2 17.7304 3.64223   3
   1 -19   2 26.9409 4.60382   3
   1  19   2 24.8964 4.30918   1
  -1  19  -2 34.4475 4.54969   1
  -1 -19  -3 103.364 5.07896   3
  -1 -19  -3 104.784 6.37483   1
   1 -19   3 114.358 6.18652   3
  -1  19  -3 115.349 6.29455   1
   1  19   3 114.968 5.95667   1
  -1 -19  -4 4.45864 3.16576   3
   1  19   4 9.01421 3.72740   1
   1 -19   4 6.70262 4.22659   3
  -1  19  -4 8.92087 4.24542   1
  -1 -19  -4 5.82627 4.54491   1
  -1 -19  -5 76.6895 4.06854   3
   1 -19   5 66.2414 5.36979   3
  -1 -19  -5 79.1623 5.88021   1
  -1  19  -5 83.1943 5.66386   1
   1  19   5 88.4093 5.29635   1
  -1  19  -6 33.4018 4.00838   6
   1  19   6 30.7474 4.33227   1
  -1  19  -6 30.9353 4.80480   1
  -1 -19  -6 28.4541 4.92562   1
  -1  19  -7 18.1353 3.91163   6
  -1 -19  -7 24.9532 4.70272   5
   1  19   7 17.9697 4.19587   1
  -1  19  -7 16.3118 4.70376   1
  -1 -19  -7 18.9123 5.02312   1
   1  19   8 162.538 7.09865   1
  -1 -19  -8 179.615 7.32585   5
  -1 -19  -8 156.764 7.86022   1
  -1  19  -8 156.685 6.63846   6
  -1  19  -8 161.476 7.72790   1
   1  19   9 5.53086 4.01499   1
  -1 -19  -9-0.67915 4.73913   5
  -1 -19  -9 8.90424 5.24514   1
  -1  19  -9 6.60899 4.08653   6
  -1  19  -9 9.90153 4.86780   1
   1  19  10 65.3549 5.24293   1
  -1 -19 -10 73.4335 5.37368   5
  -1 -19 -10 68.6736 6.24337   1
  -1  19 -10 73.8619 5.15541   6
  -1  19 -10 64.7864 6.11016   1
   1  19  11 73.0885 5.52006   1
  -1 -19 -11 78.7089 5.56351   5
  -1 -19 -11 84.2825 6.72769   1
  -1  19 -11 88.3320 5.59458   6
  -1  19 -11 74.7975 6.48633   1
   1  19  12 3.21922 3.83676   2
   1  19  12 7.40553 4.12743   1
  -1 -19 -12 8.09007 5.35765   1
   1 -19  12 10.5164 4.39708   4
  -1 -19 -12 13.3039 4.50227   5
  -1  19 -12 8.70100 5.30458   1
   1 -19  13 0.77392 4.23554   4
  -1 -19 -13 6.96319 4.39548   5
   1  19  13 7.31307 3.92786   2
  -1 -19 -13 11.0518 5.53813   1
  -1  19 -13 6.94101 5.64583   1
   1 -19  14 17.3205 4.28328   4
  -1 -19 -14 6.05360 4.50033   5
   1  19  14 13.9364 3.98686   2
  -1 -19 -14 20.9244 5.76082   1
  -1  19 -14 13.6250 5.68705   1
   1 -19  15 23.9682 4.35283   4
  -1 -19 -15 21.5798 4.27275   5
   1  19  15 15.1900 4.16618   2
  -1 -19 -15 22.7276 5.96436   1
  -1  19 -15 22.0475 5.84384   1
   1 -19  16 60.8907 4.81965   4
  -1 -19 -16 57.4607 4.55609   5
   1  19  16 58.6005 4.98175   2
  -1 -19 -16 58.9662 6.81791   1
  -1  19 -16 49.4719 6.76861   1
  -1 -19 -17 8.99088 3.81320   5
   1 -19  17 1.80563 4.08745   4
  -1  19 -17 2.33421 5.67293   1
   1  19  17 6.27078 4.26555   2
   1  19  18 10.1258 4.37597   2
   1  19  19 4.29691 4.31577   2
   1  19  20 75.2719 5.62648   2
   1  19  21 1.79922 4.80806   2
   1  19  22 94.9799 6.23880   2
   1  20 -22 36.9765 7.63795   1
  -1  20  22 47.0244 5.20914   2
   1  20 -21 68.9254 8.28396   1
  -1  20  21 81.8763 5.70739   2
   1  20 -20 15.4980 6.97425   1
  -1  20  20 19.6907 4.62940   2
  -1 -20  19 147.369 7.30133   4
  -1  20  19 134.512 6.49710   2
   1 -20 -19 145.279 6.86630   5
   1  20 -19 127.504 8.96658   1
  -1  20  18 35.8430 4.73227   2
  -1 -20  18 36.1093 5.55277   4
   1  20 -18 33.0235 6.90791   1
   1 -20 -18 31.1047 5.21656   5
  -1  20  17 0.23896 4.10454   2
   1 -20 -17 1.29012 4.89032   5
  -1 -20  17-1.38814 5.03584   4
   1  20 -17 8.50852 6.09919   1
  -1  20  16-0.29351 3.94158   2
   1 -20 -16 9.55890 5.83072   1
   1 -20 -16-0.26157 4.66128   5
   1  20 -16 9.27880 6.07676   1
  -1 -20  16 5.63264 5.03277   4
   1  20 -15 13.5756 5.87649   1
  -1  20  15 8.37869 4.06393   2
   1 -20 -15 9.58080 5.78853   1
  -1  20  15 8.03103 3.35219   3
  -1 -20  15 14.1117 5.21057   4
   1 -20 -15 13.7358 4.96902   5
  -1  20  14 78.5875 5.00570   2
   1 -20 -14 78.3057 6.96859   1
  -1 -20  14 85.0075 6.28307   4
  -1  20  14 61.6839 4.11478   3
   1  20 -14 72.7328 6.82079   1
   1 -20 -14 74.9359 5.97218   5
   1 -20 -13 1.51283 5.56003   1
  -1 -20  13-4.55438 5.25752   4
  -1  20  13 3.32412 3.15402   3
   1  20 -13 5.84698 5.27031   1
   1 -20 -13 1.59688 4.89396   5
   1  20 -12 4.84810 5.51780   1
   1 -20 -12-0.07130 5.17942   5
   1 -20 -12 13.2263 5.68022   1
   1  20 -11 319.470 11.8561   1
   1  20 -11 327.742 10.8218   6
   1 -20 -11 316.669 11.0644   5
   1 -20 -11 337.250 12.1355   1
   1 -20 -10 8.10459 5.65394   1
   1  20 -10 7.99705 5.21097   1
   1 -20 -10 9.21874 4.98682   5
   1  20 -10 15.0528 4.92847   6
   1  20  -9 428.424 13.9790   1
   1  20  -9 413.788 12.8244   6
   1 -20  -9 413.653 13.2935   5
   1 -20  -9 437.730 14.1106   1
   1  20  -8 54.3228 5.15883   6
   1  20  -8 53.8903 5.67449   1
   1 -20  -8 59.5569 6.09972   1
   1 -20  -8 60.1839 5.91684   5
   1  20  -7 28.3125 4.73754   6
   1 -20  -7 31.2878 5.49498   1
   1  20  -7 33.2761 5.15589   1
   1 -20  -7 26.5175 5.21610   5
   1 -20  -7 28.4570 4.06540   3
   1  20  -6 269.002 9.46260   6
   1 -20  -6 289.056 10.2388   5
   1  20  -6 290.604 10.3917   1
   1 -20  -6 293.752 10.7752   1
   1 -20  -6 291.105 9.45513   3
   1 -20  -5 82.3950 6.23397   1
   1  20  -5 87.7089 5.85955   1
   1  20  -5 69.4969 5.05275   6
   1 -20  -5 89.3400 6.24089   5
   1 -20  -5 79.2263 5.12487   3
   1  20  -4 0.27893 4.28298   1
   1  20  -4 0.77670 3.91742   6
   1 -20  -4-0.37128 4.62344   1
   1 -20  -4 0.74695 3.90885   3
  -1  20   3 19.2254 4.19682   1
   1  20  -3 26.8980 4.71168   1
   1 -20  -3 26.9327 5.28538   1
   1 -20  -3 19.2550 4.18568   3
   1  20  -2 308.108 10.2168   1
  -1  20   2 268.793 10.0202   1
  -1 -20   2 267.467 9.43361   3
   1 -20  -2 288.891 10.6592   1
   1 -20  -2 282.009 9.71826   3
  -1  20   1 494.255 14.9964   1
   1  20  -1 491.324 15.0025   1
   1 -20  -1 535.588 15.5047   1
   1 -20  -1 467.033 14.6126   3
  -1 -20   1 478.869 14.2884   3
   1  20   0 69.6951 5.41274   1
  -1  20   0 66.5569 5.43040   1
   1 -20   0 66.4978 6.05102   1
  -1 -20   0 57.5464 4.94023   3
   1 -20   0 61.2147 5.39452   3
   1  20   1 561.682 16.5583   1
  -1  20  -1 559.718 16.7000   1
   1 -20   1 581.721 17.0056   1
  -1 -20  -1 535.328 15.7154   3
   1 -20   1 577.136 16.5450   3
   1 -20   2 20.4491 4.95755   3
  -1 -20  -2 10.3260 3.88831   3
  -1  20  -2 24.6837 4.73220   1
   1  20   2 12.3635 4.29902   1
   1 -20   3 244.322 9.15570   3
  -1  20  -3 242.746 9.27733   1
   1  20   3 247.580 9.07062   1
  -1 -20  -3 222.836 7.92480   3
   1  20   4 27.5471 4.55378   1
  -1  20  -4 36.3590 4.93984   1
  -1 -20  -4 27.7983 3.72979   3
  -1 -20  -4 30.5930 5.36973   1
   1 -20   4 36.5227 4.97828   3
  -1 -20  -5 51.5892 3.84108   3
   1 -20   5 51.0634 5.36987   3
  -1 -20  -5 53.7500 5.58866   1
  -1  20  -5 52.7517 5.30372   1
   1  20   5 56.6916 5.00102   1
  -1  20  -6 46.1441 4.42958   6
   1  20   6 55.8352 4.96582   1
  -1 -20  -6 44.6223 3.56959   3
  -1 -20  -6 57.6899 5.77680   1
  -1  20  -6 47.1205 5.32845   1
  -1 -20  -7 151.983 7.89490   1
  -1 -20  -7 165.114 7.41024   5
   1  20   7 144.475 7.00030   1
  -1  20  -7 156.930 7.61778   1
  -1  20  -7 140.825 6.35600   6
  -1 -20  -8 93.0442 6.68696   1
  -1 -20  -8 99.1880 6.41634   5
   1  20   8 80.8495 5.60755   1
  -1  20  -8 85.6590 6.39725   1
  -1  20  -8 93.0508 5.48658   6
  -1 -20  -9 115.549 7.42546   1
  -1 -20  -9 113.983 6.58339   5
   1  20   9 107.200 6.26936   1
  -1  20  -9 105.945 6.91641   1
  -1  20  -9 125.283 5.99780   6
  -1 -20 -10 2.88007 5.46547   1
  -1 -20 -10 9.56768 4.85313   5
   1  20  10 6.25362 4.37709   1
  -1  20 -10 3.01355 5.13245   1
  -1  20 -10 10.1018 4.48904   6
  -1 -20 -11 150.036 8.34315   1
  -1 -20 -11 170.856 7.30863   5
   1  20  11 145.541 7.29581   1
  -1  20 -11 143.512 8.29643   1
  -1  20 -11 174.591 7.05087   6
   1  20  12 4.78073 3.97782   2
  -1 -20 -12-0.86303 5.34009   1
  -1 -20 -12 11.0989 4.86030   5
   1  20  12 1.64533 4.21713   1
  -1  20 -12-2.24090 4.66984   6
  -1  20 -12 2.32888 5.34000   1
  -1 -20 -13 4.15197 4.49386   5
   1  20  13 1.15488 3.94589   2
  -1 -20 -13-6.94510 5.44556   1
   1 -20  13-0.10931 4.37306   4
  -1  20 -13 0.12051 5.35771   1
  -1 -20 -14 5.55739 4.61031   5
   1  20  14 11.6144 4.13295   2
  -1 -20 -14 1.67720 5.52931   1
   1 -20  14 5.14348 4.45423   4
  -1  20 -14-0.62845 5.63558   1
  -1 -20 -15 1.46009 4.13725   5
   1  20  15-1.55404 4.07708   2
  -1 -20 -15 1.73496 5.71111   1
   1 -20  15-0.89077 4.27370   4
  -1  20 -15 3.24268 5.74491   1
  -1 -20 -16 10.0187 4.26702   5
   1  20  16 12.9370 4.30008   2
   1 -20  16 17.4401 4.52924   4
  -1  20 -16 17.1386 6.48433   1
  -1 -20 -17 41.7758 4.48569   5
  -1  20 -17 38.7700 6.82028   1
   1  20  17 36.6214 4.72150   2
  -1  20 -18 24.1102 6.94848   1
   1  20  18 32.1427 4.89827   2
  -1  20 -19 39.3034 7.36322   1
   1  20  19 41.0761 5.01826   2
  -1  20 -20 42.3294 7.66181   1
   1  20  20 41.7392 5.25422   2
   1  20  21 69.7837 5.79870   2
   1  21 -21 5.27882 6.94639   1
  -1  21  21-8.32536 4.81493   2
   1  21 -20 14.8423 6.99201   1
  -1  21  20 13.4598 4.75580   2
   1  21 -19 33.9441 7.57227   1
   1 -21 -19 29.8418 5.35296   5
  -1  21  19 34.5810 4.83157   2
   1 -21 -18 84.3999 6.08788   5
  -1 -21  18 77.5324 6.32282   4
   1  21 -18 63.4653 7.75474   1
  -1  21  18 73.4688 5.43528   2
   1 -21 -17 65.3819 5.91512   5
  -1 -21  17 65.0784 6.10967   4
   1  21 -17 55.7578 7.40907   1
  -1  21  17 61.2964 5.20213   2
   1 -21 -16 108.227 6.65446   5
  -1  21  16 97.0234 5.70014   2
  -1 -21  16 126.565 6.83606   4
   1  21 -16 108.276 8.34647   1
   1 -21 -15 81.2203 6.21194   5
  -1  21  15 67.4033 5.22877   2
  -1 -21  15 88.4022 6.41814   4
   1 -21 -15 73.3408 7.32677   1
   1  21 -15 72.3814 7.38383   1
   1  21 -14 21.6305 6.03270   1
  -1 -21  14 30.8967 5.71394   4
   1 -21 -14 39.1054 6.38080   1
   1 -21 -14 31.2755 5.56480   5
  -1  21  14 26.2402 4.45101   2
   1 -21 -13-2.60247 5.73835   1
   1  21 -13 7.88180 5.49092   1
  -1 -21  13 1.00662 5.44910   4
   1 -21 -13 3.76194 5.13239   5
   1  21 -12 160.758 8.30310   1
   1 -21 -12 166.948 8.54691   1
   1  21 -11 43.3337 6.06569   1
   1 -21 -11 50.0973 6.47605   1
   1  21 -11 52.1087 5.50847   6
   1 -21 -11 42.6765 5.96001   5
   1  21 -10 3.00342 4.71994   6
   1 -21 -10 5.25160 5.34067   5
   1 -21 -10 9.21226 5.37416   1
   1  21 -10 3.50291 5.19167   1
   1  21  -9-2.13889 4.80036   6
   1 -21  -9-10.9383 5.60433   5
   1  21  -9-2.35855 4.99095   1
   1 -21  -9-1.64729 5.16585   1
   1  21  -8 64.1354 5.37864   6
   1  21  -8 62.3445 6.11673   1
   1 -21  -8 70.1595 6.43705   1
   1 -21  -8 68.3479 6.40444   5
   1  21  -7 44.4054 5.04191   6
   1 -21  -7 43.1106 5.79004   1
   1  21  -7 51.4644 5.67824   1
   1 -21  -7 37.9237 5.99646   5
   1 -21  -7 42.5968 4.52384   3
   1  21  -6 0.85911 4.37510   6
   1 -21  -6 1.68249 5.43637   5
   1  21  -6 3.51915 4.68836   1
   1 -21  -6 8.43187 5.13276   1
   1 -21  -6-0.84973 4.16141   3
   1 -21  -5 3.15406 5.02572   1
   1  21  -5-0.29688 4.13745   6
   1  21  -5 1.79260 4.54900   1
   1 -21  -5 0.59779 5.46832   5
   1 -21  -5 1.77038 4.01167   3
   1  21  -4 18.7451 4.29917   6
   1  21  -4 26.3346 4.86286   1
   1 -21  -4 21.4080 5.32678   1
   1 -21  -4 18.9967 4.38242   3
  -1 -21   3 19.7702 4.39537   3
  -1  21   3 25.4082 4.72933   1
   1  21  -3 36.2899 5.05587   1
   1 -21  -3 23.7833 5.31732   1
   1 -21  -3 23.2422 4.59666   3
  -1 -21   2 117.563 6.54686   3
  -1  21   2 133.574 7.03154   1
   1  21  -2 130.569 6.81556   1
   1 -21  -2 132.281 7.47518   1
   1 -21  -2 138.684 6.86163   3
   1 -21  -1 14.8990 4.94109   3
  -1 -21   1 14.2373 4.59047   3
   1 -21  -1 30.2085 5.87800   1
  -1  21   1 24.1827 4.96840   1
   1  21  -1 29.4809 4.90751   1
   1 -21   0 391.173 12.4741   3
  -1 -21   0 359.735 11.8007   3
   1 -21   0 412.490 13.3146   1
  -1  21   0 380.169 12.6983   1
   1  21   0 382.117 12.6212   1
  -1 -21  -1 69.9713 5.19499   3
   1 -21   1 77.4129 6.07134   3
  -1  21  -1 77.8994 5.98403   1
   1  21   1 78.9136 5.87640   1
  -1 -21  -2 84.3812 5.29756   3
   1 -21   2 89.0425 6.34494   3
  -1  21  -2 94.4962 6.20799   1
   1  21   2 93.8174 6.08688   1
  -1 -21  -3 9.31000 3.83583   3
  -1  21  -3 19.6822 4.94961   1
   1  21   3 16.7650 4.59276   1
   1 -21   3 16.9865 5.13800   3
   1 -21   4 46.7406 5.57229   3
   1  21   4 49.0689 5.11509   1
  -1 -21  -4 43.3799 4.31948   3
  -1  21  -4 55.8062 5.59920   1
  -1 -21  -4 37.7043 5.80020   1
  -1 -21  -5-0.37337 3.41838   3
   1 -21   5 0.36427 4.96498   3
  -1 -21  -5 2.67994 5.14977   1
  -1  21  -5 1.60095 4.52964   1
   1  21   5 2.16919 4.35704   1
   1  21   6 106.050 6.21716   1
  -1  21  -6 96.6345 5.47571   6
   1 -21   6 91.1119 6.55019   3
  -1  21  -6 108.041 6.71690   1
  -1 -21  -6 117.555 7.10720   1
  -1 -21  -6 95.5571 4.80772   3
  -1 -21  -7 146.926 7.40544   5
  -1  21  -7 116.867 6.08152   6
   1  21   7 130.299 6.63718   1
  -1 -21  -7 136.676 7.48681   1
  -1  21  -7 121.952 7.24354   1
  -1 -21  -8 27.3480 5.57722   5
   1  21   8 19.2294 4.56939   1
  -1  21  -8 28.4843 4.62966   6
  -1  21  -8 15.0321 5.19944   1
  -1 -21  -8 23.1636 5.69732   1
  -1 -21  -9 60.5188 6.41481   1
  -1 -21  -9 73.4403 6.10505   5
   1  21   9 55.1310 5.29339   1
  -1  21  -9 59.1173 5.20405   6
  -1  21  -9 60.9348 6.18476   1
  -1 -21 -10 152.477 8.36337   1
  -1 -21 -10 152.871 7.36371   5
   1  21  10 142.962 7.27139   1
  -1  21 -10 150.110 6.84303   6
  -1  21 -10 135.484 8.08812   1
  -1 -21 -11-2.52817 5.56991   1
  -1 -21 -11 4.69949 5.06910   5
   1  21  11 1.79391 4.45814   1
  -1  21 -11 7.84087 4.69635   6
  -1  21 -11 3.45573 5.20004   1
   1  21  12 44.0154 4.75004   2
  -1 -21 -12 55.0359 5.74828   5
   1  21  12 46.3956 5.28994   1
  -1 -21 -12 54.6074 6.52545   1
  -1  21 -12 51.4712 5.31680   6
  -1  21 -12 50.7465 6.28497   1
  -1 -21 -13 17.8415 5.06238   5
   1  21  13 18.8300 4.36370   2
  -1 -21 -13 18.9626 5.90172   1
   1 -21  13 16.1890 4.74655   4
  -1  21 -13 20.1681 5.97896   1
  -1 -21 -14 0.11839 4.84266   5
   1  21  14-0.12800 4.15386   2
  -1 -21 -14-5.45329 6.10815   1
   1 -21  14-1.31411 4.51327   4
  -1  21 -14 3.20290 5.76598   1
   1  21  15 39.4083 4.74381   2
   1 -21  15 38.3811 4.92948   4
  -1 -21 -15 48.7300 5.04691   5
  -1  21 -15 45.1559 6.74998   1
  -1 -21 -16 30.4488 4.69686   5
   1  21  16 19.0420 4.49699   2
  -1  21 -16 21.9187 6.53357   1
  -1 -21 -17 0.19980 4.36824   5
   1  21  17 0.67020 4.62765   2
  -1  21 -17-2.83657 6.72914   1
  -1 -21 -18 8.42827 4.30090   5
   1  21  18 10.1316 4.73630   2
  -1  21 -18 10.6250 6.81161   1
   1  21  19 29.5332 5.05797   2
  -1  21 -19 18.3543 7.30102   1
   1  21  20 27.8938 5.18953   2
  -1  21 -20 20.7971 7.32061   1
   1 -22 -20 18.8848 5.37761   5
  -1  22  20 24.7310 5.00910   2
   1  22 -20 8.51034 7.31698   1
  -1  22  19 6.01779 4.69513   2
   1 -22 -19 3.49550 5.23358   5
   1  22 -19 14.5240 7.19944   1
  -1  22  18-2.42474 4.56687   2
   1  22 -18-1.96704 6.49745   1
   1 -22 -18-3.77066 5.27895   5
   1 -22 -17 28.1573 5.75325   5
  -1  22  17 41.3240 4.95803   2
   1  22 -17 42.3353 7.11200   1
  -1 -22  17 36.4597 5.86885   4
   1 -22 -16 11.6512 5.37707   5
  -1 -22  16 11.3972 5.57082   4
  -1  22  16 5.05791 4.40273   2
   1  22 -16 7.21038 6.27341   1
  -1 -22  15 3.02317 5.35675   4
  -1  22  15 0.19179 4.29501   2
   1 -22 -15 5.43649 5.37476   5
   1  22 -15 5.32146 6.01886   1
   1  22 -14-0.12609 5.75978   1
  -1 -22  14-7.50854 5.51542   4
   1 -22 -14 0.07718 5.36590   5
  -1  22  14-3.70669 4.28059   2
   1 -22 -14 4.96561 6.04725   1
   1 -22 -13 53.2163 6.65955   1
   1  22 -13 48.2270 6.55799   1
  -1 -22  13 60.0015 6.20707   4
   1 -22 -12-8.81250 5.92747   1
   1  22 -12 0.72308 5.55926   1
   1 -22 -12 2.17791 5.52975   5
   1  22 -12 2.50632 5.11551   6
   1 -22 -11 102.930 7.62700   1
   1  22 -11 103.051 6.46442   6
   1 -22 -11 113.654 7.17570   5
   1  22 -11 101.645 7.50845   1
   1  22 -10 15.0766 5.01577   6
   1 -22 -10 18.8537 5.79932   5
   1 -22 -10 13.1852 5.72757   1
   1  22 -10 12.7450 5.55362   1
   1  22  -9 50.7100 5.59639   6
   1 -22  -9 56.9216 6.37363   5
   1  22  -9 54.7900 6.26748   1
   1 -22  -9 64.0211 6.53933   1
   1  22  -8 120.642 6.58501   6
   1 -22  -8 128.301 7.78906   1
   1  22  -8 121.769 7.45650   1
   1 -22  -8 132.806 7.65504   5
   1  22  -7 37.9084 5.76468   1
   1  22  -7 38.2641 5.10481   6
   1 -22  -7 42.3945 6.16426   1
   1 -22  -7 32.2299 6.19558   5
   1 -22  -7 30.0513 4.46906   3
   1  22  -6 448.213 14.3463   1
   1  22  -6 387.104 13.0412   6
   1 -22  -6 475.183 14.7473   1
   1 -22  -6 449.735 14.3415   5
   1 -22  -6 446.414 13.3176   3
   1  22  -5 27.6916 5.38161   1
   1  22  -5 24.4309 4.65548   6
   1 -22  -5 23.2928 5.82713   1
   1 -22  -5 25.8086 6.16885   5
   1 -22  -5 22.9373 4.77227   3
   1  22  -4 57.4374 5.16112   6
   1 -22  -4 77.2350 6.52899   1
   1  22  -4 67.7761 5.92971   1
   1 -22  -4 69.1218 5.49118   3
  -1 -22   3 2.44851 4.54200   3
   1 -22  -3 4.25815 5.28235   1
   1  22  -3 2.82987 4.83972   1
  -1  22   3 1.87797 4.54405   1
   1 -22  -3 3.49314 4.62429   3
  -1 -22   2 44.9811 5.18622   3
   1 -22  -2 50.6232 6.02693   1
   1  22  -2 53.6074 5.44521   1
  -1  22   2 49.0380 5.52107   1
   1 -22  -2 53.6653 5.50387   3
   1 -22  -1 37.6769 5.43373   3
  -1 -22   1 36.0880 5.04492   3
  -1  22   1 42.2838 5.55723   1
   1  22  -1 48.5742 5.38511   1
   1 -22  -1 48.4080 6.36771   1
   1 -22   0 346.877 11.8334   3
  -1 -22   0 322.712 11.2261   3
  -1  22   0 350.583 11.9689   1
   1  22   0 364.777 12.0438   1
   1 -22   0 348.896 12.4915   1
   1  22   1 230.000 9.29506   1
  -1  22  -1 234.027 9.42735   1
  -1 -22  -1 226.623 8.69947   3
   1 -22   1 230.361 9.41769   3
   1  22   2 5.10523 4.53852   1
  -1  22  -2 6.62911 4.85937   1
  -1 -22  -2 1.39694 4.27625   3
   1 -22   2 8.41717 5.27144   3
  -1 -22  -3 25.0605 4.41358   3
   1 -22   3 18.1602 5.48010   3
  -1  22  -3 26.3578 5.37622   1
   1  22   3 30.4420 5.10712   1
   1 -22   4 458.966 14.8225   3
   1  22   4 460.960 14.4482   1
  -1 -22  -4 457.772 13.2760   3
  -1 -22  -4 427.016 14.8554   1
  -1  22  -4 483.926 14.8331   1
   1 -22   5 19.2238 5.60637   3
   1  22   5 22.9195 4.86302   1
  -1 -22  -5 18.8838 4.01925   3
  -1  22  -5 37.9370 5.71167   1
  -1 -22  -5 26.4424 5.89174   1
   1  22   6 280.754 10.4678   1
  -1 -22  -6 306.436 11.2132   1
  -1  22  -6 292.539 10.9069   1
   1 -22   6 282.693 10.9012   3
  -1  22  -6 280.877 9.45407   6
  -1 -22  -6 280.786 8.87971   3
  -1  22  -7 12.1563 5.22722   1
  -1 -22  -7 17.3678 5.64951   1
  -1  22  -7 17.0658 4.63496   6
   1  22   7 11.1823 4.45121   1
  -1 -22  -7 19.7578 5.77912   5
   1 -22   7-0.09768 5.34489   3
  -1  22  -8 38.1885 4.93721   6
   1  22   8 28.3042 5.11199   1
  -1  22  -8 36.1371 5.95726   1
  -1 -22  -8 41.3870 6.16347   1
  -1 -22  -8 43.1130 6.05621   5
  -1  22  -9 48.1706 5.15850   6
   1  22   9 41.4696 5.19113   1
  -1 -22  -9 44.3220 6.32096   1
  -1  22  -9 35.5168 5.84618   1
  -1 -22  -9 42.3288 6.12704   5
  -1  22 -10 9.66632 4.71631   6
   1  22  10 5.61656 4.72994   1
  -1  22 -10 6.95472 5.45874   1
  -1 -22 -10 9.43213 5.84228   1
  -1 -22 -10 0.37138 5.58486   5
  -1  22 -11 158.649 7.26273   6
   1  22  11 143.108 7.65795   1
  -1 -22 -11 169.029 8.74115   1
  -1  22 -11 144.891 8.52091   1
  -1 -22 -11 162.009 7.78724   5
   1  22  12 13.5963 4.45779   2
  -1  22 -12 16.2895 5.00858   6
  -1 -22 -12 17.7694 6.16894   1
  -1  22 -12 13.2612 6.19244   1
  -1 -22 -12 12.7299 5.18820   5
   1  22  12 14.4189 4.83031   1
   1  22  13 77.7241 6.16928   1
  -1 -22 -13 91.2513 6.12549   5
   1  22  13 82.2393 5.48487   2
   1 -22  13 90.5826 6.05135   4
  -1  22 -13 66.2731 6.96377   1
   1  22  14 0.60147 4.41113   2
   1 -22  14-2.52324 4.80397   4
  -1 -22 -14 2.15696 5.50751   5
  -1  22 -14-0.66125 5.91921   1
  -1 -22 -15-0.12149 4.84944   5
   1  22  15-0.06735 4.38778   2
  -1  22 -15 1.09198 6.11158   1
  -1 -22 -16 21.7186 4.89980   5
   1  22  16 20.9042 4.80508   2
  -1  22 -16 28.7946 7.03855   1
  -1 -22 -17 28.3634 4.92025   5
   1  22  17 21.8016 4.87870   2
  -1  22 -17 12.1123 7.16677   1
  -1 -22 -18 19.5788 4.79467   5
   1  22  18 19.3448 4.97854   2
  -1  22 -18 21.4279 7.40967   1
   1  22  19-2.64486 4.91041   2
  -1  22 -19 5.69251 7.33078   1
   1 -23 -19 57.5725 6.37135   5
   1  23 -19 57.3129 8.11191   1
  -1  23  19 60.9974 5.67781   2
   1  23 -18 28.8084 7.38840   1
  -1  23  18 27.6079 5.23933   2
   1 -23 -18 38.3283 6.03707   5
   1  23 -17 98.4045 8.59879   1
  -1  23  17 102.634 6.24100   2
   1 -23 -17 93.6725 7.09860   5
  -1  23  16 1.47212 4.68220   2
  -1 -23  16 10.3427 5.74784   4
   1  23 -16-5.04411 6.58251   1
   1 -23 -16 2.41704 5.49596   5
   1  23 -15 34.2409 6.84534   1
  -1 -23  15 34.6747 6.15604   4
  -1  23  15 23.5252 4.69278   2
   1 -23 -15 24.7988 5.78553   5
   1  23 -14 5.75921 6.15680   1
   1 -23 -14 11.6780 5.47425   5
  -1  23  14-1.74118 4.43452   2
  -1 -23  14 16.7642 5.84560   4
   1 -23 -13 15.7108 5.71680   5
  -1 -23  13 26.8206 5.96800   4
  -1  23  13 25.6958 4.75263   2
   1  23 -13 24.8339 6.16291   1
   1  23 -12 58.3323 6.01746   6
   1  23 -12 42.1429 6.60660   1
   1 -23 -12 45.0961 6.74880   1
   1  23 -11 22.3719 5.37249   6
   1 -23 -11 7.70299 5.82813   5
   1  23 -11 10.7813 6.03617   1
   1 -23 -11 17.7824 6.04356   1
   1  23 -10 0.92615 5.02775   6
   1 -23 -10 4.77624 5.88454   5
   1  23 -10 8.20859 5.51161   1
   1 -23 -10 3.48373 5.72948   1
   1  23  -9 12.4024 5.08680   6
   1 -23  -9 8.99699 5.98550   5
   1 -23  -9 21.4882 5.95706   1
   1  23  -9 14.3575 5.40468   1
   1  23  -8 100.102 6.33028   6
   1 -23  -8 105.484 7.65511   5
   1  23  -8 97.1238 7.12649   1
   1 -23  -8 102.034 7.58562   1
   1 -23  -7 86.8442 7.35112   5
   1 -23  -7 76.3257 5.42556   3
   1  23  -7 82.5758 6.65409   1
   1  23  -7 76.6621 5.99286   6
   1 -23  -7 79.1911 7.07189   1
   1 -23  -6 77.3239 6.91474   1
   1  23  -6 80.3064 6.54380   1
   1  23  -6 78.2671 6.00087   6
   1 -23  -6 72.6501 7.38512   5
   1 -23  -6 71.1932 5.60052   3
   1 -23  -5 29.5166 5.81393   1
   1 -23  -5 18.0013 4.88154   3
   1  23  -5 27.4849 5.48406   1
   1  23  -5 23.4330 4.93677   6
   1 -23  -5 20.8232 6.57384   5
   1  23  -4 29.2777 5.50506   1
  -1 -23   4 16.2528 4.90931   3
   1 -23  -4 20.1144 4.95843   3
   1 -23  -4 23.9193 5.81121   1
   1  23  -4 20.3282 4.65317   6
   1  23  -3 48.0227 5.83718   1
   1 -23  -3 67.3918 6.63876   1
  -1 -23   3 53.2656 5.54209   3
   1 -23  -3 64.4877 5.84949   3
  -1  23   2 63.0576 5.93486   1
   1  23  -2 60.2297 5.91976   1
   1 -23  -2 85.5790 6.92246   1
  -1 -23   2 54.7246 5.61019   3
   1 -23  -2 62.2542 5.87141   3
   1  23  -1 23.3534 5.15445   1
  -1  23   1 22.7058 5.23523   1
   1 -23  -1 25.7541 5.27116   3
  -1 -23   1 19.3771 4.97418   3
   1 -23  -1 25.2959 5.81508   1
  -1  23   0 31.4417 5.51947   1
   1  23   0 32.5210 5.41931   1
   1 -23   0 30.3926 5.64850   3
  -1 -23   0 28.8342 5.04747   3
   1 -23   0 41.6779 6.22121   1
  -1  23  -1 13.9375 5.06287   1
   1  23   1 16.4089 4.97252   1
  -1 -23  -1 13.0497 4.77507   3
   1 -23   1 15.3557 5.24730   3
  -1 -23  -2 77.2075 5.63680   3
  -1  23  -2 93.9915 6.51799   1
   1  23   2 84.1854 6.33779   1
   1 -23   2 79.8868 6.64513   3
  -1 -23  -3 201.154 7.94555   3
   1 -23   3 207.981 9.21914   3
   1  23   3 215.603 8.85234   1
  -1  23  -3 204.478 9.26811   1
   1  23   4 53.7783 5.54958   1
  -1 -23  -4 46.6169 4.80543   3
   1 -23   4 52.4261 6.31133   3
  -1  23  -4 69.6856 6.25706   1
  -1 -23  -5-1.98466 3.85428   3
   1 -23   5-0.10078 5.40566   3
   1  23   5 0.59694 4.50060   1
  -1  23  -5-4.54271 5.05192   1
  -1 -23  -5 3.49293 5.63350   1
   1 -23   6 7.50905 5.46415   3
  -1  23  -6 14.1659 4.55937   6
   1  23   6 11.8654 4.77897   1
  -1  23  -6 19.3788 5.30660   1
  -1 -23  -6 19.8622 5.66567   1
   1  23   7 28.8836 5.29243   1
  -1  23  -7 23.1802 4.89495   6
   1 -23   7 22.7618 5.73025   3
  -1 -23  -7 37.0760 6.50215   5
  -1 -23  -7 36.6525 6.22571   1
  -1  23  -7 30.2711 5.99625   1
   1  23   8 60.2727 5.85866   1
  -1  23  -8 76.6845 5.65899   6
   1 -23   8 58.6070 6.40850   3
  -1 -23  -8 64.6977 6.99034   5
  -1 -23  -8 68.3645 6.87667   1
  -1  23  -8 69.9946 6.73646   1
   1  23   9 34.2685 5.21898   1
  -1  23  -9 32.9299 6.14700   1
  -1 -23  -9 38.7659 6.33537   1
  -1 -23  -9 39.3056 6.44085   5
  -1  23  -9 39.3750 5.19643   6
   1  23  10 32.7060 5.45803   1
  -1  23 -10 41.0961 6.24493   1
  -1 -23 -10 42.0755 6.60582   1
  -1 -23 -10 35.4497 6.06129   5
  -1  23 -10 44.6164 5.43893   6
   1  23  11 2.96857 4.89067   1
  -1  23 -11-2.76304 5.57146   1
  -1 -23 -11 11.6182 6.03736   1
  -1 -23 -11-1.92857 5.73035   5
  -1  23 -11 4.45852 4.92914   6
  -1  23 -12 13.0363 4.99595   6
   1  23  12 6.32312 4.39320   2
  -1 -23 -12 10.9643 5.62592   5
  -1  23 -12 16.4749 6.10953   1
   1  23  12 7.20539 4.93268   1
   1 -23  13 5.79122 5.13608   4
   1  23  13 7.40748 4.59443   2
   1  23  13 3.32469 4.92032   1
  -1 -23 -13 8.57613 5.41740   5
  -1  23 -13 6.18556 6.28700   1
  -1 -23 -14 38.0347 5.76576   5
   1  23  14 42.0483 5.26272   2
  -1  23 -14 53.0308 7.07729   1
  -1 -23 -15 22.6169 5.41651   5
   1  23  15 29.3906 5.02568   2
  -1  23 -15 17.6233 6.61562   1
  -1 -23 -16 40.7329 5.51407   5
   1  23  16 41.8276 5.32459   2
  -1  23 -16 53.0974 7.77430   1
  -1 -23 -17 42.5282 5.46460   5
   1  23  17 40.0331 5.36740   2
  -1  23 -17 33.2724 7.54847   1
  -1 -23 -18 72.2939 5.67204   5
  -1  23 -18 71.9492 8.57046   1
   1  23  18 73.3465 5.98980   2
   1  24 -18 44.3862 7.91394   1
  -1  24  18 52.2524 5.71269   2
   1 -24 -18 61.1188 6.60307   5
   1  24 -17 13.3061 6.82119   1
  -1  24  17 7.50934 4.98215   2
   1 -24 -17 1.96159 6.04526   5
   1  24 -16 39.5608 7.41437   1
  -1  24  16 29.6142 5.23300   2
  -1  24  15 50.5759 5.39211   2
  -1 -24  15 53.0748 6.69320   4
   1  24 -15 55.4781 7.53471   1
   1 -24 -15 58.2740 6.64284   5
   1  24 -14 8.27718 6.18872   1
   1 -24 -14 5.48455 5.94759   5
  -1  24  14 7.63080 4.79775   2
  -1 -24  14 2.91128 5.92075   4
   1 -24 -13-3.93695 5.82993   5
  -1 -24  13 6.97867 6.00537   4
   1  24 -13 2.92117 6.02862   1
  -1  24  13 5.13992 4.68032   2
   1  24 -12 13.3977 6.00985   1
   1 -24 -12 11.8799 6.13419   5
   1  24 -12 12.2040 5.39578   6
   1  24 -11 55.3045 6.85582   1
   1 -24 -11 64.6078 7.02635   5
   1  24 -11 57.9178 6.03000   6
   1  24 -10 53.6709 6.87702   1
   1 -24 -10 49.0765 6.91713   1
   1 -24 -10 40.6187 6.66835   5
   1  24 -10 58.5306 5.88291   6
   1  24  -9 167.367 9.00261   1
   1 -24  -9 170.632 9.23281   1
   1 -24  -9 177.909 9.06141   5
   1  24  -9 172.874 7.85861   6
   1 -24  -8 15.2307 6.10782   1
   1  24  -8 28.6190 6.17315   1
   1 -24  -8 25.9342 6.65088   5
   1  24  -8 21.7964 5.19702   6
   1 -24  -7 35.8101 7.00131   5
   1 -24  -7 44.0256 5.07790   3
   1  24  -7 40.7327 5.45283   6
   1 -24  -7 43.8436 6.46876   1
   1  24  -7 57.8562 6.45299   1
   1  24  -6 248.425 10.2912   1
   1 -24  -6 247.149 9.28733   3
   1  24  -6 216.528 8.97290   6
   1 -24  -6 242.997 10.4866   1
   1 -24  -6 245.771 10.6918   5
   1  24  -5 23.2009 5.78853   1
   1 -24  -5 10.8611 4.99739   3
   1  24  -5 15.7070 4.96905   6
  -1 -24   5 6.98965 5.17996   3
   1 -24  -5 12.4339 6.01980   1
   1 -24  -5 16.8332 6.87769   5
   1  24  -4 209.801 8.57682   6
  -1 -24   4 214.282 9.34500   3
   1  24  -4 257.409 10.0092   1
   1 -24  -4 258.371 10.4896   1
   1 -24  -4 241.118 9.35460   3
  -1 -24   3 7.62143 4.89750   3
   1  24  -3 18.5378 5.37840   1
   1 -24  -3 20.1662 6.11087   1
   1 -24  -3 9.29703 5.23172   3
  -1 -24   2 156.509 7.83871   3
  -1  24   2 150.911 8.00042   1
   1  24  -2 178.775 8.29505   1
   1 -24  -2 173.726 8.91652   1
   1 -24  -2 162.236 7.95440   3
  -1 -24   1 7.77359 4.97063   3
   1 -24  -1 3.74279 5.22369   3
   1 -24  -1 9.48352 5.95360   1
  -1  24   1 7.37340 4.99231   1
   1  24  -1 9.29923 5.02586   1
   1 -24   0 32.2166 5.83801   3
  -1 -24   0 27.7932 5.14317   3
   1 -24   0 40.9668 6.15728   1
   1  24   0 27.6447 5.27889   1
  -1  24   0 34.2338 5.50716   1
   1  24   1 22.5888 5.24615   1
  -1  24  -1 21.4711 5.28623   1
   1 -24   1 22.8103 5.54725   3
  -1 -24  -1 17.2469 5.04922   3
   1  24   2 8.93028 5.01842   1
  -1  24  -2 8.82817 5.24470   1
  -1 -24  -2-0.91794 4.70609   3
   1 -24   2 12.5132 5.55274   3
   1  24   3 41.6797 5.51073   1
  -1 -24  -3 40.3598 4.92352   3
  -1  24  -3 45.2651 5.96233   1
   1 -24   3 36.7257 6.05571   3
   1  24   4 292.227 10.6795   1
  -1 -24  -4 276.065 9.56244   3
  -1  24  -4 302.194 11.3266   1
   1 -24   4 275.873 11.1637   3
   1 -24   5 12.0258 5.72065   3
   1  24   5 11.1168 4.97630   1
  -1 -24  -5 11.2289 4.07276   3
  -1  24  -5 17.9222 5.68271   1
  -1 -24  -5 14.6940 5.91633   1
   1 -24   6 16.9147 5.78654   3
  -1 -24  -6 36.6017 6.36824   1
  -1  24  -6 33.4340 6.07677   1
   1  24   6 19.4005 5.13332   1
  -1  24  -6 25.1362 4.79986   6
  -1  24  -7 125.388 6.72038   6
   1  24   7 123.880 7.29752   1
  -1 -24  -7 145.813 8.40730   1
  -1 -24  -7 153.387 8.67605   5
  -1  24  -7 136.140 8.03468   1
   1  24   8 124.726 7.31331   1
  -1 -24  -8 151.559 8.71382   5
   1 -24   8 105.673 7.92103   3
  -1  24  -8 129.369 6.87048   6
  -1  24  -8 133.499 8.24185   1
  -1 -24  -8 139.344 8.53108   1
   1  24   9 308.973 11.5651   1
  -1 -24  -9 360.749 12.3468   5
   1 -24   9 290.911 12.1892   3
  -1  24  -9 325.228 12.4815   1
  -1  24  -9 320.103 10.7757   6
   1  24  10 46.5161 5.80158   1
  -1  24 -10 54.1984 6.76676   1
  -1 -24 -10 63.7962 6.72828   5
  -1  24 -10 51.2250 5.55852   6
   1  24  11 8.40548 4.95204   1
  -1  24 -11 9.52226 6.18724   1
  -1 -24 -11 9.16442 5.84280   5
  -1  24 -11 3.19822 4.96343   6
  -1  24 -12 5.66558 5.13061   6
  -1  24 -12 11.6127 6.24221   1
  -1 -24 -12 3.03509 5.70842   5
   1  24  12 2.94433 4.62553   2
   1  24  12 9.54650 5.24658   1
  -1 -24 -13 104.978 7.10347   5
   1  24  13 98.4268 6.28061   2
  -1  24 -13 98.5130 8.05627   1
   1  24  13 95.0048 6.98741   1
  -1 -24 -14 39.1633 5.89314   5
   1  24  14 33.6386 5.26924   2
  -1  24 -14 25.3861 7.29770   1
  -1 -24 -15 68.6251 6.29812   5
   1  24  15 48.0649 5.57336   2
  -1  24 -15 50.7569 7.62438   1
  -1 -24 -16 76.7560 6.31948   5
   1  24  16 77.2615 6.08254   2
  -1  24 -16 76.1804 8.17312   1
  -1 -24 -17 9.30665 5.22792   5
   1  24  17 1.87113 5.20479   2
  -1  24 -17 4.10377 7.16235   1
   1 -25 -17 15.7276 6.34108   5
  -1  25  17 16.7593 5.38628   2
   1  25 -17 10.6159 7.12409   1
   1 -25 -16 11.7028 6.43112   5
   1  25 -16 12.4185 7.02299   1
  -1  25  16 3.51443 5.06161   2
  -1  25  15 1.24138 4.82923   2
   1  25 -15 4.59046 6.69050   1
   1 -25 -15 18.9101 6.44985   5
   1  25 -14 20.1973 6.91597   1
  -1  25  14 11.0971 4.98467   2
  -1 -25  14 19.4920 6.39721   4
   1 -25 -14 12.6076 6.48477   5
  -1  25  13 9.04874 4.88864   2
   1  25 -13 1.23838 6.38374   1
  -1 -25  13 2.22765 6.17316   4
   1 -25 -13 4.91321 6.42797   5
   1  25 -12 31.1919 5.98287   6
   1  25 -12 45.9812 6.83551   1
   1 -25 -12 38.7978 7.01678   5
   1  25 -11 20.3671 5.63488   6
   1  25 -11 15.7092 6.15489   1
   1 -25 -11 20.4397 6.61962   5
   1  25 -10 12.6187 5.44520   6
   1  25 -10 0.89533 6.00421   1
   1 -25 -10 4.54213 6.53936   5
   1  25  -9 15.7763 5.42228   6
   1  25  -9 11.1540 6.08813   1
   1 -25  -9 14.9008 6.69009   5
   1  25  -8-5.49426 5.30651   6
   1 -25  -8 3.66779 6.73075   5
   1  25  -8 7.07532 5.91068   1
   1 -25  -7 28.5053 5.00729   3
   1 -25  -7 30.9387 6.50108   1
   1  25  -7 36.6654 6.21555   1
   1 -25  -7 33.5720 7.28417   5
   1  25  -7 24.2998 5.42724   6
   1 -25  -6 39.7374 7.40605   5
   1 -25  -6 53.1164 6.81412   1
   1 -25  -6 50.7126 5.59254   3
   1  25  -6 47.6329 6.33647   1
   1  25  -6 38.4958 5.59717   6
  -1 -25   6 31.8101 5.69006   3
   1 -25  -5 3.18386 5.01495   3
   1 -25  -5-0.47963 5.85181   1
  -1 -25   5-1.02372 5.11415   3
   1  25  -5 3.46770 4.99265   6
   1  25  -5-3.18616 5.48891   1
   1  25  -4 2.45112 5.29310   1
   1 -25  -4 0.42783 4.92061   3
   1 -25  -4 2.87086 5.82828   1
  -1 -25   4-0.27438 5.22981   3
   1 -25  -4 1.43381 6.91497   5
   1 -25  -3 21.2275 6.42844   1
  -1 -25   3 19.8085 5.33936   3
   1 -25  -3 17.5444 5.48963   3
   1  25  -3 21.2075 5.34156   1
   1  25  -3 13.0164 4.86846   6
   1 -25  -2 3.61530 5.93458   1
  -1  25   2 3.36638 4.99504   1
   1  25  -2 5.99372 4.99430   1
  -1 -25   2 4.40742 5.13459   3
   1 -25  -2-0.91504 5.03761   3
   1 -25  -1 10.7268 5.89086   1
  -1 -25   1 11.7681 4.98719   3
   1 -25  -1 11.5582 5.38812   3
   1  25  -1 14.4921 5.22770   1
  -1  25   1 13.5603 5.42905   1
   1 -25   0 5.83383 5.41546   3
  -1 -25   0 10.0904 4.96699   3
   1  25   0 14.8699 5.15723   1
  -1  25   0 11.1818 5.31694   1
  -1 -25  -1 89.0594 6.16151   3
   1 -25   1 76.4390 6.72760   3
   1  25   1 87.6901 6.69592   1
  -1  25  -1 89.8895 6.66120   1
  -1 -25  -2 35.2067 5.08079   3
   1  25   2 39.8212 5.58650   1
  -1  25  -2 37.8078 5.84744   1
   1 -25   2 34.2038 5.77545   3
  -1 -25  -3 48.5209 5.18613   3
  -1  25  -3 54.5828 6.16193   1
   1 -25   3 41.9687 6.18929   3
   1  25   3 48.9995 5.87260   1
  -1 -25  -4 3.71732 4.29140   3
   1  25   4 10.0189 4.91117   1
  -1  25  -4 5.97245 5.45730   1
   1 -25   4-0.87080 5.63926   3
  -1 -25  -5 15.8039 4.30399   3
   1 -25   5 11.6542 5.74733   3
  -1  25  -5 14.9298 4.76716   6
  -1  25  -5 21.1664 5.76507   1
   1  25   5 18.3253 5.15274   1
   1 -25   6 5.58371 5.88856   3
  -1  25  -6 2.15099 4.85138   6
   1  25   6 5.13126 4.94468   1
  -1 -25  -6 8.04274 5.89218   1
  -1  25  -6 4.77981 5.45822   1
   1  25   7 26.8704 5.40456   1
  -1  25  -7 35.0368 5.25648   6
   1 -25   7 22.6413 6.06979   3
  -1 -25  -7 22.4960 6.94479   5
  -1  25  -7 28.0944 6.34987   1
   1  25   8 4.04367 5.02097   1
  -1  25  -8-0.74276 5.12741   6
   1 -25   8-0.11477 5.90541   3
  -1 -25  -8 0.88106 6.82595   5
  -1  25  -8 11.2986 5.70204   1
   1  25   9 0.75716 5.03492   1
  -1  25  -9 5.77430 5.13026   6
   1 -25   9-1.83855 5.74782   3
  -1  25  -9 3.36099 5.88586   1
  -1 -25  -9 2.08609 6.49748   5
  -1  25 -10 9.58834 5.10676   6
   1  25  10 14.1046 5.39173   1
   1 -25  10 10.3818 5.91418   3
  -1 -25 -10 11.9796 6.35312   5
  -1  25 -10 7.23198 6.14247   1
   1  25  11 11.5910 5.18067   1
  -1  25 -11 14.5970 6.38612   1
  -1 -25 -11 11.5184 6.27226   5
  -1  25 -11 13.8110 5.34248   6
  -1  25 -12 6.44378 5.22296   6
  -1  25 -12 6.62520 6.38830   1
   1  25  12 2.40193 4.74147   2
   1  25  12 13.2757 5.44228   1
  -1 -25 -12-1.79023 6.16955   5
  -1  25 -13 5.09417 6.44653   1
   1  25  13 11.0156 5.07647   2
  -1 -25 -13 7.61032 6.04182   5
   1  25  13 11.2735 5.42678   1
  -1 -25 -14-1.00015 5.96061   5
  -1  25 -14-3.76038 6.80989   1
   1  25  14 0.07561 5.00636   2
  -1 -25 -15 48.6546 6.32153   5
   1  25  15 40.9314 5.79484   2
  -1 -25 -16 12.2063 5.87639   5
   1  25  16 7.66062 5.33451   2
  -1  25 -16 8.16905 7.27733   1
  -1  26  15-1.06646 5.24675   2
   1 -26 -15 3.44968 6.63707   5
   1  26 -15-0.14849 7.01485   1
  -1  26  14-1.22710 5.08028   2
   1 -26 -14 4.57959 6.68655   5
   1  26 -14-2.61192 6.75407   1
   1 -26 -13 16.8510 6.87919   5
  -1 -26  13 17.1010 6.75693   4
   1  26 -13 14.1068 6.77190   1
  -1  26  13 12.1412 5.06339   2
   1 -26 -12 0.30232 6.85263   5
   1  26 -12 0.48166 5.67630   6
   1  26 -12 7.26401 6.55337   1
   1 -26 -11 12.3028 7.00291   5
   1  26 -11 12.1958 5.65970   6
   1  26 -11 17.4641 6.50126   1
   1 -26 -10 22.6015 7.38343   5
   1  26 -10 17.4264 6.55157   1
   1 -26  -9 35.5385 7.39764   5
   1  26  -9 43.6790 5.83926   6
   1  26  -9 33.0140 6.77465   1
   1  26  -8 28.2809 6.65106   1
   1 -26  -8 33.4500 7.59429   5
   1  26  -8 20.1900 5.44267   6
   1  26  -7 15.8893 6.17338   1
  -1 -26   7 12.9980 5.53173   3
   1 -26  -7 19.4010 7.60356   5
   1  26  -7 18.5815 5.46758   6
   1  26  -6 16.9223 5.50041   6
  -1 -26   6 20.1123 5.84660   3
   1 -26  -6 18.7097 5.40280   3
   1 -26  -6 22.5118 7.59502   5
   1  26  -6 23.2319 5.85718   1
   1  26  -5 12.0179 5.28418   6
  -1 -26   5 8.57178 5.45398   3
   1 -26  -5 13.8836 5.26418   3
   1 -26  -5 15.3833 7.58162   5
   1  26  -5 21.0663 6.02685   1
   1  26  -4 8.92016 5.07007   6
  -1 -26   4 11.3905 5.49608   3
   1 -26  -4 6.19274 5.31745   3
   1 -26  -4 17.0626 7.59768   5
   1  26  -4 13.3403 5.52712   1
   1 -26  -3 37.9405 5.85915   3
   1  26  -3 31.1791 5.25642   6
   1  26  -3 34.9680 5.95473   1
  -1 -26   3 40.1044 5.84870   3
   1 -26  -2 23.3434 5.65106   3
   1  26  -2 22.6935 5.64574   1
  -1  26   2 26.5597 5.72583   1
  -1 -26   2 25.0248 5.48904   3
  -1  26   1 6.11956 5.34730   1
   1  26  -1 1.17564 5.26063   1
   1 -26  -1 2.68172 5.44656   3
  -1 -26   1 3.75055 5.15132   3
  -1  26   0 24.7214 5.88037   1
   1  26   0 19.4758 5.56373   1
  -1 -26   0 20.7262 5.34809   3
   1 -26   0 22.2313 5.82745   3
  -1 -26  -1 55.8734 5.82986   3
  -1  26  -1 60.5055 6.41385   1
   1  26   1 58.4702 6.26077   1
   1 -26   1 53.8872 6.56387   3
  -1 -26  -2 2.79467 4.83728   3
   1 -26   2 8.82035 5.80380   3
  -1  26  -2 15.3782 5.63811   1
   1  26   2 12.7014 5.46095   1
  -1 -26  -3 58.9923 5.66838   3
   1 -26   3 54.0136 6.57520   3
   1  26   3 61.8547 6.13524   1
  -1  26  -3 67.4151 6.73953   1
  -1 -26  -4 4.77373 4.46692   3
   1  26   4 0.66496 5.01305   1
   1 -26   4 9.55672 5.90170   3
  -1  26  -4 7.40795 5.62883   1
  -1 -26  -5 69.9218 5.30654   3
   1 -26   5 68.8669 7.04782   3
  -1  26  -5 70.1395 5.68591   6
  -1  26  -5 85.9268 7.25593   1
   1  26   5 81.2683 6.64039   1
   1  26   6 3.55723 5.10441   1
  -1  26  -6 5.52120 4.95867   6
   1 -26   6 6.75022 6.20054   3
  -1  26  -6 5.49702 5.69344   1
  -1 -26  -6 6.30660 7.27313   5
  -1  26  -7 15.4547 5.13973   6
   1 -26   7 10.9378 6.11367   3
   1  26   7 13.4819 5.26813   1
  -1 -26  -7 10.3080 7.19585   5
  -1  26  -7 7.00461 6.06507   1
  -1  26  -8 42.3786 5.63795   6
   1 -26   8 46.1873 6.82205   3
   1  26   8 40.7274 5.77309   1
  -1 -26  -8 49.1534 7.68842   5
  -1  26  -8 42.6406 6.68871   1
  -1  26  -9 8.75537 5.14809   6
   1 -26   9 12.2214 6.30195   3
   1  26   9 12.1204 5.50811   1
  -1 -26  -9 18.3961 6.98013   5
  -1  26  -9 2.92400 6.08248   1
  -1  26 -10 9.63949 5.30736   6
   1 -26  10 1.69974 6.15992   3
  -1 -26 -10 9.82271 6.76969   5
  -1  26 -10 9.57973 6.42550   1
   1  26  10-1.47382 5.12819   1
   1  26  11 43.9687 6.24557   1
  -1 -26 -11 66.5877 7.52805   5
   1 -26  11 43.0396 6.95406   3
  -1  26 -11 62.5460 7.42625   1
  -1  26 -11 51.1075 6.04296   6
   1  26  12 45.6888 6.11472   1
  -1 -26 -12 49.3853 7.15342   5
  -1  26 -12 42.9169 6.02656   6
   1  26  12 38.5753 5.81786   2
  -1  26 -12 36.7137 7.29324   1
   1  26  13 31.6263 6.01037   1
  -1 -26 -13 30.8106 6.84824   5
  -1  26 -13 24.1929 7.19992   1
   1  26  13 21.5618 5.52838   2
  -1 -26 -14-2.19013 6.39436   5
   1  26  14 7.87441 5.32332   2
  -1  26 -14 10.7711 7.12932   1
   1  27 -13-4.41325 6.96436   1
  -1  27  13 7.22128 5.36437   2
   1 -27 -13 10.3855 7.28201   5
   1 -27 -12 36.0081 7.66341   5
   1  27 -12 32.9260 7.44467   1
   1 -27 -11-3.83729 7.47854   5
   1  27 -11 7.82996 5.78910   6
   1  27 -11 5.76307 6.71581   1
   1 -27 -10 33.2204 7.77882   5
   1  27 -10 31.9760 6.03087   6
   1  27 -10 29.4784 7.04278   1
   1 -27  -9 7.67326 7.49290   5
   1  27  -9 2.74419 6.28560   1
   1  27  -9 1.35318 5.67439   6
   1  27  -8 9.54190 6.53338   1
   1  27  -8 10.1120 5.60116   6
   1 -27  -8 8.40515 7.75703   5
  -1 -27   8 14.9362 5.90143   3
   1  27  -7 26.0811 5.75872   6
   1 -27  -7 42.6382 8.13144   5
   1  27  -7 42.8234 7.15380   1
   1  27  -6 189.742 8.79309   6
  -1 -27   6 178.971 9.53498   3
   1 -27  -6 214.417 8.91020   3
   1 -27  -6 230.293 11.2568   5
   1  27  -6 223.749 10.3605   1
   1  27  -5 50.9470 6.10822   6
   1 -27  -5 49.9921 6.18165   3
   1 -27  -5 64.5765 8.79166   5
   1  27  -5 66.9486 7.22915   1
   1  27  -4 262.337 10.2473   6
  -1 -27   4 250.872 11.0322   3
   1 -27  -4 334.331 13.1572   5
   1 -27  -4 291.617 10.9927   3
   1  27  -4 319.193 11.9723   1
   1 -27  -3 82.5884 6.81875   3
   1  27  -3 81.0855 7.29040   1
   1 -27  -2 5.66349 5.62646   3
  -1  27   2 6.43780 5.77382   1
   1  27  -2 4.69693 5.61282   1
  -1 -27   2 3.11721 5.46792   3
   1  27  -1 2.06362 5.75777   1
  -1  27   1 2.91240 5.32604   1
  -1 -27   1 4.15891 5.40071   3
   1 -27  -1-0.10139 5.68050   3
  -1  27   0 23.8957 6.09333   1
   1  27   0 29.5965 6.09254   1
  -1 -27   0 14.2241 5.50192   3
   1 -27   0 18.9717 6.11019   3
  -1 -27  -1 71.4659 6.45881   3
  -1  27  -1 96.2573 7.47540   1
   1  27   1 95.5836 7.18134   1
   1 -27   1 74.8974 7.16012   3
  -1 -27  -2 104.240 6.89487   3
   1  27   2 133.876 7.88575   1
  -1  27  -2 122.776 8.09004   1
   1 -27   2 117.892 8.06874   3
  -1 -27  -3 5.41931 5.03516   3
   1 -27   3 6.49267 6.10818   3
   1  27   3 20.3964 5.62053   1
  -1  27  -3 17.4334 6.25728   1
  -1 -27  -4 69.2496 5.70897   3
   1  27   4 78.5723 6.83716   1
   1 -27   4 75.1069 7.38338   3
  -1  27  -4 70.4044 7.01647   1
  -1 -27  -5 7.38587 4.38438   3
   1  27   5 5.69434 5.62096   1
   1 -27   5 4.16281 6.31125   3
  -1  27  -5 12.8831 6.39072   1
  -1  27  -5 7.67231 5.14047   6
   1  27   6 44.2134 6.03821   1
  -1 -27  -6 50.3781 8.11830   5
   1 -27   6 27.3005 6.63761   3
  -1  27  -6 41.4918 6.79888   1
  -1  27  -6 42.4222 5.61764   6
   1  27   7 15.4897 5.70792   1
   1  27   7 21.1901 5.96924   2
  -1 -27  -7 16.4881 7.47578   5
   1 -27   7 21.0960 6.72283   3
  -1  27  -7 24.5307 6.64147   1
  -1  27  -7 24.9941 5.58697   6
   1  27   8 6.76709 5.47627   1
  -1 -27  -8-5.13520 7.61357   5
   1 -27   8-3.34020 6.36199   3
  -1  27  -8 6.41687 6.47169   1
  -1  27  -8 5.94862 5.32253   6
   1  27   9 8.84058 5.65767   1
  -1 -27  -9 9.72158 7.47733   5
   1 -27   9 13.6845 6.60458   3
  -1  27  -9-0.69607 6.31989   1
  -1  27  -9 2.70388 5.41632   6
   1  27  10 124.037 8.04498   1
  -1 -27 -10 149.527 9.25199   5
   1 -27  10 108.576 8.67609   3
  -1  27 -10 123.313 8.86091   1
  -1  27 -10 118.532 7.23124   6
   1  27  11 2.96458 5.81722   1
  -1 -27 -11 11.2610 7.24788   5
   1 -27  11-6.78278 6.82146   3
  -1  27 -11 7.37653 7.12540   1
  -1  27 -11 11.3614 5.77592   6
   1  27  12 52.4907 6.36403   2
   1  27  12 63.7088 6.91303   1
  -1  27 -12 62.3454 6.51173   6
   1 -27  12 51.1668 7.72417   3
  -1  27 -12 70.0604 8.20311   1
  -1 -27 -12 72.4545 7.94692   5
  -1 -27 -13 9.92396 7.04197   5
   1  27  13-0.12121 5.73454   1
  -1  27 -13-0.75334 7.34191   1
   1  27  13 5.60349 5.54428   2
   1 -27  13 1.59088 6.81200   3
   1 -28 -11 37.9066 8.16055   5
   1  28 -11 44.8388 7.70507   1
   1 -28 -10 13.4947 7.92403   5
   1  28 -10 25.6197 7.23024   1
  -1 -28   9 33.5384 6.54225   3
   1  28  -9 38.8909 7.46820   1
   1 -28  -9 41.0339 8.42404   5
   1  28  -8 39.6936 7.17840   1
   1 -28  -8 42.9074 8.39387   5
  -1 -28   8 23.5285 6.45925   3
   1  28  -7 63.3924 7.34732   1
   1 -28  -7 72.0652 9.00700   5
   1  28  -6 21.0309 6.64397   1
  -1 -28   6 10.5200 6.08996   3
   1 -28  -6 12.6155 8.05577   5
   1 -28  -6 10.5066 5.41955   3
   1  28  -5 18.1123 6.30052   1
  -1 -28   5 25.4234 6.24558   3
   1 -28  -5 27.5120 8.49280   5
   1 -28  -5 24.2417 5.74864   3
   1  28  -4 11.9390 6.31879   1
  -1 -28   4 10.4475 6.01286   3
   1 -28  -4 14.9239 8.05876   5
   1 -28  -4 8.37991 5.65070   3
   1  28  -3 18.8006 6.42983   1
  -1 -28   3 12.6437 5.92672   3
   1 -28  -3 21.4722 8.22497   5
   1 -28  -3 19.1925 5.95795   3
   1 -28  -2 30.2281 6.20076   3
   1  28  -2 22.5151 6.45657   1
  -1  28   2 23.0719 6.22548   1
  -1 -28   2 16.9934 5.91505   3
   1 -28  -1 7.86098 6.15658   3
  -1  28   1 10.7076 6.09608   1
   1  28  -1 12.1348 6.13211   1
  -1 -28   1 7.01155 5.79095   3
   1  28   0 166.018 8.93782   1
  -1  28   0 168.565 9.15395   1
   1 -28   0 141.538 8.67952   3
  -1 -28   0 129.707 7.95344   3
  -1 -28  -1 132.181 7.72628   3
   1  28   1 145.026 8.39559   1
  -1  28  -1 163.374 9.13853   1
   1 -28   1 136.888 8.54925   3
  -1 -28  -2 10.0454 5.48849   3
   1 -28   2 13.5211 6.57164   3
  -1  28  -2 22.9732 6.57619   1
   1  28   2 22.4406 5.94636   1
  -1 -28  -3 113.362 6.89813   3
   1  28   3 112.386 7.69748   1
   1 -28   3 108.894 8.25737   3
  -1  28  -3 119.975 8.29258   1
  -1 -28  -4 16.9700 5.03026   3
   1  28   4 23.5639 6.11764   1
   1 -28   4 17.3174 6.80687   3
  -1  28  -4 18.6967 5.51364   6
  -1  28  -4 26.2392 6.44303   1
  -1 -28  -5 14.0850 4.69081   3
   1 -28   5 20.3299 6.73981   3
  -1  28  -5 20.5473 6.58469   1
  -1  28  -5 19.1745 5.50997   6
   1  28   5 19.8297 6.05183   1
   1  28   6 99.8650 7.49581   1
  -1  28  -6 117.329 8.49571   1
   1 -28   6 88.2440 8.35801   3
  -1  28  -6 86.3588 6.66774   6
  -1 -28  -6 128.507 9.56423   5
   1  28   7 13.1386 5.95432   2
   1  28   7 7.00940 5.74634   1
  -1  28  -7 11.5782 6.70060   1
   1 -28   7 5.79959 6.74943   3
  -1  28  -7 9.10329 5.63578   6
  -1 -28  -7 12.8534 8.10503   5
   1  28   8 8.31422 5.78769   2
   1  28   8 7.60071 5.73745   1
  -1  28  -8 0.14220 6.61800   1
   1 -28   8 10.1124 6.81953   3
  -1 -28  -8 5.78500 8.00374   5
  -1  28  -8 1.65495 5.48444   6
   1  28   9 7.22909 5.88417   1
  -1 -28  -9 7.65644 7.79347   5
   1 -28   9 9.48493 6.94249   3
  -1  28  -9 9.94465 6.92237   1
  -1  28  -9 11.6112 5.80117   6
   1  28  10 43.6780 6.71919   1
   1 -28  10 43.7981 7.47671   3
  -1  28 -10 57.6210 7.99903   1
  -1  28 -10 49.1550 6.30829   6
   1 -29  -8 7.22756 8.68184   5
   1  29  -8 14.3679 7.11873   1
  -1 -29   8-6.01172 6.49423   3
   1 -29  -7 38.7887 9.25803   5
   1  29  -7 47.3825 7.35837   1
  -1 -29   7 28.5346 6.69589   3
   1 -29  -6 7.10437 5.55432   3
   1 -29  -6-2.27017 8.64040   5
   1  29  -6 7.25339 6.47878   1
  -1 -29   6-1.11600 6.13476   3
   1 -29  -5-0.09255 5.71219   3
   1 -29  -5 0.54153 8.55847   5
   1  29  -5-3.11715 6.40286   1
  -1 -29   5-5.94257 6.16681   3
   1 -29  -4-0.67804 5.69202   3
   1 -29  -4 8.83872 8.59607   5
   1  29  -4-0.80706 6.37567   1
  -1 -29   4 1.59909 6.05091   3
   1 -29  -3 25.4187 6.33942   3
   1 -29  -3 36.1756 8.83772   5
   1  29  -3 32.8991 6.81901   1
  -1 -29   3 19.3152 6.24027   3
  -1 -29   2 9.86202 6.17431   3
  -1  29   2 13.1924 6.38800   1
   1  29  -2 18.0357 6.60194   1
   1 -29  -2 11.3204 6.41014   3
  -1 -29   1 6.75851 6.04197   3
   1  29  -1 4.80665 6.23452   1
  -1  29   1-2.74317 6.10320   1
   1 -29  -1-0.32808 6.40428   3
   1  29   0 9.01221 6.30195   1
  -1  29   0 13.7798 6.44364   1
   1 -29   0-1.78249 6.42417   3
  -1 -29   0 0.93403 6.04773   3
   1 -29   1 29.2820 6.91590   3
  -1  29  -1 37.1255 7.10444   1
   1  29   1 34.9531 6.61911   1
  -1 -29  -1 30.0277 6.02912   3
   1 -29   2 2.62881 6.56835   3
  -1 -29  -2 3.20950 5.60473   3
   1  29   2 5.88981 5.92257   1
  -1  29  -2 0.66905 6.17090   1
   1  29   3 37.3515 6.48207   1
   1 -29   3 20.6178 7.01723   3
  -1 -29  -3 23.3946 5.57415   3
  -1  29  -3 22.1617 6.68716   1
   1  29   4 29.7879 6.40923   1
   1 -29   4 12.1712 6.83115   3
  -1 -29  -4 14.8425 5.31484   3
  -1  29  -4 31.1851 6.84302   1
  -1 -29  -5 16.7305 5.00432   3
   1 -29   5 11.7743 6.63053   3
   1  29   5 24.1586 6.24610   1
  -1 -29  -5 17.8539 8.41481   5
  -1  29  -5 15.1193 6.65706   1
   1 -29   6 0.38318 6.86566   3
   1  29   6 12.2552 6.07551   1
   1  29   6 5.59070 6.09891   2
  -1 -29  -6 6.77698 8.36813   5
  -1  29  -6 8.62603 6.84702   1
   1 -29   7-2.61936 6.87688   3
   1  29   7 1.99565 6.33719   2
   1  29   7 2.08732 5.70722   1
  -1 -29  -7-3.11265 8.50423   5
  -1  29  -7 1.15877 6.73967   1
   1 -29   8 5.68070 6.83030   3
   1  29   8 12.5113 6.19234   2
   1  29   8-2.21630 5.85428   1
  -1 -29  -8 9.14030 8.25436   5
  -1  29  -8-1.61584 6.88239   1
   1 -30  -4 12.2621 6.26728   3
   1 -30  -4-0.57047 9.17597   5
   1  30  -4 12.7244 6.80846   1
  -1 -30   4 7.99607 6.53649   3
   1 -30  -3 17.8706 6.64076   3
   1 -30  -3 30.8364 9.67511   5
  -1 -30   3 13.5884 6.56904   3
   1  30  -2 323.006 12.8358   1
  -1  30   2 271.193 12.2558   1
   1 -30  -2 298.611 12.2149   3
  -1 -30   2 292.358 12.0348   3
  -1  30   1 110.392 8.45263   1
   1  30  -1 112.271 8.57906   1
   1 -30  -1 44.5670 7.65462   3
  -1 -30   1 39.1639 7.09466   3
  -1 -30   0 329.562 12.6953   3
   1 -30   0 338.290 13.5142   3
  -1  30   0 379.564 13.9357   1
   1  30   0 373.766 13.8183   1
  -1  30  -1 69.6934 7.78429   1
   1  30   1 54.7294 7.29895   1
  -1 -30  -1 20.3978 6.30684   3
   1 -30   1 34.8529 7.41242   3
  -1  30  -2 14.1243 6.76463   1
   1  30   2 12.4571 6.17926   1
   1 -30   2 2.67164 6.91243   3
  -1 -30  -2 8.75079 6.01890   3
   1  30   3 42.8809 6.90124   1
  -1  30  -3 52.1749 7.60699   1
   1 -30   3 35.8573 7.64311   3
  -1 -30  -3 34.9081 6.14095   3
   2   0 -30 181.096 9.24656   4
   2   0 -29 3.06490 6.25745   4
   2   0 -28 111.747 7.38175   4
   2   0 -27-2.37535 5.26466   4
  -2   0  27-9.28109 4.97817   5
   2   0 -26 54.4930 5.83183   4
  -2   0  26 54.2468 5.56611   5
   2   0 -25 0.07321 4.94324   4
  -2   0  25-2.30341 4.58547   5
   2   0 -24 0.91601 4.72281   4
  -2   0  24 9.83674 4.45372   5
   2   0 -23 2.48476 4.60557   4
   2   0 -22 75.8714 5.32318   4
   2   0 -21-1.14601 4.09427   4
   2   0 -20 35.8942 4.23074   4
   2   0 -19-2.00017 3.36910   4
   2   0 -18 191.274 6.93189   4
   2   0 -17-0.72649 3.30291   4
   2   0 -16 66.5776 3.97126   4
   2   0 -15 1.12095 2.70166   4
   2   0 -14 36.5225 3.01936   4
   2   0 -13 2.85310 2.53273   4
  -2   0  11 17.1257 3.14057   4
  -2   0  10 13.3183 0.85214   2
  -2   0  10 26.0229 2.83498   4
  -2   0   9 9.92419 2.42739   4
  -2   0   8 1.23349 2.23808   4
  -2   0   7 1.81145 2.11242   4
   2   0  -7 2.98470 1.71281   4
  -2   0   6 695.872 17.6679   4
   2   0  -6 708.746 17.6490   4
   2   0  -5-1.21704 1.69594   4
  -2   0   5-0.71498 1.84460   4
  -2   0   4 617.214 15.2290   4
   2   0  -4 597.141 15.1982   4
  -2   0   3 12.3257 1.73961   4
   2   0  -3 8.31392 1.62085   4
  -2   0   3 13.1176 1.70296   5
   2   0  -2 161.729 4.49974   4
  -2   0   2 170.455 4.55602   4
   2   0  -2 157.105 4.53504   5
  -2   0   2 167.854 4.57793   5
   2   0  -1 1.56386 1.01731   4
   2   0  -1 0.51122 1.11012   3
  -2   0   1 2.05206 1.25941   3
  -2   0   1 3.50496 1.26350   5
   2   0  -1 1.33603 1.10215   5
   2   0   0 1503.67 37.0900   3
  -2   0   0 1455.58 37.0804   3
   2   0   0 1590.82 36.9701   5
  -2   0  -1 10.2826 1.27470   2
   2   0   1 9.17568 1.22741   5
   2   0   1 7.76314 1.41752   3
   2   0   2 579.000 13.4198   3
   2   0   2 513.208 13.0627   6
  -2   0  -2 537.811 13.2876   2
   2   0   2 539.968 13.2299   5
  -2   0  -3 0.29344 1.42692   2
   2   0   3 0.42764 1.23871   5
  -2   0  -4 40.2530 1.94765   2
  -2   0  -5 10.5163 1.63729   2
  -2   0  -6 220.569 6.02733   2
  -2   0  -7-3.12453 1.56933   2
  -2   0  -8 230.972 6.40748   2
  -2   0 -10 904.735 22.5352   2
  -2   0 -12 286.629 7.85290   2
  -2   0 -12 279.241 7.82717   4
  -2   0 -13-3.97152 2.25660   4
  -2   0 -14 91.0817 3.52804   2
  -2   0 -14 83.6097 3.57344   4
  -2   0 -15-4.66528 2.61789   4
  -2   0 -16 142.497 4.77272   2
  -2   0 -16 130.480 4.87010   4
  -2   0 -17-6.28121 2.90221   4
  -2   0 -18 45.5985 3.29478   2
  -2   0 -18 46.2352 3.67946   4
  -2   0 -19-1.85215 2.87134   2
  -2   0 -19-1.15165 3.22399   4
  -2   0 -20 44.2663 3.56066   2
  -2   0 -20 48.8417 4.01792   4
  -2   0 -21-4.42721 3.12289   2
  -2   0 -21 0.55933 3.58695   4
  -2   0 -22 21.0132 3.42980   2
  -2   0 -22 22.6389 4.07754   4
  -2   0 -23-5.23016 4.10688   4
  -2   0 -24 166.678 7.17735   4
  -2   0 -24 187.554 6.62663   2
  -2   0 -25-6.87089 3.91331   2
  -2   0 -25-2.48810 4.46208   4
  -2   0 -26 36.3856 4.97433   4
  -2   0 -27-0.49643 4.74662   4
  -2   0 -28 6.72956 5.05625   4
   2   1 -30 13.1937 6.49011   4
   2  -1 -30 8.54372 6.62207   4
   2  -1 -29 19.7154 6.22236   4
   2   1 -29 15.4932 6.22737   4
  -2  -1  28 4.22788 5.23815   5
   2   1 -28 4.75740 5.68052   4
   2  -1 -28 6.28737 5.64476   4
  -2  -1  27-2.67174 4.84247   5
   2  -1 -27-0.08092 5.40556   4
   2   1 -27-0.31022 5.22255   4
  -2   1  27-11.0174 5.11667   5
   2  -1 -26 6.15704 5.38866   4
   2   1 -26 2.63026 5.11800   4
  -2   1  26 0.71198 4.82947   5
   2   1 -25 43.3685 5.32892   4
  -2   1  25 29.3862 4.96282   5
   2   1 -24-0.89641 4.64357   4
   2  -1 -24 2.82829 4.73739   4
  -2   1  24-5.15212 4.44647   5
  -2   1  23 118.005 6.01258   5
   2   1 -23 113.762 6.25881   4
   2  -1 -23 114.814 6.38982   4
   2   1 -22 7.88617 4.30533   4
   2  -1 -22 7.95870 4.50508   4
  -2   1  22 4.42567 4.09153   5
   2   1 -21 97.0044 5.45599   4
   2  -1 -21 92.4763 5.51333   4
  -2   1  21 84.5173 5.28214   5
   2  -1 -20 23.1576 3.94273   4
   2   1 -20 25.7778 4.15294   4
   2   1 -19 8.75438 3.63210   4
   2  -1 -19 3.43364 3.59627   4
   2  -1 -18 116.350 5.42704   4
   2   1 -18 120.777 5.39470   4
   2  -1 -17 181.688 6.50033   4
   2   1 -17 176.880 6.49763   4
   2  -1 -16 69.3167 4.07619   4
   2   1 -16 59.8889 3.92079   4
  -2   1  15 158.111 4.45456   2
   2  -1 -15 161.015 5.74233   4
   2   1 -15 166.164 5.81763   4
  -2   1  14 41.4053 1.82638   2
   2  -1 -14 37.5139 3.17648   4
   2   1 -14 44.9922 3.20530   4
  -2   1  13 273.669 7.21168   2
  -2  -1  13 317.596 8.58634   4
   2   1 -13 284.322 8.28982   4
  -2   1  12 31.9014 1.52843   2
  -2  -1  12 36.5444 3.52317   4
  -2   1  11 393.615 9.91131   2
  -2  -1  11 432.699 11.0863   4
  -2  -1  10 494.693 11.8368   4
  -2   1  10 423.608 10.7169   2
  -2  -1   9 955.161 21.9829   4
  -2   1   9 851.585 21.0988   2
  -2  -1   8 914.539 20.3161   4
   2  -1  -8 762.380 20.1294   4
  -2   1   8 883.363 20.3416   4
  -2   1   8 774.714 19.4880   2
  -2  -1   7 128.827 4.34594   4
   2  -1  -7 129.627 4.29253   4
  -2   1   7 127.994 4.48500   4
  -2   1   7 142.727 4.34752   5
  -2   1   6-0.02099 1.76475   5
  -2   1   6 1.20718 2.00177   4
   2  -1  -6 2.49586 1.57193   4
  -2  -1   6-1.53689 2.01216   4
   2   1  -6 2.60034 1.77307   4
   2  -1  -5 421.763 11.2976   4
  -2   1   5 454.130 11.3702   4
  -2  -1   5 445.576 11.3892   4
  -2   1   5 469.909 11.4030   5
   2   1  -5 419.316 11.3454   4
  -2   1   4 1113.29 28.6867   4
   2  -1  -4 1154.33 28.6540   4
   2   1  -4 1205.56 28.6997   4
  -2  -1   4 1209.82 28.7031   4
  -2   1   4 1227.48 28.7275   5
   2  -1  -4 1109.31 28.6974   5
  -2   1   3 2496.96 61.7193   4
   2  -1  -3 2602.90 61.7983   5
  -2   1   3 2601.20 61.7951   5
   2  -1  -3 2589.74 61.4572   1
   2   1  -3 2549.54 61.7682   4
  -2  -1   3 2687.15 61.7834   4
  -2   1   2 31.5202 2.05780   3
   2   1  -2 31.6315 1.75170   4
  -2  -1   2 34.2282 1.91111   4
  -2   1   2 34.3770 2.05115   5
   2  -1  -2 24.2958 1.75694   5
   2  -1  -2 36.9299 1.78588   4
  -2   1   2 47.7645 1.90678   4
   2   1  -2 36.2104 1.34825   2
   2  -1  -1 342.910 8.49586   5
  -2   1   1 346.120 8.51974   5
   2   1  -1 336.449 8.23698   2
   2  -1  -1 324.658 8.30164   4
  -2  -1   1 320.108 8.38934   4
  -2   1   1 359.621 8.64732   3
   2  -1  -1 280.361 8.58683   3
   2  -1   0 599.224 14.8641   4
  -2   1   0 584.390 15.0747   5
   2   1   0 611.625 15.0374   3
   2  -1   0 634.875 15.1990   3
   2  -1   0 629.562 15.0825   5
  -2   1   0 623.326 15.2036   3
   2   1   0 594.728 14.9269   2
  -2  -1   0 604.422 14.9190   2
   2   1   1 392.580 9.95408   3
  -2   1  -1 403.913 10.1168   3
   2  -1   1 401.462 9.97612   5
  -2  -1  -1 421.243 9.90099   2
   2   1   1 392.237 9.91076   2
   2   1   1 415.887 9.78646   5
   2   1   1 385.973 9.83808   6
   2   1   2 9.43889 1.05775   5
   2   1   2 6.35063 1.40534   3
   2  -1   2 7.20649 1.48792   3
   2  -1   2 12.3331 1.51089   5
   2   1   2 8.84531 1.23368   6
   2   1   2 7.01162 1.25082   2
  -2  -1  -2 10.5630 1.42318   2
   2   1   3 1529.92 36.7652   2
  -2  -1  -3 1499.71 36.7214   2
   2   1   3 1501.04 36.7094   3
   2   1   4 6515.73 157.294   2
  -2  -1  -4 6536.63 157.252   2
  -2  -1  -5 6.36861 1.54875   2
  -2   1  -5 6.33915 1.58361   2
  -2  -1  -6 114.497 3.52213   2
  -2   1  -6 109.157 3.52071   2
  -2   1  -7 22.0475 1.80391   2
  -2  -1  -7 18.0082 1.72500   2
  -2  -1  -8 63.1376 2.68774   2
  -2   1  -8 67.4086 2.66991   2
  -2  -1  -9 17.6021 1.89948   2
   2   1   9 19.6513 1.87159   2
  -2   1  -9 22.4693 2.04706   2
  -2   1  -9 15.2895 1.69508   4
   2   1  10 1.88434 1.75696   2
  -2   1 -10 2.85963 1.87395   2
  -2   1 -10-0.74650 1.77333   4
  -2  -1 -10 1.75266 1.89092   2
  -2   1 -11 111.532 3.86100   2
  -2  -1 -11 113.828 3.87684   2
  -2   1 -11 107.432 3.78405   4
  -2   1 -12 3.03504 2.00735   2
  -2   1 -12 2.27994 1.93652   4
  -2  -1 -12 0.80066 1.95861   2
  -2   1 -13 2.00645 2.08528   2
  -2   1 -13 6.74465 1.85165   4
  -2  -1 -13 0.94738 1.89013   2
  -2   1 -14 9.97239 2.12588   2
  -2   1 -14 10.8461 2.09710   4
  -2  -1 -14 13.1727 2.42599   4
  -2  -1 -14 13.5989 2.16994   2
  -2   1 -15 0.91071 2.10044   2
  -2  -1 -15 0.51598 2.47889   4
  -2   1 -15 2.84878 2.33418   4
  -2  -1 -15 1.30006 2.20022   2
  -2   1 -16 84.8083 3.68473   2
  -2  -1 -16 87.8715 3.81916   2
  -2   1 -16 82.2679 3.79844   4
  -2  -1 -16 90.7597 4.22234   4
  -2   1 -17 11.5101 2.62396   2
  -2  -1 -17 14.7160 2.73519   2
  -2  -1 -17 20.0163 3.21460   4
  -2   1 -17 15.8236 2.85525   4
  -2  -1 -18 47.8149 3.38377   2
  -2   1 -18 49.3054 3.36488   2
  -2   1 -18 44.6079 3.45646   4
  -2  -1 -18 47.1365 3.82225   4
  -2   1 -19 150.839 5.38684   2
  -2  -1 -19 153.252 5.46258   2
  -2   1 -19 143.395 5.60399   4
  -2  -1 -19 143.142 5.91708   4
  -2  -1 -20-3.09180 3.10538   2
  -2   1 -20-1.09406 2.98436   2
  -2   1 -20-2.63429 3.46949   4
  -2  -1 -20 1.05148 3.75380   4
  -2  -1 -21 15.3119 3.28979   2
  -2   1 -21 14.3602 3.29847   2
  -2   1 -21 11.3895 3.65602   4
  -2  -1 -21 14.2395 3.95215   4
  -2  -1 -22 3.48957 3.29631   2
  -2   1 -22 0.45397 3.27350   2
  -2  -1 -22 2.38641 3.84126   4
  -2   1 -22 4.23611 3.71498   4
  -2  -1 -23 5.88963 3.55071   2
  -2   1 -23 3.20735 3.34383   2
  -2  -1 -23 8.27022 4.26062   4
  -2   1 -23 4.89087 4.10682   4
  -2   1 -24 22.9296 4.49256   4
  -2   1 -24 11.3870 3.83126   2
  -2  -1 -24 10.9465 3.91719   2
  -2  -1 -24 8.41238 4.39521   4
  -2   1 -25 11.8115 4.41446   4
  -2  -1 -25 14.7091 3.88343   2
  -2   1 -25 10.9531 3.70328   2
  -2  -1 -25 7.83382 4.63677   4
  -2  -1 -26 8.58570 4.76705   4
  -2   1 -26 11.1604 4.64224   4
  -2  -1 -27 5.79124 4.85876   4
  -2   1 -27 1.19257 4.71146   4
  -2   1 -28 4.54437 4.87157   4
  -2  -1 -28 3.80807 4.99795   4
   2   2 -30 15.4005 6.30095   4
   2  -2 -30 25.1602 6.72486   4
   2  -2 -29 9.72812 6.25987   4
   2   2 -29 14.6536 6.20828   4
   2  -2 -28 13.4700 6.03433   4
   2   2 -28 10.7375 5.71153   4
  -2   2  27 3.27094 5.08313   5
   2  -2 -27 5.80645 5.48828   4
   2   2 -27 3.70972 5.36067   4
  -2   2  26 1.22957 4.74709   5
   2  -2 -26-4.54615 5.16051   4
   2   2 -26 7.23918 5.00779   4
  -2   2  25 8.18284 4.64663   5
   2   2 -25 12.1855 4.90392   4
  -2   2  24 11.1739 4.48124   5
   2  -2 -24 6.46114 4.88874   4
   2   2 -24 3.99675 4.60526   4
  -2   2  23 8.32312 4.31548   5
   2   2 -23 10.1581 4.37902   4
   2  -2 -23 7.01375 4.71091   4
   2   2 -22 42.8389 4.77024   4
   2  -2 -22 35.3298 4.82790   4
  -2   2  22 36.4505 4.57904   5
  -2   2  21 2.22571 3.85108   5
   2  -2 -21 1.89038 4.12811   4
   2   2 -21 0.95108 4.05064   4
  -2   2  20 15.4834 3.85552   5
   2  -2 -20 13.9356 3.91579   4
   2   2 -20 21.6999 4.00945   4
  -2   2  19-3.65768 3.47489   5
   2  -2 -19-0.56297 3.69051   4
   2   2 -19-4.14738 3.64789   4
   2   2 -18 9.36422 3.46166   4
  -2   2  18 9.62801 3.32786   5
   2  -2 -18 8.79917 3.50886   4
  -2   2  18 5.12200 1.71326   2
   2   2 -17 7.46239 3.24717   4
  -2   2  17 4.67008 1.61481   2
   2  -2 -17 5.46951 3.26018   4
  -2   2  17 7.21215 2.99060   5
   2   2 -16 97.1992 4.58131   4
   2  -2 -16 96.6074 4.69617   4
  -2   2  16 93.3074 3.15106   2
  -2   2  16 100.203 4.50990   5
   2   2 -15 746.982 19.0777   4
   2  -2 -15 706.275 19.0967   4
  -2  -2  15 783.893 19.2382   4
  -2   2  15 710.205 18.0133   2
  -2   2  15 736.975 18.8972   5
   2   2 -14 61.9551 3.59946   4
  -2  -2  14 54.8741 4.05738   4
   2  -2 -14 53.4253 3.59645   4
  -2   2  14 50.0499 2.13471   2
  -2   2  14 67.6528 3.51308   5
   2   2 -13 348.949 9.49515   4
  -2  -2  13 356.391 9.69504   4
  -2   2  13 314.030 8.40874   2
  -2   2  13 348.023 9.32105   5
   2   2 -12 25.1656 2.76342   4
  -2   2  12 29.2700 2.69176   5
  -2  -2  12 25.4184 3.17148   4
  -2   2  12 23.6259 1.46635   2
  -2   2  11 60.4689 2.13413   2
  -2  -2  11 63.3766 3.48198   4
  -2   2  11 67.9963 3.34993   5
  -2   2  10 124.049 3.49101   2
  -2   2  10 128.226 4.43599   5
  -2  -2  10 129.976 4.66170   4
  -2   2   9 4.59043 1.02120   2
  -2  -2   9 5.94202 2.23940   4
  -2   2   9 8.62795 2.18360   5
   2  -2  -8 31.2339 2.48177   4
  -2  -2   8 32.8879 2.53708   4
  -2   2   8 42.0068 2.56647   5
  -2  -2   7 1148.42 28.5553   4
   2  -2  -7 1128.17 28.5751   4
  -2   2   7 1184.05 28.5514   5
  -2   2   6 1411.55 34.2134   5
  -2  -2   6 1448.28 34.2268   4
   2   2  -6 1320.54 34.1866   4
   2  -2  -6 1389.98 34.2034   4
   2  -2  -5 10.2915 1.31304   1
   2  -2  -5 6.94889 1.67946   5
  -2   2   5 9.38724 1.93913   5
   2   2  -5 7.72986 1.71855   4
  -2  -2   5 11.6112 2.20248   4
   2  -2  -5 6.61097 1.73280   4
   2  -2  -4 1091.26 25.5004   4
  -2   2   4 1096.26 25.6195   5
   2  -2  -4 1045.55 25.5562   5
   2  -2  -4 1083.79 25.2850   1
   2   2  -4 966.951 25.0243   2
  -2  -2   4 1086.38 25.5661   4
   2   2  -4 1080.66 25.5608   4
  -2  -2   3 1765.99 42.3381   4
   2  -2  -3 1733.78 42.2608   4
  -2   2   3 1865.07 42.5233   3
   2   2  -3 1690.76 42.3386   4
   2  -2  -3 1791.05 42.3849   5
  -2   2   3 1786.62 42.3981   5
   2   2  -3 1679.13 41.9607   2
   2  -2  -3 1746.41 42.0990   1
   2  -2  -2 311.253 7.72077   1
   2  -2  -2 271.912 7.83221   4
   2  -2  -2 335.394 8.15065   3
  -2   2   2 325.469 8.21713   3
  -2  -2   2 295.299 7.99551   4
  -2   2   2 320.215 8.12616   5
   2  -2  -2 333.837 8.08798   5
   2   2  -2 309.878 7.64928   2
   2   2  -2 290.438 7.67618   1
   2  -2  -1 258.244 6.91283   5
  -2   2   1 267.571 6.91293   5
  -2  -2   1 248.215 6.72269   6
   2  -2  -1 278.589 6.58713   4
   2  -2  -1 238.343 6.89904   3
  -2   2   1 260.179 7.01481   3
   2   2  -1 234.843 6.46478   1
   2   2  -1 274.767 6.53600   2
  -2   2   0 834.780 20.2304   5
   2  -2   0 808.672 20.1992   5
  -2  -2   0 829.729 19.9824   2
   2  -2   0 840.156 19.8969   4
   2   2   0 841.188 19.9324   1
  -2   2   0 809.908 20.3232   3
   2  -2   0 778.497 20.2688   3
   2   2   0 825.349 19.9928   2
  -2  -2   0 756.640 20.0584   6
   2   2   0 807.056 20.0693   6
   2  -2   1 1225.45 30.0070   5
   2   2   1 1169.53 29.7878   3
   2  -2   1 1233.74 30.0938   3
  -2   2  -1 1218.95 30.0854   3
  -2  -2  -1 1264.99 29.8353   2
   2   2   1 1253.18 29.8698   6
   2   2   1 1225.46 29.8496   2
  -2  -2  -2 958.344 23.3414   2
   2   2   2 893.581 23.3474   2
   2  -2   2 979.508 23.5834   3
   2   2   2 982.041 23.2581   3
  -2  -2  -3 659.524 16.5025   2
   2   2   3 626.624 16.5153   2
   2   2   3 696.831 16.3749   3
  -2  -2  -4 55.5172 2.32311   2
   2   2   4 53.5565 2.25318   2
  -2  -2  -5 1419.31 34.6741   2
  -2  -2  -6 69.1371 2.65024   2
  -2   2  -6 71.5624 2.10348   4
  -2  -2  -7 156.815 4.56525   2
  -2   2  -7 152.922 4.08077   4
  -2  -2  -8 73.9489 2.87942   2
  -2   2  -8 71.2047 2.33837   4
  -2   2  -8 71.2590 2.87796   2
  -2  -2  -9 13.7639 1.89546   2
  -2   2  -9 15.3685 1.51304   4
   2   2   9 11.3710 1.79667   2
  -2   2  -9 11.9754 1.92980   2
  -2  -2 -10 44.8594 2.49046   2
  -2   2 -10 39.0232 2.07972   4
   2   2  10 44.2869 2.45235   2
  -2   2 -10 46.7965 2.51564   2
  -2  -2 -11 147.420 4.78613   2
  -2   2 -11 150.607 4.54559   4
   2   2  11 155.493 4.88329   2
  -2   2 -11 152.786 4.81080   2
  -2  -2 -12 336.881 9.14249   2
  -2   2 -12 331.905 8.92654   4
  -2   2 -12 344.226 9.19470   2
   2   2  12 340.315 9.21578   2
  -2  -2 -13 34.3416 2.45660   2
  -2   2 -13 33.6234 2.25075   4
   2   2  13 37.3786 2.60337   2
  -2   2 -13 26.6304 2.52712   2
  -2  -2 -14 5.54516 2.06533   2
  -2   2 -14 6.23957 1.93617   4
   2   2  14 4.82884 2.00193   2
  -2   2 -14 3.10844 2.09241   2
  -2  -2 -15 1.31157 2.26484   2
  -2   2 -15 4.53350 2.14505   4
  -2   2 -15 3.88391 2.17475   2
  -2  -2 -16 21.8302 3.21482   4
  -2   2 -16 24.4813 2.64361   4
  -2  -2 -16 21.2332 2.68595   2
  -2   2 -16 22.1375 2.56627   2
  -2  -2 -17 2.78076 2.57869   2
  -2  -2 -17 4.02181 3.03880   4
  -2   2 -17 11.2449 2.61702   4
  -2   2 -17 2.33783 2.46906   2
  -2   2 -18 6.38011 2.84625   4
  -2  -2 -18 6.82163 3.42847   4
  -2  -2 -18 4.22146 2.80177   2
  -2   2 -18 5.12140 2.68914   2
  -2   2 -19 2.58477 3.02081   4
  -2  -2 -19 4.59902 3.76319   4
  -2   2 -19 0.68381 2.74244   2
  -2  -2 -19 4.45284 2.96429   2
  -2  -2 -20 61.6569 4.72980   4
  -2   2 -20 65.4457 3.86878   2
  -2  -2 -20 74.0911 4.05513   2
  -2   2 -20 66.9218 4.31614   4
  -2  -2 -21-6.56377 4.06832   4
  -2   2 -21-5.14825 3.66229   4
  -2   2 -21-2.43019 3.14403   2
  -2  -2 -21-5.29038 3.36905   2
  -2  -2 -22 45.7521 4.63415   4
   2   2  22 38.2567 3.56325   5
  -2  -2 -22 45.4398 3.93300   2
  -2   2 -22 43.3951 3.71614   2
  -2   2 -22 51.0669 4.29672   4
  -2   2 -23-0.91669 3.98004   4
  -2  -2 -23-4.36123 4.45177   4
  -2   2 -23 3.11145 3.33871   2
  -2  -2 -23 0.49506 3.66727   2
   2   2  23-0.03626 3.37880   5
  -2  -2 -24 95.6944 5.75622   4
  -2  -2 -24 99.1762 5.12542   2
  -2   2 -24 99.1275 4.86316   2
  -2   2 -24 86.9505 5.35646   4
  -2  -2 -25-2.69831 3.92418   2
  -2   2 -25 2.10619 4.17888   4
  -2   2 -25-1.35969 3.74622   2
  -2  -2 -25-7.40191 4.79785   4
  -2   2 -26 26.2334 4.70684   4
  -2  -2 -26 27.7379 5.20688   4
  -2   2 -27 2.18239 4.60485   4
  -2  -2 -27 1.44519 5.07821   4
  -2   2 -28-3.21129 4.87302   4
  -2  -2 -28 3.81769 5.26798   4
   2   3 -29 6.11078 5.70023   4
   2  -3 -29 16.7312 6.43297   4
   2   3 -28 23.5583 5.93289   4
   2  -3 -28 16.3344 6.17213   4
   2  -3 -27 179.472 8.58988   4
   2   3 -27 173.308 8.24374   4
  -2   3  27 171.359 7.92331   5
  -2   3  26-3.71138 4.95963   5
   2   3 -26-0.87201 5.00926   4
   2  -3 -26-1.03644 5.46913   4
   2   3 -25 50.8737 5.46532   4
  -2   3  25 48.1947 5.40075   5
  -2   3  24-1.24695 4.46358   5
   2   3 -24 10.7311 4.70632   4
   2  -3 -24-0.07382 5.08678   4
  -2   3  23 7.29309 4.27681   5
   2   3 -23 6.51455 4.35871   4
   2  -3 -23 5.22695 4.71218   4
  -2   3  22-2.02911 4.03988   5
   2   3 -22 3.84032 4.19970   4
   2  -3 -22-1.54407 4.56133   4
  -2   3  21-6.65658 3.98762   5
   2  -3 -21-6.56376 4.49734   4
   2   3 -21-1.94838 4.00109   4
  -2   3  20 189.780 6.83557   5
   2   3 -20 170.714 6.71386   4
   2  -3 -20 177.310 7.17895   4
  -2   3  20 166.559 5.22227   2
  -2   3  19 31.1225 3.78921   5
   2   3 -19 29.1081 4.07667   4
   2  -3 -19 25.6177 4.05943   4
  -2   3  19 27.6744 2.24922   2
  -2   3  18 271.786 8.37030   5
   2   3 -18 274.151 8.58340   4
   2  -3 -18 258.846 8.73047   4
  -2   3  18 255.757 7.14303   2
  -2   3  17 9.54522 1.73533   2
   2   3 -17 13.6753 3.13639   4
  -2   3  17 12.0615 3.21941   5
   2  -3 -17 10.2138 3.53903   4
   2   3 -17 11.1655 1.25758   2
  -2   3  16 9.53401 1.62547   2
   2   3 -16 13.0681 2.93907   4
  -2   3  16 16.8775 2.93265   5
  -2  -3  16 11.9464 3.55990   4
   2  -3 -16 14.2354 3.26268   4
   2   3 -16 8.65247 1.17663   2
  -2   3  15 17.3503 1.60069   2
   2   3 -15 21.9106 3.14187   4
  -2   3  15 23.5296 2.87214   5
   2  -3 -15 18.2140 3.15642   4
  -2  -3  15 19.2237 3.60943   4
   2   3 -15 11.8300 1.19007   2
  -2   3  14 176.898 4.88388   2
   2   3 -14 195.525 6.04285   4
  -2  -3  14 204.779 6.35265   4
   2   3 -14 163.776 4.50861   2
  -2   3  14 206.289 6.02449   5
   2   3 -13 18.0825 2.76734   4
  -2   3  13 22.8814 2.82107   5
  -2  -3  13 19.5135 3.09079   4
  -2   3  13 16.1440 1.47391   2
   2   3 -13 15.0299 0.98016   2
   2   3 -12 40.1714 1.37052   2
   2   3 -12 43.6114 3.05027   4
  -2   3  12 50.6910 3.11757   5
  -2   3  12 44.5215 1.90131   2
  -2  -3  12 43.1222 3.27741   4
   2   3 -11 10.3180 2.49575   4
  -2   3  11 8.44202 2.63487   5
  -2   3  11 16.5471 1.43992   2
  -2  -3  11 14.7913 2.92431   4
  -2   3  10 1314.11 30.7156   5
  -2  -3  10 1314.48 30.7319   4
   2  -3  -9 35.0079 2.65613   4
  -2  -3   9 34.9017 2.91608   4
  -2   3   9 24.8646 2.66491   5
   2  -3  -8 2806.65 69.2667   4
  -2  -3   8 2802.48 69.1989   4
  -2   3   8 2922.60 69.2180   5
   2  -3  -7 233.835 6.38274   1
   2  -3  -7 218.765 6.50207   4
  -2  -3   7 226.190 6.56171   4
  -2   3   7 225.576 6.56523   5
   2  -3  -6 1846.81 43.9898   1
   2  -3  -6 1786.79 44.1284   4
  -2   3   6 1822.35 44.1556   5
  -2  -3   6 1753.02 44.1095   4
  -2  -3   5 26.7441 2.31031   4
   2   3  -5 18.7647 1.06574   2
   2  -3  -5 24.4052 1.73957   1
   2   3  -5 24.0884 2.11562   4
  -2   3   5 26.5512 2.25363   5
   2   3  -4 599.235 14.4306   2
  -2   3   4 579.102 15.0429   3
   2  -3  -4 595.872 14.7293   1
   2  -3  -4 579.461 14.9576   5
  -2   3   4 600.633 14.9874   5
  -2  -3   4 568.453 14.9310   4
   2   3  -3 13.1419 1.60273   1
  -2   3   3 17.9435 2.28363   5
  -2  -3   3 14.6728 2.07054   4
   2  -3  -3 15.0097 2.02181   3
  -2   3   3 15.3279 2.21589   3
   2  -3  -3 12.6742 1.52034   1
  -2  -3   3 14.9386 1.60935   6
   2  -3  -3 14.9236 2.01233   5
   2   3  -3 16.7320 1.13990   2
  -2   3   2 198.927 5.77677   5
   2  -3  -2 209.265 5.73208   5
   2   3  -2 206.061 5.26472   2
   2  -3  -2 204.093 5.76228   3
  -2   3   2 190.762 5.80568   3
   2   3  -2 194.281 5.38265   1
   2  -3  -2 203.930 5.42721   1
   2   3  -2 194.852 5.59598   6
  -2  -3   2 207.794 5.52707   6
   2  -3  -1 2430.58 55.7795   5
  -2   3   1 2405.50 55.8084   5
   2  -3  -1 2211.26 55.5784   1
   2   3  -1 2285.29 55.4723   2
   2  -3  -1 2355.55 55.8857   3
  -2   3   1 2303.91 55.8559   3
   2   3  -1 2331.08 55.5281   1
   2   3  -1 2211.23 55.6265   6
  -2  -3   1 2205.95 55.6437   6
   2   3   0 2055.94 50.8698   1
   2   3   0 2144.08 51.0013   6
  -2   3   0 2119.32 51.1961   3
   2  -3   0 2113.70 51.2052   3
  -2  -3   0 2045.60 50.8502   2
   2   3   0 2173.23 50.8759   2
   2  -3   0 2077.43 51.1038   5
   2  -3   1 1876.06 45.8348   3
  -2   3  -1 1808.23 45.8102   3
   2   3   1 1871.57 45.5340   1
  -2  -3  -1 1922.45 45.5210   2
   2   3   1 1879.38 45.5280   2
   2   3   2 359.266 9.33435   2
  -2  -3  -2 377.494 9.35597   2
   2  -3   2 359.606 9.64083   3
   2   3   3 8.04855 1.39184   2
  -2  -3  -3 11.6809 1.50050   2
   2   3   3 7.61807 1.03873   3
  -2  -3  -4 22.3150 1.73409   2
   2   3   4 21.7565 1.61829   2
  -2  -3  -5 340.312 8.88089   2
  -2  -3  -6 375.132 9.75792   2
  -2  -3  -7 756.530 18.9554   2
  -2   3  -7 759.631 18.5163   4
  -2  -3  -8 18.8209 1.95092   2
  -2   3  -8 15.1446 1.33631   4
  -2   3  -9 93.2580 2.89684   4
  -2  -3  -9 89.7322 3.35936   2
   2   3   9 80.9703 3.28137   2
  -2   3 -10 291.367 7.80649   4
  -2  -3 -10 300.202 8.18322   2
  -2   3 -10 303.573 8.18694   2
   2   3  10 301.609 8.26168   2
  -2   3 -11 42.9844 2.21710   4
  -2  -3 -11 43.1468 2.66208   2
   2   3  11 40.5846 2.52426   2
  -2   3 -11 41.8139 2.64994   2
  -2   3 -12 16.5685 1.89417   4
  -2  -3 -12 20.2020 2.30511   2
  -2   3 -12 14.2027 2.20788   2
   2   3  12 14.2387 2.15746   2
  -2   3 -13 133.733 4.40649   4
  -2  -3 -13 146.176 4.71058   2
  -2   3 -13 138.912 4.62885   2
   2   3  13 142.251 4.74262   2
  -2   3 -14 2.25969 2.05149   4
  -2  -3 -14-0.90330 2.17460   2
   2   3  14 0.03377 2.07225   2
  -2   3 -14-0.41681 2.27186   2
  -2   3 -15 38.5297 2.62144   4
  -2  -3 -15 36.5883 2.78081   2
  -2   3 -15 33.0838 2.78031   2
   2   3  15 36.4642 2.70758   2
  -2   3 -16 35.2339 2.83091   4
  -2  -3 -16 30.5567 2.85746   2
  -2   3 -16 34.5535 2.87964   2
   2   3  16 33.8211 2.90099   2
  -2   3 -17 0.22559 2.47762   4
   2   3  17 2.16239 2.55559   2
  -2   3 -17 0.42506 2.56933   2
  -2  -3 -17 0.13565 2.69163   2
   2   3  18 79.4375 3.75948   5
  -2  -3 -18 87.5239 4.93100   4
  -2  -3 -18 98.4957 4.32400   2
  -2   3 -18 95.7730 4.08607   2
  -2   3 -18 94.8792 4.27513   4
  -2   3 -19-1.28210 2.90338   2
  -2   3 -19 1.22366 3.01154   4
   2   3  19 3.88753 2.54334   5
  -2  -3 -19 1.50188 2.95322   2
  -2  -3 -19-6.76458 3.92120   4
  -2   3 -20 9.79157 3.26673   4
   2   3  20 7.90815 2.79052   5
  -2  -3 -20 4.44741 3.29286   2
  -2   3 -20 13.3277 3.10915   2
  -2  -3 -20 11.9010 4.22980   4
   2   3  21 0.58739 2.99891   5
  -2   3 -21-2.17530 3.57227   4
  -2  -3 -21-8.17336 4.38419   4
  -2   3 -22-5.32922 3.86516   4
  -2  -3 -22 2.87491 4.35870   4
   2   3  22 3.97471 3.22201   5
  -2   3 -22-3.83193 3.25181   2
  -2  -3 -22-0.08097 3.48918   2
  -2  -3 -23-7.08197 3.73277   2
  -2   3 -23-0.77557 3.36382   2
   2   3  23-3.60676 3.39067   5
  -2   3 -23-6.78417 3.95473   4
  -2  -3 -24 24.7176 4.10727   2
  -2  -3 -24 32.0805 4.95801   4
  -2   3 -24 23.6050 4.26835   4
  -2   3 -24 22.8841 3.69526   2
  -2   3 -25 31.0927 4.52494   4
  -2  -3 -25 27.0134 5.11000   4
  -2  -3 -25 30.2717 4.22350   2
  -2  -3 -26 9.54357 5.08535   4
  -2   3 -26 9.36121 4.37783   4
  -2  -3 -27-2.06252 5.23955   4
  -2   3 -27 3.27627 4.46809   4
  -2  -3 -28-2.05707 5.47545   4
  -2   3 -28 5.65966 4.77139   4
   2  -4 -29 28.1464 6.59177   4
   2   4 -29 19.0868 5.97635   4
   2  -4 -28 7.03691 6.09136   4
   2   4 -28 4.95229 5.61563   4
   2  -4 -27 43.6299 6.40776   4
   2   4 -27 52.2616 6.06535   4
   2  -4 -26 45.5322 6.20791   4
  -2   4  26 45.6256 5.62742   5
   2   4 -26 51.0947 5.58770   4
   2  -4 -25 89.8040 6.70613   4
  -2   4  25 88.1366 6.02217   5
   2   4 -25 82.2214 6.10083   4
   2  -4 -24 64.2194 6.14888   4
  -2   4  24 61.6535 5.46729   5
   2   4 -24 82.8287 5.75024   4
   2  -4 -23 2.59091 4.75833   4
  -2   4  23 2.72510 4.35878   5
   2   4 -23 4.40779 4.31588   4
   2  -4 -22 20.5299 4.84609   4
  -2   4  22 16.8531 4.21147   5
  -2   4  22 16.5948 2.51795   2
   2   4 -22 21.2628 4.43948   4
   2  -4 -21 9.88243 4.41107   4
  -2   4  21 4.60336 3.84699   5
  -2   4  21 5.94707 2.23081   2
   2   4 -21 2.64932 4.00505   4
   2  -4 -20 3.38824 4.02870   4
  -2   4  20 9.12545 3.82432   5
  -2   4  20 4.20468 2.10145   2
   2   4 -20 3.31797 3.76076   4
  -2   4  19 11.8657 2.15317   2
   2  -4 -19 23.0831 4.20623   4
   2   4 -19 8.48356 1.50739   2
  -2   4  19 23.1813 3.79400   5
   2   4 -19 15.9983 3.76573   4
  -2   4  18 7.10905 1.88005   2
  -2  -4  18 8.54946 3.97828   4
   2  -4 -18 8.94881 3.73688   4
   2   4 -18 2.30507 1.38028   2
  -2   4  18 8.01081 3.35240   5
   2   4 -18 3.54285 3.36213   4
  -2   4  17 13.9844 1.78522   2
  -2  -4  17 11.2257 3.66589   4
   2  -4 -17 15.5561 3.60660   4
   2   4 -17 8.71439 1.29861   2
  -2   4  17 16.5432 3.22449   5
   2   4 -17 17.8039 3.32634   4
  -2   4  16 93.6204 3.24736   2
   2  -4 -16 104.312 4.95346   4
  -2  -4  16 114.918 4.98356   4
   2   4 -16 85.8651 2.72401   2
  -2   4  16 102.969 4.52912   5
   2   4 -16 100.349 4.53233   4
   2   4 -15 220.198 5.83569   2
  -2  -4  15 259.362 7.62181   4
   2  -4 -15 240.756 7.71214   4
  -2   4  15 227.778 6.25633   2
  -2   4  15 238.856 7.28779   5
   2   4 -15 244.419 7.44303   4
   2   4 -14 130.166 3.54156   2
  -2  -4  14 146.531 5.29913   4
  -2   4  14 128.280 3.98234   2
  -2   4  14 137.288 4.97504   5
   2   4 -14 142.487 5.17643   4
   2   4 -13 50.4060 1.70963   2
  -2  -4  13 58.6429 3.64498   4
  -2   4  13 57.6118 2.25253   2
  -2   4  13 56.1943 3.23864   5
   2   4 -13 58.3833 3.31067   4
   2   4 -12 104.768 2.89102   2
   2   4 -12 119.046 4.43849   4
  -2   4  12 117.893 4.37928   5
  -2   4  12 102.056 3.36367   2
  -2  -4  12 113.773 4.50221   4
   2   4 -11 7.45236 2.56526   4
  -2  -4  11 6.31033 2.70301   4
  -2   4  11 4.92413 2.66826   5
  -2   4  11 9.73507 1.53135   2
  -2   4  10 567.466 15.0189   5
  -2  -4  10 582.194 15.0297   4
   2  -4 -10 575.429 15.0056   1
  -2   4   9 1137.68 28.2483   5
  -2  -4   9 1102.30 28.2336   4
   2  -4  -9 1157.19 28.2774   1
  -2   4   8 24.7961 2.50556   5
  -2  -4   8 30.5319 2.60172   4
   2  -4  -8 27.4040 2.16835   1
  -2   4   7 264.602 7.44253   5
  -2  -4   7 257.640 7.43183   4
   2  -4  -7 268.361 7.27753   1
  -2   4   6 845.386 21.1031   5
   2  -4  -6 839.051 20.9629   1
  -2  -4   6 841.143 21.0891   4
  -2   4   5 47.8585 2.65771   3
  -2   4   5 60.2616 2.92450   5
   2  -4  -5 52.3064 2.34527   1
  -2  -4   5 48.3204 2.40986   6
  -2  -4   5 66.0983 2.91260   4
  -2   4   4 193.871 5.36518   3
   2   4  -4 161.852 4.56565   2
   2  -4  -4 186.764 5.01754   1
  -2  -4   4 166.800 5.19949   4
  -2   4   4 185.172 5.36314   5
  -2  -4   4 171.091 5.00188   6
  -2   4   3 1.45141 2.11198   5
   2  -4  -3-0.59147 1.96302   5
  -2   4   3-1.40429 2.00275   3
   2   4  -3 0.92381 1.09169   2
   2  -4  -3 1.52445 1.64758   1
   2   4  -3 0.26052 1.53519   1
  -2  -4   3 0.94339 1.50917   6
   2   4  -3 1.73498 1.82280   6
   2   4  -2 56.1754 2.04185   2
   2  -4  -2 54.2221 2.55097   3
  -2   4   2 56.0773 2.73927   3
  -2   4   2 62.4865 3.08177   5
   2  -4  -2 53.4296 2.66881   5
   2   4  -2 56.9306 2.58093   6
  -2  -4   2 56.5429 2.41541   6
   2  -4  -2 62.8000 2.41435   1
   2   4  -2 41.9226 2.37657   1
   2  -4  -1 1046.33 24.0833   5
   2   4  -1 1016.73 23.7436   2
   2  -4  -1 1034.06 24.1420   3
  -2   4   1 1049.00 24.1617   3
  -2  -4   1 978.919 23.9136   6
   2   4  -1 1007.58 23.9630   6
   2  -4  -1 974.682 23.9121   1
   2   4   0 483.143 11.5530   2
   2   4   0 466.659 11.7297   6
  -2   4   0 480.671 11.9607   3
   2  -4   0 451.361 11.9879   3
   2  -4   0 480.072 11.8353   5
   2   4   0 401.690 11.6122   1
  -2  -4  -1 182.100 4.80036   2
   2   4   1 165.122 4.75633   2
   2  -4   1 189.643 5.16705   3
  -2   4  -1 166.113 5.09384   3
   2   4   1 151.956 4.76874   1
  -2  -4  -2 10.4759 1.71810   2
   2   4   2 10.4881 1.45184   2
   2  -4   2 10.5505 1.82137   3
   2   4   2 10.1126 1.41063   1
  -2  -4  -3 790.214 18.9432   2
   2   4   3 735.244 18.9467   2
   2   4   4 360.025 9.63838   2
  -2  -4  -4 379.276 9.62123   2
  -2  -4  -5 1290.96 31.6940   2
  -2  -4  -6 38.3381 2.25388   2
  -2  -4  -7 6.49501 1.90132   2
  -2   4  -8 184.099 4.85415   4
  -2  -4  -8 188.803 5.46983   2
   2  -4   8 180.679 4.74292   6
  -2   4  -9 435.835 11.1058   4
  -2  -4  -9 454.960 11.6061   2
  -2   4 -10 33.3236 1.95675   4
   2   4  10 27.0288 1.51266   5
   2   4  10 37.4259 2.50417   2
  -2  -4 -10 38.9805 2.67788   2
  -2   4 -11 526.489 13.0162   4
   2   4  11 491.604 12.7128   5
   2   4  11 530.787 13.4906   2
  -2  -4 -11 546.403 13.4289   2
  -2   4 -12 2.57115 1.75349   4
   2   4  12 2.79146 1.33507   5
   2   4  12 3.41191 1.98380   2
  -2   4 -12 2.53175 2.11490   2
  -2  -4 -12 5.66900 2.20689   2
  -2   4 -13 16.4707 1.96764   4
   2   4  13 15.6538 1.48723   5
  -2   4 -13 10.1247 2.20253   2
   2   4  13 13.9059 2.30501   2
  -2  -4 -13 19.6235 2.44398   2
  -2   4 -14 1.50656 2.02976   4
   2   4  14 0.64946 1.59377   5
  -2   4 -14 0.89524 2.21848   2
   2   4  14 5.39140 2.15608   2
  -2  -4 -14 1.43425 2.26149   2
  -2   4 -15 105.555 4.04278   4
   2   4  15 103.185 3.63506   5
   2   4  15 119.152 4.38836   2
  -2   4 -15 115.456 4.22449   2
  -2  -4 -15 117.234 4.26591   2
  -2   4 -16 4.97749 2.44476   4
   2   4  16 6.58947 2.03465   5
   2   4  16 7.24667 2.58590   2
  -2   4 -16 7.37572 2.56715   2
  -2  -4 -16 0.98138 2.68984   2
  -2   4 -17 220.398 6.84449   4
   2   4  17 206.557 6.41913   5
  -2   4 -17 230.353 6.89791   2
   2   4  17 236.024 7.14473   2
  -2  -4 -17 243.443 7.09800   2
  -2   4 -18-6.25909 2.93720   4
   2   4  18-5.70246 2.44728   5
  -2   4 -18-2.68871 2.78595   2
   2   4  18-1.33171 2.94002   2
  -2  -4 -18 0.62249 3.09916   2
  -2   4 -19 17.8124 3.06212   2
   2   4  19 16.2710 3.29222   2
  -2   4 -19 20.7737 3.25695   4
  -2  -4 -19 25.1975 3.41482   2
   2   4  19 16.7498 2.69874   5
  -2  -4 -19 25.0594 4.46582   4
  -2   4 -20 67.2499 3.97524   2
  -2  -4 -20 65.2303 5.31693   4
  -2   4 -20 60.1460 4.23037   4
   2   4  20 55.6471 3.50429   5
  -2  -4 -20 73.5240 4.25739   2
  -2   4 -21-7.25652 3.43017   2
   2   4  21-5.54992 3.06166   5
  -2  -4 -21-5.54563 4.54945   4
  -2  -4 -21-2.38681 3.62420   2
  -2   4 -22 171.293 6.04135   2
  -2  -4 -22 162.486 7.34078   4
  -2   4 -22 156.038 6.19946   4
   2   4  22 147.151 5.66966   5
  -2  -4 -22 174.590 6.36587   2
  -2   4 -23-6.26747 3.66598   4
  -2  -4 -23-8.08705 3.91979   2
  -2   4 -23-6.90139 3.52966   2
  -2  -4 -23-5.06242 4.60571   4
  -2   4 -24 6.94212 3.80910   4
  -2   4 -24 4.84623 3.42253   2
  -2  -4 -24 6.45827 4.87085   4
  -2   4 -25 2.05057 3.96441   4
  -2  -4 -25 0.06590 4.88679   4
  -2   4 -26 23.8495 4.50728   4
  -2  -4 -26 30.3357 5.47585   4
  -2   4 -27 12.1938 4.57198   4
  -2  -4 -27 15.7455 5.59960   4
  -2   4 -28 99.9917 6.13947   4
  -2  -4 -28 108.953 7.20076   4
   2   5 -29-1.26706 5.79814   4
   2  -5 -29 8.47169 6.51402   4
   2   5 -28 51.5069 6.39174   4
   2  -5 -28 53.1041 6.89433   4
   2   5 -27 78.8630 6.54758   4
   2  -5 -27 84.5488 7.21650   4
  -2   5  26 1.40502 4.95346   5
   2  -5 -26-4.27437 5.76730   4
   2   5 -25 27.5133 5.09637   4
  -2   5  25 30.8782 5.26406   5
   2  -5 -25 31.0519 5.87164   4
   2   5 -24-9.54470 4.71184   4
  -2   5  24-4.17876 4.68572   5
   2  -5 -24-0.46432 5.19912   4
   2   5 -23-3.90814 4.46095   4
  -2   5  23 2.98035 4.41577   5
  -2   5  23 1.67546 2.47155   2
   2  -5 -23 3.55492 4.89600   4
   2   5 -22 18.5402 4.35850   4
  -2   5  22 14.4171 4.25721   5
  -2   5  22 12.8156 2.59002   2
   2  -5 -22 17.9374 4.90615   4
   2   5 -21-0.23548 4.08271   4
  -2   5  21 0.52596 4.04048   5
  -2   5  21-1.40667 2.34020   2
   2  -5 -21 0.06805 4.55475   4
  -2   5  20 40.1465 2.65797   2
   2   5 -20 47.5538 4.50641   4
   2   5 -20 37.0361 1.95261   2
  -2   5  20 50.8035 4.44123   5
   2  -5 -20 47.2054 4.76784   4
  -2   5  19 58.1224 2.80874   2
   2   5 -19 58.3801 4.51284   4
   2   5 -19 45.4077 2.10920   2
  -2   5  19 51.7153 4.31737   5
   2  -5 -19 58.8922 5.00015   4
  -2  -5  19 62.6740 5.04107   4
  -2   5  18 192.029 5.71643   2
   2   5 -18 215.616 7.21803   4
   2   5 -18 184.687 5.17060   2
  -2   5  18 209.980 7.00977   5
  -2  -5  18 215.008 7.39451   4
   2  -5 -18 212.295 7.54568   4
   2   5 -17 107.339 5.03132   4
  -2   5  17 113.717 4.95754   5
   2   5 -17 97.3506 3.01603   2
  -2   5  17 101.288 3.61501   2
  -2  -5  17 114.128 5.28222   4
   2  -5 -17 111.284 5.60128   4
   2   5 -16 91.0685 2.81276   2
   2   5 -16 100.291 4.70800   4
  -2   5  16 94.5495 3.41580   2
  -2   5  16 101.081 4.62642   5
   2  -5 -16 125.844 5.42328   4
  -2  -5  16 99.7889 4.90294   4
   2   5 -15 23.5882 1.35708   2
   2   5 -15 28.2622 3.07966   4
  -2   5  15 23.2928 1.96054   2
  -2   5  15 26.8439 3.15013   5
  -2  -5  15 26.9000 3.51216   4
   2   5 -14 7.47315 1.10733   2
   2   5 -14 8.96686 2.69731   4
  -2  -5  14 4.58682 2.90191   4
  -2   5  14 5.78838 2.70361   5
  -2   5  14 6.80381 1.60842   2
   2   5 -13 47.0045 3.15690   4
  -2  -5  13 45.8739 3.35643   4
  -2   5  13 47.5907 3.24361   5
  -2   5  13 33.4092 2.02212   2
   2  -5 -13 41.9383 2.99991   1
   2   5 -12 4.97078 2.47651   4
  -2  -5  12 3.43433 2.71346   4
   2  -5 -12-0.60009 2.25522   1
  -2   5  12 0.43381 1.46428   2
  -2   5  12 2.25898 2.51732   5
   2  -5 -11 33.2276 2.78609   1
  -2   5  11 33.6926 3.13840   5
   2   5 -11 36.2212 2.90228   4
  -2  -5  11 39.2037 3.17902   4
   2  -5 -10 119.714 4.38982   1
  -2   5  10 117.572 4.43830   5
  -2  -5  10 107.481 4.46271   4
   2   5 -10 114.586 4.38933   4
   2  -5  -9 21.3570 2.34095   1
  -2   5   9 14.9618 2.53009   5
   2  -5  -9 16.1824 2.29321   5
  -2  -5   9 18.9287 2.81874   4
   2  -5  -8 78.7095 3.25191   1
  -2  -5   8 86.0850 3.56660   4
   2  -5  -8 80.3967 3.26265   5
  -2   5   8 79.0593 3.59414   5
  -2  -5   7 103.756 3.71834   6
   2  -5  -7 109.189 3.71153   1
  -2  -5   7 102.875 3.95619   4
  -2   5   7 110.148 4.01542   5
  -2   5   6 8.56667 1.83151   3
  -2  -5   6 9.63835 2.25365   4
   2  -5  -6 8.49464 1.73167   1
  -2   5   6 8.27887 2.21861   5
  -2  -5   6 11.6889 1.72295   6
  -2  -5   5 89.5440 3.22083   6
  -2  -5   5 89.3337 3.48482   4
  -2   5   5 102.413 3.69621   5
  -2   5   5 91.2598 3.56412   3
   2  -5  -5 82.1442 3.22482   1
   2  -5  -4 2404.02 57.5998   1
  -2  -5   4 2375.36 57.5554   6
  -2   5   4 2375.73 57.6902   5
  -2   5   4 2378.03 57.7400   3
   2   5  -4 2294.63 57.6087   1
   2  -5  -3 238.472 6.43928   1
  -2   5   3 213.935 6.56637   3
   2  -5  -3 219.200 6.50121   5
  -2   5   3 245.848 6.71817   5
   2   5  -3 236.041 6.49972   6
  -2  -5   3 248.993 6.42170   6
   2   5  -3 208.044 6.35741   1
   2   5  -2 2026.02 48.8769   1
   2  -5  -2 2014.34 48.9110   1
   2   5  -2 1996.18 48.6184   2
  -2   5   2 1932.61 48.9884   3
   2  -5  -2 1982.45 48.9898   5
  -2  -5   2 2101.32 48.8737   6
   2   5  -2 1974.47 48.9109   6
   2   5  -1 172.096 5.20416   1
   2  -5  -1 183.238 5.26226   1
   2  -5  -1 165.929 5.33759   3
  -2   5   1 168.288 5.37483   3
   2   5  -1 169.870 5.33351   6
   2   5  -1 192.875 4.93006   2
   2  -5  -1 189.963 5.39629   5
   2   5   0 969.596 22.8429   2
   2   5   0 895.605 22.9894   1
  -2   5   0 882.009 23.1305   3
   2  -5   0 948.017 23.1973   3
   2  -5   1 6.54464 1.76183   3
   2   5   1 4.17510 1.47620   2
   2   5   1 3.46380 1.52136   1
  -2  -5  -1 4.13845 1.57384   2
   2  -5   2 6.90049 1.80079   3
   2   5   2 4.64055 1.40153   1
  -2  -5  -2 3.52240 1.64972   2
   2   5   2 5.10194 1.36009   2
   2   5   3 1535.59 39.0970   1
   2   5   3 1605.37 39.0021   2
  -2  -5  -3 1640.22 39.0018   2
   2   5   4 53.4376 2.48518   2
  -2  -5  -4 57.1435 2.63242   2
   2  -5   5 2028.19 50.6118   4
  -2  -5  -5 2192.25 51.1694   2
   2   5   5 1972.07 51.1662   2
  -2   5  -5 2208.93 50.6926   6
  -2  -5  -6 466.777 11.8741   2
   2  -5   6 453.478 11.2368   4
  -2  -5  -7 754.530 18.0637   2
   2  -5   7 700.609 17.4596   4
  -2  -5  -8 0.46666 2.35775   1
   2  -5   8 6.21325 1.39777   4
  -2  -5  -8 4.02665 2.02793   2
  -2  -5  -9 282.654 7.81464   2
   2  -5   9 273.760 7.07987   6
   2   5  10 595.193 15.1452   2
   2  -5  10 562.307 14.4864   6
  -2  -5 -10 638.234 15.1797   2
   2  -5  11 57.5902 2.27040   6
  -2   5 -11 62.0204 2.49623   4
   2   5  11 63.4008 3.00962   2
  -2  -5 -11 66.0661 3.05291   2
   2   5  11 53.6169 2.03702   5
   2   5  12 2.13742 1.28655   5
   2   5  12 3.19712 1.97444   2
  -2   5 -12 3.40431 1.64318   4
  -2  -5 -12 6.27190 2.20975   2
   2   5  13 50.1705 2.93978   2
   2   5  13 40.4840 1.96957   5
  -2   5 -13 49.0791 2.46121   4
  -2  -5 -13 53.3604 2.98689   2
  -2   5 -14 85.6161 3.67198   2
   2   5  14 86.0478 3.65734   2
   2   5  14 74.4598 2.76011   5
  -2   5 -14 82.8226 3.28554   4
  -2  -5 -14 80.6985 3.67235   2
  -2   5 -15 35.7319 3.46470   2
   2   5  15 31.6710 3.44138   2
  -2   5 -15 32.3015 3.11213   4
  -2  -5 -15 35.9112 3.48519   2
   2   5  16-5.81703 2.73424   2
  -2   5 -16-4.38874 2.66677   2
   2   5  16-1.39994 1.90492   5
  -2   5 -16 2.01541 2.35835   4
  -2  -5 -16-3.29965 2.79963   2
  -2   5 -17 39.8442 3.33584   2
   2   5  17 49.8901 3.47212   2
   2   5  17 21.2068 2.46461   5
  -2   5 -17 41.0377 3.04661   4
  -2  -5 -17 42.9434 3.45229   2
   2   5  18 79.9300 4.20897   2
  -2   5 -18 87.5838 4.06125   2
  -2   5 -18 84.6291 3.86110   4
  -2  -5 -18 89.9703 4.26659   2
   2   5  19 48.7244 3.87079   2
  -2   5 -19 52.0948 3.67531   2
  -2   5 -19 44.4975 3.58780   4
  -2  -5 -19 53.6365 3.99777   2
  -2  -5 -20 134.163 6.61932   4
  -2   5 -20 126.264 5.25858   4
  -2   5 -20 135.267 5.28239   2
   2   5  20 130.766 5.37267   2
   2   5  20 105.861 4.61246   5
  -2  -5 -20 149.652 5.63043   2
  -2  -5 -21 3.90096 3.72253   2
   2   5  21 5.17560 3.43913   2
  -2   5 -21 8.44546 3.44897   2
  -2  -5 -21 10.8216 4.83529   4
  -2   5 -21 1.17346 3.41330   4
   2   5  21 5.60579 2.86975   5
  -2   5 -22-0.90729 3.48524   4
  -2  -5 -22-2.06399 4.95468   4
  -2   5 -22-3.99891 3.37285   2
   2   5  22 3.87392 2.95459   5
  -2   5 -23 6.75803 3.66376   4
  -2  -5 -23 3.01186 4.97479   4
  -2   5 -23-0.23716 3.43944   2
   2   5  23 5.53726 3.04838   5
  -2   5 -24 2.68277 3.84780   4
  -2   5 -24 3.05973 3.42555   2
  -2  -5 -24-1.96232 5.02628   4
  -2   5 -25 1.03870 3.96357   4
  -2  -5 -25 8.19094 5.17816   4
  -2   5 -26 1.94344 4.10392   4
  -2  -5 -26-1.28158 5.30344   4
  -2   5 -27 4.35336 4.37507   4
  -2  -5 -27 6.41247 5.68983   4
  -2   5 -28 6.45553 4.59966   4
  -2  -5 -28 11.0218 6.02966   4
   2   6 -29 19.1118 5.73353   4
   2  -6 -29 15.8834 6.79077   4
   2   6 -28 17.2805 5.69583   4
   2  -6 -28 4.34253 6.36089   4
   2   6 -27 17.1213 5.35333   4
   2  -6 -27 28.9770 6.29076   4
  -2   6  26-10.8724 5.28180   5
   2   6 -26-6.50693 5.20850   4
   2  -6 -26 0.28561 5.01094   1
   2  -6 -26-0.25617 5.72196   4
   2  -6 -25 40.2290 5.46647   1
   2   6 -25 38.8341 5.45036   4
  -2   6  25 42.9944 3.38732   2
  -2   6  25 32.9240 5.35253   5
   2  -6 -25 54.7925 6.38586   4
   2  -6 -24 1.82707 4.61386   1
   2   6 -24-4.92811 4.76726   4
  -2   6  24-0.59377 2.77911   2
  -2   6  24-0.46909 4.73663   5
   2  -6 -24-9.73965 5.62629   4
   2  -6 -23 9.14072 4.49059   1
   2   6 -23 2.63020 4.63070   4
  -2   6  23 5.84438 2.72076   2
  -2   6  23 6.97141 4.57682   5
   2  -6 -23 5.11509 5.18915   4
   2  -6 -22 185.334 8.03897   4
   2  -6 -22 168.068 7.84115   1
   2   6 -22 200.964 7.50896   4
  -2   6  22 181.305 5.72095   2
  -2   6  22 185.884 7.31126   5
   2   6 -22 166.110 4.87998   2
   2  -6 -21 92.9374 6.13815   4
   2  -6 -21 77.0322 5.49092   1
   2   6 -21 95.5427 5.57039   4
  -2   6  21 85.9482 3.75005   2
  -2   6  21 89.4382 5.41545   5
   2   6 -21 83.5066 2.92961   2
   2  -6 -20 34.4880 5.12576   4
  -2  -6  20 30.2120 4.79037   4
   2  -6 -20 31.1433 4.53614   1
   2   6 -20 31.2277 4.34108   4
  -2   6  20 31.8989 2.64211   2
  -2   6  20 32.9213 4.20957   5
   2   6 -20 27.6485 1.86553   2
   2  -6 -19 77.4449 5.00750   1
   2   6 -19 90.3901 5.04921   4
   2   6 -19 76.7139 2.66825   2
  -2   6  19 74.2575 3.43436   2
  -2   6  19 80.4121 4.78901   5
   2  -6 -19 76.8697 5.48609   4
  -2  -6  19 85.0687 5.32891   4
  -2  -6  18-1.10739 3.99808   4
   2  -6 -18 2.36165 3.90210   4
   2  -6 -18 7.31554 3.53079   1
   2   6 -18 6.27929 3.45747   4
   2   6 -18 5.24746 1.41352   2
[truncated: 2,138,253 more chars]
