# Supplementary material for: Carbon Dioxide Capture and Functionalization from a Molecular Ti(III) Oxo Anion
Source: Angew Chem Int Ed Engl. 2025 Aug 25;64(40):e202511532. doi: 10.1002/anie.202511532 (PMC12462757; doi:10.1002/anie.202511532)
Supplement: Supplementary file 2 — Supporting Information [file ANIE-64-e202511532-s001.zip › 4.cif]

data_90188_cmpd4

#Crystallographer: Michael R. Gau

_audit_creation_date               2024-10-31
_audit_creation_method
;
Olex2 1.5
(compiled 2021.10.07 svn.r9718050b for OlexSys, GUI svn.r6410)
;
_shelx_SHELXL_version_number       '2019/3'
_publ_section_references
;
Dolomanov, O.V., Bourhis, L.J., Gildea, R.J, Howard, J.A.K. & Puschmann, H.
 (2009), J. Appl. Cryst. 42, 339-341.

Sheldrick, G.M. (2015). Acta Cryst. A71, 3-8.

Sheldrick, G.M. (2015). Acta Cryst. C71, 3-8.
;
_chemical_formula_moiety          
 'C45 H62 N2 O3 P2 Ti, C18 H36 K N2 O6, 0.75(C4 H10 O), 0.25(C7 H8)'
_chemical_formula_sum              'C67.75 H107.50 K N4 O9.75 P2 Ti'
_chemical_formula_weight           1283.01
_chemical_absolute_configuration   .

loop_
  _atom_type_symbol
  _atom_type_description
  _atom_type_scat_dispersion_real
  _atom_type_scat_dispersion_imag
  _atom_type_scat_source
 'C' 'C' 0.0181 0.0091 'International Tables Vol C Tables 4.2.6.8 and 6.1.1.4'
 'H' 'H' 0.0000 0.0000 'International Tables Vol C Tables 4.2.6.8 and 6.1.1.4'
 'K' 'K' 0.3868 1.0657 'International Tables Vol C Tables 4.2.6.8 and 6.1.1.4'
 'N' 'N' 0.0311 0.0180 'International Tables Vol C Tables 4.2.6.8 and 6.1.1.4'
 'O' 'O' 0.0492 0.0322 'International Tables Vol C Tables 4.2.6.8 and 6.1.1.4'
 'P' 'P' 0.2955 0.4335 'International Tables Vol C Tables 4.2.6.8 and 6.1.1.4'
 'Ti' 'Ti' 0.2191 1.8069 'International Tables Vol C Tables 4.2.6.8 and 6.1.1.4'

_shelx_space_group_comment
;
The symmetry employed for this shelxl refinement is uniquely defined
by the following loop, which should always be used as a source of
symmetry information in preference to the above space-group names.
They are only intended as comments.
;
_space_group_crystal_system        'orthorhombic'
_space_group_IT_number             29
_space_group_name_H-M_alt          'P c a 21'
_space_group_name_Hall             'P 2c -2ac'
loop_
  _space_group_symop_operation_xyz
 'x, y, z'
 '-x, -y, z+1/2'
 'x+1/2, -y, z'
 '-x+1/2, y, z+1/2'

_cell_length_a                     18.85680(10)
_cell_length_b                     31.4188(2)
_cell_length_c                     23.84220(10)
_cell_angle_alpha                  90
_cell_angle_beta                   90
_cell_angle_gamma                  90
_cell_volume                       14125.50(13)
_cell_formula_units_Z              8
_cell_measurement_reflns_used      90982
_cell_measurement_temperature      100
_cell_measurement_theta_max        74.0920
_cell_measurement_theta_min        2.7940
_shelx_estimated_absorpt_T_max     0.793
_shelx_estimated_absorpt_T_min     0.605
_exptl_absorpt_coefficient_mu      2.428
_exptl_absorpt_correction_T_max    1.00000
_exptl_absorpt_correction_T_min    0.81798
_exptl_absorpt_correction_type     multi-scan
_exptl_absorpt_process_details     'SCALE3 ABSPACK'
_exptl_crystal_colour              orange
_exptl_crystal_colour_primary      orange
_exptl_crystal_density_diffrn      1.207
_exptl_crystal_description         block
_exptl_crystal_F_000               5528
loop_
  _exptl_crystal_face_index_h
  _exptl_crystal_face_index_k
  _exptl_crystal_face_index_l
  _exptl_crystal_face_perp_dist
 3 10 13 0.0502
 8 15 0 0.0578
 7 10 -10 0.0526
 1 -3 -15 0.0475
 -5 -14 -10 0.0488
 -8 -15 0 0.0578
 -6 -7 12 0.0660
 -5 -18 -3 0.0552
 -2 -8 14 0.0584
 5 18 2 0.0500
 -1 -5 -15 0.0494
 3 10 -13 0.0418
 5 18 -4 0.0435
 -3 -19 -3 0.0526
 1 -10 14 0.0600
 -1 7 -15 0.0503
 2 20 -1 0.0501
 0 -20 0 0.0584
 3 -10 13 0.0641
 1 20 3 0.0527
 -3 8 -14 0.0599
 3 -19 3 0.0672
 -1 20 3 0.0581
 3 -18 -6 0.0618
 -7 3 -12 0.0737
 0 13 12 0.0618
 -11 -10 0 0.0674
 -6 3 13 0.0697
 12 -6 0 0.1103
 6 -9 -12 0.0645
 6 0 -13 0.0562

_exptl_crystal_size_max            0.225
_exptl_crystal_size_mid            0.116
_exptl_crystal_size_min            0.103
loop_
  _exptl_oxdiff_crystal_face_indexfrac_h
  _exptl_oxdiff_crystal_face_indexfrac_k
  _exptl_oxdiff_crystal_face_indexfrac_l
  _exptl_oxdiff_crystal_face_x
  _exptl_oxdiff_crystal_face_y
  _exptl_oxdiff_crystal_face_z
 2.9661 10.4842 12.7265 -0.0024 -0.0086 -1.0000
 7.9592 15.4993 -0.0274 0.1940 0.8091 -0.5547
 7.0746 10.0634 -10.0698 0.2314 0.9638 0.1326
 1.2975 -3.0927 -15.2065 0.1208 0.5021 0.8563
 -5.1322 -13.5401 -9.5750 -0.0688 -0.2882 0.9551
 -7.9592 -15.4993 0.0274 -0.1940 -0.8091 0.5547
 -5.9562 -7.0089 12.4372 -0.2180 -0.9078 -0.3582
 -5.2108 -18.0881 -2.7777 -0.3659 -0.5977 0.7134
 -2.2352 -7.6819 14.0608 -0.4520 -0.7373 -0.5021
 5.2548 18.2366 1.9737 0.3850 0.6288 -0.6755
 -1.3373 -4.7141 -14.9578 0.1816 0.2958 0.9378
 3.0204 10.4122 -12.7559 0.4900 0.7994 0.3477
 5.1339 17.7875 -3.9210 0.4893 0.7988 -0.3501
 -2.6728 -19.4848 -3.0749 -0.5327 -0.4554 0.7133
 0.8503 -9.6809 13.5847 -0.6636 -0.5666 -0.4884
 -1.3217 6.7343 -14.5156 0.5954 0.5082 0.6223
 2.2165 20.0484 -0.5384 0.6458 0.5519 -0.5275
 -0.0709 -20.3959 0.0760 -0.7519 -0.4086 0.5174
 3.0052 -10.0989 12.9024 -0.7685 -0.4170 -0.4853
 0.7673 19.9967 2.8781 0.6463 0.3513 -0.6774
 -3.1931 7.9889 -13.6585 0.7142 0.3875 0.5829
 3.2305 -19.2276 3.1643 -0.9264 -0.2746 0.2576
 -1.2027 19.8741 3.1142 0.7310 0.2169 -0.6469
 3.1651 -18.2498 -5.6194 -0.7156 0.0184 0.6982
 -7.3926 3.3852 -12.0629 0.7131 -0.0190 0.7008
 0.3347 13.3116 11.7086 0.2474 -0.0870 -0.9650
 -10.7738 -9.6791 -0.2339 0.1604 -0.8641 0.4771
 -5.6270 3.4484 13.4906 0.1322 -0.7144 -0.6871
 11.6584 -6.1942 0.2730 -0.7900 0.6062 -0.0924
 5.9240 -9.0499 -11.6664 -0.3890 0.5652 0.7275
 6.4959 -0.3085 -13.1157 -0.0649 0.8193 0.5697

_diffrn_reflns_av_R_equivalents    0.0925
_diffrn_reflns_av_unetI/netI       0.0408
_diffrn_reflns_Laue_measured_fraction_full  1.000
_diffrn_reflns_Laue_measured_fraction_max  1.000
_diffrn_reflns_limit_h_max         23
_diffrn_reflns_limit_h_min         -23
_diffrn_reflns_limit_k_max         38
_diffrn_reflns_limit_k_min         -39
_diffrn_reflns_limit_l_max         28
_diffrn_reflns_limit_l_min         -29
_diffrn_reflns_number              291608
_diffrn_reflns_point_group_measured_fraction_full  0.951
_diffrn_reflns_point_group_measured_fraction_max  0.948
_diffrn_reflns_theta_full          67.684
_diffrn_reflns_theta_max           74.503
_diffrn_reflns_theta_min           2.733
_diffrn_ambient_environment        N~2~
_diffrn_ambient_temperature        100
_diffrn_detector                   'HPC area detector'
_diffrn_detector_area_resol_mean   10.0000
_diffrn_detector_type              HyPix-6000HE
_diffrn_measured_fraction_theta_full  1.000
_diffrn_measured_fraction_theta_max  1.000
_diffrn_measurement_details
;
List of Runs (angles in degrees, time in seconds):

  # Type    Start    End  Width  t~exp~   \w     \q     \k     \f   Frames
--------------------------------------------------------------------------
  1  \w    -72.00  26.00   0.50   23.00    --  -47.42  80.00  89.00  196
  2  \w    -22.00  72.00   0.50   23.00    --   47.42 -80.00 -33.00  188
  3  \w   -115.00 -16.00   0.50   23.00    --  -90.00  80.00  89.00  198
  4  \w   -115.00 -16.00   0.50   23.00    --  -90.00  80.00  89.00  198
  5  \w     41.00 138.00   0.50   23.00    --  113.25 -80.00 -33.00  194
  6  \w    100.00 178.00   0.50   23.00    --  113.25  80.00  89.00  156
  7  \w   -120.00 -24.00   0.50   23.00    --  -47.42 -77.00-120.00  192
  8  \w    -45.00  27.00   0.50   23.00    --  -47.42  37.00 -30.00  144
  9  \w   -123.00 -34.00   0.50   23.00    --  -47.42 -22.00 139.50  178
 10  \w    -45.00  27.00   0.50   23.00    --  -47.42  37.00-150.00  144
 11  \w   -120.00 -24.00   0.50   23.00    --  -47.42 -77.00-120.00  192
 12  \w    -28.00  24.00   0.50   23.00    --   47.42 -19.00  60.00  104
 13  \w    -28.00  24.00   0.50   23.00    --   47.42 -19.00-150.00  104
 14  \w    -28.00  24.00   0.50   23.00    --   47.42 -19.00 -30.00  104
 15  \w    -54.00 -17.00   0.50   23.00    --  -90.00  45.00  90.00   74
 16  \w    -54.00 -17.00   0.50   23.00    --  -90.00  45.00   0.00   74
 17  \w    -54.00 -17.00   0.50   23.00    --  -90.00  45.00  30.00   74
 18  \w    -54.00 -17.00   0.50   23.00    --  -90.00  45.00 -60.00   74
 19  \w   -163.00 -78.00   0.50   23.00    --  -90.00 -80.00 -33.00  170
 20  \w     99.00 178.00   0.50   23.00    --  113.25  15.00 -90.00  158
 21  \w     41.00 138.00   0.50   23.00    --  113.25 -80.00-115.07  194
 22  \w     41.00 103.00   0.50   23.00    --  113.25 -77.00 -90.00  124
 23  \w     99.00 178.00   0.50   23.00    --  113.25  15.00-180.00  158
 24  \w     41.00 107.00   0.50   23.00    --  113.25 -80.00 104.68  132
 25  \w     47.00  95.00   0.50   23.00    --  113.25 -77.00-150.00   96
 26  \w    103.00 154.00   0.50   23.00    --  113.25  45.00   0.00  102
 27  \w    100.00 172.00   0.50   23.00    --  113.25  30.00 -60.00  144
 28  \w     41.00  68.00   0.50   23.00    --  113.25 -61.00-180.00   54
 29  \w     45.00  92.00   0.50   23.00    --  113.25 -77.00  60.00   94
 30  \w     41.00  92.00   0.50   23.00    --  113.25 -77.00 -60.00  102
 31  \w    112.00 156.00   0.50   23.00    --  113.25  61.00-120.00   88
 32  \w     45.00 109.00   0.50   23.00    --  113.25 -80.00 152.31  128
 33  \w     87.00 113.00   0.50   23.00    --  113.25 -80.00  97.05   52
 34  \w     58.00  91.00   0.50   23.00    --  113.25 -80.00  48.82   66
 35  \w     90.00 127.00   0.50   23.00    --  113.25 -80.00-115.07   74
 36  \w     43.00  78.00   0.50   23.00    --  113.25 -80.00  97.05   70
 37  \w     41.00  68.00   0.50   23.00    --  113.25 -61.00   0.00   54
 38  \w     41.00  67.00   0.50   23.00    --  113.25 -61.00 150.00   52
 39  \w     42.00  86.00   0.50   23.00    --  113.25 -77.00   0.00   88
 40  \w    149.00 175.00   0.50   23.00    --  113.25  61.00 120.00   52
 41  \w    102.00 139.00   0.50   23.00    --  113.25  61.00 120.00   74
 42  \w     62.00 134.00   0.50   23.00    --  113.25 -80.00  21.33  144
 43  \w    101.00 144.00   0.50   23.00    --  113.25  45.00  60.00   86
 44  \w     47.00 119.00   0.50   23.00    --  113.25 -79.00-173.49  144
 45  \w    100.00 177.00   0.50   23.00    --  113.25  15.00-150.00  154
 46  \w     95.00 137.00   0.50   23.00    --  113.25 -80.00  48.82   84
 47  \w     41.00  66.00   0.50   23.00    --  113.25 -61.00 -60.00   50
 48  \w     80.00 106.00   0.50   23.00    --  113.25 -80.00 -17.96   52
 49  \w    136.00 162.00   0.50   23.00    --  113.25  15.00 -90.00   52
 50  \w    104.00 153.00   0.50   23.00    --  113.25  45.00  90.00   98
 51  \w     47.00  73.00   0.50   23.00    --  113.25 -77.00 -30.00   52
 52  \w    101.00 171.00   0.50   23.00    --  113.25  30.00  60.00  140
 53  \w     42.00  67.00   0.50   23.00    --  113.25 -61.00-150.00   50
 54  \w     41.00  66.00   0.50   23.00    --  113.25 -61.00 120.00   50
;
_diffrn_measurement_device         '\k-geometry diffractometer'
_diffrn_measurement_device_type    'Rigaku XtaLAB Synergy-S'
_diffrn_measurement_method         '\w scans'
_diffrn_orient_matrix_type        
 'CrysAlisPro convention (1999,Acta A55,543-557)'
_diffrn_orient_matrix_UB_11        -0.0476643000
_diffrn_orient_matrix_UB_12        0.0369595000
_diffrn_orient_matrix_UB_13        -0.0195298000
_diffrn_orient_matrix_UB_21        0.0631984000
_diffrn_orient_matrix_UB_22        0.0196936000
_diffrn_orient_matrix_UB_23        -0.0316292000
_diffrn_orient_matrix_UB_31        -0.0202299000
_diffrn_orient_matrix_UB_32        -0.0254940000
_diffrn_orient_matrix_UB_33        -0.0528557000
_diffrn_radiation_monochromator    mirror
_diffrn_radiation_probe            x-ray
_diffrn_radiation_type             'Cu K\a'
_diffrn_radiation_wavelength       1.54184
_diffrn_source                     'micro-focus sealed X-ray tube'
_diffrn_source_type                'PhotonJet (Cu) X-ray Source'
_reflns_Friedel_coverage           0.849
_reflns_Friedel_fraction_full      0.900
_reflns_Friedel_fraction_max       0.894
_reflns_number_gt                  24315
_reflns_number_total               27394
_reflns_special_details
;
 Reflections were merged by SHELXL according to the crystal
 class for the calculation of statistics and refinement.
 
 _reflns_Friedel_fraction is defined as the number of unique
 Friedel pairs measured divided by the number that would be
 possible theoretically, ignoring centric projections and
 systematic absences. Completness statistics refer to single and
 composite reflections containing twin component 1 only.
;
_reflns_threshold_expression       'I > 2\s(I)'
_computing_cell_refinement         'CrysAlisPro 1.171.43.134a (Rigaku OD, 2024)'
_computing_data_collection         'CrysAlisPro 1.171.43.134a (Rigaku OD, 2024)'
_computing_data_reduction          'CrysAlisPro 1.171.43.134a (Rigaku OD, 2024)'
_computing_molecular_graphics      'Olex2 1.5 (Dolomanov et al., 2009)'
_computing_publication_material    'Olex2 1.5 (Dolomanov et al., 2009)'
_computing_structure_refinement    'SHELXL 2019/3 (Sheldrick, 2015)'
_computing_structure_solution      'SHELXT (Sheldrick, 2018)'
_refine_diff_density_max           0.490
_refine_diff_density_min           -0.397
_refine_diff_density_rms           0.054
_refine_ls_abs_structure_details
;
 Refined as an inversion twin.
;
_refine_ls_abs_structure_Flack     0.307(6)
_refine_ls_extinction_coef         .
_refine_ls_extinction_method       none
_refine_ls_goodness_of_fit_ref     1.037
_refine_ls_hydrogen_treatment      constr
_refine_ls_matrix_type             full
_refine_ls_number_parameters       1627
_refine_ls_number_reflns           27394
_refine_ls_number_restraints       223
_refine_ls_R_factor_all            0.0567
_refine_ls_R_factor_gt             0.0484
_refine_ls_restrained_S_all        1.036
_refine_ls_shift/su_max            0.001
_refine_ls_shift/su_mean           0.000
_refine_ls_structure_factor_coef   Fsqd
_refine_ls_weighting_details      
 'w=1/[\s^2^(Fo^2^)+(0.0734P)^2^+7.2919P] where P=(Fo^2^+2Fc^2^)/3'
_refine_ls_weighting_scheme        calc
_refine_ls_wR_factor_gt            0.1243
_refine_ls_wR_factor_ref           0.1317
_refine_special_details
;
 Refined as a 2-component inversion twin.
;
_olex2_refinement_description
;
1. Twinned data refinement
 Scales: 0.693(6)
 0.307(6)
2. Fixed Uiso
 At 1.2 times of:
  All C(H) groups, All C(H,H) groups, All C(H,H,H,H) groups
 At 1.5 times of:
  All C(H,H,H) groups
3. Restrained distances
 O11-C70
 1.41 with sigma of 0.02
 O11-C69
 1.42 with sigma of 0.02
 C71-C70
 1.48 with sigma of 0.02
 C69-C68
 1.5 with sigma of 0.02
 O11-C71 = O11-C68
 2.37 with sigma of 0.04
 C71-C70 \\sim C69-C68
 with sigma of 0.02
 O11-C70 \\sim O11-C69
 with sigma of 0.02
 C71-O11 \\sim O11-C68
 with sigma of 0.04
4. Uiso/Uaniso restraints and constraints
O11 \\sim C68 \\sim C69 \\sim C70 \\sim C71: within 2A with sigma of 0.04 and
sigma for terminal atoms of 0.08 within 2A
O11 \\sim C68 \\sim C69 \\sim C70 \\sim C71 \\sim C68* \\sim C69* \\sim C70*
\\sim C71* \\sim C72* \\sim C73* \\sim C74*: within 2A with sigma of 0.005 and
sigma for terminal atoms of 0.01 within 2A
C66 \\sim C67 \\sim C67*: within 2A with sigma of 0.005 and sigma for terminal
atoms of 0.01 within 2A
5. Rigid body (RIGU) restrains
 O11, C68, C69, C70, C71
 with sigma for 1-2 distances of 0.004 and sigma for 1-3 distances of 0.004
6. Others
 Fixed Sof: H66A(0.75) H66B(0.75) H66C(0.25) H66D(0.25) C67(0.75) H67A(0.75)
 H67B(0.75) H67C(0.75) C67*(0.25) H67D(0.25) H67E(0.25) H67F(0.25) O11(0.5)
 C68(0.5) H68A(0.5) H68B(0.5) H68C(0.5) C69(0.5) H69A(0.5) H69B(0.5) C70(0.5)
 H70A(0.5) H70B(0.5) C71(0.5) H71A(0.5) H71B(0.5) H71C(0.5) C68*(0.5) H68D(0.5)
 H68E(0.5) H68F(0.5) C69*(0.5) C70*(0.5) H70*(0.5) C71*(0.5) H71*(0.5) C72*
 (0.5) H72*(0.5) C73*(0.5) H73*(0.5) C74*(0.5) H74*(0.5)
7.a Free rotating group:
 C68*(C69*,C70*,C71*,C72*,C73*,C74*)
7.b Ternary CH refined with riding coordinates:
 C17(H17), C20(H20), C39(H39), C42(H42), C17'(H17'), C20'(H20'), C39'(H39'),
 C42'(H42')
7.c Secondary CH2 refined with riding coordinates:
 C46(H46A,H46B), C47(H47A,H47B), C48(H48A,H48B), C49(H49A,H49B), C50(H50A,
 H50B), C51(H51A,H51B), C52(H52A,H52B), C53(H53A,H53B), C54(H54A,H54B),
 C55(H55A,H55B), C56(H56A,H56B), C57(H57A,H57B), C58(H58A,H58B), C59(H59A,H59B),
  C60(H60A,H60B), C61(H61A,H61B), C62(H62A,H62B), C63(H63A,H63B), C46'(H46C,
 H46D), C47'(H47C,H47D), C48'(H48C,H48D), C49'(H49C,H49D), C50'(H50C,H50D),
 C51'(H51C,H51D), C52'(H52C,H52D), C53'(H53C,H53D), C54'(H54C,H54D), C55'(H55C,
 H55D), C56'(H56C,H56D), C57'(H57C,H57D), C58'(H58C,H58D), C59'(H59C,H59D),
 C60'(H60C,H60D), C61'(H61C,H61D), C62'(H62C,H62D), C63'(H63C,H63D), C65(H65A,
 H65B), C66(H66A,H66B), C66(H66C,H66D), C69(H69A,H69B), C70(H70A,H70B)
7.d Aromatic/amide H refined with riding coordinates:
 C2(H2), C3(H3), C5(H5), C10(H10), C12(H12), C24(H24), C25(H25), C27(H27),
 C32(H32), C34(H34), C2'(H2'), C3'(H3'), C5'(H5'), C10'(H10'), C12'(H12'),
 C24'(H24'), C25'(H25'), C27'(H27'), C32'(H32'), C34'(H34'), C70*(H70*), C71*
 (H71*), C72*(H72*), C73*(H73*), C74*(H74*)
7.e Idealised Me refined as rotating group:
 C7(H7A,H7B,H7C), C14(H14A,H14B,H14C), C15(H15A,H15B,H15C), C16(H16A,H16B,
 H16C), C18(H18A,H18B,H18C), C19(H19A,H19B,H19C), C21(H21A,H21B,H21C), C22(H22A,
 H22B,H22C), C29(H29A,H29B,H29C), C36(H36A,H36B,H36C), C37(H37A,H37B,H37C),
 C38(H38A,H38B,H38C), C40(H40A,H40B,H40C), C41(H41A,H41B,H41C), C43(H43A,H43B,
 H43C), C44(H44A,H44B,H44C), C7'(H7'A,H7'B,H7'C), C14'(H14D,H14E,H14F),
 C15'(H15D,H15E,H15F), C16'(H16D,H16E,H16F), C18'(H18D,H18E,H18F), C19'(H19D,
 H19E,H19F), C21'(H21D,H21E,H21F), C22'(H22D,H22E,H22F), C29'(H29D,H29E,H29F),
 C36'(H36D,H36E,H36F), C37'(H37D,H37E,H37F), C38'(H38D,H38E,H38F), C40'(H40D,
 H40E,H40F), C41'(H41D,H41E,H41F), C43'(H43D,H43E,H43F), C44'(H44D,H44E,H44F),
 C64(H64A,H64B,H64C), C67(H67A,H67B,H67C), C67*(H67D,H67E,H67F), C68(H68A,H68B,
 H68C), C71(H71A,H71B,H71C), C68*(H68D,H68E,H68F)
;
_atom_sites_solution_hydrogens     geom
_atom_sites_solution_primary       dual

loop_
  _atom_site_label
  _atom_site_type_symbol
  _atom_site_fract_x
  _atom_site_fract_y
  _atom_site_fract_z
  _atom_site_U_iso_or_equiv
  _atom_site_adp_type
  _atom_site_occupancy
  _atom_site_site_symmetry_order
  _atom_site_calc_flag
  _atom_site_refinement_flags_posn
  _atom_site_refinement_flags_adp
  _atom_site_refinement_flags_occupancy
  _atom_site_disorder_assembly
  _atom_site_disorder_group
 Ti1 Ti 0.28271(3) 0.10486(2) 0.54511(3) 0.02671(15) Uani 1 1 d . . . . .
 P1 P 0.36212(5) 0.08747(3) 0.45384(5) 0.0291(2) Uani 1 1 d . . . . .
 P2 P 0.21532(5) 0.11878(3) 0.64501(5) 0.0291(2) Uani 1 1 d . . . . .
 O1 O 0.37489(15) 0.11154(9) 0.58596(14) 0.0317(6) Uani 1 1 d . . . . .
 O2 O 0.32182(15) 0.04990(9) 0.58397(13) 0.0309(6) Uani 1 1 d . . . . .
 O3 O 0.42538(15) 0.05605(10) 0.63086(14) 0.0364(7) Uani 1 1 d . . . . .
 N1 N 0.29411(18) 0.16445(11) 0.50324(16) 0.0317(8) Uani 1 1 d . . . . .
 N2 N 0.18123(16) 0.07910(11) 0.53550(15) 0.0277(7) Uani 1 1 d . . . . .
 C1 C 0.3478(2) 0.17427(14) 0.4652(2) 0.0333(9) Uani 1 1 d . . . . .
 C2 C 0.3657(2) 0.21658(15) 0.4506(2) 0.0417(11) Uani 1 1 d . . . . .
 H2 H 0.341451 0.239357 0.468433 0.050 Uiso 1 1 calc R U . . .
 C3 C 0.4168(3) 0.22581(16) 0.4117(2) 0.0441(12) Uani 1 1 d . . . . .
 H3 H 0.426333 0.254769 0.403023 0.053 Uiso 1 1 calc R U . . .
 C4 C 0.4551(2) 0.19432(16) 0.3845(2) 0.0414(11) Uani 1 1 d . . . . .
 C5 C 0.4396(2) 0.15244(15) 0.3988(2) 0.0364(10) Uani 1 1 d . . . . .
 H5 H 0.465543 0.130153 0.381295 0.044 Uiso 1 1 calc R U . . .
 C6 C 0.3871(2) 0.14189(14) 0.43819(19) 0.0328(9) Uani 1 1 d . . . . .
 C7 C 0.5109(3) 0.20501(19) 0.3410(3) 0.0540(13) Uani 1 1 d . . . . .
 H7A H 0.495626 0.229850 0.319268 0.081 Uiso 1 1 calc R U . . .
 H7B H 0.517379 0.180689 0.315754 0.081 Uiso 1 1 calc R U . . .
 H7C H 0.555879 0.211399 0.359804 0.081 Uiso 1 1 calc R U . . .
 C8 C 0.2539(2) 0.20100(14) 0.5203(2) 0.0335(9) Uani 1 1 d . . . . .
 C9 C 0.1991(2) 0.21615(15) 0.4854(2) 0.0383(10) Uani 1 1 d . . . . .
 C10 C 0.1597(2) 0.25160(16) 0.5032(2) 0.0431(12) Uani 1 1 d . . . . .
 H10 H 0.121772 0.261351 0.480363 0.052 Uiso 1 1 calc R U . . .
 C11 C 0.1740(2) 0.27270(15) 0.5523(3) 0.0444(12) Uani 1 1 d . . . . .
 C12 C 0.2310(2) 0.25850(15) 0.5848(2) 0.0409(11) Uani 1 1 d . . . . .
 H12 H 0.242802 0.273362 0.618259 0.049 Uiso 1 1 calc R U . . .
 C13 C 0.2710(2) 0.22320(14) 0.5695(2) 0.0365(10) Uani 1 1 d . . . . .
 C14 C 0.1861(3) 0.19711(17) 0.4291(2) 0.0447(11) Uani 1 1 d . . . . .
 H14A H 0.227011 0.202613 0.404787 0.067 Uiso 1 1 calc R U . . .
 H14B H 0.143585 0.209871 0.412549 0.067 Uiso 1 1 calc R U . . .
 H14C H 0.179274 0.166335 0.432974 0.067 Uiso 1 1 calc R U . . .
 C15 C 0.1313(3) 0.31113(18) 0.5705(3) 0.0573(15) Uani 1 1 d . . . . .
 H15A H 0.113106 0.325924 0.537287 0.086 Uiso 1 1 calc R U . . .
 H15B H 0.161655 0.330479 0.592013 0.086 Uiso 1 1 calc R U . . .
 H15C H 0.091482 0.301869 0.593926 0.086 Uiso 1 1 calc R U . . .
 C16 C 0.3356(2) 0.21156(14) 0.6035(2) 0.0383(10) Uani 1 1 d . . . . .
 H16A H 0.336607 0.180701 0.609467 0.057 Uiso 1 1 calc R U . . .
 H16B H 0.333623 0.226064 0.639902 0.057 Uiso 1 1 calc R U . . .
 H16C H 0.378429 0.220361 0.583394 0.057 Uiso 1 1 calc R U . . .
 C17 C 0.3224(2) 0.06809(15) 0.3870(2) 0.0349(9) Uani 1 1 d . . . . .
 H17 H 0.297010 0.041028 0.396121 0.042 Uiso 1 1 calc R U . . .
 C18 C 0.2661(2) 0.09968(15) 0.3676(2) 0.0380(10) Uani 1 1 d . . . . .
 H18A H 0.234615 0.106550 0.399002 0.057 Uiso 1 1 calc R U . . .
 H18B H 0.238415 0.087056 0.337063 0.057 Uiso 1 1 calc R U . . .
 H18C H 0.289181 0.125736 0.354240 0.057 Uiso 1 1 calc R U . . .
 C19 C 0.3728(2) 0.05797(17) 0.3385(2) 0.0404(10) Uani 1 1 d . . . . .
 H19A H 0.399457 0.083632 0.328349 0.061 Uiso 1 1 calc R U . . .
 H19B H 0.345358 0.048227 0.306039 0.061 Uiso 1 1 calc R U . . .
 H19C H 0.405959 0.035570 0.349970 0.061 Uiso 1 1 calc R U . . .
 C20 C 0.4471(2) 0.05758(14) 0.4576(2) 0.0332(9) Uani 1 1 d . . . . .
 H20 H 0.469058 0.059029 0.419446 0.040 Uiso 1 1 calc R U . . .
 C21 C 0.5010(2) 0.07561(15) 0.4987(2) 0.0380(10) Uani 1 1 d . . . . .
 H21A H 0.507945 0.105993 0.491161 0.057 Uiso 1 1 calc R U . . .
 H21B H 0.546261 0.060605 0.494255 0.057 Uiso 1 1 calc R U . . .
 H21C H 0.483670 0.071834 0.537101 0.057 Uiso 1 1 calc R U . . .
 C22 C 0.4316(2) 0.01048(14) 0.4695(2) 0.0387(10) Uani 1 1 d . . . . .
 H22A H 0.411540 0.007575 0.507210 0.058 Uiso 1 1 calc R U . . .
 H22B H 0.475780 -0.005865 0.467082 0.058 Uiso 1 1 calc R U . . .
 H22C H 0.397699 -0.000331 0.441811 0.058 Uiso 1 1 calc R U . . .
 C23 C 0.1355(2) 0.06627(13) 0.57879(18) 0.0281(8) Uani 1 1 d . . . . .
 C24 C 0.0769(2) 0.03899(14) 0.56888(19) 0.0308(9) Uani 1 1 d . . . . .
 H24 H 0.069313 0.028290 0.532097 0.037 Uiso 1 1 calc R U . . .
 C25 C 0.0304(2) 0.02748(13) 0.61115(19) 0.0313(9) Uani 1 1 d . . . . .
 H25 H -0.008827 0.009620 0.602657 0.038 Uiso 1 1 calc R U . . .
 C26 C 0.0402(2) 0.04162(13) 0.66582(19) 0.0313(9) Uani 1 1 d . . . . .
 C27 C 0.0983(2) 0.06746(13) 0.67601(19) 0.0302(9) Uani 1 1 d . . . . .
 H27 H 0.106636 0.076816 0.713316 0.036 Uiso 1 1 calc R U . . .
 C28 C 0.1448(2) 0.08028(13) 0.63425(19) 0.0303(9) Uani 1 1 d . . . . .
 C29 C -0.0103(2) 0.02873(16) 0.7120(2) 0.0382(10) Uani 1 1 d . . . . .
 H29A H -0.048553 0.049699 0.714821 0.057 Uiso 1 1 calc R U . . .
 H29B H 0.015441 0.027409 0.747698 0.057 Uiso 1 1 calc R U . . .
 H29C H -0.030351 0.000698 0.703485 0.057 Uiso 1 1 calc R U . . .
 C30 C 0.1553(2) 0.06740(14) 0.48124(18) 0.0299(9) Uani 1 1 d . . . . .
 C31 C 0.1020(2) 0.09199(16) 0.4555(2) 0.0364(10) Uani 1 1 d . . . . .
 C32 C 0.0752(2) 0.08034(17) 0.4040(2) 0.0408(11) Uani 1 1 d . . . . .
 H32 H 0.040407 0.097771 0.386638 0.049 Uiso 1 1 calc R U . . .
 C33 C 0.0980(2) 0.04377(18) 0.3769(2) 0.0422(11) Uani 1 1 d . . . . .
 C34 C 0.1484(2) 0.01854(16) 0.4033(2) 0.0403(11) Uani 1 1 d . . . . .
 H34 H 0.163831 -0.006801 0.385263 0.048 Uiso 1 1 calc R U . . .
 C35 C 0.1772(2) 0.02921(14) 0.4554(2) 0.0332(9) Uani 1 1 d . . . . .
 C36 C 0.0700(2) 0.12902(16) 0.4868(2) 0.0409(11) Uani 1 1 d . . . . .
 H36A H 0.039688 0.118327 0.517059 0.061 Uiso 1 1 calc R U . . .
 H36B H 0.041462 0.146191 0.460889 0.061 Uiso 1 1 calc R U . . .
 H36C H 0.107885 0.146608 0.502664 0.061 Uiso 1 1 calc R U . . .
 C37 C 0.0660(3) 0.0311(2) 0.3211(2) 0.0525(14) Uani 1 1 d . . . . .
 H37A H 0.023898 0.013501 0.327494 0.079 Uiso 1 1 calc R U . . .
 H37B H 0.100948 0.014832 0.299410 0.079 Uiso 1 1 calc R U . . .
 H37C H 0.052638 0.056706 0.300160 0.079 Uiso 1 1 calc R U . . .
 C38 C 0.2260(2) -0.00114(15) 0.4855(2) 0.0376(10) Uani 1 1 d . . . . .
 H38A H 0.267510 0.014402 0.499422 0.056 Uiso 1 1 calc R U . . .
 H38B H 0.241421 -0.023475 0.459569 0.056 Uiso 1 1 calc R U . . .
 H38C H 0.200820 -0.014068 0.517193 0.056 Uiso 1 1 calc R U . . .
 C39 C 0.1655(2) 0.16850(14) 0.6658(2) 0.0366(10) Uani 1 1 d . . . . .
 H39 H 0.200533 0.192405 0.666300 0.044 Uiso 1 1 calc R U . . .
 C40 C 0.1110(2) 0.17872(15) 0.6208(2) 0.0414(11) Uani 1 1 d . . . . .
 H40A H 0.134532 0.180255 0.584153 0.062 Uiso 1 1 calc R U . . .
 H40B H 0.088604 0.206134 0.629129 0.062 Uiso 1 1 calc R U . . .
 H40C H 0.074802 0.156360 0.619960 0.062 Uiso 1 1 calc R U . . .
 C41 C 0.1293(3) 0.16767(17) 0.7233(3) 0.0510(13) Uani 1 1 d . . . . .
 H41A H 0.098015 0.142805 0.725693 0.076 Uiso 1 1 calc R U . . .
 H41B H 0.101235 0.193667 0.728244 0.076 Uiso 1 1 calc R U . . .
 H41C H 0.165346 0.165990 0.752823 0.076 Uiso 1 1 calc R U . . .
 C42 C 0.2569(2) 0.10325(14) 0.7131(2) 0.0354(9) Uani 1 1 d . . . . .
 H42 H 0.220555 0.108360 0.742937 0.042 Uiso 1 1 calc R U . . .
 C43 C 0.3199(3) 0.13284(18) 0.7261(2) 0.0443(11) Uani 1 1 d . . . . .
 H43A H 0.357296 0.128429 0.698176 0.066 Uiso 1 1 calc R U . . .
 H43B H 0.338424 0.126379 0.763561 0.066 Uiso 1 1 calc R U . . .
 H43C H 0.304052 0.162530 0.724871 0.066 Uiso 1 1 calc R U . . .
 C44 C 0.2777(2) 0.05678(15) 0.7170(2) 0.0370(10) Uani 1 1 d . . . . .
 H44A H 0.236953 0.038944 0.707071 0.055 Uiso 1 1 calc R U . . .
 H44B H 0.292718 0.050270 0.755417 0.055 Uiso 1 1 calc R U . . .
 H44C H 0.316864 0.051065 0.691078 0.055 Uiso 1 1 calc R U . . .
 C45 C 0.3771(2) 0.07108(13) 0.60210(19) 0.0300(8) Uani 1 1 d . . . . .
 Ti1' Ti 0.84265(4) 0.39924(2) 0.42925(4) 0.02966(16) Uani 1 1 d . . . . .
 P1' P 0.77241(6) 0.42028(4) 0.52009(5) 0.0381(3) Uani 1 1 d . . . . .
 P2' P 0.91714(5) 0.37572(3) 0.34169(5) 0.0311(2) Uani 1 1 d . . . . .
 O1' O 0.74812(16) 0.39191(9) 0.38962(15) 0.0369(7) Uani 1 1 d . . . . .
 O2' O 0.80982(16) 0.44981(10) 0.38026(14) 0.0360(7) Uani 1 1 d . . . . .
 O3' O 0.70510(16) 0.44467(11) 0.33492(15) 0.0414(8) Uani 1 1 d . . . . .
 N1' N 0.82421(18) 0.33854(11) 0.47122(17) 0.0331(8) Uani 1 1 d . . . . .
 N2' N 0.94189(18) 0.43236(11) 0.44035(16) 0.0312(8) Uani 1 1 d . . . . .
 C1' C 0.7707(2) 0.33286(14) 0.5106(2) 0.0350(10) Uani 1 1 d . . . . .
 C2' C 0.7449(2) 0.29204(15) 0.5267(2) 0.0395(10) Uani 1 1 d . . . . .
 H2' H 0.766195 0.267251 0.511302 0.047 Uiso 1 1 calc R U . . .
 C3' C 0.6898(3) 0.28776(16) 0.5643(2) 0.0447(12) Uani 1 1 d . . . . .
 H3' H 0.674670 0.259896 0.574089 0.054 Uiso 1 1 calc R U . . .
 C4' C 0.6553(3) 0.32230(17) 0.5885(2) 0.0421(11) Uani 1 1 d . . . . .
 C5' C 0.6814(3) 0.36224(16) 0.5740(2) 0.0412(11) Uani 1 1 d . . . . .
 H5' H 0.659933 0.386649 0.590257 0.049 Uiso 1 1 calc R U . . .
 C6' C 0.7377(2) 0.36821(15) 0.5365(2) 0.0378(10) Uani 1 1 d . . . . .
 C7' C 0.5924(3) 0.31690(19) 0.6270(2) 0.0496(13) Uani 1 1 d . . . . .
 H7'A H 0.606943 0.301239 0.660586 0.074 Uiso 1 1 calc R U . . .
 H7'B H 0.555098 0.300994 0.607445 0.074 Uiso 1 1 calc R U . . .
 H7'C H 0.574259 0.344947 0.637792 0.074 Uiso 1 1 calc R U . . .
 C8' C 0.8517(2) 0.29905(14) 0.4487(2) 0.0386(10) Uani 1 1 d . . . . .
 C9' C 0.8176(3) 0.27753(15) 0.4045(2) 0.0407(10) Uani 1 1 d . . . . .
 C10' C 0.8507(3) 0.24200(16) 0.3807(2) 0.0463(12) Uani 1 1 d . . . . .
 H10' H 0.827894 0.227787 0.350486 0.056 Uiso 1 1 calc R U . . .
 C11' C 0.9155(3) 0.22670(15) 0.3993(2) 0.0454(12) Uani 1 1 d . . . . .
 C12' C 0.9443(3) 0.24531(15) 0.4467(2) 0.0418(11) Uani 1 1 d . . . . .
 H12' H 0.986460 0.233811 0.462302 0.050 Uiso 1 1 calc R U . . .
 C13' C 0.9127(2) 0.28070(15) 0.4722(2) 0.0408(11) Uani 1 1 d . . . . .
 C14' C 0.7458(3) 0.29063(17) 0.3848(2) 0.0474(12) Uani 1 1 d . . . . .
 H14D H 0.710557 0.283791 0.413620 0.071 Uiso 1 1 calc R U . . .
 H14E H 0.734145 0.275360 0.350107 0.071 Uiso 1 1 calc R U . . .
 H14F H 0.745368 0.321342 0.377583 0.071 Uiso 1 1 calc R U . . .
 C15' C 0.9526(4) 0.19078(18) 0.3690(3) 0.0612(16) Uani 1 1 d . . . . .
 H15D H 0.917469 0.169923 0.356288 0.092 Uiso 1 1 calc R U . . .
 H15E H 0.986258 0.176968 0.394488 0.092 Uiso 1 1 calc R U . . .
 H15F H 0.978205 0.202180 0.336514 0.092 Uiso 1 1 calc R U . . .
 C16' C 0.9425(3) 0.29762(17) 0.5261(2) 0.0473(12) Uani 1 1 d . . . . .
 H16D H 0.961131 0.326376 0.520033 0.071 Uiso 1 1 calc R U . . .
 H16E H 0.980877 0.278978 0.539011 0.071 Uiso 1 1 calc R U . . .
 H16F H 0.905044 0.298557 0.554584 0.071 Uiso 1 1 calc R U . . .
 C17' C 0.6930(3) 0.45569(17) 0.5180(3) 0.0522(14) Uani 1 1 d . . . . .
 H17' H 0.672911 0.456976 0.556789 0.063 Uiso 1 1 calc R U . . .
 C18' C 0.6347(3) 0.4390(2) 0.4789(3) 0.0596(16) Uani 1 1 d . . . . .
 H18D H 0.592516 0.457094 0.482299 0.089 Uiso 1 1 calc R U . . .
 H18E H 0.622561 0.409749 0.489237 0.089 Uiso 1 1 calc R U . . .
 H18F H 0.651684 0.439653 0.440023 0.089 Uiso 1 1 calc R U . . .
 C19' C 0.7154(4) 0.5008(2) 0.5015(3) 0.076(2) Uani 1 1 d . . . . .
 H19D H 0.735415 0.500514 0.463612 0.113 Uiso 1 1 calc R U . . .
 H19E H 0.751157 0.511242 0.528036 0.113 Uiso 1 1 calc R U . . .
 H19F H 0.673961 0.519643 0.502440 0.113 Uiso 1 1 calc R U . . .
 C20' C 0.8236(3) 0.43535(17) 0.5847(2) 0.0483(12) Uani 1 1 d . . . . .
 H20' H 0.853837 0.460348 0.574497 0.058 Uiso 1 1 calc R U . . .
 C21' C 0.8738(3) 0.39868(19) 0.5985(3) 0.0555(14) Uani 1 1 d . . . . .
 H21D H 0.909386 0.408312 0.625631 0.083 Uiso 1 1 calc R U . . .
 H21E H 0.897601 0.389172 0.564131 0.083 Uiso 1 1 calc R U . . .
 H21F H 0.846729 0.375010 0.614511 0.083 Uiso 1 1 calc R U . . .
 C22' C 0.7801(4) 0.4482(2) 0.6356(3) 0.0667(18) Uani 1 1 d . . . . .
 H22D H 0.752252 0.423814 0.648611 0.100 Uiso 1 1 calc R U . . .
 H22E H 0.748021 0.471532 0.625373 0.100 Uiso 1 1 calc R U . . .
 H22F H 0.811883 0.457677 0.665633 0.100 Uiso 1 1 calc R U . . .
 C23' C 0.9867(2) 0.44073(13) 0.3947(2) 0.0315(9) Uani 1 1 d . . . . .
 C24' C 1.0411(2) 0.47164(14) 0.3970(2) 0.0356(9) Uani 1 1 d . . . . .
 H24' H 1.048578 0.486683 0.431043 0.043 Uiso 1 1 calc R U . . .
 C25' C 1.0837(2) 0.48071(16) 0.3516(2) 0.0408(11) Uani 1 1 d . . . . .
 H25' H 1.119094 0.502080 0.355133 0.049 Uiso 1 1 calc R U . . .
 C26' C 1.0766(2) 0.45969(16) 0.3010(2) 0.0390(10) Uani 1 1 d . . . . .
 C27' C 1.0252(2) 0.42814(15) 0.2978(2) 0.0367(10) Uani 1 1 d . . . . .
 H27' H 1.019741 0.412662 0.263839 0.044 Uiso 1 1 calc R U . . .
 C28' C 0.9810(2) 0.41854(13) 0.3438(2) 0.0328(9) Uani 1 1 d . . . . .
 C29' C 1.1233(3) 0.47037(19) 0.2509(3) 0.0500(13) Uani 1 1 d . . . . .
 H29D H 1.093931 0.482047 0.220663 0.075 Uiso 1 1 calc R U . . .
 H29E H 1.147080 0.444505 0.237718 0.075 Uiso 1 1 calc R U . . .
 H29F H 1.158925 0.491453 0.262007 0.075 Uiso 1 1 calc R U . . .
 C30' C 0.9576(2) 0.45866(14) 0.4883(2) 0.0326(9) Uani 1 1 d . . . . .
 C31' C 0.9312(2) 0.50064(15) 0.4925(2) 0.0385(10) Uani 1 1 d . . . . .
 C32' C 0.9489(2) 0.52511(15) 0.5391(2) 0.0419(11) Uani 1 1 d . . . . .
 H32' H 0.929372 0.552916 0.541924 0.050 Uiso 1 1 calc R U . . .
 C33' C 0.9928(3) 0.51137(16) 0.5813(2) 0.0449(11) Uani 1 1 d . . . . .
 C34' C 1.0219(3) 0.47062(16) 0.5756(2) 0.0437(11) Uani 1 1 d . . . . .
 H34' H 1.053225 0.460202 0.603625 0.052 Uiso 1 1 calc R U . . .
 C35' C 1.0058(2) 0.44501(15) 0.5295(2) 0.0389(10) Uani 1 1 d . . . . .
 C36' C 0.8908(3) 0.52081(16) 0.4459(3) 0.0489(13) Uani 1 1 d . . . . .
 H36D H 0.924033 0.531452 0.417542 0.073 Uiso 1 1 calc R U . . .
 H36E H 0.862697 0.544534 0.460610 0.073 Uiso 1 1 calc R U . . .
 H36F H 0.859189 0.499724 0.428818 0.073 Uiso 1 1 calc R U . . .
 C37' C 1.0144(3) 0.5399(2) 0.6295(3) 0.0577(14) Uani 1 1 d . . . . .
 H37D H 1.051386 0.559644 0.616878 0.087 Uiso 1 1 calc R U . . .
 H37E H 1.032596 0.522532 0.660383 0.087 Uiso 1 1 calc R U . . .
 H37F H 0.973090 0.556179 0.642371 0.087 Uiso 1 1 calc R U . . .
 C38' C 1.0437(3) 0.40323(16) 0.5236(3) 0.0460(12) Uani 1 1 d . . . . .
 H38D H 1.016884 0.384668 0.498250 0.069 Uiso 1 1 calc R U . . .
 H38E H 1.047693 0.389637 0.560449 0.069 Uiso 1 1 calc R U . . .
 H38F H 1.091181 0.408101 0.508197 0.069 Uiso 1 1 calc R U . . .
 C39' C 0.8806(2) 0.37532(15) 0.2696(2) 0.0370(10) Uani 1 1 d . . . . .
 H39' H 0.920093 0.367078 0.243842 0.044 Uiso 1 1 calc R U . . .
 C40' C 0.8532(3) 0.41868(17) 0.2502(2) 0.0445(11) Uani 1 1 d . . . . .
 H40D H 0.841831 0.417404 0.210122 0.067 Uiso 1 1 calc R U . . .
 H40E H 0.889838 0.440300 0.256526 0.067 Uiso 1 1 calc R U . . .
 H40F H 0.810530 0.426133 0.271442 0.067 Uiso 1 1 calc R U . . .
 C41' C 0.8233(3) 0.34113(18) 0.2645(2) 0.0478(12) Uani 1 1 d . . . . .
 H41D H 0.842546 0.313661 0.276675 0.072 Uiso 1 1 calc R U . . .
 H41E H 0.807823 0.339049 0.225373 0.072 Uiso 1 1 calc R U . . .
 H41F H 0.782778 0.348746 0.288220 0.072 Uiso 1 1 calc R U . . .
 C42' C 0.9736(2) 0.32702(15) 0.3449(2) 0.0402(10) Uani 1 1 d . . . . .
 H42' H 0.941589 0.302661 0.354348 0.048 Uiso 1 1 calc R U . . .
 C43' C 1.0136(3) 0.31479(18) 0.2918(3) 0.0556(15) Uani 1 1 d . . . . .
 H43D H 0.979847 0.310966 0.260934 0.083 Uiso 1 1 calc R U . . .
 H43E H 1.039387 0.288144 0.298129 0.083 Uiso 1 1 calc R U . . .
 H43F H 1.047263 0.337389 0.282148 0.083 Uiso 1 1 calc R U . . .
 C44' C 1.0242(3) 0.33240(16) 0.3936(3) 0.0463(12) Uani 1 1 d . . . . .
 H44D H 1.049071 0.305519 0.400379 0.069 Uiso 1 1 calc R U . . .
 H44E H 0.997490 0.340471 0.427205 0.069 Uiso 1 1 calc R U . . .
 H44F H 1.058709 0.354701 0.384667 0.069 Uiso 1 1 calc R U . . .
 C45' C 0.7511(2) 0.43018(14) 0.3662(2) 0.0353(9) Uani 1 1 d . . . . .
 K1 K 0.70777(4) 0.14809(3) 0.60861(4) 0.03300(19) Uani 1 1 d . . . . .
 O4 O 0.58748(16) 0.16988(11) 0.54782(16) 0.0410(7) Uani 1 1 d . . . . .
 O5 O 0.71895(18) 0.17016(12) 0.49316(16) 0.0461(8) Uani 1 1 d . . . . .
 O6 O 0.65192(15) 0.08143(9) 0.67421(15) 0.0363(7) Uani 1 1 d . . . . .
 O7 O 0.77253(16) 0.06949(10) 0.60468(16) 0.0413(7) Uani 1 1 d . . . . .
 O8 O 0.69235(17) 0.21663(10) 0.68838(15) 0.0406(7) Uani 1 1 d . . . . .
 O9 O 0.82837(17) 0.19571(10) 0.64583(17) 0.0447(8) Uani 1 1 d . . . . .
 N3 N 0.56892(19) 0.16051(12) 0.66861(17) 0.0352(8) Uani 1 1 d . . . . .
 N4 N 0.8486(2) 0.13683(13) 0.5492(2) 0.0440(10) Uani 1 1 d . . . . .
 C46 C 0.5116(2) 0.15836(16) 0.6270(2) 0.0405(11) Uani 1 1 d . . . . .
 H46A H 0.467146 0.168321 0.644726 0.049 Uiso 1 1 calc R U . . .
 H46B H 0.504637 0.128251 0.616037 0.049 Uiso 1 1 calc R U . . .
 C47 C 0.5246(2) 0.18425(17) 0.5748(2) 0.0461(12) Uani 1 1 d . . . . .
 H47A H 0.483767 0.181318 0.548946 0.055 Uiso 1 1 calc R U . . .
 H47B H 0.529483 0.214686 0.584791 0.055 Uiso 1 1 calc R U . . .
 C48 C 0.5972(3) 0.18965(18) 0.4949(2) 0.0490(12) Uani 1 1 d . . . . .
 H48A H 0.610990 0.219794 0.500151 0.059 Uiso 1 1 calc R U . . .
 H48B H 0.552390 0.188831 0.473320 0.059 Uiso 1 1 calc R U . . .
 C49 C 0.6543(3) 0.16635(19) 0.4636(2) 0.0511(13) Uani 1 1 d . . . . .
 H49A H 0.641397 0.135940 0.459837 0.061 Uiso 1 1 calc R U . . .
 H49B H 0.659517 0.178501 0.425512 0.061 Uiso 1 1 calc R U . . .
 C50 C 0.7750(3) 0.14869(19) 0.4639(3) 0.0523(13) Uani 1 1 d . . . . .
 H50A H 0.777942 0.159363 0.424930 0.063 Uiso 1 1 calc R U . . .
 H50B H 0.765122 0.117767 0.462601 0.063 Uiso 1 1 calc R U . . .
 C51 C 0.8441(3) 0.15645(18) 0.4935(3) 0.0502(13) Uani 1 1 d . . . . .
 H51A H 0.883107 0.145282 0.469941 0.060 Uiso 1 1 calc R U . . .
 H51B H 0.851139 0.187528 0.497414 0.060 Uiso 1 1 calc R U . . .
 C52 C 0.5597(2) 0.12584(15) 0.7096(2) 0.0392(10) Uani 1 1 d . . . . .
 H52A H 0.509667 0.125530 0.722201 0.047 Uiso 1 1 calc R U . . .
 H52B H 0.589586 0.131928 0.742823 0.047 Uiso 1 1 calc R U . . .
 C53 C 0.5784(2) 0.08242(15) 0.6877(2) 0.0414(11) Uani 1 1 d . . . . .
 H53A H 0.567688 0.060589 0.716366 0.050 Uiso 1 1 calc R U . . .
 H53B H 0.549959 0.076082 0.653782 0.050 Uiso 1 1 calc R U . . .
 C54 C 0.6702(3) 0.04123(14) 0.6497(3) 0.0440(12) Uani 1 1 d . . . . .
 H54A H 0.647324 0.038481 0.612469 0.053 Uiso 1 1 calc R U . . .
 H54B H 0.652836 0.017816 0.673837 0.053 Uiso 1 1 calc R U . . .
 C55 C 0.7495(3) 0.03817(15) 0.6434(2) 0.0443(11) Uani 1 1 d . . . . .
 H55A H 0.772597 0.042800 0.680211 0.053 Uiso 1 1 calc R U . . .
 H55B H 0.762682 0.009490 0.629781 0.053 Uiso 1 1 calc R U . . .
 C56 C 0.8464(2) 0.06556(16) 0.5947(3) 0.0454(12) Uani 1 1 d . . . . .
 H56A H 0.859014 0.035318 0.588693 0.054 Uiso 1 1 calc R U . . .
 H56B H 0.873400 0.076237 0.627445 0.054 Uiso 1 1 calc R U . . .
 C57 C 0.8643(3) 0.09150(16) 0.5430(3) 0.0478(12) Uani 1 1 d . . . . .
 H57A H 0.915427 0.088058 0.534548 0.057 Uiso 1 1 calc R U . . .
 H57B H 0.837250 0.080175 0.510719 0.057 Uiso 1 1 calc R U . . .
 C58 C 0.5683(2) 0.20178(14) 0.6969(2) 0.0390(10) Uani 1 1 d . . . . .
 H58A H 0.528423 0.202374 0.723905 0.047 Uiso 1 1 calc R U . . .
 H58B H 0.559710 0.224333 0.668709 0.047 Uiso 1 1 calc R U . . .
 C59 C 0.6363(2) 0.21170(16) 0.7279(2) 0.0407(11) Uani 1 1 d . . . . .
 H59A H 0.630549 0.238208 0.749840 0.049 Uiso 1 1 calc R U . . .
 H59B H 0.647616 0.188283 0.754159 0.049 Uiso 1 1 calc R U . . .
 C60 C 0.7565(3) 0.22831(17) 0.7152(2) 0.0477(13) Uani 1 1 d . . . . .
 H60A H 0.771459 0.205508 0.741314 0.057 Uiso 1 1 calc R U . . .
 H60B H 0.749373 0.254739 0.737129 0.057 Uiso 1 1 calc R U . . .
 C61 C 0.8123(3) 0.23520(17) 0.6716(3) 0.0494(13) Uani 1 1 d . . . . .
 H61A H 0.795080 0.255636 0.643086 0.059 Uiso 1 1 calc R U . . .
 H61B H 0.855506 0.247174 0.689160 0.059 Uiso 1 1 calc R U . . .
 C62 C 0.8841(3) 0.20083(17) 0.6049(3) 0.0499(13) Uani 1 1 d . . . . .
 H62A H 0.925876 0.214408 0.622614 0.060 Uiso 1 1 calc R U . . .
 H62B H 0.867584 0.219378 0.574011 0.060 Uiso 1 1 calc R U . . .
 C63 C 0.9042(3) 0.15773(17) 0.5822(3) 0.0508(13) Uani 1 1 d . . . . .
 H63A H 0.946895 0.160933 0.558393 0.061 Uiso 1 1 calc R U . . .
 H63B H 0.916990 0.139005 0.614028 0.061 Uiso 1 1 calc R U . . .
 K1' K 0.90378(5) 0.63927(4) 0.34232(6) 0.0465(3) Uani 1 1 d . . . . .
 O4' O 0.9338(2) 0.70311(17) 0.2568(2) 0.0744(14) Uani 1 1 d . . . . .
 O5' O 0.7957(2) 0.69514(11) 0.3031(2) 0.0583(11) Uani 1 1 d . . . . .
 O6' O 1.0263(2) 0.65138(15) 0.4072(2) 0.0662(12) Uani 1 1 d . . . . .
 O7' O 0.8983(3) 0.66268(15) 0.4599(2) 0.0719(12) Uani 1 1 d . . . . .
 O8' O 0.9427(3) 0.57126(15) 0.2737(2) 0.0735(13) Uani 1 1 d . . . . .
 O9' O 0.8207(3) 0.56952(12) 0.3422(2) 0.0675(11) Uani 1 1 d . . . . .
 N3' N 1.0446(3) 0.6422(2) 0.2854(3) 0.0755(17) Uani 1 1 d . . . . .
 N4' N 0.7647(2) 0.64233(15) 0.4025(3) 0.0632(15) Uani 1 1 d . . . . .
 C46' C 1.0548(4) 0.6834(3) 0.2559(4) 0.090(3) Uani 1 1 d . . . . .
 H46C H 1.065383 0.705720 0.283976 0.108 Uiso 1 1 calc R U . . .
 H46D H 1.096410 0.680986 0.230750 0.108 Uiso 1 1 calc R U . . .
 C47' C 0.9929(4) 0.6966(3) 0.2226(4) 0.084(2) Uani 1 1 d . . . . .
 H47C H 1.004170 0.723328 0.202400 0.101 Uiso 1 1 calc R U . . .
 H47D H 0.981989 0.674482 0.194409 0.101 Uiso 1 1 calc R U . . .
 C48' C 0.8717(4) 0.7156(2) 0.2292(3) 0.0706(19) Uani 1 1 d . . . . .
 H48C H 0.853315 0.691402 0.206831 0.085 Uiso 1 1 calc R U . . .
 H48D H 0.882643 0.739166 0.203038 0.085 Uiso 1 1 calc R U . . .
 C49' C 0.8167(4) 0.7296(2) 0.2696(4) 0.074(2) Uani 1 1 d . . . . .
 H49C H 0.835879 0.752573 0.293576 0.089 Uiso 1 1 calc R U . . .
 H49D H 0.775245 0.740931 0.248970 0.089 Uiso 1 1 calc R U . . .
 C50' C 0.7450(3) 0.7066(2) 0.3448(5) 0.092(3) Uani 1 1 d . . . . .
 H50C H 0.706250 0.723114 0.327102 0.110 Uiso 1 1 calc R U . . .
 H50D H 0.768052 0.725087 0.373102 0.110 Uiso 1 1 calc R U . . .
 C51' C 0.7155(3) 0.6693(2) 0.3724(4) 0.079(2) Uani 1 1 d . . . . .
 H51C H 0.678672 0.678979 0.399103 0.094 Uiso 1 1 calc R U . . .
 H51D H 0.691503 0.651705 0.343615 0.094 Uiso 1 1 calc R U . . .
 C52' C 1.0987(3) 0.6384(3) 0.3295(4) 0.071(2) Uani 1 1 d . . . . .
 H52C H 1.101646 0.608019 0.340328 0.085 Uiso 1 1 calc R U . . .
 H52D H 1.144985 0.646143 0.312727 0.085 Uiso 1 1 calc R U . . .
 C53' C 1.0903(4) 0.6631(4) 0.3804(5) 0.102(3) Uani 1 1 d . . . . .
 H53C H 1.130835 0.657802 0.405852 0.122 Uiso 1 1 calc R U . . .
 H53D H 1.089321 0.693803 0.371230 0.122 Uiso 1 1 calc R U . . .
 C54' C 1.0218(4) 0.6721(3) 0.4609(4) 0.085(2) Uani 1 1 d . . . . .
 H54C H 1.016868 0.703255 0.455745 0.102 Uiso 1 1 calc R U . . .
 H54D H 1.065293 0.666608 0.482942 0.102 Uiso 1 1 calc R U . . .
 C55' C 0.9600(5) 0.6552(2) 0.4901(4) 0.080(2) Uani 1 1 d . . . . .
 H55C H 0.966022 0.624235 0.495835 0.096 Uiso 1 1 calc R U . . .
 H55D H 0.956156 0.668825 0.527483 0.096 Uiso 1 1 calc R U . . .
 C56' C 0.8361(5) 0.6498(2) 0.4895(4) 0.086(3) Uani 1 1 d . . . . .
 H56C H 0.835502 0.663314 0.526990 0.104 Uiso 1 1 calc R U . . .
 H56D H 0.836593 0.618572 0.494664 0.104 Uiso 1 1 calc R U . . .
 C57' C 0.7735(5) 0.6621(3) 0.4586(4) 0.090(3) Uani 1 1 d . . . . .
 H57C H 0.774110 0.693406 0.453876 0.108 Uiso 1 1 calc R U . . .
 H57D H 0.731393 0.654940 0.481597 0.108 Uiso 1 1 calc R U . . .
 C58' C 1.0493(5) 0.6083(3) 0.2465(4) 0.098(3) Uani 1 1 d . . . . .
 H58C H 1.100115 0.603383 0.238312 0.118 Uiso 1 1 calc R U . . .
 H58D H 1.026572 0.617596 0.211163 0.118 Uiso 1 1 calc R U . . .
 C59' C 1.0179(5) 0.5678(3) 0.2629(5) 0.115(4) Uani 1 1 d . . . . .
 H59C H 1.025853 0.546780 0.232639 0.138 Uiso 1 1 calc R U . . .
 H59D H 1.041990 0.557265 0.297071 0.138 Uiso 1 1 calc R U . . .
 C60' C 0.9115(6) 0.5338(2) 0.2896(4) 0.097(3) Uani 1 1 d . . . . .
 H60C H 0.932646 0.524447 0.325522 0.116 Uiso 1 1 calc R U . . .
 H60D H 0.922266 0.511833 0.261092 0.116 Uiso 1 1 calc R U . . .
 C61' C 0.8342(5) 0.5367(2) 0.2964(3) 0.073(2) Uani 1 1 d . . . . .
 H61C H 0.814401 0.508728 0.307373 0.088 Uiso 1 1 calc R U . . .
 H61D H 0.811662 0.545723 0.260820 0.088 Uiso 1 1 calc R U . . .
 C62' C 0.7501(4) 0.5699(2) 0.3569(3) 0.0685(18) Uani 1 1 d . . . . .
 H62C H 0.733883 0.540554 0.364833 0.082 Uiso 1 1 calc R U . . .
 H62D H 0.721419 0.581265 0.325445 0.082 Uiso 1 1 calc R U . . .
 C63' C 0.7396(3) 0.5979(2) 0.4091(4) 0.082(3) Uani 1 1 d . . . . .
 H63C H 0.688579 0.598352 0.418726 0.099 Uiso 1 1 calc R U . . .
 H63D H 0.765213 0.584699 0.440958 0.099 Uiso 1 1 calc R U . . .
 O10 O 0.7680(3) 0.08487(17) 0.8364(3) 0.0825(15) Uani 1 1 d . . . . .
 C64 C 0.6477(4) 0.0709(3) 0.8531(4) 0.079(2) Uani 1 1 d . . . . .
 H64A H 0.606868 0.054594 0.839574 0.118 Uiso 1 1 calc R U . . .
 H64B H 0.635431 0.101235 0.854321 0.118 Uiso 1 1 calc R U . . .
 H64C H 0.660467 0.061244 0.890873 0.118 Uiso 1 1 calc R U . . .
 C65 C 0.7072(4) 0.0646(3) 0.8157(4) 0.089(2) Uani 1 1 d . . . . .
 H65A H 0.716555 0.033785 0.811485 0.107 Uiso 1 1 calc R U . . .
 H65B H 0.695517 0.076254 0.778180 0.107 Uiso 1 1 calc R U . . .
 C66 C 0.8249(6) 0.0845(4) 0.7972(5) 0.117(3) Uani 1 1 d . U . . .
 H66A H 0.816325 0.105397 0.766855 0.140 Uiso 0.75 1 calc R U P A 1
 H66B H 0.830339 0.055909 0.780341 0.140 Uiso 0.75 1 calc R U P A 1
 H66C H 0.864315 0.067625 0.813210 0.140 Uiso 0.25 1 calc R U P B 2
 H66D H 0.808713 0.069805 0.762785 0.140 Uiso 0.25 1 calc R U P B 2
 C67 C 0.8934(6) 0.0970(4) 0.8321(6) 0.100(4) Uani 0.75 1 d . U P C 1
 H67A H 0.887798 0.125797 0.847138 0.150 Uiso 0.75 1 calc R U P C 1
 H67B H 0.935054 0.095998 0.807561 0.150 Uiso 0.75 1 calc R U P C 1
 H67C H 0.899576 0.076822 0.863054 0.150 Uiso 0.75 1 calc R U P C 1
 C67* C 0.850(2) 0.1229(13) 0.783(2) 0.114(6) Uani 0.25 1 d . U P C 2
 H67D H 0.833783 0.130014 0.744913 0.171 Uiso 0.25 1 calc R U P C 2
 H67E H 0.901834 0.122412 0.783748 0.171 Uiso 0.25 1 calc R U P C 2
 H67F H 0.832332 0.144253 0.809348 0.171 Uiso 0.25 1 calc R U P C 2
 O11 O 1.1937(6) 0.3681(3) 0.1453(5) 0.0862(18) Uani 0.5 1 d D U P D 1
 C68 C 1.1051(8) 0.3174(4) 0.1595(6) 0.075(3) Uani 0.5 1 d D U P D 1
 H68A H 1.121822 0.300968 0.127109 0.112 Uiso 0.5 1 calc R U P D 1
 H68B H 1.067929 0.337169 0.147426 0.112 Uiso 0.5 1 calc R U P D 1
 H68C H 1.085926 0.297937 0.187800 0.112 Uiso 0.5 1 calc R U P D 1
 C69 C 1.1622(10) 0.3405(6) 0.1826(7) 0.091(2) Uani 0.5 1 d D U P D 1
 H69A H 1.144844 0.356959 0.215272 0.110 Uiso 0.5 1 calc R U P D 1
 H69B H 1.198427 0.320229 0.196354 0.110 Uiso 0.5 1 calc R U P D 1
 C70 C 1.2501(10) 0.3916(6) 0.1642(7) 0.091(2) Uani 0.5 1 d D U P D 1
 H70A H 1.291319 0.372844 0.171200 0.109 Uiso 0.5 1 calc R U P D 1
 H70B H 1.237619 0.406081 0.199746 0.109 Uiso 0.5 1 calc R U P D 1
 C71 C 1.2676(11) 0.4228(5) 0.1217(8) 0.091(3) Uani 0.5 1 d D U P D 1
 H71A H 1.287731 0.408384 0.088954 0.136 Uiso 0.5 1 calc R U P D 1
 H71B H 1.302321 0.442989 0.136836 0.136 Uiso 0.5 1 calc R U P D 1
 H71C H 1.224587 0.438165 0.110661 0.136 Uiso 0.5 1 calc R U P D 1
 C68* C 1.3092(6) 0.4273(4) 0.1452(6) 0.088(4) Uani 0.5 1 d G U P E 2
 H68D H 1.321119 0.427166 0.105199 0.132 Uiso 0.5 1 calc R U P E 2
 H68E H 1.349166 0.415897 0.166785 0.132 Uiso 0.5 1 calc R U P E 2
 H68F H 1.299370 0.456510 0.157296 0.132 Uiso 0.5 1 calc R U P E 2
 C69* C 1.2446(5) 0.4001(3) 0.1550(4) 0.090(2) Uani 0.5 1 d G U P E 2
 C70* C 1.1863(6) 0.4022(3) 0.1193(4) 0.089(2) Uani 0.5 1 d G U P E 2
 H70* H 1.187545 0.421081 0.088194 0.107 Uiso 0.5 1 calc R U P E 2
 C71* C 1.1268(5) 0.3777(4) 0.1280(5) 0.090(2) Uani 0.5 1 d G U P E 2
 H71* H 1.087604 0.379602 0.103069 0.108 Uiso 0.5 1 calc R U P E 2
 C72* C 1.1245(5) 0.3500(3) 0.1735(5) 0.090(2) Uani 0.5 1 d G U P E 2
 H72* H 1.083549 0.333074 0.179887 0.108 Uiso 0.5 1 calc R U P E 2
 C73* C 1.1819(6) 0.3473(3) 0.2093(4) 0.091(2) Uani 0.5 1 d G U P E 2
 H73* H 1.180505 0.328330 0.240228 0.109 Uiso 0.5 1 calc R U P E 2
 C74* C 1.2413(5) 0.3721(3) 0.2003(4) 0.088(2) Uani 0.5 1 d G U P E 2
 H74* H 1.280313 0.370119 0.225372 0.106 Uiso 0.5 1 calc R U P E 2

loop_
  _atom_site_aniso_label
  _atom_site_aniso_U_11
  _atom_site_aniso_U_22
  _atom_site_aniso_U_33
  _atom_site_aniso_U_23
  _atom_site_aniso_U_13
  _atom_site_aniso_U_12
 Ti1 0.0191(3) 0.0275(3) 0.0336(4) 0.0009(3) -0.0013(3) -0.0016(3)
 P1 0.0234(4) 0.0314(5) 0.0326(5) 0.0015(4) 0.0000(4) -0.0020(4)
 P2 0.0236(5) 0.0298(5) 0.0338(6) -0.0030(4) -0.0005(4) -0.0025(4)
 O1 0.0241(13) 0.0256(14) 0.0453(18) 0.0007(12) -0.0052(12) 0.0000(11)
 O2 0.0258(13) 0.0278(14) 0.0389(17) 0.0002(12) -0.0025(12) -0.0045(11)
 O3 0.0254(14) 0.0400(17) 0.0436(19) 0.0036(14) -0.0034(13) 0.0050(12)
 N1 0.0251(16) 0.0308(18) 0.039(2) 0.0049(15) 0.0005(14) 0.0009(14)
 N2 0.0186(14) 0.0347(18) 0.0298(19) -0.0017(14) -0.0008(12) -0.0046(13)
 C1 0.0253(19) 0.035(2) 0.040(3) 0.0029(18) -0.0025(17) -0.0006(16)
 C2 0.029(2) 0.035(2) 0.061(3) 0.007(2) -0.001(2) -0.0032(18)
 C3 0.036(2) 0.036(2) 0.061(3) 0.011(2) 0.001(2) -0.0066(19)
 C4 0.030(2) 0.045(3) 0.049(3) 0.013(2) 0.002(2) -0.0085(19)
 C5 0.030(2) 0.040(2) 0.039(2) 0.0040(19) 0.0001(18) -0.0027(18)
 C6 0.0247(19) 0.037(2) 0.036(2) 0.0017(18) -0.0043(16) -0.0019(16)
 C7 0.047(3) 0.055(3) 0.060(3) 0.016(3) 0.007(3) -0.012(2)
 C8 0.0236(18) 0.029(2) 0.048(3) 0.0083(18) 0.0007(18) 0.0025(16)
 C9 0.0241(19) 0.039(2) 0.052(3) 0.011(2) -0.0031(19) 0.0000(17)
 C10 0.029(2) 0.039(2) 0.061(3) 0.013(2) -0.004(2) 0.0068(18)
 C11 0.030(2) 0.037(2) 0.067(4) 0.007(2) 0.003(2) 0.0068(18)
 C12 0.033(2) 0.031(2) 0.059(3) 0.001(2) 0.003(2) 0.0032(18)
 C13 0.0262(19) 0.029(2) 0.054(3) 0.004(2) -0.0018(19) 0.0010(16)
 C14 0.032(2) 0.048(3) 0.054(3) 0.011(2) -0.007(2) 0.000(2)
 C15 0.044(3) 0.045(3) 0.084(5) -0.002(3) 0.004(3) 0.016(2)
 C16 0.030(2) 0.032(2) 0.053(3) -0.002(2) -0.004(2) 0.0012(17)
 C17 0.027(2) 0.042(2) 0.036(2) 0.0008(19) 0.0027(17) -0.0042(18)
 C18 0.031(2) 0.047(3) 0.036(3) 0.002(2) -0.0028(18) -0.0026(19)
 C19 0.039(2) 0.049(3) 0.032(2) -0.001(2) 0.001(2) -0.003(2)
 C20 0.0261(19) 0.035(2) 0.038(2) 0.0001(18) 0.0016(17) 0.0007(16)
 C21 0.024(2) 0.043(2) 0.047(3) -0.002(2) -0.0018(18) 0.0016(17)
 C22 0.032(2) 0.034(2) 0.050(3) 0.000(2) -0.0027(19) 0.0026(18)
 C23 0.0214(18) 0.030(2) 0.033(2) 0.0036(16) 0.0022(16) -0.0009(15)
 C24 0.0244(19) 0.035(2) 0.033(2) -0.0006(17) -0.0029(16) -0.0048(16)
 C25 0.0227(18) 0.034(2) 0.037(2) 0.0023(18) 0.0032(17) -0.0023(16)
 C26 0.0263(19) 0.029(2) 0.038(2) 0.0018(17) 0.0021(17) 0.0004(16)
 C27 0.028(2) 0.032(2) 0.031(2) -0.0015(17) 0.0028(16) 0.0003(16)
 C28 0.0267(19) 0.027(2) 0.037(2) -0.0025(17) -0.0003(16) 0.0016(16)
 C29 0.033(2) 0.043(3) 0.039(3) 0.003(2) 0.0082(19) -0.0075(19)
 C30 0.0204(17) 0.039(2) 0.031(2) -0.0013(17) -0.0017(15) -0.0077(16)
 C31 0.0226(19) 0.050(3) 0.037(2) 0.004(2) -0.0025(18) -0.0025(18)
 C32 0.025(2) 0.057(3) 0.040(3) 0.002(2) -0.0037(18) -0.0048(19)
 C33 0.032(2) 0.060(3) 0.035(3) -0.002(2) -0.0057(19) -0.011(2)
 C34 0.030(2) 0.046(3) 0.045(3) -0.009(2) 0.0061(19) -0.0088(19)
 C35 0.0268(19) 0.039(2) 0.034(2) -0.0055(18) 0.0022(17) -0.0093(17)
 C36 0.032(2) 0.048(3) 0.044(3) 0.001(2) -0.0038(19) 0.0033(19)
 C37 0.043(3) 0.071(4) 0.043(3) -0.014(3) -0.006(2) -0.004(3)
 C38 0.035(2) 0.035(2) 0.043(3) -0.009(2) 0.0050(19) -0.0028(18)
 C39 0.033(2) 0.033(2) 0.044(3) -0.0062(19) 0.0000(19) -0.0043(17)
 C40 0.029(2) 0.034(2) 0.061(3) -0.002(2) 0.000(2) 0.0025(18)
 C41 0.060(3) 0.038(3) 0.055(3) -0.010(2) 0.018(3) 0.003(2)
 C42 0.029(2) 0.043(2) 0.034(2) -0.0028(19) 0.0016(18) -0.0055(18)
 C43 0.037(2) 0.054(3) 0.041(3) -0.001(2) -0.007(2) -0.012(2)
 C44 0.036(2) 0.044(3) 0.032(2) -0.0021(19) -0.0018(18) 0.0005(19)
 C45 0.0256(19) 0.031(2) 0.033(2) -0.0027(17) 0.0004(16) 0.0008(16)
 Ti1' 0.0220(3) 0.0283(4) 0.0386(4) 0.0027(3) -0.0014(3) -0.0011(3)
 P1' 0.0392(6) 0.0353(6) 0.0398(6) 0.0017(5) 0.0064(5) -0.0033(5)
 P2' 0.0252(4) 0.0282(5) 0.0399(6) 0.0001(4) -0.0005(4) -0.0007(4)
 O1' 0.0295(15) 0.0327(15) 0.048(2) 0.0048(14) -0.0029(13) -0.0026(13)
 O2' 0.0275(14) 0.0329(16) 0.048(2) 0.0030(14) -0.0032(13) -0.0026(12)
 O3' 0.0281(15) 0.0461(19) 0.050(2) 0.0060(15) -0.0057(14) 0.0086(13)
 N1' 0.0277(17) 0.0286(17) 0.043(2) 0.0026(15) -0.0001(15) -0.0014(14)
 N2' 0.0241(16) 0.0288(17) 0.041(2) -0.0018(14) -0.0019(14) -0.0025(13)
 C1' 0.027(2) 0.037(2) 0.041(3) 0.0062(19) -0.0043(18) -0.0053(17)
 C2' 0.034(2) 0.034(2) 0.050(3) 0.006(2) -0.005(2) -0.0022(18)
 C3' 0.042(3) 0.042(3) 0.050(3) 0.012(2) 0.001(2) -0.014(2)
 C4' 0.037(2) 0.049(3) 0.040(3) 0.005(2) 0.001(2) -0.013(2)
 C5' 0.040(2) 0.045(3) 0.039(3) 0.004(2) 0.000(2) -0.006(2)
 C6' 0.033(2) 0.040(2) 0.040(3) 0.0043(19) 0.0011(18) -0.0045(18)
 C7' 0.050(3) 0.057(3) 0.042(3) 0.001(2) 0.006(2) -0.018(2)
 C8' 0.030(2) 0.034(2) 0.051(3) 0.010(2) 0.000(2) 0.0015(17)
 C9' 0.044(2) 0.033(2) 0.045(3) 0.000(2) 0.001(2) -0.0052(19)
 C10' 0.059(3) 0.036(2) 0.044(3) 0.002(2) -0.001(2) -0.005(2)
 C11' 0.057(3) 0.030(2) 0.049(3) 0.007(2) 0.007(2) 0.004(2)
 C12' 0.038(2) 0.034(2) 0.054(3) 0.008(2) 0.000(2) 0.0015(19)
 C13' 0.036(2) 0.035(2) 0.052(3) 0.006(2) -0.001(2) -0.0046(18)
 C14' 0.052(3) 0.044(3) 0.046(3) 0.000(2) -0.007(2) -0.009(2)
 C15' 0.082(4) 0.043(3) 0.058(4) 0.002(3) 0.005(3) 0.014(3)
 C16' 0.044(3) 0.043(3) 0.055(3) 0.004(2) -0.008(2) -0.003(2)
 C17' 0.055(3) 0.044(3) 0.057(3) 0.004(2) 0.025(3) 0.010(2)
 C18' 0.048(3) 0.067(4) 0.064(4) 0.017(3) 0.014(3) 0.023(3)
 C19' 0.097(5) 0.044(3) 0.086(5) 0.012(3) 0.037(4) 0.015(3)
 C20' 0.060(3) 0.042(3) 0.043(3) -0.005(2) 0.009(2) -0.018(2)
 C21' 0.051(3) 0.068(4) 0.047(3) 0.007(3) -0.007(3) -0.015(3)
 C22' 0.078(4) 0.078(4) 0.044(3) -0.015(3) 0.012(3) -0.018(3)
 C23' 0.0238(19) 0.028(2) 0.043(3) 0.0041(18) -0.0013(17) -0.0005(15)
 C24' 0.028(2) 0.033(2) 0.046(3) -0.0004(19) -0.0027(18) -0.0049(17)
 C25' 0.028(2) 0.040(2) 0.055(3) 0.004(2) -0.001(2) -0.0071(18)
 C26' 0.026(2) 0.044(3) 0.047(3) 0.005(2) 0.0037(19) -0.0047(18)
 C27' 0.027(2) 0.038(2) 0.046(3) 0.001(2) 0.0010(19) -0.0010(17)
 C28' 0.0266(19) 0.032(2) 0.040(2) 0.0040(18) -0.0020(18) 0.0032(16)
 C29' 0.038(2) 0.056(3) 0.056(3) 0.003(3) 0.010(2) -0.012(2)
 C30' 0.0249(19) 0.034(2) 0.039(2) 0.0016(18) -0.0010(17) -0.0051(16)
 C31' 0.032(2) 0.035(2) 0.048(3) -0.007(2) 0.003(2) -0.0023(18)
 C32' 0.037(2) 0.033(2) 0.055(3) -0.005(2) 0.007(2) -0.0029(18)
 C33' 0.042(3) 0.045(3) 0.048(3) -0.005(2) 0.007(2) -0.009(2)
 C34' 0.041(2) 0.047(3) 0.044(3) 0.004(2) -0.007(2) -0.004(2)
 C35' 0.032(2) 0.037(2) 0.048(3) 0.002(2) -0.0032(19) -0.0005(18)
 C36' 0.047(3) 0.033(2) 0.067(4) -0.004(2) -0.013(2) 0.004(2)
 C37' 0.066(4) 0.055(3) 0.051(3) -0.011(3) 0.000(3) -0.009(3)
 C38' 0.037(2) 0.042(3) 0.059(3) 0.001(2) -0.013(2) 0.007(2)
 C39' 0.034(2) 0.039(2) 0.038(2) -0.0065(19) 0.0019(18) -0.0061(19)
 C40' 0.037(2) 0.052(3) 0.044(3) 0.000(2) -0.008(2) -0.001(2)
 C41' 0.039(3) 0.051(3) 0.053(3) -0.007(2) -0.003(2) -0.013(2)
 C42' 0.033(2) 0.033(2) 0.055(3) -0.001(2) 0.006(2) -0.0004(18)
 C43' 0.053(3) 0.046(3) 0.068(4) -0.005(3) 0.017(3) 0.018(2)
 C44' 0.033(2) 0.034(2) 0.072(4) 0.010(2) -0.002(2) 0.0029(19)
 C45' 0.0270(19) 0.035(2) 0.044(3) -0.0008(19) 0.0066(18) 0.0029(18)
 K1 0.0259(4) 0.0299(4) 0.0432(5) -0.0007(4) -0.0010(4) -0.0010(3)
 O4 0.0302(15) 0.0456(18) 0.0473(19) 0.0012(15) -0.0057(14) 0.0021(13)
 O5 0.0407(18) 0.050(2) 0.047(2) -0.0027(16) 0.0021(15) -0.0045(15)
 O6 0.0284(14) 0.0286(15) 0.052(2) -0.0031(13) 0.0040(13) 0.0002(12)
 O7 0.0333(16) 0.0352(16) 0.055(2) 0.0023(15) 0.0049(15) 0.0032(13)
 O8 0.0313(15) 0.0392(17) 0.051(2) -0.0076(15) -0.0025(14) -0.0016(13)
 O9 0.0326(16) 0.0396(17) 0.062(2) -0.0104(16) -0.0003(16) -0.0038(13)
 N3 0.0266(17) 0.0335(19) 0.045(2) -0.0035(16) -0.0002(16) 0.0012(14)
 N4 0.0319(19) 0.042(2) 0.058(3) -0.0026(19) 0.0081(19) -0.0030(16)
 C46 0.024(2) 0.042(2) 0.056(3) -0.005(2) -0.0050(19) 0.0005(18)
 C47 0.027(2) 0.053(3) 0.058(3) -0.003(2) -0.006(2) 0.009(2)
 C48 0.047(3) 0.054(3) 0.046(3) 0.004(2) -0.013(2) -0.003(2)
 C49 0.052(3) 0.059(3) 0.042(3) 0.000(2) -0.006(2) -0.006(2)
 C50 0.049(3) 0.060(3) 0.048(3) 0.001(3) 0.013(2) -0.006(2)
 C51 0.042(3) 0.054(3) 0.055(3) 0.003(3) 0.017(2) -0.007(2)
 C52 0.030(2) 0.040(2) 0.047(3) 0.002(2) 0.0077(19) -0.0013(18)
 C53 0.031(2) 0.034(2) 0.059(3) 0.004(2) 0.003(2) -0.0015(18)
 C54 0.043(3) 0.026(2) 0.064(3) -0.002(2) 0.009(2) 0.0003(18)
 C55 0.044(3) 0.033(2) 0.056(3) 0.004(2) 0.010(2) 0.007(2)
 C56 0.032(2) 0.038(2) 0.066(4) 0.000(2) 0.009(2) 0.0060(19)
 C57 0.037(2) 0.046(3) 0.061(3) -0.008(3) 0.009(2) 0.001(2)
 C58 0.032(2) 0.033(2) 0.052(3) -0.007(2) 0.002(2) 0.0010(18)
 C59 0.035(2) 0.039(2) 0.048(3) -0.007(2) 0.002(2) 0.0009(19)
 C60 0.034(2) 0.049(3) 0.060(3) -0.021(2) -0.008(2) -0.001(2)
 C61 0.032(2) 0.041(3) 0.075(4) -0.014(3) -0.006(2) -0.008(2)
 C62 0.032(2) 0.046(3) 0.071(4) -0.004(3) 0.007(2) -0.012(2)
 C63 0.027(2) 0.050(3) 0.075(4) -0.006(3) 0.007(2) -0.006(2)
 K1' 0.0308(4) 0.0471(6) 0.0614(7) 0.0104(5) 0.0039(5) 0.0083(4)
 O4' 0.055(2) 0.088(3) 0.080(3) 0.038(3) 0.005(2) 0.007(2)
 O5' 0.043(2) 0.0371(19) 0.095(3) 0.015(2) -0.012(2) 0.0028(15)
 O6' 0.0371(19) 0.072(3) 0.089(3) 0.024(2) -0.002(2) -0.0013(18)
 O7' 0.078(3) 0.062(3) 0.075(3) 0.000(2) -0.011(3) 0.004(2)
 O8' 0.097(3) 0.059(3) 0.065(3) 0.006(2) 0.017(3) 0.014(2)
 O9' 0.085(3) 0.038(2) 0.080(3) -0.003(2) -0.007(3) -0.005(2)
 N3' 0.052(3) 0.092(4) 0.082(4) 0.017(3) 0.020(3) 0.015(3)
 N4' 0.035(2) 0.045(2) 0.110(5) 0.015(3) 0.022(3) 0.0079(19)
 C46' 0.059(4) 0.098(6) 0.113(7) 0.036(5) 0.029(4) 0.003(4)
 C47' 0.088(5) 0.075(5) 0.090(6) 0.020(4) 0.035(5) 0.005(4)
 C48' 0.082(5) 0.051(3) 0.079(5) 0.020(3) -0.010(4) 0.011(3)
 C49' 0.056(3) 0.058(4) 0.109(6) 0.026(4) -0.016(4) 0.003(3)
 C50' 0.041(3) 0.069(4) 0.166(9) 0.038(5) 0.015(4) 0.023(3)
 C51' 0.030(3) 0.077(4) 0.129(7) 0.026(4) 0.011(3) 0.019(3)
 C52' 0.029(3) 0.085(5) 0.099(6) 0.014(4) 0.008(3) 0.011(3)
 C53' 0.038(3) 0.144(8) 0.124(8) 0.033(7) -0.010(4) -0.002(4)
 C54' 0.077(5) 0.092(5) 0.085(6) 0.004(4) -0.040(4) -0.007(4)
 C55' 0.102(6) 0.060(4) 0.079(5) 0.000(4) -0.011(4) -0.023(4)
 C56' 0.116(7) 0.063(4) 0.079(5) -0.025(4) 0.041(5) -0.020(4)
 C57' 0.080(5) 0.074(5) 0.116(7) 0.008(5) 0.048(5) 0.025(4)
 C58' 0.107(7) 0.087(6) 0.101(7) 0.001(5) 0.048(6) 0.006(5)
 C59' 0.121(7) 0.064(5) 0.160(10) 0.006(5) 0.075(7) 0.039(5)
 C60' 0.151(9) 0.045(4) 0.094(6) -0.002(4) 0.052(6) 0.007(4)
 C61' 0.107(6) 0.054(4) 0.059(4) 0.010(3) -0.007(4) -0.019(4)
 C62' 0.065(4) 0.056(4) 0.084(5) 0.016(3) -0.016(3) -0.019(3)
 C63' 0.041(3) 0.077(4) 0.128(8) 0.043(5) 0.020(4) -0.002(3)
 O10 0.081(3) 0.078(3) 0.089(4) -0.028(3) 0.022(3) -0.019(3)
 C64 0.082(5) 0.078(5) 0.077(5) 0.007(4) -0.010(4) -0.011(4)
 C65 0.069(5) 0.120(7) 0.077(5) -0.004(5) -0.022(4) 0.006(4)
 C66 0.106(6) 0.120(7) 0.125(8) -0.037(6) 0.037(6) -0.026(6)
 C67 0.077(6) 0.100(7) 0.124(9) -0.054(6) 0.027(6) -0.042(5)
 C67* 0.104(11) 0.104(11) 0.133(12) -0.037(10) 0.031(10) -0.031(10)
 O11 0.104(4) 0.082(4) 0.073(4) -0.009(3) 0.002(3) 0.005(3)
 C68 0.094(7) 0.066(6) 0.065(7) -0.015(6) 0.001(6) 0.009(6)
 C69 0.103(5) 0.091(4) 0.079(5) -0.013(4) 0.003(4) 0.008(4)
 C70 0.106(5) 0.089(4) 0.077(5) -0.009(4) 0.008(4) 0.005(4)
 C71 0.115(7) 0.077(6) 0.081(7) 0.002(6) 0.005(6) -0.002(6)
 C68* 0.098(8) 0.084(7) 0.081(7) -0.004(6) 0.010(7) -0.001(7)
 C69* 0.105(5) 0.088(5) 0.076(5) -0.010(4) 0.008(4) 0.005(4)
 C70* 0.105(5) 0.088(5) 0.074(5) -0.005(4) 0.005(4) 0.007(4)
 C71* 0.101(5) 0.090(5) 0.079(5) -0.013(4) 0.003(4) 0.006(4)
 C72* 0.100(5) 0.091(5) 0.079(5) -0.013(4) -0.002(4) 0.014(4)
 C73* 0.105(5) 0.089(5) 0.078(5) -0.010(4) -0.002(4) 0.010(4)
 C74* 0.103(5) 0.085(4) 0.076(4) -0.007(4) 0.004(4) 0.010(4)

_geom_special_details
;
 All esds (except the esd in the dihedral angle between two l.s. planes)
 are estimated using the full covariance matrix.  The cell esds are taken
 into account individually in the estimation of esds in distances, angles
 and torsion angles; correlations between esds in cell parameters are only
 used when they are defined by crystal symmetry.  An approximate (isotropic)
 treatment of cell esds is used for estimating esds involving l.s. planes.
;
loop_
  _geom_bond_atom_site_label_1
  _geom_bond_atom_site_label_2
  _geom_bond_distance
  _geom_bond_site_symmetry_2
  _geom_bond_publ_flag
 Ti1 P1 2.6973(14) . ?
 Ti1 P2 2.7348(13) . ?
 Ti1 O1 2.004(3) . ?
 Ti1 O2 2.094(3) . ?
 Ti1 N1 2.133(4) . ?
 Ti1 N2 2.090(3) . ?
 Ti1 C45 2.479(4) . ?
 P1 C6 1.812(4) . ?
 P1 C17 1.862(5) . ?
 P1 C20 1.859(4) . ?
 P2 C28 1.817(4) . ?
 P2 C39 1.889(5) . ?
 P2 C42 1.868(5) . ?
 O1 C45 1.329(5) . ?
 O2 C45 1.310(5) . ?
 O3 C45 1.233(5) . ?
 N1 C1 1.394(6) . ?
 N1 C8 1.435(6) . ?
 N2 C23 1.405(5) . ?
 N2 C30 1.431(5) . ?
 C1 C2 1.415(6) . ?
 C1 C6 1.414(6) . ?
 C2 C3 1.369(7) . ?
 C3 C4 1.386(8) . ?
 C4 C5 1.390(7) . ?
 C4 C7 1.515(7) . ?
 C5 C6 1.405(6) . ?
 C8 C9 1.410(6) . ?
 C8 C13 1.401(7) . ?
 C9 C10 1.404(7) . ?
 C9 C14 1.490(8) . ?
 C10 C11 1.373(8) . ?
 C11 C12 1.399(7) . ?
 C11 C15 1.514(7) . ?
 C12 C13 1.390(6) . ?
 C13 C16 1.509(6) . ?
 C17 C18 1.526(6) . ?
 C17 C19 1.531(6) . ?
 C20 C21 1.523(6) . ?
 C20 C22 1.535(6) . ?
 C23 C24 1.418(6) . ?
 C23 C28 1.405(6) . ?
 C24 C25 1.384(6) . ?
 C25 C26 1.389(6) . ?
 C26 C27 1.385(6) . ?
 C26 C29 1.510(6) . ?
 C27 C28 1.387(6) . ?
 C30 C31 1.408(6) . ?
 C30 C35 1.410(6) . ?
 C31 C32 1.378(7) . ?
 C31 C36 1.508(7) . ?
 C32 C33 1.386(8) . ?
 C33 C34 1.389(7) . ?
 C33 C37 1.514(7) . ?
 C34 C35 1.398(7) . ?
 C35 C38 1.507(7) . ?
 C39 C40 1.521(7) . ?
 C39 C41 1.533(7) . ?
 C42 C43 1.540(6) . ?
 C42 C44 1.515(7) . ?
 Ti1' P1' 2.6234(15) . ?
 Ti1' P2' 2.6225(14) . ?
 Ti1' O1' 2.031(3) . ?
 Ti1' O2' 2.067(3) . ?
 Ti1' N1' 2.182(4) . ?
 Ti1' N2' 2.158(3) . ?
 Ti1' C45' 2.487(5) . ?
 P1' C6' 1.805(5) . ?
 P1' C17' 1.865(5) . ?
 P1' C20' 1.878(6) . ?
 P2' C28' 1.806(4) . ?
 P2' C39' 1.851(5) . ?
 P2' C42' 1.865(5) . ?
 O1' C45' 1.327(5) . ?
 O2' C45' 1.311(5) . ?
 O3' C45' 1.231(6) . ?
 N1' C1' 1.390(6) . ?
 N1' C8' 1.449(6) . ?
 N2' C23' 1.403(6) . ?
 N2' C30' 1.441(6) . ?
 C1' C2' 1.424(6) . ?
 C1' C6' 1.415(7) . ?
 C2' C3' 1.379(7) . ?
 C3' C4' 1.391(8) . ?
 C4' C5' 1.392(7) . ?
 C4' C7' 1.508(7) . ?
 C5' C6' 1.400(7) . ?
 C8' C9' 1.408(7) . ?
 C8' C13' 1.403(7) . ?
 C9' C10' 1.399(7) . ?
 C9' C14' 1.492(7) . ?
 C10' C11' 1.385(8) . ?
 C11' C12' 1.382(8) . ?
 C11' C15' 1.513(8) . ?
 C12' C13' 1.400(7) . ?
 C13' C16' 1.502(8) . ?
 C17' C18' 1.535(9) . ?
 C17' C19' 1.531(8) . ?
 C20' C21' 1.527(8) . ?
 C20' C22' 1.521(8) . ?
 C23' C24' 1.414(6) . ?
 C23' C28' 1.404(7) . ?
 C24' C25' 1.379(7) . ?
 C25' C26' 1.381(7) . ?
 C26' C27' 1.388(6) . ?
 C26' C29' 1.521(7) . ?
 C27' C28' 1.410(7) . ?
 C30' C31' 1.413(6) . ?
 C30' C35' 1.407(6) . ?
 C31' C32' 1.393(7) . ?
 C31' C36' 1.488(7) . ?
 C32' C33' 1.373(8) . ?
 C33' C34' 1.400(8) . ?
 C33' C37' 1.513(8) . ?
 C34' C35' 1.395(7) . ?
 C35' C38' 1.501(7) . ?
 C39' C40' 1.529(7) . ?
 C39' C41' 1.529(6) . ?
 C42' C43' 1.523(7) . ?
 C42' C44' 1.512(8) . ?
 K1 O4 2.777(3) . ?
 K1 O5 2.846(4) . ?
 K1 O6 2.818(3) . ?
 K1 O7 2.757(3) . ?
 K1 O8 2.888(3) . ?
 K1 O9 2.863(3) . ?
 K1 N3 3.009(4) . ?
 K1 N4 3.031(4) . ?
 O4 C47 1.423(6) . ?
 O4 C48 1.418(7) . ?
 O5 C49 1.413(6) . ?
 O5 C50 1.435(7) . ?
 O6 C53 1.423(5) . ?
 O6 C54 1.434(6) . ?
 O7 C55 1.418(6) . ?
 O7 C56 1.418(5) . ?
 O8 C59 1.424(6) . ?
 O8 C60 1.416(6) . ?
 O9 C61 1.417(6) . ?
 O9 C62 1.442(6) . ?
 N3 C46 1.469(6) . ?
 N3 C52 1.474(6) . ?
 N3 C58 1.462(6) . ?
 N4 C51 1.467(7) . ?
 N4 C57 1.462(6) . ?
 N4 C63 1.466(7) . ?
 C46 C47 1.507(8) . ?
 C48 C49 1.501(8) . ?
 C50 C51 1.501(8) . ?
 C52 C53 1.503(7) . ?
 C54 C55 1.506(7) . ?
 C56 C57 1.517(8) . ?
 C58 C59 1.512(7) . ?
 C60 C61 1.496(8) . ?
 C62 C63 1.507(8) . ?
 K1' O4' 2.916(5) . ?
 K1' O5' 2.848(4) . ?
 K1' O6' 2.807(5) . ?
 K1' O7' 2.900(6) . ?
 K1' O8' 2.789(5) . ?
 K1' O9' 2.694(4) . ?
 K1' N3' 2.983(5) . ?
 K1' N4' 2.991(5) . ?
 O4' C47' 1.396(9) . ?
 O4' C48' 1.399(8) . ?
 O5' C49' 1.402(8) . ?
 O5' C50' 1.425(10) . ?
 O6' C53' 1.413(9) . ?
 O6' C54' 1.438(10) . ?
 O7' C55' 1.389(9) . ?
 O7' C56' 1.426(9) . ?
 O8' C59' 1.446(10) . ?
 O8' C60' 1.368(9) . ?
 O9' C61' 1.523(9) . ?
 O9' C62' 1.377(8) . ?
 N3' C46' 1.486(10) . ?
 N3' C52' 1.471(10) . ?
 N3' C58' 1.414(11) . ?
 N4' C51' 1.447(8) . ?
 N4' C57' 1.485(12) . ?
 N4' C63' 1.483(8) . ?
 C46' C47' 1.471(12) . ?
 C48' C49' 1.483(11) . ?
 C50' C51' 1.457(10) . ?
 C52' C53' 1.450(13) . ?
 C54' C55' 1.458(12) . ?
 C56' C57' 1.444(13) . ?
 C58' C59' 1.456(12) . ?
 C60' C61' 1.470(12) . ?
 C62' C63' 1.537(12) . ?
 O10 C65 1.402(9) . ?
 O10 C66 1.423(11) . ?
 C64 C65 1.448(11) . ?
 C66 C67 1.585(16) . ?
 C66 C67* 1.34(4) . ?
 O11 C69 1.375(15) . ?
 O11 C70 1.372(16) . ?
 C68 C69 1.412(16) . ?
 C70 C71 1.447(16) . ?
 C68* C69* 1.5059 . ?
 C69* C70* 1.3918 . ?
 C69* C74* 1.3947 . ?
 C70* C71* 1.3773 . ?
 C71* C72* 1.3892 . ?
 C72* C73* 1.3819 . ?
 C73* C74* 1.3803 . ?

loop_
  _geom_angle_atom_site_label_1
  _geom_angle_atom_site_label_2
  _geom_angle_atom_site_label_3
  _geom_angle
  _geom_angle_site_symmetry_1
  _geom_angle_site_symmetry_3
  _geom_angle_publ_flag
 P1 Ti1 P2 173.18(4) . . ?
 O1 Ti1 P1 86.09(10) . . ?
 O1 Ti1 P2 87.88(10) . . ?
 O1 Ti1 O2 64.25(11) . . ?
 O1 Ti1 N1 92.76(13) . . ?
 O1 Ti1 N2 152.63(14) . . ?
 O1 Ti1 C45 32.34(12) . . ?
 O2 Ti1 P1 89.68(9) . . ?
 O2 Ti1 P2 84.84(9) . . ?
 O2 Ti1 N1 153.59(12) . . ?
 O2 Ti1 C45 31.91(12) . . ?
 N1 Ti1 P1 75.18(11) . . ?
 N1 Ti1 P2 108.31(11) . . ?
 N1 Ti1 C45 124.07(14) . . ?
 N2 Ti1 P1 109.95(10) . . ?
 N2 Ti1 P2 74.46(10) . . ?
 N2 Ti1 O2 92.96(12) . . ?
 N2 Ti1 N1 112.40(14) . . ?
 N2 Ti1 C45 123.49(14) . . ?
 C45 Ti1 P1 87.52(10) . . ?
 C45 Ti1 P2 85.68(11) . . ?
 C6 P1 Ti1 96.85(15) . . ?
 C6 P1 C17 103.7(2) . . ?
 C6 P1 C20 105.22(19) . . ?
 C17 P1 Ti1 122.23(14) . . ?
 C20 P1 Ti1 122.83(16) . . ?
 C20 P1 C17 102.8(2) . . ?
 C28 P2 Ti1 96.36(15) . . ?
 C28 P2 C39 102.92(19) . . ?
 C28 P2 C42 104.8(2) . . ?
 C39 P2 Ti1 126.27(16) . . ?
 C42 P2 Ti1 121.37(15) . . ?
 C42 P2 C39 101.3(2) . . ?
 C45 O1 Ti1 93.9(2) . . ?
 C45 O2 Ti1 90.4(2) . . ?
 C1 N1 Ti1 124.9(3) . . ?
 C1 N1 C8 113.0(3) . . ?
 C8 N1 Ti1 121.1(3) . . ?
 C23 N2 Ti1 126.4(3) . . ?
 C23 N2 C30 112.4(3) . . ?
 C30 N2 Ti1 120.7(3) . . ?
 N1 C1 C2 122.8(4) . . ?
 N1 C1 C6 121.2(4) . . ?
 C6 C1 C2 116.0(4) . . ?
 C3 C2 C1 122.3(5) . . ?
 C2 C3 C4 122.2(4) . . ?
 C3 C4 C5 116.9(4) . . ?
 C3 C4 C7 121.6(5) . . ?
 C5 C4 C7 121.6(5) . . ?
 C4 C5 C6 122.3(5) . . ?
 C1 C6 P1 116.7(3) . . ?
 C5 C6 P1 122.9(4) . . ?
 C5 C6 C1 120.3(4) . . ?
 C9 C8 N1 119.3(4) . . ?
 C13 C8 N1 121.0(4) . . ?
 C13 C8 C9 119.6(4) . . ?
 C8 C9 C14 121.1(4) . . ?
 C10 C9 C8 118.5(5) . . ?
 C10 C9 C14 120.3(4) . . ?
 C11 C10 C9 122.5(4) . . ?
 C10 C11 C12 118.0(4) . . ?
 C10 C11 C15 121.6(5) . . ?
 C12 C11 C15 120.3(5) . . ?
 C13 C12 C11 121.7(5) . . ?
 C8 C13 C16 121.0(4) . . ?
 C12 C13 C8 119.6(4) . . ?
 C12 C13 C16 119.3(5) . . ?
 C18 C17 P1 109.1(3) . . ?
 C18 C17 C19 109.7(4) . . ?
 C19 C17 P1 117.7(3) . . ?
 C21 C20 P1 114.8(3) . . ?
 C21 C20 C22 111.5(4) . . ?
 C22 C20 P1 109.4(3) . . ?
 N2 C23 C24 122.0(4) . . ?
 N2 C23 C28 121.7(4) . . ?
 C28 C23 C24 116.3(4) . . ?
 C25 C24 C23 122.0(4) . . ?
 C24 C25 C26 121.0(4) . . ?
 C25 C26 C29 121.0(4) . . ?
 C27 C26 C25 117.2(4) . . ?
 C27 C26 C29 121.8(4) . . ?
 C26 C27 C28 123.0(4) . . ?
 C23 C28 P2 115.7(3) . . ?
 C27 C28 P2 123.7(3) . . ?
 C27 C28 C23 120.4(4) . . ?
 C31 C30 N2 119.8(4) . . ?
 C31 C30 C35 119.0(4) . . ?
 C35 C30 N2 120.9(4) . . ?
 C30 C31 C36 119.6(4) . . ?
 C32 C31 C30 120.3(5) . . ?
 C32 C31 C36 119.9(4) . . ?
 C31 C32 C33 121.5(5) . . ?
 C32 C33 C34 118.3(4) . . ?
 C32 C33 C37 120.3(5) . . ?
 C34 C33 C37 121.3(5) . . ?
 C33 C34 C35 122.2(5) . . ?
 C30 C35 C38 120.6(4) . . ?
 C34 C35 C30 118.6(4) . . ?
 C34 C35 C38 120.6(4) . . ?
 C40 C39 P2 109.0(3) . . ?
 C40 C39 C41 109.5(4) . . ?
 C41 C39 P2 116.2(3) . . ?
 C43 C42 P2 109.9(3) . . ?
 C44 C42 P2 114.4(3) . . ?
 C44 C42 C43 111.7(4) . . ?
 O1 C45 Ti1 53.76(19) . . ?
 O2 C45 Ti1 57.6(2) . . ?
 O2 C45 O1 111.4(3) . . ?
 O3 C45 Ti1 177.1(3) . . ?
 O3 C45 O1 123.4(4) . . ?
 O3 C45 O2 125.2(4) . . ?
 P2' Ti1' P1' 177.02(5) . . ?
 O1' Ti1' P1' 88.25(11) . . ?
 O1' Ti1' P2' 93.89(11) . . ?
 O1' Ti1' O2' 63.98(12) . . ?
 O1' Ti1' N1' 88.53(13) . . ?
 O1' Ti1' N2' 150.83(14) . . ?
 O1' Ti1' C45' 32.18(13) . . ?
 O2' Ti1' P1' 96.99(10) . . ?
 O2' Ti1' P2' 85.82(10) . . ?
 O2' Ti1' N1' 152.06(13) . . ?
 O2' Ti1' N2' 87.62(13) . . ?
 O2' Ti1' C45' 31.79(13) . . ?
 N1' Ti1' P1' 76.18(11) . . ?
 N1' Ti1' P2' 101.78(11) . . ?
 N1' Ti1' C45' 120.55(14) . . ?
 N2' Ti1' P1' 102.42(11) . . ?
 N2' Ti1' P2' 76.65(10) . . ?
 N2' Ti1' N1' 120.24(14) . . ?
 N2' Ti1' C45' 119.19(14) . . ?
 C45' Ti1' P1' 92.88(11) . . ?
 C45' Ti1' P2' 90.04(11) . . ?
 C6' P1' Ti1' 97.68(17) . . ?
 C6' P1' C17' 104.8(2) . . ?
 C6' P1' C20' 103.7(2) . . ?
 C17' P1' Ti1' 122.2(2) . . ?
 C17' P1' C20' 106.5(3) . . ?
 C20' P1' Ti1' 118.72(18) . . ?
 C28' P2' Ti1' 97.20(16) . . ?
 C28' P2' C39' 106.2(2) . . ?
 C28' P2' C42' 103.3(2) . . ?
 C39' P2' Ti1' 122.78(15) . . ?
 C39' P2' C42' 104.2(2) . . ?
 C42' P2' Ti1' 120.27(18) . . ?
 C45' O1' Ti1' 93.2(3) . . ?
 C45' O2' Ti1' 92.1(3) . . ?
 C1' N1' Ti1' 122.5(3) . . ?
 C1' N1' C8' 113.6(4) . . ?
 C8' N1' Ti1' 121.4(3) . . ?
 C23' N2' Ti1' 121.2(3) . . ?
 C23' N2' C30' 112.6(3) . . ?
 C30' N2' Ti1' 123.5(3) . . ?
 N1' C1' C2' 123.1(4) . . ?
 N1' C1' C6' 120.9(4) . . ?
 C6' C1' C2' 116.0(4) . . ?
 C3' C2' C1' 121.3(5) . . ?
 C2' C3' C4' 123.2(4) . . ?
 C3' C4' C5' 115.7(5) . . ?
 C3' C4' C7' 122.2(5) . . ?
 C5' C4' C7' 122.1(5) . . ?
 C4' C5' C6' 123.2(5) . . ?
 C1' C6' P1' 117.2(3) . . ?
 C5' C6' P1' 122.3(4) . . ?
 C5' C6' C1' 120.5(4) . . ?
 C9' C8' N1' 121.7(4) . . ?
 C13' C8' N1' 119.8(4) . . ?
 C13' C8' C9' 118.4(4) . . ?
 C8' C9' C14' 121.2(4) . . ?
 C10' C9' C8' 118.9(5) . . ?
 C10' C9' C14' 119.8(5) . . ?
 C11' C10' C9' 122.7(5) . . ?
 C10' C11' C15' 120.9(5) . . ?
 C12' C11' C10' 117.5(5) . . ?
 C12' C11' C15' 121.6(5) . . ?
 C11' C12' C13' 121.5(5) . . ?
 C8' C13' C16' 120.3(5) . . ?
 C12' C13' C8' 120.1(5) . . ?
 C12' C13' C16' 119.6(4) . . ?
 C18' C17' P1' 112.8(4) . . ?
 C19' C17' P1' 109.8(4) . . ?
 C19' C17' C18' 110.9(6) . . ?
 C21' C20' P1' 107.8(4) . . ?
 C22' C20' P1' 116.3(4) . . ?
 C22' C20' C21' 111.3(5) . . ?
 N2' C23' C24' 122.4(4) . . ?
 N2' C23' C28' 122.1(4) . . ?
 C28' C23' C24' 115.5(4) . . ?
 C25' C24' C23' 122.3(5) . . ?
 C24' C25' C26' 122.0(4) . . ?
 C25' C26' C27' 117.2(4) . . ?
 C25' C26' C29' 121.6(4) . . ?
 C27' C26' C29' 121.2(5) . . ?
 C26' C27' C28' 121.5(5) . . ?
 C23' C28' P2' 116.4(3) . . ?
 C23' C28' C27' 121.4(4) . . ?
 C27' C28' P2' 122.2(4) . . ?
 C31' C30' N2' 121.3(4) . . ?
 C35' C30' N2' 120.8(4) . . ?
 C35' C30' C31' 117.6(4) . . ?
 C30' C31' C36' 121.7(4) . . ?
 C32' C31' C30' 119.1(5) . . ?
 C32' C31' C36' 118.9(4) . . ?
 C33' C32' C31' 123.8(5) . . ?
 C32' C33' C34' 116.9(5) . . ?
 C32' C33' C37' 122.1(5) . . ?
 C34' C33' C37' 120.8(5) . . ?
 C35' C34' C33' 121.3(5) . . ?
 C30' C35' C38' 120.6(4) . . ?
 C34' C35' C30' 121.0(4) . . ?
 C34' C35' C38' 118.4(4) . . ?
 C40' C39' P2' 113.6(3) . . ?
 C41' C39' P2' 110.0(4) . . ?
 C41' C39' C40' 111.3(4) . . ?
 C43' C42' P2' 117.1(4) . . ?
 C44' C42' P2' 107.4(3) . . ?
 C44' C42' C43' 110.7(4) . . ?
 O1' C45' Ti1' 54.6(2) . . ?
 O2' C45' Ti1' 56.1(2) . . ?
 O2' C45' O1' 110.7(4) . . ?
 O3' C45' Ti1' 178.7(4) . . ?
 O3' C45' O1' 124.1(4) . . ?
 O3' C45' O2' 125.2(4) . . ?
 O4 K1 O5 59.72(10) . . ?
 O4 K1 O6 99.65(10) . . ?
 O4 K1 O8 94.46(10) . . ?
 O4 K1 O9 132.97(10) . . ?
 O4 K1 N3 60.37(11) . . ?
 O4 K1 N4 120.04(12) . . ?
 O5 K1 O8 117.56(11) . . ?
 O5 K1 O9 96.52(11) . . ?
 O5 K1 N3 119.52(11) . . ?
 O5 K1 N4 60.77(12) . . ?
 O6 K1 O5 138.19(10) . . ?
 O6 K1 O8 98.69(10) . . ?
 O6 K1 O9 120.87(11) . . ?
 O6 K1 N3 60.48(9) . . ?
 O6 K1 N4 120.00(10) . . ?
 O7 K1 O4 124.39(11) . . ?
 O7 K1 O5 98.77(11) . . ?
 O7 K1 O6 61.22(9) . . ?
 O7 K1 O8 137.31(11) . . ?
 O7 K1 O9 97.28(10) . . ?
 O7 K1 N3 121.18(10) . . ?
 O7 K1 N4 59.42(11) . . ?
 O8 K1 N3 60.17(10) . . ?
 O8 K1 N4 118.89(11) . . ?
 O9 K1 O8 59.08(10) . . ?
 O9 K1 N3 118.43(11) . . ?
 O9 K1 N4 60.64(11) . . ?
 N3 K1 N4 179.06(12) . . ?
 C47 O4 K1 121.6(3) . . ?
 C48 O4 K1 117.8(3) . . ?
 C48 O4 C47 111.8(4) . . ?
 C49 O5 K1 113.4(3) . . ?
 C49 O5 C50 110.7(4) . . ?
 C50 O5 K1 114.2(3) . . ?
 C53 O6 K1 118.2(3) . . ?
 C53 O6 C54 110.2(3) . . ?
 C54 O6 K1 109.8(3) . . ?
 C55 O7 K1 117.6(3) . . ?
 C55 O7 C56 110.5(4) . . ?
 C56 O7 K1 121.3(3) . . ?
 C59 O8 K1 115.4(3) . . ?
 C60 O8 K1 113.9(3) . . ?
 C60 O8 C59 111.3(4) . . ?
 C61 O9 K1 115.0(3) . . ?
 C61 O9 C62 110.6(4) . . ?
 C62 O9 K1 115.3(3) . . ?
 C46 N3 K1 108.2(3) . . ?
 C46 N3 C52 109.1(4) . . ?
 C52 N3 K1 108.8(2) . . ?
 C58 N3 K1 110.0(3) . . ?
 C58 N3 C46 110.3(4) . . ?
 C58 N3 C52 110.4(4) . . ?
 C51 N4 K1 108.8(3) . . ?
 C57 N4 K1 109.8(3) . . ?
 C57 N4 C51 109.2(5) . . ?
 C57 N4 C63 110.2(4) . . ?
 C63 N4 K1 108.9(3) . . ?
 C63 N4 C51 109.9(4) . . ?
 N3 C46 C47 114.5(4) . . ?
 O4 C47 C46 109.7(4) . . ?
 O4 C48 C49 108.8(4) . . ?
 O5 C49 C48 109.2(4) . . ?
 O5 C50 C51 109.6(5) . . ?
 N4 C51 C50 114.1(4) . . ?
 N3 C52 C53 114.3(4) . . ?
 O6 C53 C52 109.1(4) . . ?
 O6 C54 C55 109.6(4) . . ?
 O7 C55 C54 108.9(4) . . ?
 O7 C56 C57 108.0(4) . . ?
 N4 C57 C56 113.3(4) . . ?
 N3 C58 C59 113.7(4) . . ?
 O8 C59 C58 109.2(4) . . ?
 O8 C60 C61 108.9(4) . . ?
 O9 C61 C60 109.0(4) . . ?
 O9 C62 C63 109.0(4) . . ?
 N4 C63 C62 114.6(4) . . ?
 O4' K1' N3' 59.21(15) . . ?
 O4' K1' N4' 118.91(14) . . ?
 O5' K1' O4' 59.01(13) . . ?
 O5' K1' O7' 97.80(14) . . ?
 O5' K1' N3' 117.94(15) . . ?
 O5' K1' N4' 60.68(14) . . ?
 O6' K1' O4' 97.63(14) . . ?
 O6' K1' O5' 133.38(13) . . ?
 O6' K1' O7' 57.47(15) . . ?
 O6' K1' N3' 60.93(17) . . ?
 O6' K1' N4' 116.93(17) . . ?
 O7' K1' O4' 120.57(16) . . ?
 O7' K1' N3' 117.64(18) . . ?
 O7' K1' N4' 59.78(17) . . ?
 O8' K1' O4' 93.78(15) . . ?
 O8' K1' O5' 117.89(15) . . ?
 O8' K1' O6' 102.16(16) . . ?
 O8' K1' O7' 140.41(14) . . ?
 O8' K1' N3' 61.49(18) . . ?
 O8' K1' N4' 122.45(16) . . ?
 O9' K1' O4' 132.18(16) . . ?
 O9' K1' O5' 94.84(13) . . ?
 O9' K1' O6' 126.14(14) . . ?
 O9' K1' O7' 100.76(16) . . ?
 O9' K1' O8' 61.91(16) . . ?
 O9' K1' N3' 122.83(18) . . ?
 O9' K1' N4' 61.10(15) . . ?
 N3' K1' N4' 176.06(18) . . ?
 C47' O4' K1' 117.6(4) . . ?
 C47' O4' C48' 115.7(6) . . ?
 C48' O4' K1' 111.1(4) . . ?
 C49' O5' K1' 117.4(3) . . ?
 C49' O5' C50' 113.0(5) . . ?
 C50' O5' K1' 114.0(4) . . ?
 C53' O6' K1' 119.2(5) . . ?
 C53' O6' C54' 109.6(7) . . ?
 C54' O6' K1' 120.2(4) . . ?
 C55' O7' K1' 115.4(5) . . ?
 C55' O7' C56' 112.6(7) . . ?
 C56' O7' K1' 115.8(4) . . ?
 C59' O8' K1' 114.8(5) . . ?
 C60' O8' K1' 112.5(4) . . ?
 C60' O8' C59' 114.0(6) . . ?
 C61' O9' K1' 117.0(4) . . ?
 C62' O9' K1' 123.7(4) . . ?
 C62' O9' C61' 110.5(5) . . ?
 C46' N3' K1' 111.0(4) . . ?
 C52' N3' K1' 106.9(4) . . ?
 C52' N3' C46' 108.6(6) . . ?
 C58' N3' K1' 109.4(5) . . ?
 C58' N3' C46' 109.7(7) . . ?
 C58' N3' C52' 111.3(7) . . ?
 C51' N4' K1' 110.1(4) . . ?
 C51' N4' C57' 105.9(6) . . ?
 C51' N4' C63' 113.5(6) . . ?
 C57' N4' K1' 110.4(4) . . ?
 C63' N4' K1' 107.5(4) . . ?
 C63' N4' C57' 109.5(6) . . ?
 C47' C46' N3' 113.5(7) . . ?
 O4' C47' C46' 111.1(7) . . ?
 O4' C48' C49' 111.2(6) . . ?
 O5' C49' C48' 109.8(6) . . ?
 O5' C50' C51' 111.5(6) . . ?
 N4' C51' C50' 116.8(5) . . ?
 C53' C52' N3' 118.6(6) . . ?
 O6' C53' C52' 109.5(8) . . ?
 O6' C54' C55' 108.0(6) . . ?
 O7' C55' C54' 111.1(7) . . ?
 O7' C56' C57' 110.2(7) . . ?
 C56' C57' N4' 116.0(6) . . ?
 N3' C58' C59' 117.1(8) . . ?
 O8' C59' C58' 112.4(7) . . ?
 O8' C60' C61' 113.8(7) . . ?
 C60' C61' O9' 106.7(6) . . ?
 O9' C62' C63' 109.6(5) . . ?
 N4' C63' C62' 114.3(6) . . ?
 C65 O10 C66 112.3(7) . . ?
 O10 C65 C64 110.7(7) . . ?
 O10 C66 C67 105.5(9) . . ?
 C67* C66 O10 115(2) . . ?
 C70 O11 C69 117.5(14) . . ?
 O11 C69 C68 113.6(15) . . ?
 O11 C70 C71 108.2(15) . . ?
 C70* C69* C68* 121.2 . . ?
 C70* C69* C74* 117.9 . . ?
 C74* C69* C68* 120.9 . . ?
 C71* C70* C69* 121.7 . . ?
 C70* C71* C72* 119.5 . . ?
 C73* C72* C71* 119.7 . . ?
 C74* C73* C72* 120.4 . . ?
 C73* C74* C69* 120.8 . . ?

_shelx_res_file
;
TITL 90188a(h)_processed_a.res in Pca2(1)
    90188.res
    created by SHELXL-2019/3 at 15:22:17 on 31-Oct-2024
REM Old TITL 90188a(h)_processed in Pca2(1)
REM SHELXT solution in Pca2(1)
REM R1 0.124, Rweak 0.025, Alpha 0.004, Orientation as input
REM Flack x = 0.334 ( 0.002 ) from Parsons' quotients
REM Formula found by SHELXT: C68* N10 O6' P K5 Ti1'
CELL 1.54184 18.8568 31.4188 23.8422 90 90 90
ZERR 8 0.0001 0.0002 0.0001 0 0 0
LATT -1
SYMM -X,-Y,0.5+Z
SYMM 0.5+X,-Y,+Z
SYMM 0.5-X,+Y,0.5+Z
SFAC C H K N O P Ti
UNIT 542 860 8 32 78 16 8
DFIX 1.41 O11 C70
DANG 2.37 O11 C71 O11 C68
DFIX 1.42 O11 C69
DFIX 1.48 C71 C70
DFIX 1.5 C69 C68
SADI C71 C70 C69 C68
SADI O11 C70 O11 C69
SADI 0.04 C71 O11 O11 C68
SIMU O11 > C71
RIGU O11 > C71
SIMU 0.005 0.01 2 O11 > C74*
SIMU 0.005 0.01 2 C66 C67 C67*

L.S. 8 0 0
PLAN  44
SIZE 0.1 0.12 0.23
TEMP -173.15
list 4
fmap 2 53
WPDB -2
ACTA
WPDB -2
TWIN -1 0 0 0 -1 0 0 0 -1 2
REM <olex2.extras>
REM <HklSrc "%.\\90188.hkl">
REM </olex2.extras>

WGHT    0.073400    7.291900
BASF   0.30724
FVAR       0.15174
TI1   7    0.282708    0.104864    0.545108    11.00000    0.01905    0.02746 =
         0.03361    0.00092   -0.00134   -0.00161
P1    6    0.362116    0.087473    0.453842    11.00000    0.02335    0.03140 =
         0.03260    0.00147   -0.00001   -0.00196
P2    6    0.215322    0.118783    0.645010    11.00000    0.02363    0.02981 =
         0.03376   -0.00299   -0.00050   -0.00254
O1    5    0.374894    0.111543    0.585963    11.00000    0.02412    0.02559 =
         0.04529    0.00071   -0.00519   -0.00003
O2    5    0.321824    0.049904    0.583974    11.00000    0.02582    0.02784 =
         0.03893    0.00022   -0.00252   -0.00447
O3    5    0.425377    0.056051    0.630864    11.00000    0.02542    0.04004 =
         0.04364    0.00363   -0.00339    0.00504
N1    4    0.294109    0.164454    0.503242    11.00000    0.02509    0.03080 =
         0.03932    0.00487    0.00053    0.00087
N2    4    0.181234    0.079096    0.535495    11.00000    0.01864    0.03473 =
         0.02983   -0.00172   -0.00078   -0.00464
C1    1    0.347824    0.174274    0.465217    11.00000    0.02532    0.03482 =
         0.03965    0.00291   -0.00250   -0.00060
C2    1    0.365724    0.216575    0.450606    11.00000    0.02929    0.03519 =
         0.06062    0.00743   -0.00087   -0.00323
AFIX  43
H2    2    0.341451    0.239357    0.468433    11.00000   -1.20000
AFIX   0
C3    1    0.416799    0.225814    0.411675    11.00000    0.03597    0.03572 =
         0.06064    0.01124    0.00081   -0.00660
AFIX  43
H3    2    0.426333    0.254769    0.403023    11.00000   -1.20000
AFIX   0
C4    1    0.455074    0.194317    0.384458    11.00000    0.03020    0.04547 =
         0.04851    0.01275    0.00169   -0.00850
C5    1    0.439640    0.152438    0.398776    11.00000    0.02986    0.04031 =
         0.03916    0.00405    0.00014   -0.00273
AFIX  43
H5    2    0.465543    0.130153    0.381295    11.00000   -1.20000
AFIX   0
C6    1    0.387089    0.141894    0.438186    11.00000    0.02472    0.03727 =
         0.03634    0.00170   -0.00425   -0.00190
C7    1    0.510922    0.205008    0.340981    11.00000    0.04653    0.05523 =
         0.06025    0.01635    0.00683   -0.01206
AFIX 137
H7A   2    0.495626    0.229850    0.319268    11.00000   -1.50000
H7B   2    0.517379    0.180689    0.315754    11.00000   -1.50000
H7C   2    0.555879    0.211399    0.359804    11.00000   -1.50000
AFIX   0
C8    1    0.253933    0.201003    0.520304    11.00000    0.02355    0.02923 =
         0.04785    0.00827    0.00065    0.00246
C9    1    0.199105    0.216152    0.485403    11.00000    0.02412    0.03878 =
         0.05206    0.01069   -0.00308    0.00003
C10   1    0.159727    0.251600    0.503197    11.00000    0.02854    0.03924 =
         0.06147    0.01319   -0.00409    0.00682
AFIX  43
H10   2    0.121772    0.261351    0.480363    11.00000   -1.20000
AFIX   0
C11   1    0.174001    0.272704    0.552350    11.00000    0.02991    0.03666 =
         0.06678    0.00702    0.00296    0.00681
C12   1    0.231044    0.258497    0.584830    11.00000    0.03304    0.03050 =
         0.05930    0.00100    0.00256    0.00315
AFIX  43
H12   2    0.242802    0.273362    0.618259    11.00000   -1.20000
AFIX   0
C13   1    0.270965    0.223198    0.569462    11.00000    0.02621    0.02908 =
         0.05433    0.00424   -0.00181    0.00103
C14   1    0.186135    0.197115    0.429115    11.00000    0.03169    0.04822 =
         0.05427    0.01064   -0.00654   -0.00035
AFIX 137
H14A  2    0.227011    0.202613    0.404787    11.00000   -1.50000
H14B  2    0.143585    0.209871    0.412549    11.00000   -1.50000
H14C  2    0.179274    0.166335    0.432974    11.00000   -1.50000
AFIX   0
C15   1    0.131293    0.311135    0.570495    11.00000    0.04353    0.04461 =
         0.08373   -0.00165    0.00417    0.01618
AFIX 137
H15A  2    0.113106    0.325924    0.537287    11.00000   -1.50000
H15B  2    0.161655    0.330479    0.592013    11.00000   -1.50000
H15C  2    0.091482    0.301869    0.593926    11.00000   -1.50000
AFIX   0
C16   1    0.335571    0.211561    0.603545    11.00000    0.02989    0.03242 =
         0.05256   -0.00156   -0.00396    0.00120
AFIX 137
H16A  2    0.336607    0.180701    0.609467    11.00000   -1.50000
H16B  2    0.333623    0.226064    0.639902    11.00000   -1.50000
H16C  2    0.378429    0.220361    0.583394    11.00000   -1.50000
AFIX   0
C17   1    0.322447    0.068089    0.387024    11.00000    0.02709    0.04151 =
         0.03611    0.00080    0.00267   -0.00424
AFIX  13
H17   2    0.297010    0.041028    0.396121    11.00000   -1.20000
AFIX   0
C18   1    0.266129    0.099683    0.367595    11.00000    0.03063    0.04688 =
         0.03643    0.00232   -0.00278   -0.00260
AFIX 137
H18A  2    0.234615    0.106550    0.399002    11.00000   -1.50000
H18B  2    0.238415    0.087056    0.337063    11.00000   -1.50000
H18C  2    0.289181    0.125736    0.354240    11.00000   -1.50000
AFIX   0
C19   1    0.372839    0.057969    0.338478    11.00000    0.03929    0.04947 =
         0.03245   -0.00121    0.00060   -0.00290
AFIX 137
H19A  2    0.399457    0.083632    0.328349    11.00000   -1.50000
H19B  2    0.345358    0.048227    0.306039    11.00000   -1.50000
H19C  2    0.405959    0.035570    0.349970    11.00000   -1.50000
AFIX   0
C20   1    0.447065    0.057581    0.457564    11.00000    0.02609    0.03527 =
         0.03833    0.00015    0.00165    0.00070
AFIX  13
H20   2    0.469058    0.059029    0.419446    11.00000   -1.20000
AFIX   0
C21   1    0.501044    0.075609    0.498683    11.00000    0.02439    0.04275 =
         0.04680   -0.00172   -0.00181    0.00159
AFIX 137
H21A  2    0.507945    0.105993    0.491161    11.00000   -1.50000
H21B  2    0.546261    0.060605    0.494255    11.00000   -1.50000
H21C  2    0.483670    0.071834    0.537101    11.00000   -1.50000
AFIX   0
C22   1    0.431626    0.010485    0.469495    11.00000    0.03217    0.03431 =
         0.04962   -0.00005   -0.00272    0.00264
AFIX 137
H22A  2    0.411540    0.007575    0.507210    11.00000   -1.50000
H22B  2    0.475780   -0.005865    0.467082    11.00000   -1.50000
H22C  2    0.397699   -0.000331    0.441811    11.00000   -1.50000
AFIX   0
C23   1    0.135467    0.066267    0.578790    11.00000    0.02140    0.03011 =
         0.03289    0.00362    0.00219   -0.00087
C24   1    0.076879    0.038989    0.568881    11.00000    0.02443    0.03530 =
         0.03268   -0.00057   -0.00292   -0.00485
AFIX  43
H24   2    0.069313    0.028290    0.532097    11.00000   -1.20000
AFIX   0
C25   1    0.030385    0.027476    0.611153    11.00000    0.02268    0.03405 =
         0.03708    0.00230    0.00316   -0.00227
AFIX  43
H25   2   -0.008827    0.009620    0.602657    11.00000   -1.20000
AFIX   0
C26   1    0.040154    0.041622    0.665823    11.00000    0.02633    0.02941 =
         0.03817    0.00176    0.00210    0.00035
C27   1    0.098256    0.067456    0.676012    11.00000    0.02766    0.03227 =
         0.03051   -0.00153    0.00281    0.00026
AFIX  43
H27   2    0.106636    0.076816    0.713316    11.00000   -1.20000
AFIX   0
C28   1    0.144751    0.080280    0.634248    11.00000    0.02670    0.02744 =
         0.03677   -0.00254   -0.00028    0.00155
C29   1   -0.010250    0.028725    0.712010    11.00000    0.03292    0.04297 =
         0.03881    0.00345    0.00824   -0.00748
AFIX 137
H29A  2   -0.048553    0.049699    0.714821    11.00000   -1.50000
H29B  2    0.015441    0.027409    0.747698    11.00000   -1.50000
H29C  2   -0.030351    0.000698    0.703485    11.00000   -1.50000
AFIX   0
C30   1    0.155340    0.067403    0.481241    11.00000    0.02039    0.03867 =
         0.03065   -0.00130   -0.00166   -0.00767
C31   1    0.102038    0.091994    0.455503    11.00000    0.02256    0.04951 =
         0.03722    0.00395   -0.00249   -0.00247
C32   1    0.075247    0.080342    0.403984    11.00000    0.02528    0.05725 =
         0.03979    0.00165   -0.00371   -0.00479
AFIX  43
H32   2    0.040407    0.097771    0.386638    11.00000   -1.20000
AFIX   0
C33   1    0.097962    0.043772    0.376879    11.00000    0.03168    0.05990 =
         0.03514   -0.00229   -0.00575   -0.01061
C34   1    0.148403    0.018538    0.403257    11.00000    0.03004    0.04586 =
         0.04502   -0.00904    0.00606   -0.00885
AFIX  43
H34   2    0.163831   -0.006801    0.385263    11.00000   -1.20000
AFIX   0
C35   1    0.177224    0.029207    0.455432    11.00000    0.02677    0.03894 =
         0.03401   -0.00548    0.00221   -0.00934
C36   1    0.069959    0.129022    0.486766    11.00000    0.03157    0.04759 =
         0.04351    0.00078   -0.00385    0.00334
AFIX 137
H36A  2    0.039688    0.118327    0.517059    11.00000   -1.50000
H36B  2    0.041462    0.146191    0.460889    11.00000   -1.50000
H36C  2    0.107885    0.146608    0.502664    11.00000   -1.50000
AFIX   0
C37   1    0.066048    0.031084    0.321065    11.00000    0.04328    0.07087 =
         0.04326   -0.01367   -0.00624   -0.00412
AFIX 137
H37A  2    0.023898    0.013501    0.327494    11.00000   -1.50000
H37B  2    0.100948    0.014832    0.299410    11.00000   -1.50000
H37C  2    0.052638    0.056706    0.300160    11.00000   -1.50000
AFIX   0
C38   1    0.226007   -0.001135    0.485535    11.00000    0.03466    0.03508 =
         0.04303   -0.00860    0.00502   -0.00280
AFIX 137
H38A  2    0.267510    0.014402    0.499422    11.00000   -1.50000
H38B  2    0.241421   -0.023475    0.459569    11.00000   -1.50000
H38C  2    0.200820   -0.014068    0.517193    11.00000   -1.50000
AFIX   0
C39   1    0.165528    0.168500    0.665783    11.00000    0.03322    0.03308 =
         0.04364   -0.00617    0.00004   -0.00430
AFIX  13
H39   2    0.200533    0.192405    0.666300    11.00000   -1.20000
AFIX   0
C40   1    0.111022    0.178721    0.620754    11.00000    0.02872    0.03412 =
         0.06128   -0.00250   -0.00041    0.00245
AFIX 137
H40A  2    0.134532    0.180255    0.584153    11.00000   -1.50000
H40B  2    0.088604    0.206134    0.629129    11.00000   -1.50000
H40C  2    0.074802    0.156360    0.619960    11.00000   -1.50000
AFIX   0
C41   1    0.129260    0.167665    0.723326    11.00000    0.05978    0.03826 =
         0.05492   -0.00999    0.01782    0.00319
AFIX 137
H41A  2    0.098015    0.142805    0.725693    11.00000   -1.50000
H41B  2    0.101235    0.193667    0.728244    11.00000   -1.50000
H41C  2    0.165346    0.165990    0.752823    11.00000   -1.50000
AFIX   0
C42   1    0.256877    0.103251    0.713127    11.00000    0.02868    0.04299 =
         0.03448   -0.00279    0.00155   -0.00549
AFIX  13
H42   2    0.220555    0.108360    0.742937    11.00000   -1.20000
AFIX   0
C43   1    0.319891    0.132837    0.726115    11.00000    0.03705    0.05442 =
         0.04140   -0.00068   -0.00724   -0.01247
AFIX 137
H43A  2    0.357296    0.128429    0.698176    11.00000   -1.50000
H43B  2    0.338424    0.126379    0.763561    11.00000   -1.50000
H43C  2    0.304052    0.162530    0.724871    11.00000   -1.50000
AFIX   0
C44   1    0.277690    0.056782    0.717016    11.00000    0.03570    0.04373 =
         0.03150   -0.00207   -0.00175    0.00046
AFIX 137
H44A  2    0.236953    0.038944    0.707071    11.00000   -1.50000
H44B  2    0.292718    0.050270    0.755417    11.00000   -1.50000
H44C  2    0.316864    0.051065    0.691078    11.00000   -1.50000
AFIX   0
C45   1    0.377125    0.071077    0.602103    11.00000    0.02564    0.03126 =
         0.03318   -0.00269    0.00041    0.00077

TI1'  7    0.842648    0.399242    0.429250    11.00000    0.02199    0.02835 =
         0.03864    0.00269   -0.00139   -0.00110
P1'   6    0.772408    0.420283    0.520092    11.00000    0.03924    0.03529 =
         0.03979    0.00170    0.00643   -0.00335
P2'   6    0.917136    0.375722    0.341686    11.00000    0.02522    0.02818 =
         0.03994    0.00007   -0.00048   -0.00073
O1'   5    0.748120    0.391915    0.389621    11.00000    0.02949    0.03275 =
         0.04835    0.00475   -0.00292   -0.00262
O2'   5    0.809816    0.449811    0.380259    11.00000    0.02747    0.03287 =
         0.04768    0.00296   -0.00324   -0.00256
O3'   5    0.705102    0.444666    0.334916    11.00000    0.02814    0.04608 =
         0.05009    0.00604   -0.00568    0.00856
N1'   4    0.824209    0.338540    0.471224    11.00000    0.02767    0.02859 =
         0.04290    0.00256   -0.00012   -0.00138
N2'   4    0.941892    0.432362    0.440353    11.00000    0.02410    0.02882 =
         0.04070   -0.00180   -0.00187   -0.00249
C1'   1    0.770689    0.332862    0.510596    11.00000    0.02748    0.03657 =
         0.04098    0.00622   -0.00433   -0.00530
C2'   1    0.744942    0.292039    0.526734    11.00000    0.03447    0.03368 =
         0.05039    0.00589   -0.00471   -0.00221
AFIX  43
H2'   2    0.766195    0.267251    0.511302    11.00000   -1.20000
AFIX   0
C3'   1    0.689803    0.287762    0.564294    11.00000    0.04193    0.04215 =
         0.05013    0.01181    0.00086   -0.01404
AFIX  43
H3'   2    0.674670    0.259896    0.574089    11.00000   -1.20000
AFIX   0
C4'   1    0.655263    0.322297    0.588537    11.00000    0.03745    0.04889 =
         0.03992    0.00516    0.00065   -0.01261
C5'   1    0.681378    0.362237    0.573976    11.00000    0.03957    0.04503 =
         0.03909    0.00378    0.00000   -0.00622
AFIX  43
H5'   2    0.659933    0.386649    0.590257    11.00000   -1.20000
AFIX   0
C6'   1    0.737697    0.368206    0.536515    11.00000    0.03289    0.04019 =
         0.04030    0.00426    0.00106   -0.00448
C7'   1    0.592389    0.316897    0.626951    11.00000    0.05014    0.05658 =
         0.04215    0.00092    0.00630   -0.01781
AFIX 137
H7'A  2    0.606943    0.301239    0.660586    11.00000   -1.50000
H7'B  2    0.555098    0.300994    0.607445    11.00000   -1.50000
H7'C  2    0.574259    0.344947    0.637792    11.00000   -1.50000
AFIX   0
C8'   1    0.851729    0.299047    0.448654    11.00000    0.03021    0.03419 =
         0.05149    0.00976    0.00031    0.00154
C9'   1    0.817607    0.277530    0.404464    11.00000    0.04409    0.03287 =
         0.04528    0.00049    0.00131   -0.00515
C10'  1    0.850725    0.241996    0.380668    11.00000    0.05900    0.03607 =
         0.04391    0.00210   -0.00092   -0.00473
AFIX  43
H10'  2    0.827894    0.227787    0.350486    11.00000   -1.20000
AFIX   0
C11'  1    0.915453    0.226703    0.399343    11.00000    0.05690    0.03029 =
         0.04912    0.00705    0.00651    0.00398
C12'  1    0.944253    0.245309    0.446689    11.00000    0.03754    0.03378 =
         0.05397    0.00783    0.00010    0.00154
AFIX  43
H12'  2    0.986460    0.233811    0.462302    11.00000   -1.20000
AFIX   0
C13'  1    0.912677    0.280700    0.472168    11.00000    0.03599    0.03451 =
         0.05185    0.00631   -0.00131   -0.00457
C14'  1    0.745755    0.290629    0.384753    11.00000    0.05248    0.04380 =
         0.04580    0.00040   -0.00744   -0.00875
AFIX 137
H14D  2    0.710557    0.283791    0.413620    11.00000   -1.50000
H14E  2    0.734145    0.275360    0.350107    11.00000   -1.50000
H14F  2    0.745368    0.321342    0.377583    11.00000   -1.50000
AFIX   0
C15'  1    0.952619    0.190780    0.368985    11.00000    0.08230    0.04298 =
         0.05845    0.00183    0.00538    0.01386
AFIX 137
H15D  2    0.917469    0.169923    0.356288    11.00000   -1.50000
H15E  2    0.986258    0.176968    0.394488    11.00000   -1.50000
H15F  2    0.978205    0.202180    0.336514    11.00000   -1.50000
AFIX   0
C16'  1    0.942525    0.297623    0.526136    11.00000    0.04377    0.04323 =
         0.05503    0.00359   -0.00761   -0.00285
AFIX 137
H16D  2    0.961131    0.326376    0.520033    11.00000   -1.50000
H16E  2    0.980877    0.278978    0.539011    11.00000   -1.50000
H16F  2    0.905044    0.298557    0.554584    11.00000   -1.50000
AFIX   0
C17'  1    0.693031    0.455686    0.518020    11.00000    0.05546    0.04422 =
         0.05706    0.00353    0.02530    0.01004
AFIX  13
H17'  2    0.672911    0.456976    0.556789    11.00000   -1.20000
AFIX   0
C18'  1    0.634673    0.439041    0.478854    11.00000    0.04775    0.06684 =
         0.06410    0.01657    0.01383    0.02349
AFIX 137
H18D  2    0.592516    0.457094    0.482299    11.00000   -1.50000
H18E  2    0.622561    0.409749    0.489237    11.00000   -1.50000
H18F  2    0.651684    0.439653    0.440023    11.00000   -1.50000
AFIX   0
C19'  1    0.715404    0.500834    0.501544    11.00000    0.09704    0.04380 =
         0.08607    0.01184    0.03661    0.01535
AFIX 137
H19D  2    0.735415    0.500514    0.463612    11.00000   -1.50000
H19E  2    0.751157    0.511242    0.528036    11.00000   -1.50000
H19F  2    0.673961    0.519643    0.502440    11.00000   -1.50000
AFIX   0
C20'  1    0.823641    0.435348    0.584669    11.00000    0.05984    0.04243 =
         0.04252   -0.00476    0.00891   -0.01800
AFIX  13
H20'  2    0.853837    0.460348    0.574497    11.00000   -1.20000
AFIX   0
C21'  1    0.873834    0.398676    0.598472    11.00000    0.05122    0.06781 =
         0.04739    0.00691   -0.00667   -0.01530
AFIX 137
H21D  2    0.909386    0.408312    0.625631    11.00000   -1.50000
H21E  2    0.897601    0.389172    0.564131    11.00000   -1.50000
H21F  2    0.846729    0.375010    0.614511    11.00000   -1.50000
AFIX   0
C22'  1    0.780075    0.448239    0.635601    11.00000    0.07819    0.07821 =
         0.04371   -0.01524    0.01169   -0.01784
AFIX 137
H22D  2    0.752252    0.423814    0.648611    11.00000   -1.50000
H22E  2    0.748021    0.471532    0.625373    11.00000   -1.50000
H22F  2    0.811883    0.457677    0.665633    11.00000   -1.50000
AFIX   0
C23'  1    0.986699    0.440726    0.394684    11.00000    0.02380    0.02760 =
         0.04321    0.00407   -0.00128   -0.00052
C24'  1    1.041121    0.471637    0.396988    11.00000    0.02784    0.03320 =
         0.04565   -0.00038   -0.00269   -0.00487
AFIX  43
H24'  2    1.048578    0.486683    0.431043    11.00000   -1.20000
AFIX   0
C25'  1    1.083743    0.480709    0.351550    11.00000    0.02759    0.03988 =
         0.05483    0.00373   -0.00088   -0.00713
AFIX  43
H25'  2    1.119094    0.502080    0.355133    11.00000   -1.20000
AFIX   0
C26'  1    1.076640    0.459689    0.300985    11.00000    0.02594    0.04440 =
         0.04654    0.00468    0.00367   -0.00475
C27'  1    1.025238    0.428140    0.297790    11.00000    0.02650    0.03800 =
         0.04554    0.00120    0.00096   -0.00101
AFIX  43
H27'  2    1.019741    0.412662    0.263839    11.00000   -1.20000
AFIX   0
C28'  1    0.980998    0.418537    0.343776    11.00000    0.02657    0.03215 =
         0.03961    0.00398   -0.00196    0.00316
C29'  1    1.123292    0.470374    0.250889    11.00000    0.03784    0.05608 =
         0.05615    0.00310    0.00969   -0.01155
AFIX 137
H29D  2    1.093931    0.482047    0.220663    11.00000   -1.50000
H29E  2    1.147080    0.444505    0.237718    11.00000   -1.50000
H29F  2    1.158925    0.491453    0.262007    11.00000   -1.50000
AFIX   0
C30'  1    0.957552    0.458663    0.488290    11.00000    0.02489    0.03404 =
         0.03891    0.00156   -0.00096   -0.00513
C31'  1    0.931170    0.500644    0.492455    11.00000    0.03240    0.03468 =
         0.04844   -0.00676    0.00312   -0.00234
C32'  1    0.948852    0.525112    0.539125    11.00000    0.03747    0.03307 =
         0.05517   -0.00528    0.00699   -0.00293
AFIX  43
H32'  2    0.929372    0.552916    0.541924    11.00000   -1.20000
AFIX   0
C33'  1    0.992814    0.511370    0.581322    11.00000    0.04226    0.04455 =
         0.04792   -0.00483    0.00739   -0.00888
C34'  1    1.021912    0.470623    0.575593    11.00000    0.04056    0.04674 =
         0.04379    0.00359   -0.00695   -0.00365
AFIX  43
H34'  2    1.053225    0.460202    0.603625    11.00000   -1.20000
AFIX   0
C35'  1    1.005829    0.445010    0.529521    11.00000    0.03235    0.03663 =
         0.04768    0.00201   -0.00319   -0.00051
C36'  1    0.890831    0.520808    0.445884    11.00000    0.04675    0.03301 =
         0.06703   -0.00446   -0.01285    0.00385
AFIX 137
H36D  2    0.924033    0.531452    0.417542    11.00000   -1.50000
H36E  2    0.862697    0.544534    0.460610    11.00000   -1.50000
H36F  2    0.859189    0.499724    0.428818    11.00000   -1.50000
AFIX   0
C37'  1    1.014371    0.539949    0.629481    11.00000    0.06642    0.05537 =
         0.05137   -0.01141    0.00044   -0.00861
AFIX 137
H37D  2    1.051386    0.559644    0.616878    11.00000   -1.50000
H37E  2    1.032596    0.522532    0.660383    11.00000   -1.50000
H37F  2    0.973090    0.556179    0.642371    11.00000   -1.50000
AFIX   0
C38'  1    1.043681    0.403229    0.523590    11.00000    0.03653    0.04196 =
         0.05949    0.00115   -0.01268    0.00679
AFIX 137
H38D  2    1.016884    0.384668    0.498250    11.00000   -1.50000
H38E  2    1.047693    0.389637    0.560449    11.00000   -1.50000
H38F  2    1.091181    0.408101    0.508197    11.00000   -1.50000
AFIX   0
C39'  1    0.880598    0.375318    0.269640    11.00000    0.03439    0.03865 =
         0.03797   -0.00648    0.00192   -0.00606
AFIX  13
H39'  2    0.920093    0.367078    0.243842    11.00000   -1.20000
AFIX   0
C40'  1    0.853244    0.418680    0.250186    11.00000    0.03725    0.05198 =
         0.04421   -0.00033   -0.00815   -0.00088
AFIX 137
H40D  2    0.841831    0.417404    0.210122    11.00000   -1.50000
H40E  2    0.889838    0.440300    0.256526    11.00000   -1.50000
H40F  2    0.810530    0.426133    0.271442    11.00000   -1.50000
AFIX   0
C41'  1    0.823295    0.341126    0.264517    11.00000    0.03943    0.05089 =
         0.05300   -0.00661   -0.00253   -0.01334
AFIX 137
H41D  2    0.842546    0.313661    0.276675    11.00000   -1.50000
H41E  2    0.807823    0.339049    0.225373    11.00000   -1.50000
H41F  2    0.782778    0.348746    0.288220    11.00000   -1.50000
AFIX   0
C42'  1    0.973564    0.327018    0.344893    11.00000    0.03284    0.03293 =
         0.05472   -0.00077    0.00593   -0.00040
AFIX  13
H42'  2    0.941589    0.302661    0.354348    11.00000   -1.20000
AFIX   0
C43'  1    1.013583    0.314789    0.291792    11.00000    0.05286    0.04556 =
         0.06835   -0.00465    0.01721    0.01817
AFIX 137
H43D  2    0.979847    0.310966    0.260934    11.00000   -1.50000
H43E  2    1.039387    0.288144    0.298129    11.00000   -1.50000
H43F  2    1.047263    0.337389    0.282148    11.00000   -1.50000
AFIX   0
C44'  1    1.024158    0.332401    0.393566    11.00000    0.03267    0.03372 =
         0.07240    0.00989   -0.00204    0.00292
AFIX 137
H44D  2    1.049071    0.305519    0.400379    11.00000   -1.50000
H44E  2    0.997490    0.340471    0.427205    11.00000   -1.50000
H44F  2    1.058709    0.354701    0.384667    11.00000   -1.50000
AFIX   0
C45'  1    0.751094    0.430176    0.366184    11.00000    0.02705    0.03451 =
         0.04445   -0.00079    0.00655    0.00293

K1    3    0.707766    0.148094    0.608612    11.00000    0.02589    0.02988 =
         0.04324   -0.00066   -0.00098   -0.00099
O4    5    0.587485    0.169878    0.547824    11.00000    0.03020    0.04558 =
         0.04729    0.00118   -0.00568    0.00211
O5    5    0.718951    0.170164    0.493162    11.00000    0.04069    0.05038 =
         0.04724   -0.00274    0.00210   -0.00452
O6    5    0.651920    0.081432    0.674207    11.00000    0.02840    0.02856 =
         0.05207   -0.00311    0.00396    0.00015
O7    5    0.772534    0.069490    0.604677    11.00000    0.03331    0.03521 =
         0.05529    0.00235    0.00492    0.00316
O8    5    0.692348    0.216635    0.688379    11.00000    0.03133    0.03915 =
         0.05128   -0.00762   -0.00250   -0.00164
O9    5    0.828374    0.195713    0.645834    11.00000    0.03264    0.03958 =
         0.06202   -0.01038   -0.00034   -0.00377
N3    4    0.568924    0.160508    0.668612    11.00000    0.02662    0.03351 =
         0.04539   -0.00348   -0.00018    0.00123
N4    4    0.848636    0.136826    0.549205    11.00000    0.03186    0.04201 =
         0.05829   -0.00260    0.00805   -0.00296
C46   1    0.511612    0.158357    0.626979    11.00000    0.02432    0.04152 =
         0.05581   -0.00469   -0.00503    0.00049
AFIX  23
H46A  2    0.467146    0.168321    0.644726    11.00000   -1.20000
H46B  2    0.504637    0.128251    0.616037    11.00000   -1.20000
AFIX   0
C47   1    0.524578    0.184248    0.574781    11.00000    0.02708    0.05320 =
         0.05801   -0.00302   -0.00648    0.00889
AFIX  23
H47A  2    0.483767    0.181318    0.548946    11.00000   -1.20000
H47B  2    0.529483    0.214686    0.584791    11.00000   -1.20000
AFIX   0
C48   1    0.597208    0.189649    0.494919    11.00000    0.04687    0.05437 =
         0.04583    0.00396   -0.01278   -0.00294
AFIX  23
H48A  2    0.610990    0.219794    0.500151    11.00000   -1.20000
H48B  2    0.552390    0.188831    0.473320    11.00000   -1.20000
AFIX   0
C49   1    0.654313    0.166347    0.463600    11.00000    0.05210    0.05869 =
         0.04250    0.00006   -0.00574   -0.00585
AFIX  23
H49A  2    0.641397    0.135940    0.459837    11.00000   -1.20000
H49B  2    0.659517    0.178501    0.425512    11.00000   -1.20000
AFIX   0
C50   1    0.775024    0.148695    0.463932    11.00000    0.04874    0.06024 =
         0.04795    0.00052    0.01286   -0.00611
AFIX  23
H50A  2    0.777942    0.159363    0.424930    11.00000   -1.20000
H50B  2    0.765122    0.117767    0.462601    11.00000   -1.20000
AFIX   0
C51   1    0.844076    0.156446    0.493495    11.00000    0.04171    0.05351 =
         0.05548    0.00302    0.01742   -0.00667
AFIX  23
H51A  2    0.883107    0.145282    0.469941    11.00000   -1.20000
H51B  2    0.851139    0.187528    0.497414    11.00000   -1.20000
AFIX   0
C52   1    0.559705    0.125838    0.709638    11.00000    0.03024    0.04018 =
         0.04730    0.00237    0.00772   -0.00132
AFIX  23
H52A  2    0.509667    0.125530    0.722201    11.00000   -1.20000
H52B  2    0.589586    0.131928    0.742823    11.00000   -1.20000
AFIX   0
C53   1    0.578421    0.082424    0.687658    11.00000    0.03117    0.03362 =
         0.05927    0.00363    0.00274   -0.00152
AFIX  23
H53A  2    0.567688    0.060589    0.716366    11.00000   -1.20000
H53B  2    0.549959    0.076082    0.653782    11.00000   -1.20000
AFIX   0
C54   1    0.670174    0.041234    0.649676    11.00000    0.04264    0.02569 =
         0.06360   -0.00161    0.00928    0.00034
AFIX  23
H54A  2    0.647324    0.038481    0.612469    11.00000   -1.20000
H54B  2    0.652836    0.017816    0.673837    11.00000   -1.20000
AFIX   0
C55   1    0.749480    0.038175    0.643432    11.00000    0.04447    0.03272 =
         0.05580    0.00377    0.00953    0.00695
AFIX  23
H55A  2    0.772597    0.042800    0.680211    11.00000   -1.20000
H55B  2    0.762682    0.009490    0.629781    11.00000   -1.20000
AFIX   0
C56   1    0.846399    0.065559    0.594732    11.00000    0.03244    0.03804 =
         0.06576   -0.00027    0.00907    0.00603
AFIX  23
H56A  2    0.859014    0.035318    0.588693    11.00000   -1.20000
H56B  2    0.873400    0.076237    0.627445    11.00000   -1.20000
AFIX   0
C57   1    0.864347    0.091497    0.543003    11.00000    0.03670    0.04562 =
         0.06095   -0.00774    0.00913    0.00064
AFIX  23
H57A  2    0.915427    0.088058    0.534548    11.00000   -1.20000
H57B  2    0.837250    0.080175    0.510719    11.00000   -1.20000
AFIX   0
C58   1    0.568298    0.201784    0.696906    11.00000    0.03218    0.03254 =
         0.05223   -0.00663    0.00249    0.00100
AFIX  23
H58A  2    0.528423    0.202374    0.723905    11.00000   -1.20000
H58B  2    0.559710    0.224333    0.668709    11.00000   -1.20000
AFIX   0
C59   1    0.636278    0.211697    0.727859    11.00000    0.03468    0.03933 =
         0.04824   -0.00722    0.00163    0.00086
AFIX  23
H59A  2    0.630549    0.238208    0.749840    11.00000   -1.20000
H59B  2    0.647616    0.188283    0.754159    11.00000   -1.20000
AFIX   0
C60   1    0.756460    0.228310    0.715226    11.00000    0.03421    0.04886 =
         0.06011   -0.02112   -0.00759   -0.00098
AFIX  23
H60A  2    0.771459    0.205508    0.741314    11.00000   -1.20000
H60B  2    0.749373    0.254739    0.737129    11.00000   -1.20000
AFIX   0
C61   1    0.812315    0.235200    0.671602    11.00000    0.03230    0.04126 =
         0.07472   -0.01404   -0.00604   -0.00752
AFIX  23
H61A  2    0.795080    0.255636    0.643086    11.00000   -1.20000
H61B  2    0.855506    0.247174    0.689160    11.00000   -1.20000
AFIX   0
C62   1    0.884098    0.200835    0.604938    11.00000    0.03186    0.04640 =
         0.07145   -0.00427    0.00670   -0.01190
AFIX  23
H62A  2    0.925876    0.214408    0.622614    11.00000   -1.20000
H62B  2    0.867584    0.219378    0.574011    11.00000   -1.20000
AFIX   0
C63   1    0.904209    0.157726    0.582195    11.00000    0.02697    0.04995 =
         0.07544   -0.00630    0.00729   -0.00574
AFIX  23
H63A  2    0.946895    0.160933    0.558393    11.00000   -1.20000
H63B  2    0.916990    0.139005    0.614028    11.00000   -1.20000
AFIX   0

K1'   3    0.903780    0.639270    0.342324    11.00000    0.03083    0.04714 =
         0.06139    0.01038    0.00394    0.00835
O4'   5    0.933756    0.703107    0.256798    11.00000    0.05483    0.08830 =
         0.08022    0.03792    0.00533    0.00680
O5'   5    0.795673    0.695135    0.303077    11.00000    0.04325    0.03713 =
         0.09462    0.01539   -0.01169    0.00280
O6'   5    1.026338    0.651376    0.407242    11.00000    0.03708    0.07216 =
         0.08941    0.02354   -0.00187   -0.00126
O7'   5    0.898267    0.662678    0.459900    11.00000    0.07850    0.06219 =
         0.07495   -0.00002   -0.01061    0.00436
O8'   5    0.942687    0.571255    0.273714    11.00000    0.09654    0.05919 =
         0.06480    0.00637    0.01715    0.01414
O9'   5    0.820657    0.569516    0.342178    11.00000    0.08485    0.03757 =
         0.08016   -0.00272   -0.00717   -0.00490
N3'   4    1.044550    0.642187    0.285399    11.00000    0.05170    0.09225 =
         0.08247    0.01741    0.02022    0.01506
N4'   4    0.764696    0.642329    0.402518    11.00000    0.03492    0.04497 =
         0.10977    0.01519    0.02198    0.00785
C46'  1    1.054824    0.683390    0.255895    11.00000    0.05903    0.09820 =
         0.11276    0.03551    0.02868    0.00273
AFIX  23
H46C  2    1.065383    0.705720    0.283976    11.00000   -1.20000
H46D  2    1.096410    0.680986    0.230750    11.00000   -1.20000
AFIX   0
C47'  1    0.992923    0.696649    0.222624    11.00000    0.08819    0.07499 =
         0.08964    0.02029    0.03486    0.00523
AFIX  23
H47C  2    1.004170    0.723328    0.202400    11.00000   -1.20000
H47D  2    0.981989    0.674482    0.194409    11.00000   -1.20000
AFIX   0
C48'  1    0.871718    0.715565    0.229157    11.00000    0.08189    0.05083 =
         0.07922    0.01952   -0.00956    0.01120
AFIX  23
H48C  2    0.853315    0.691402    0.206831    11.00000   -1.20000
H48D  2    0.882643    0.739166    0.203038    11.00000   -1.20000
AFIX   0
C49'  1    0.816717    0.729577    0.269572    11.00000    0.05585    0.05775 =
         0.10929    0.02637   -0.01556    0.00314
AFIX  23
H49C  2    0.835879    0.752573    0.293576    11.00000   -1.20000
H49D  2    0.775245    0.740931    0.248970    11.00000   -1.20000
AFIX   0
C50'  1    0.745040    0.706649    0.344772    11.00000    0.04108    0.06853 =
         0.16568    0.03830    0.01470    0.02330
AFIX  23
H50C  2    0.706250    0.723114    0.327102    11.00000   -1.20000
H50D  2    0.768052    0.725087    0.373102    11.00000   -1.20000
AFIX   0
C51'  1    0.715480    0.669275    0.372399    11.00000    0.03013    0.07711 =
         0.12883    0.02621    0.01058    0.01872
AFIX  23
H51C  2    0.678672    0.678979    0.399103    11.00000   -1.20000
H51D  2    0.691503    0.651705    0.343615    11.00000   -1.20000
AFIX   0
C52'  1    1.098726    0.638387    0.329495    11.00000    0.02938    0.08521 =
         0.09891    0.01449    0.00830    0.01106
AFIX  23
H52C  2    1.101646    0.608019    0.340328    11.00000   -1.20000
H52D  2    1.144985    0.646143    0.312727    11.00000   -1.20000
AFIX   0
C53'  1    1.090274    0.663080    0.380422    11.00000    0.03789    0.14351 =
         0.12361    0.03267   -0.01010   -0.00164
AFIX  23
H53C  2    1.130835    0.657802    0.405852    11.00000   -1.20000
H53D  2    1.089321    0.693803    0.371230    11.00000   -1.20000
AFIX   0
C54'  1    1.021785    0.672126    0.460869    11.00000    0.07722    0.09185 =
         0.08473    0.00445   -0.03970   -0.00709
AFIX  23
H54C  2    1.016868    0.703255    0.455745    11.00000   -1.20000
H54D  2    1.065293    0.666608    0.482942    11.00000   -1.20000
AFIX   0
C55'  1    0.960021    0.655239    0.490143    11.00000    0.10163    0.06002 =
         0.07851    0.00021   -0.01068   -0.02325
AFIX  23
H55C  2    0.966022    0.624235    0.495835    11.00000   -1.20000
H55D  2    0.956156    0.668825    0.527483    11.00000   -1.20000
AFIX   0
C56'  1    0.836142    0.649832    0.489463    11.00000    0.11615    0.06337 =
         0.07948   -0.02464    0.04069   -0.01968
AFIX  23
H56C  2    0.835502    0.663314    0.526990    11.00000   -1.20000
H56D  2    0.836593    0.618572    0.494664    11.00000   -1.20000
AFIX   0
C57'  1    0.773477    0.662107    0.458637    11.00000    0.07962    0.07436 =
         0.11615    0.00758    0.04839    0.02518
AFIX  23
H57C  2    0.774110    0.693406    0.453876    11.00000   -1.20000
H57D  2    0.731393    0.654940    0.481597    11.00000   -1.20000
AFIX   0
C58'  1    1.049316    0.608321    0.246536    11.00000    0.10656    0.08694 =
         0.10094    0.00076    0.04819    0.00564
AFIX  23
H58C  2    1.100115    0.603383    0.238312    11.00000   -1.20000
H58D  2    1.026572    0.617596    0.211163    11.00000   -1.20000
AFIX   0
C59'  1    1.017943    0.567836    0.262890    11.00000    0.12121    0.06356 =
         0.16006    0.00631    0.07541    0.03908
AFIX  23
H59C  2    1.025853    0.546780    0.232639    11.00000   -1.20000
H59D  2    1.041990    0.557265    0.297071    11.00000   -1.20000
AFIX   0
C60'  1    0.911503    0.533827    0.289581    11.00000    0.15140    0.04495 =
         0.09402   -0.00235    0.05226    0.00742
AFIX  23
H60C  2    0.932646    0.524447    0.325522    11.00000   -1.20000
H60D  2    0.922266    0.511833    0.261092    11.00000   -1.20000
AFIX   0
C61'  1    0.834182    0.536702    0.296395    11.00000    0.10672    0.05386 =
         0.05856    0.00987   -0.00740   -0.01900
AFIX  23
H61C  2    0.814401    0.508728    0.307373    11.00000   -1.20000
H61D  2    0.811662    0.545723    0.260820    11.00000   -1.20000
AFIX   0
C62'  1    0.750051    0.569918    0.356874    11.00000    0.06523    0.05600 =
         0.08430    0.01591   -0.01571   -0.01888
AFIX  23
H62C  2    0.733883    0.540554    0.364833    11.00000   -1.20000
H62D  2    0.721419    0.581265    0.325445    11.00000   -1.20000
AFIX   0
C63'  1    0.739650    0.597878    0.409119    11.00000    0.04134    0.07656 =
         0.12844    0.04326    0.01961   -0.00229
AFIX  23
H63C  2    0.688579    0.598352    0.418726    11.00000   -1.20000
H63D  2    0.765213    0.584699    0.440958    11.00000   -1.20000
AFIX   0

O10   5    0.768030    0.084875    0.836447    11.00000    0.08058    0.07846 =
         0.08856   -0.02755    0.02195   -0.01876
C64   1    0.647680    0.070935    0.853135    11.00000    0.08157    0.07768 =
         0.07740    0.00724   -0.01010   -0.01100
AFIX 137
H64A  2    0.606868    0.054594    0.839574    11.00000   -1.50000
H64B  2    0.635431    0.101235    0.854321    11.00000   -1.50000
H64C  2    0.660467    0.061244    0.890873    11.00000   -1.50000
AFIX   0
C65   1    0.707204    0.064629    0.815651    11.00000    0.06901    0.12049 =
         0.07682   -0.00401   -0.02180    0.00600
AFIX  23
H65A  2    0.716555    0.033785    0.811485    11.00000   -1.20000
H65B  2    0.695517    0.076254    0.778180    11.00000   -1.20000
AFIX   0
C66   1    0.824883    0.084516    0.797206    11.00000    0.10604    0.11962 =
         0.12512   -0.03668    0.03719   -0.02580
PART 1
AFIX  23
H66A  2    0.816325    0.105397    0.766855    10.75000   -1.20000
H66B  2    0.830339    0.055909    0.780341    10.75000   -1.20000
AFIX  23
PART 2
H66C  2    0.864315    0.067625    0.813210    10.25000   -1.20000
H66D  2    0.808713    0.069805    0.762785    10.25000   -1.20000
AFIX   0
PART 1
C67   1    0.893361    0.096971    0.832065    10.75000    0.07658    0.09965 =
         0.12402   -0.05418    0.02739   -0.04199
AFIX 137
H67A  2    0.887798    0.125797    0.847138    10.75000   -1.50000
H67B  2    0.935054    0.095998    0.807561    10.75000   -1.50000
H67C  2    0.899576    0.076822    0.863054    10.75000   -1.50000
AFIX   0
PART 2
C67*  1    0.849882    0.122866    0.782842    10.25000    0.10428    0.10449 =
         0.13326   -0.03707    0.03128   -0.03139
AFIX 137
H67D  2    0.833783    0.130014    0.744913    10.25000   -1.50000
H67E  2    0.901834    0.122412    0.783748    10.25000   -1.50000
H67F  2    0.832332    0.144253    0.809348    10.25000   -1.50000
AFIX   0

PART 1
O11   5    1.193664    0.368107    0.145335    10.50000    0.10362    0.08193 =
         0.07290   -0.00852    0.00203    0.00521
C68   1    1.105107    0.317381    0.159465    10.50000    0.09397    0.06555 =
         0.06511   -0.01511    0.00056    0.00907
AFIX 137
H68A  2    1.121822    0.300968    0.127109    10.50000   -1.50000
H68B  2    1.067929    0.337169    0.147426    10.50000   -1.50000
H68C  2    1.085926    0.297937    0.187800    10.50000   -1.50000
AFIX   0
C69   1    1.162244    0.340540    0.182612    10.50000    0.10325    0.09144 =
         0.07913   -0.01259    0.00319    0.00754
AFIX  23
H69A  2    1.144844    0.356959    0.215272    10.50000   -1.20000
H69B  2    1.198427    0.320229    0.196354    10.50000   -1.20000
AFIX   0
C70   1    1.250116    0.391634    0.164193    10.50000    0.10609    0.08929 =
         0.07667   -0.00852    0.00839    0.00516
AFIX  23
H70A  2    1.291319    0.372844    0.171200    10.50000   -1.20000
H70B  2    1.237619    0.406081    0.199746    10.50000   -1.20000
AFIX   0
C71   1    1.267598    0.422807    0.121738    10.50000    0.11481    0.07692 =
         0.08089    0.00158    0.00461   -0.00214
AFIX 137
H71A  2    1.287731    0.408384    0.088954    10.50000   -1.50000
H71B  2    1.302321    0.442989    0.136836    10.50000   -1.50000
H71C  2    1.224587    0.438165    0.110661    10.50000   -1.50000
AFIX   6

PART 2
C68*  1    1.309210    0.427288    0.145208    10.50000    0.09836    0.08351 =
         0.08147   -0.00383    0.01006   -0.00061
AFIX 137
H68D  2    1.321119    0.427166    0.105199    10.50000   -1.50000
H68E  2    1.349166    0.415897    0.166785    10.50000   -1.50000
H68F  2    1.299370    0.456510    0.157296    10.50000   -1.50000
AFIX   5
C69*  1    1.244630    0.400078    0.154959    10.50000    0.10504    0.08802 =
         0.07602   -0.01045    0.00820    0.00477
C70*  1    1.186288    0.402210    0.119311    10.50000    0.10460    0.08843 =
         0.07382   -0.00542    0.00504    0.00740
AFIX  43
H70*  2    1.187545    0.421081    0.088194    10.50000   -1.20000
AFIX   5
C71*  1    1.126778    0.377659    0.127992    10.50000    0.10120    0.08991 =
         0.07867   -0.01290    0.00337    0.00622
AFIX  43
H71*  2    1.087604    0.379602    0.103069    10.50000   -1.20000
AFIX   5
C72*  1    1.124450    0.350038    0.173451    10.50000    0.09985    0.09058 =
         0.07948   -0.01330   -0.00161    0.01352
AFIX  43
H72*  2    1.083549    0.333074    0.179887    10.50000   -1.20000
AFIX   5
C73*  1    1.181892    0.347347    0.209269    10.50000    0.10467    0.08887 =
         0.07849   -0.00996   -0.00153    0.00962
AFIX  43
H73*  2    1.180505    0.328330    0.240228    10.50000   -1.20000
AFIX   5
C74*  1    1.241272    0.372127    0.200328    10.50000    0.10292    0.08524 =
         0.07578   -0.00698    0.00441    0.01031
AFIX  43
H74*  2    1.280313    0.370119    0.225372    10.50000   -1.20000
AFIX   0
HKLF 4


REM  90188a(h)_processed_a.res in Pca2(1)
REM wR2 = 0.1317, GooF = S = 1.037, Restrained GooF = 1.036 for all data
REM R1 = 0.0484 for 24315 Fo > 4sig(Fo) and 0.0567 for all 27394 data
REM 1627 parameters refined using 223 restraints

END

WGHT      0.0734      7.2919

REM Highest difference peak  0.490,  deepest hole -0.397,  1-sigma level  0.054
Q1    1   1.0028  0.6396  0.4600  11.00000  0.05    0.49
Q2    1   0.8868  0.5590  0.2644  11.00000  0.05    0.49
Q3    1   1.1403  0.3625  0.1563  11.00000  0.05    0.49
Q4    1   0.7053  0.5990  0.3583  11.00000  0.05    0.43
Q5    1   0.7127  0.1049  0.8202  11.00000  0.05    0.43
Q6    1   0.9962  0.5789  0.2183  11.00000  0.05    0.42
Q7    1   0.8825  0.6400  0.4445  11.00000  0.05    0.41
Q8    1   0.7934  0.5664  0.2996  11.00000  0.05    0.40
Q9    1   1.0410  0.6580  0.2236  11.00000  0.05    0.40
Q10   1   0.2808  0.1166  0.4991  11.00000  0.05    0.30
Q11   1   0.7432  0.4381  0.5239  11.00000  0.05    0.30
Q12   1   1.0877  0.6116  0.2999  11.00000  0.05    0.29
Q13   1   1.0821  0.6178  0.3802  11.00000  0.05    0.29
Q14   1   1.0385  0.6368  0.3742  11.00000  0.05    0.29
Q15   1   1.2200  0.4200  0.1354  11.00000  0.05    0.29
Q16   1   0.7061  0.1547  0.6529  11.00000  0.05    0.28
Q17   1   1.2251  0.3570  0.1568  11.00000  0.05    0.27
Q18   1   1.0140  0.6218  0.2634  11.00000  0.05    0.26
Q19   1   0.3262  0.0970  0.4981  11.00000  0.05    0.26
Q20   1   0.2460  0.1074  0.5951  11.00000  0.05    0.26
Q21   1   0.9255  0.6776  0.2372  11.00000  0.05    0.25
Q22   1   0.8127  0.4052  0.4819  11.00000  0.05    0.25
Q23   1   0.7358  0.4792  0.6246  11.00000  0.05    0.25
Q24   1   1.0674  0.5781  0.2643  11.00000  0.05    0.25
Q25   1   0.2064  0.1197  0.5996  11.00000  0.05    0.25
Q26   1   0.8662  0.3998  0.3783  11.00000  0.05    0.25
Q27   1   0.9567  0.6771  0.1975  11.00000  0.05    0.24
Q28   1   0.9225  0.3184  0.5594  11.00000  0.05    0.24
Q29   1   0.9126  0.3786  0.2991  11.00000  0.05    0.24
Q30   1   0.8178  0.7008  0.2393  11.00000  0.05    0.23
Q31   1   0.7363  0.6972  0.2993  11.00000  0.05    0.22
Q32   1   0.7759  0.1024  0.7648  11.00000  0.05    0.22
Q33   1   0.8560  0.3865  0.4833  11.00000  0.05    0.22
Q34   1   0.9007  0.6383  0.2995  11.00000  0.05    0.21
Q35   1   1.3022  0.4155  0.1213  11.00000  0.05    0.21
Q36   1   0.8174  0.1173  0.7599  11.00000  0.05    0.21
Q37   1   0.8441  0.3956  0.3389  11.00000  0.05    0.20
Q38   1   0.7637  0.6566  0.4172  11.00000  0.05    0.20
Q39   1   0.3186  0.0626  0.4777  11.00000  0.05    0.19
Q40   1   1.3034  0.3803  0.2067  11.00000  0.05    0.19
Q41   1   0.2615  0.0861  0.4594  11.00000  0.05    0.19
Q42   1   0.0789 -0.0009  0.3187  11.00000  0.05    0.19
Q43   1   0.7071  0.3621  0.5409  11.00000  0.05    0.19
Q44   1   0.7801  0.4565  0.5928  11.00000  0.05    0.19
;
_shelx_res_checksum                82744
_shelx_hkl_file
;
   0   0 -29   -0.68    2.13
   0   0 -29    0.49    2.29
   0   0 -29   -1.00    2.09
   0   0 -29    1.78    1.51
   0   0 -28    5.76    2.46
   0   0 -28    8.40    3.66
   0   0 -28    3.15    2.73
   0   0 -28    4.37    3.08
   0   0 -28    6.22    1.81
   0   0 -28    4.64    2.66
   0   0 -28    4.86    1.76
   0   0 -27   -4.75    2.95
   0   0 -27    0.68    3.90
   0   0 -27   -2.22    3.22
   0   0 -27   -0.23    3.40
   0   0 -27    3.02    1.97
   0   0 -27    2.41    3.01
   0   0 -27   -0.64    1.92
   0   0 -26   95.18    7.40
   0   0 -26   80.68    8.19
   0   0 -26   93.12    7.67
   0   0 -26   93.24    8.03
   0   0 -26   84.06    7.76
   0   0 -26  130.05    7.16
   0   0 -26  134.10    7.12
   0   0 -26  106.55    7.71
   0   0 -25   -2.54    3.56
   0   0 -25   -3.79    5.02
   0   0 -25   -4.77    4.76
   0   0 -25   -1.17    3.93
   0   0 -25    0.07    1.66
   0   0 -25    2.27    2.67
   0   0 -25   -6.69    4.43
   0   0 -25   -1.31    2.61
   0   0 -24   87.15    7.13
   0   0 -24   84.48    8.16
   0   0 -24   88.16    5.93
   0   0 -24   85.08    7.93
   0   0 -24   80.37    7.96
   0   0 -24   83.89    7.37
   0   0 -24   66.86    7.36
   0   0 -24  102.75    6.48
   0   0 -24  102.11    6.46
   0   0 -23   -1.62    2.97
   0   0 -23   -2.91    5.34
   0   0 -23   -0.45    2.58
   0   0 -23    1.17    4.36
   0   0 -23    3.33    4.93
   0   0 -23    4.68    5.19
   0   0 -23   -4.56    4.69
   0   0 -23    3.50    3.03
   0   0 -23   -3.27    2.32
   0   0 -22   82.34    8.76
   0   0 -22   92.62    8.61
   0   0 -22   83.79    8.78
   0   0 -22   79.38    8.23
   0   0 -22  133.03    7.46
   0   0 -22  113.70    7.32
   0   0 -22  119.93    7.21
   0   0 -22   98.81    6.96
   0   0 -21    1.01    5.10
   0   0 -21    0.80    4.68
   0   0 -21   -1.26    4.24
   0   0 -21   -0.22    2.87
   0   0 -21   -0.55    2.33
   0   0 -21   -1.67    2.95
   0   0 -21    3.10    2.58
   0   0 -20  205.89   15.16
   0   0 -20  206.71   15.33
   0   0 -20  272.68   14.35
   0   0 -20  179.78   14.75
   0   0 -20  264.25   14.27
   0   0 -20  270.51   14.34
   0   0 -20  216.21   14.06
   0   0 -19    5.50    4.99
   0   0 -19   -2.62    4.49
   0   0 -19    0.51    3.95
   0   0 -19    0.11    2.68
   0   0 -19    0.63    2.73
   0   0 -19   -1.57    2.49
   0   0 -19    0.74    2.45
   0   0 -18   91.89    8.00
   0   0 -18   92.05    8.14
   0   0 -18   78.43    7.61
   0   0 -18  113.15    7.07
   0   0 -18  110.41    7.01
   0   0 -18  105.39    6.85
   0   0 -18  103.90    6.69
   0   0 -17    0.92    2.25
   0   0 -17   -0.45    4.93
   0   0 -17    2.52    4.31
   0   0 -17    0.50    3.83
   0   0 -17   -1.21    2.25
   0   0 -17    1.69    2.47
   0   0 -17    2.53    3.51
   0   0 -17    0.67    2.49
   0   0 -16  689.11   35.43
   0   0 -16  601.68   35.39
   0   0 -16  630.99   35.40
   0   0 -16  578.38   35.28
   0   0 -15    0.43    1.24
   0   0 -15    0.58    2.06
   0   0 -15   -1.14    2.16
   0   0 -15    0.56    2.21
   0   0 -15   -1.14    2.22
   0   0 -14   68.97    4.58
   0   0 -14   75.23    5.24
   0   0 -14   81.43    5.16
   0   0 -14   77.24    5.14
   0   0 -14   84.28    5.19
   0   0 -14   64.46    4.99
   0   0 -13    0.75    2.11
   0   0 -13    1.07    2.09
   0   0 -13   -0.63    1.34
   0   0 -13   -0.95    2.06
   0   0 -13   -0.25    3.39
   0   0 -13    3.79    2.22
   0   0 -12    5.19    2.15
   0   0 -12    5.81    2.13
   0   0 -12    4.87    1.46
   0   0 -12    4.20    3.17
   0   0 -12    4.29    1.97
   0   0 -12    2.15    2.11
   0   0 -11    0.20    1.30
   0   0 -11    2.66    2.82
   0   0 -11   -0.22    2.01
   0   0 -10  140.33    9.28
   0   0 -10  151.77    8.84
   0   0  -9   -1.23    1.94
   0   0  -9   -0.83    2.77
   0   0  -8 1413.60   76.96
   0   0  -8 1320.19   77.12
   0   0  -7   -0.61    1.61
   0   0  -6  189.79   10.91
   0   0  -5    1.42    1.48
   0   0  -5    1.62    2.12
   0   0  -4  656.00   37.11
   0   0  -4  624.15   37.27
   0   0  -4  662.12   37.11
   0   0  -4  725.25   37.22
   0   0  -3    0.54    0.93
   0   0  -2 6375.00  354.99
   0   0  11    0.21    0.64
   0  -1 -29    3.26    2.19
   0   1 -29    4.58    2.21
   0   1 -29   -0.35    2.32
   0  -1 -29    1.04    2.39
   0  -1 -29   -1.04    2.01
   0   1 -29   -2.07    2.03
   0  -1 -29    0.34    1.22
   0   1 -29    0.40    1.66
   0   1 -28   28.60    3.23
   0  -1 -28   27.54    3.23
   0  -1 -28   26.40    4.25
   0   1 -28   20.84    4.13
   0   1 -28   26.72    3.57
   0  -1 -28   24.58    3.64
   0  -1 -28   17.98    3.71
   0   1 -28   38.19    2.88
   0   1 -28   25.68    3.81
   0  -1 -28   36.57    2.86
   0  -1 -28   27.24    3.46
   0   1 -28   30.47    3.48
   0   1 -28   43.55    2.91
   0  -1 -28   42.55    2.88
   0  -1 -27    3.27    2.82
   0   1 -27   -3.81    2.90
   0   1 -27    1.35    3.85
   0  -1 -27   -6.43    4.22
   0   1 -27   -0.90    3.81
   0  -1 -27    1.55    3.22
   0   1 -27    0.22    3.24
   0  -1 -27   -1.65    2.05
   0  -1 -27    1.49    3.49
   0   1 -27   -0.79    1.98
   0   1 -27    2.51    3.53
   0   1 -27    1.16    2.99
   0  -1 -27   -0.73    3.05
   0   1 -27    1.83    1.97
   0  -1 -27    5.15    2.06
   0  -1 -26   17.98    3.48
   0   1 -26   12.44    3.52
   0   1 -26    7.14    4.47
   0  -1 -26    9.79    4.70
   0  -1 -26   14.68    3.97
   0   1 -26   13.98    4.53
   0   1 -26    7.90    3.74
   0  -1 -26   19.19    4.63
   0   1 -26   12.74    4.04
   0  -1 -26   12.51    3.98
   0   1 -26   12.15    2.65
   0  -1 -26   18.95    2.69
   0   1 -26   13.73    2.61
   0  -1 -26   17.55    2.60
   0  -1 -26   11.29    3.59
   0   1 -25    0.13    3.50
   0  -1 -25   -3.06    3.57
   0   1 -25    9.33    4.69
   0  -1 -25   -0.36    4.53
   0   1 -25   -3.39    4.55
   0   1 -25    6.57    4.03
   0  -1 -25   -3.75    4.62
   0  -1 -25   -1.46    3.88
   0   1 -25    0.21    1.92
   0   1 -25    4.85    4.14
   0  -1 -25   -1.32    2.69
   0   1 -25    1.04    2.64
   0  -1 -25    5.47    4.29
   0   1 -25    1.49    2.66
   0  -1 -25    0.65    2.65
   0  -1 -24   55.91    5.45
   0   1 -24   47.58    5.48
   0   1 -24   39.91    6.47
   0  -1 -24   46.79    6.50
   0  -1 -24   54.65    6.41
   0   1 -24   56.39    5.66
   0   1 -24   49.06    6.33
   0  -1 -24   51.08    5.65
   0   1 -24   49.26    6.31
   0  -1 -24   46.60    3.88
   0   1 -24   49.43    4.16
   0  -1 -24   56.29    4.69
   0   1 -24   63.98    4.77
   0   1 -24   45.80    5.97
   0  -1 -24   47.41    5.93
   0  -1 -24   64.09    4.74
   0   1 -24   64.66    4.81
   0  -1 -23   -1.14    2.68
   0   1 -23   -1.76    2.58
   0  -1 -23   -2.02    3.92
   0   1 -23   -2.07    5.24
   0  -1 -23    3.34    5.31
   0  -1 -23   -0.08    2.26
   0   1 -23   -0.45    2.43
   0   1 -23    3.50    4.77
   0  -1 -23    4.86    4.44
   0  -1 -23   -0.78    5.25
   0   1 -23    2.57    4.88
   0  -1 -23   -3.68    5.07
   0  -1 -23    0.22    3.08
   0   1 -23   -2.18    3.03
   0   1 -23   -0.70    4.61
   0  -1 -23   -4.20    4.57
   0   1 -23   -3.88    3.00
   0  -1 -23    1.19    3.02
   0   1 -22  305.60   23.32
   0  -1 -22  300.07   23.20
   0  -1 -22  362.74   23.32
   0  -1 -22  385.87   22.50
   0   1 -22  343.05   23.33
   0  -1 -22  356.19   23.32
   0   1 -22  378.95   23.46
   0  -1 -22  288.93   22.84
   0   1 -22  457.66   22.51
   0  -1 -22  427.12   22.52
   0   1 -22  283.80   22.83
   0   1 -22  455.27   22.50
   0   1 -22  403.89   22.36
   0  -1 -22  445.43   22.52
   0   1 -22  394.75   22.24
   0  -1 -22  384.25   22.10
   0  -1 -21    0.60    4.95
   0   1 -21   -4.48    4.81
   0  -1 -21   -2.19    4.87
   0   1 -21    5.18    5.16
   0   1 -21    1.23    2.82
   0  -1 -21    2.69    4.24
   0   1 -21    3.23    4.23
   0  -1 -21    1.80    2.98
   0  -1 -21    2.00    2.93
   0   1 -21   -1.00    2.37
   0   1 -21   -0.33    2.89
   0  -1 -21   -0.22    2.47
   0  -1 -21   -0.09    2.33
   0   1 -21    3.91    2.63
   0   1 -20  109.89    9.71
   0  -1 -20  123.13    9.95
   0  -1 -20  108.98    9.70
   0   1 -20  117.70    9.95
   0   1 -20  143.67    8.59
   0   1 -20   96.21    9.20
   0  -1 -20  145.08    8.63
   0  -1 -20   89.75    9.12
   0  -1 -20  143.56    8.62
   0   1 -20  144.24    8.54
   0   1 -20  139.34    8.45
   0  -1 -20  135.25    8.44
   0   1 -20  132.02    8.39
   0  -1 -20  131.81    8.25
   0   1 -19   -3.93    4.65
   0   1 -19    3.25    4.78
   0  -1 -19   -0.75    4.49
   0  -1 -19   -1.50    4.57
   0  -1 -19    2.97    2.95
   0   1 -19    3.50    2.90
   0  -1 -19    0.34    4.09
   0   1 -19    0.17    4.12
   0  -1 -19   -0.10    2.78
   0   1 -19    0.21    2.85
   0   1 -19    0.94    2.38
   0  -1 -19    0.73    2.45
   0   1 -19   -0.67    2.52
   0  -1 -19   -1.95    2.26
   0  -1 -18  148.33   11.33
   0  -1 -18  154.71   11.49
   0   1 -18  137.95   11.33
   0   1 -18  153.52   11.47
   0  -1 -18  187.71   10.57
   0   1 -18  118.76   10.91
   0  -1 -18  185.49   10.56
   0   1 -18  187.89   10.56
   0  -1 -18  115.18   10.81
   0   1 -18  190.24   10.59
   0   1 -18  184.17   10.46
   0  -1 -18  194.29   10.48
   0  -1 -18  166.88   10.26
   0   1 -18  172.74   10.34
   0  -1 -17    0.72    2.18
   0   1 -17    0.69    2.24
   0   1 -17   -4.52    5.25
   0  -1 -17   -2.22    4.87
   0  -1 -17   -1.99    4.19
   0  -1 -17   -2.48    3.82
   0   1 -17    3.22    4.11
   0   1 -17    3.14    3.94
   0  -1 -17    2.13    2.37
   0  -1 -17    1.04    2.56
   0   1 -17   -0.09    2.40
   0   1 -17    6.30    2.59
   0   1 -17    1.19    3.44
   0  -1 -17    1.94    3.63
   0  -1 -17   -0.19    2.65
   0   1 -17   -0.19    2.47
   0   1 -16   52.47    3.88
   0  -1 -16   50.56    3.86
   0   1 -16   45.16    4.00
   0  -1 -16   48.20    3.93
   0   1 -16   43.87    3.95
   0  -1 -16   43.88    3.89
   0   1 -16   49.04    3.88
   0  -1 -16   40.94    3.73
   0   1 -15    0.33    1.31
   0  -1 -15    1.46    2.11
   0  -1 -15   -1.53    2.33
   0   1 -15    0.80    2.32
   0   1 -15    2.36    2.21
   0  -1 -15   -1.06    2.29
   0   1 -15   -2.44    2.30
   0  -1 -15   -2.44    2.01
   0   1 -15   -0.75    2.08
   0  -1 -14  277.53   16.19
   0   1 -14  282.83   16.26
   0  -1 -14  309.13   16.60
   0   1 -14  309.21   16.62
   0   1 -14  302.59   16.60
   0  -1 -14  275.08   16.57
   0   1 -14  293.17   16.59
   0   1 -14  284.38   16.61
   0  -1 -14  262.05   16.43
   0  -1 -14  286.50   16.63
   0   1 -14  272.11   16.47
   0  -1 -13    0.58    1.19
   0   1 -13    1.47    1.44
   0  -1 -13   -0.23    1.84
   0  -1 -13   -0.21    2.24
   0   1 -13    0.14    2.17
   0  -1 -13    0.25    3.43
   0   1 -13   -1.08    2.18
   0   1 -13    0.50    3.51
   0  -1 -13   -0.75    2.20
   0   1 -13    3.15    2.08
   0   1 -13   -1.09    2.07
   0  -1 -12  960.30   51.55
   0  -1 -12  937.32   51.80
   0   1 -12  973.04   51.80
   0  -1 -12  862.54   52.19
   0   1 -12  858.56   52.17
   0   1 -12  904.00   51.78
   0   1 -12  894.65   51.77
   0   1 -12  893.49   51.80
   0  -1 -11    0.84    1.24
   0   1 -11   -0.18    0.43
   0  -1 -11    0.83    1.96
   0   1 -11    0.50    2.09
   0  -1 -11   -3.06    3.04
   0   1 -11   -0.30    3.09
   0  -1 -10   88.48    5.17
   0  -1 -10   91.39    5.56
   0   1 -10   87.74    5.58
   0   1 -10   80.28    6.13
   0  -1 -10   73.13    6.13
   0  -1  -9   -0.66    1.19
   0  -1  -9    0.15    2.69
   0   1  -9    0.79    1.94
   0   1  -9   -0.76    2.88
   0  -1  -9    0.79    1.85
   0  -1  -8 1257.76   67.08
   0   1  -8 1125.64   67.41
   0  -1  -8 1208.35   67.22
   0   1  -8 1208.80   67.23
   0  -1  -8 1098.74   67.40
   0   1  -7    0.84    1.05
   0   1  -7   -0.97    1.01
   0  -1  -7    0.64    1.67
   0   1  -7    0.84    1.65
   0   1  -7   -1.03    2.42
   0   1  -6  110.46    6.32
   0   1  -6  110.44    6.31
   0   1  -6  108.18    6.54
   0  -1  -6  115.64    6.54
   0   1  -6   96.13    6.85
   0   1  -5   -0.64    0.94
   0   1  -5    0.53    0.90
   0   1  -5    0.63    2.03
   0   1  -5   -0.10    1.51
   0  -1  -5   -0.10    1.49
   0  -1  -5    3.17    1.57
   0   1  -5   -0.27    2.11
   0  -1  -4 1612.83   96.53
   0  -1  -4 1642.09   96.46
   0   1  -4 1681.14   96.54
   0   1  -4 1663.35   96.47
   0   1  -4 1822.33   96.39
   0   1  -4 1786.95   96.39
   0   1  -3    0.10    0.91
   0  -1  -3    1.27    1.25
   0   1  -3    0.48    1.22
   0  -1  -2 6302.47  371.85
   0   1  -2 6743.06  371.86
   0   1  -2 6920.78  371.83
   0   1   9    0.02    0.54
   0   1  10   99.53    5.65
   0   1  11   -0.52    0.53
   0  -1  12  987.53   55.12
   0  -2 -29   -3.36    2.27
   0   2 -29    0.20    2.16
   0   2 -29   -1.43    2.33
   0   2 -29   -0.69    2.13
   0  -2 -29   -1.62    1.93
   0  -2 -29   -1.16    1.04
   0   2 -29   -0.66    1.76
   0   2 -28    3.70    2.32
   0  -2 -28   -1.01    2.27
   0   2 -28    7.47    3.55
   0  -2 -28    3.53    3.63
   0   2 -28    3.54    2.77
   0  -2 -28    2.32    2.77
   0   2 -28    1.00    2.94
   0   2 -28    5.82    1.79
   0  -2 -28    6.26    2.55
   0   2 -28    4.90    2.72
   0   2 -28    1.36    1.71
   0   2 -27    0.39    2.81
   0  -2 -27   -2.84    2.84
   0   2 -27   -0.66    3.91
   0  -2 -27    2.72    4.06
   0   2 -27   -3.54    3.76
   0   2 -27   -0.33    3.24
   0  -2 -27   -2.75    3.34
   0   2 -27   -2.82    3.52
   0   2 -27    1.91    2.03
   0  -2 -27    3.81    2.96
   0   2 -27    0.21    1.96
   0   2 -26   10.93    3.38
   0  -2 -26    5.39    3.27
   0   2 -26    5.01    4.39
   0  -2 -26    2.88    4.58
   0  -2 -26   12.02    3.81
   0   2 -26    6.81    3.67
   0   2 -26    7.73    4.39
   0  -2 -26   11.13    4.55
   0   2 -26    0.13    3.85
   0   2 -26   10.71    2.59
   0   2 -26   16.72    2.62
   0  -2 -26    1.94    3.49
   0  -2 -25   -3.30    3.56
   0  -2 -25    3.43    3.45
   0   2 -25   -4.98    3.78
   0   2 -25    6.02    4.86
   0  -2 -25   -3.43    4.88
   0  -2 -25    0.17    4.61
   0   2 -25   -3.80    4.55
   0  -2 -25    1.60    3.99
   0   2 -25    6.53    3.96
   0   2 -25    2.35    4.50
   0   2 -25   -0.90    2.01
   0   2 -25    0.09    2.64
   0   2 -25   -6.31    4.10
   0   2 -25    2.04    2.61
   0  -2 -24    4.26    2.06
   0  -2 -24    9.44    3.98
   0   2 -24    2.90    5.16
   0  -2 -24    6.51    5.06
   0  -2 -24   10.52    5.15
   0   2 -24   13.20    5.14
   0   2 -24    5.69    4.16
   0  -2 -24   16.81    4.12
   0   2 -24    4.58    5.04
   0   2 -24   15.00    2.55
   0   2 -24   13.00    3.11
   0   2 -24    6.73    4.48
   0   2 -24   12.52    3.01
   0  -2 -23   -2.09    2.75
   0  -2 -23   -1.24    4.01
   0   2 -23    3.69    5.25
   0  -2 -23    4.58    5.39
   0  -2 -23   -1.36    5.26
   0   2 -23    1.16    5.04
   0  -2 -23   -1.34    4.31
   0  -2 -23   -4.76    4.84
   0  -2 -23    0.23    1.91
   0   2 -23    2.07    2.52
   0   2 -23    0.87    2.82
   0   2 -23   -9.03    4.44
   0   2 -23    1.61    2.77
   0  -2 -22   22.87    3.75
   0  -2 -22   28.53    4.41
   0   2 -22   22.53    5.93
   0  -2 -22   22.67    5.79
   0  -2 -22   25.91    3.00
   0   2 -22   33.12    3.40
   0  -2 -22   22.56    5.27
   0   2 -22   25.61    5.61
   0  -2 -22   28.57    5.89
   0  -2 -22   23.99    5.01
   0   2 -22   28.37    3.81
   0   2 -22   21.75    5.11
   0   2 -22   28.67    3.80
   0   2 -22   27.47    3.31
   0   2 -21   -0.11    2.44
   0   2 -21   -0.11    2.92
   0  -2 -21   -0.21    5.10
   0  -2 -21   -0.13    3.23
   0  -2 -21   -0.20    5.10
   0  -2 -21   -2.16    4.68
   0   2 -21   -5.16    5.01
   0   2 -21    0.18    4.45
   0   2 -21    0.34    3.00
   0   2 -21    1.62    2.72
   0  -2 -21    1.11    2.30
   0   2 -20   39.25    6.21
   0  -2 -20   37.99    5.86
   0  -2 -20   28.32    5.87
   0   2 -20   55.68    4.60
   0   2 -20   27.07    5.37
   0   2 -20   49.51    4.20
   0   2 -20   53.16    4.55
   0   2 -20   45.36    4.25
   0  -2 -20   45.54    3.81
   0  -2 -19   -0.19    4.42
   0   2 -19    1.49    4.54
   0  -2 -19    6.12    4.87
   0   2 -19    6.13    3.03
   0   2 -19    1.68    4.06
   0   2 -19   -1.67    2.46
   0   2 -19    1.57    2.90
   0  -2 -19    5.32    2.23
   0   2 -19    3.45    2.54
   0  -2 -18   36.04    5.40
   0  -2 -18   43.10    5.50
   0   2 -18   34.81    5.54
   0   2 -18   56.42    4.31
   0   2 -18   30.67    5.00
   0   2 -18   54.17    4.26
   0   2 -18   52.33    4.01
   0   2 -18   48.92    4.17
   0  -2 -18   40.23    3.74
   0  -2 -17   -0.39    2.15
   0   2 -17    1.96    2.54
   0  -2 -17   -0.22    5.22
   0   2 -17    2.97    3.93
   0  -2 -17   -0.49    4.29
   0   2 -17    1.67    2.23
   0   2 -17   -1.03    2.54
   0   2 -17   -1.49    3.62
   0   2 -17    1.62    2.59
   0   2 -16   25.48    2.35
   0   2 -16   28.42    3.24
   0   2 -16   30.07    3.15
   0   2 -16   30.66    3.13
   0   2 -16   27.36    3.28
   0  -2 -16   27.86    3.01
   0   2 -15   -0.10    1.38
   0   2 -15   -0.40    2.26
   0   2 -15    0.08    2.04
   0   2 -15   -1.55    2.28
   0  -2 -15   -0.20    1.92
   0   2 -15    0.31    2.24
   0   2 -14   19.21    1.97
   0  -2 -14   18.39    1.62
   0   2 -14   16.85    2.42
   0   2 -14   15.57    2.61
   0   2 -14   16.08    2.65
   0   2 -14   14.99    2.64
   0  -2 -14   15.60    2.29
   0   2 -14   16.21    2.46
   0  -2 -13   -0.23    1.12
   0  -2 -13   -0.22    1.74
   0   2 -13    1.26    2.06
   0   2 -13   -0.41    2.12
   0   2 -13   -1.49    3.25
   0   2 -13    2.04    2.14
   0   2 -13    1.07    2.05
   0  -2 -12   29.86    2.23
   0   2 -12   36.52    4.14
   0   2 -12   30.94    2.94
   0   2 -12   31.67    2.90
   0   2 -12   27.07    2.90
   0   2 -12   29.17    2.91
   0   2 -11   -0.11    1.95
   0   2 -11    1.20    1.90
   0  -2 -11   -0.40    1.17
   0   2 -11    0.39    1.86
   0   2 -11   -0.39    3.16
   0  -2 -10  111.15    6.55
   0   2 -10  118.42    6.88
   0   2 -10  106.31    7.40
   0  -2  -9    0.05    1.03
   0   2  -9   -0.08    2.71
   0   2  -9   -1.99    1.72
   0   2  -8    6.30    1.31
   0   2  -8    6.57    1.22
   0  -2  -8    7.10    1.14
   0   2  -8    8.87    1.81
   0   2  -8    4.40    2.83
   0   2  -8    5.91    3.11
   0   2  -7    0.95    1.15
   0   2  -7    0.29    1.10
   0  -2  -7   -0.54    1.04
   0   2  -7    1.05    1.75
   0   2  -7    0.61    2.69
   0   2  -7   -1.76    2.86
   0   2  -6  708.77   39.46
   0   2  -6  721.18   39.45
   0  -2  -6  735.69   39.44
   0   2  -6  639.96   39.71
   0   2  -6  688.58   39.57
   0   2  -6  651.35   39.74
   0   2  -5    0.09    0.99
   0   2  -5   -1.04    1.47
   0   2  -5   -1.20    2.20
   0  -2  -5   -1.01    0.88
   0   2  -5    0.15    0.89
   0   2  -4 1034.14   60.08
   0   2  -4  988.46   60.15
   0  -2  -4 1093.61   60.00
   0  -2  -4 1110.65   60.00
   0   2  -3   -0.26    1.02
   0   2  -3    0.78    1.28
   0  -2  -3    0.08    0.55
   0  -2  -3   -0.28    0.54
   0   2  -2   39.66    2.40
   0   2  -2   36.24    2.48
   0  -2  -2   41.35    2.32
   0   2  -1    0.21    0.33
   0   2  -1   -0.10    0.33
   0   2  -1   -0.08    0.35
   0   2  -1    0.10    0.48
   0   2   0  900.26   47.24
   0   2   0  888.52   47.24
   0   2   2   35.05    2.00
   0   2   3   -0.21    0.27
   0   2   4 1032.71   57.52
   0   2   6  710.91   39.61
   0   2   7   -0.02    0.36
   0   2   8    4.74    0.49
   0   2   9    0.08    0.40
   0   2  10   96.67    5.44
   0  -2  13    0.67    0.77
   0   3 -29    0.33    2.27
   0  -3 -29    1.39    1.86
   0   3 -29   -0.62    2.00
   0  -3 -29    5.80    2.15
   0   3 -29   -1.93    2.09
   0  -3 -29    1.36    0.91
   0   3 -29   -1.86    1.71
   0   3 -28   16.45    2.85
   0  -3 -28   21.69    2.87
   0   3 -28   21.23    3.40
   0   3 -28   27.04    2.42
   0  -3 -28   26.40    2.40
   0  -3 -28   21.58    3.08
   0   3 -28   17.77    3.68
   0  -3 -28   16.12    3.81
   0   3 -28   23.68    3.28
   0  -3 -28   19.35    3.27
   0   3 -28   27.29    2.41
   0  -3 -28   25.22    2.40
   0   3 -27   -1.85    2.81
   0  -3 -27   -1.76    2.70
   0   3 -27    0.11    3.36
   0   3 -27    1.88    1.99
   0  -3 -27   -2.13    2.94
   0  -3 -27   -0.13    4.04
   0   3 -27   -0.26    4.01
   0   3 -27    1.08    3.11
   0  -3 -27   -2.18    3.15
   0   3 -27   -2.11    3.72
   0   3 -27    0.34    1.99
   0   3 -26   -0.94    3.25
   0  -3 -26    0.56    3.11
   0   3 -26   -3.00    3.84
   0   3 -26    4.34    2.34
   0  -3 -26   -0.72    3.27
   0  -3 -26    6.82    4.55
   0   3 -26   -3.22    4.35
   0  -3 -26    2.30    3.47
   0   3 -26    2.05    4.21
   0   3 -26    3.30    3.52
   0   3 -26   -0.57    2.18
   0   3 -25    0.50    4.51
   0   3 -25    2.73    3.81
   0  -3 -25    1.44    3.81
   0   3 -25    1.07    3.62
   0  -3 -25   -0.26    3.29
   0   3 -25    0.78    2.13
   0  -3 -25    1.36    3.60
   0  -3 -25    2.69    4.75
   0   3 -25    5.22    4.49
   0   3 -25    0.15    4.25
   0   3 -25    0.09    2.56
   0   3 -25    1.55    2.61
   0  -3 -24   20.01    4.43
   0   3 -24   15.58    5.28
   0  -3 -24   18.13    4.09
   0   3 -24   19.81    2.93
   0  -3 -24   20.41    2.84
   0  -3 -24   15.49    4.33
   0   3 -24    5.72    5.23
   0  -3 -24   23.52    5.50
   0   3 -24   20.28    4.82
   0   3 -24   27.05    3.36
   0   3 -24   20.98    3.27
   0  -3 -23    6.16    4.32
   0   3 -23    7.09    5.10
   0  -3 -23   -2.92    3.83
   0   3 -23    1.07    2.51
   0  -3 -23    0.71    2.80
   0  -3 -23   -3.53    5.25
   0   3 -23   -6.88    5.31
   0   3 -23    4.12    4.59
   0   3 -23    1.28    2.98
   0   3 -23    4.86    2.92
   0   3 -22   63.83    4.83
   0   3 -22   73.42    5.16
   0  -3 -22   57.17    4.68
   0  -3 -22   45.65    5.64
   0   3 -22   63.16    4.95
   0  -3 -22   55.00    4.29
   0   3 -22   42.30    6.74
   0   3 -22   75.79    5.10
   0   3 -22   40.32    6.16
   0   3 -22   45.34    6.55
   0  -3 -22   47.07    6.51
   0  -3 -22   49.68    5.09
   0  -3 -21    4.63    3.33
   0  -3 -21    0.16    3.79
   0  -3 -21    0.13    2.88
   0  -3 -21   -0.96    2.06
   0   3 -21    4.49    2.69
   0  -3 -21    0.39    4.96
   0   3 -21    2.57    4.96
   0   3 -21    3.19    4.29
   0   3 -21    0.67    2.85
   0  -3 -21    0.55    2.52
   0   3 -21   -2.75    2.87
   0   3 -21   -0.11    2.32
   0  -3 -20   36.18    4.68
   0   3 -20   60.77    4.66
   0  -3 -20   49.75    3.99
   0   3 -20   45.30    6.01
   0  -3 -20   40.54    6.09
   0   3 -20   27.12    5.30
   0   3 -20   63.81    4.67
   0   3 -20   49.87    4.21
   0  -3 -20   48.44    4.34
   0   3 -20   58.15    4.60
   0   3 -19    4.88    2.54
   0   3 -19    2.19    2.63
   0  -3 -19    0.67    3.15
   0   3 -19    0.86    5.07
   0   3 -19   -2.41    5.73
   0   3 -19    3.35    4.42
   0  -3 -19   -2.02    4.53
   0   3 -19    3.51    4.17
   0   3 -19    3.16    2.77
   0  -3 -19   -0.16    2.20
   0   3 -19    1.73    2.58
   0   3 -18  115.57    6.55
   0   3 -18   85.96    8.18
   0  -3 -18   67.01    8.07
   0   3 -18   88.36    8.82
   0  -3 -18   88.71    7.62
   0   3 -18   94.42    7.76
   0   3 -18   73.06    7.21
   0   3 -18  110.08    6.64
   0  -3 -18   69.69    7.16
   0   3 -18  109.04    6.63
   0   3 -18   90.66    6.49
   0  -3 -18   91.77    6.16
   0   3 -17   -0.09    2.59
   0  -3 -17    0.66    1.90
   0  -3 -17    3.71    4.99
   0  -3 -17    1.14    4.16
   0   3 -17    4.96    4.20
   0   3 -17   -0.09    2.27
   0   3 -17    1.13    2.47
   0   3 -17    2.47    2.53
   0   3 -17    3.41    3.75
   0  -3 -17   -0.15    3.57
   0   3 -16  315.51   18.77
   0   3 -16  359.50   19.12
   0   3 -16  341.09   19.14
   0   3 -16  344.78   19.14
   0  -3 -16  308.91   18.88
   0   3 -16  319.28   19.08
   0   3 -15   -1.69    1.51
   0   3 -15    1.14    2.21
   0   3 -15    1.85    2.28
   0   3 -15    0.33    2.32
   0  -3 -15   -0.06    1.86
   0   3 -15    0.64    2.17
   0   3 -14   66.62    4.64
   0   3 -14   62.78    4.65
   0   3 -14   64.18    4.65
   0  -3 -14   66.76    4.63
   0  -3 -14   54.54    4.59
   0   3 -14   69.56    4.67
   0  -3 -14   63.60    4.35
   0  -3 -13   -0.73    1.03
   0  -3 -13   -2.33    2.13
   0  -3 -13    0.54    1.60
   0   3 -13   -0.49    2.01
   0   3 -13    0.68    2.07
   0   3 -13    1.24    3.49
   0  -3 -13    1.84    2.07
   0   3 -13   -0.20    2.07
   0  -3 -13    1.48    2.06
   0   3 -13   -0.20    2.02
   0  -3 -12   54.02    3.12
   0  -3 -12   51.78    3.76
   0   3 -12   47.20    3.71
   0   3 -12   43.61    4.79
   0   3 -12   48.97    3.73
   0  -3 -12   46.73    3.69
   0   3 -12   45.34    3.70
   0   3 -12   45.30    3.74
   0  -3 -12   40.18    3.69
   0   3 -11    0.16    1.92
   0   3 -11   -0.33    1.95
   0  -3 -11   -0.22    1.87
   0  -3 -11    0.88    1.88
   0  -3 -11   -0.21    1.08
   0   3 -11    1.57    3.26
   0   3 -11    0.44    1.89
   0   3 -11   -0.62    1.92
   0  -3 -11   -1.25    1.95
   0   3 -10  108.67    6.72
   0   3 -10  113.05    6.69
   0  -3 -10  119.41    6.64
   0   3 -10  111.35    7.56
   0   3 -10  116.21    6.94
   0   3  -9    0.08    1.23
   0   3  -9   -0.58    1.14
   0  -3  -9   -1.11    1.09
   0   3  -9   -1.02    1.73
   0   3  -9    1.06    2.94
   0   3  -9    2.35    3.33
   0   3  -8  168.44    9.50
   0  -3  -8  174.98    9.45
   0   3  -8  170.38    9.49
   0   3  -8  156.35    9.71
   0   3  -8  144.90   10.06
   0   3  -8  140.55   10.21
   0   3  -7    0.64    1.12
   0  -3  -7    0.65    0.99
   0   3  -7   -0.02    1.10
   0   3  -7    0.31    1.62
   0   3  -7    1.56    2.24
   0   3  -7   -0.44    2.88
   0   3  -6    1.91    1.07
   0   3  -6    0.88    1.65
   0   3  -6    2.29    2.32
   0  -3  -6    1.23    0.92
   0   3  -6    3.36    1.08
   0   3  -5    0.80    1.02
   0   3  -5   -0.53    2.14
   0   3  -5    0.72    1.40
   0  -3  -5   -0.31    0.85
   0  -3  -5    0.46    0.83
   0   3  -5    0.46    0.98
   0   3  -4   78.25    5.53
   0   3  -4   87.72    5.31
   0  -3  -4   85.19    5.32
   0  -3  -4   97.15    5.18
   0  -3  -4   91.27    5.18
   0   3  -3   -0.25    1.02
   0  -3  -3    0.46    1.45
   0  -3  -3    1.22    0.98
   0   3  -3   -1.03    1.36
   0  -3  -3   -0.30    0.75
   0  -3  -3   -0.03    0.70
   0   3  -2 3829.67  194.30
   0   3  -2 3778.73  194.30
   0  -3  -2 3551.43  194.32
   0   3  -2 3386.47  194.31
   0  -3  -2 3381.43  194.30
   0  -3  -2 3088.90  194.33
   0   3  -2 3200.84  194.34
   0   3  -1    0.24    0.46
   0   3  -1   -0.21    0.45
   0   3  -1    0.10    0.37
   0  -3  -1    0.01    0.57
   0  -3  -1    0.26    0.37
   0   3  -1    0.60    0.54
   0   3  -1   -0.55    0.85
   0   3   0    5.37    0.64
   0   3   0    4.04    0.51
   0   3   0    5.30    0.52
   0   3   3    0.28    0.43
   0   3   4   83.37    4.70
   0   3   5    0.51    0.40
   0   4 -29    4.31    2.15
   0  -4 -29   -1.97    2.14
   0  -4 -29    0.50    1.88
   0   4 -29   -0.12    2.00
   0   4 -29    1.82    1.59
   0   4 -28    7.50    2.36
   0  -4 -28    5.28    2.23
   0  -4 -28    4.82    1.75
   0   4 -28    4.10    1.73
   0   4 -28    7.36    2.96
   0  -4 -28    3.30    2.82
   0  -4 -28    5.48    2.55
   0   4 -28    3.96    3.29
   0   4 -28    4.89    2.72
   0   4 -28    8.61    1.76
   0  -4 -28    6.15    1.75
   0  -4 -27    1.99    2.65
   0   4 -27    2.51    2.84
   0   4 -27   -5.83    2.08
   0  -4 -27   -4.15    2.01
   0   4 -27   -1.18    3.32
   0  -4 -27   -2.61    3.31
   0  -4 -27    0.10    2.90
   0   4 -27    0.75    3.78
   0   4 -27    0.60    3.55
   0   4 -27    0.95    3.16
   0   4 -27   -1.74    1.95
   0  -4 -27   -2.41    1.89
   0   4 -26   31.07    4.99
   0   4 -26   30.07    4.40
   0  -4 -26   32.33    4.07
   0   4 -26   30.98    4.15
   0   4 -26   32.03    3.11
   0  -4 -26   30.43    4.22
   0   4 -26   29.35    5.07
   0  -4 -26   39.09    3.44
   0  -4 -26   31.49    4.75
   0   4 -26   33.06    4.68
   0   4 -26   42.99    3.40
   0   4 -26   39.98    3.34
   0  -4 -26   43.11    3.46
   0   4 -25   -0.49    4.58
   0   4 -25    5.38    3.87
   0  -4 -25    1.03    3.31
   0   4 -25   -0.64    2.30
   0  -4 -25   -3.22    3.66
   0   4 -25    2.55    4.64
   0   4 -25   -2.09    2.60
   0   4 -25    4.36    4.18
   0  -4 -25    3.38    4.00
   0  -4 -25    0.09    2.47
   0  -4 -25   -0.90    2.41
   0   4 -25   -0.81    2.59
   0  -4 -24   64.91    5.05
   0   4 -24   71.21    6.96
   0  -4 -24   68.68    6.02
   0   4 -24   61.57    5.11
   0  -4 -24   58.21    6.04
   0   4 -24   49.37    6.68
   0   4 -24   79.53    5.38
   0  -4 -24   51.67    6.37
   0   4 -24   48.93    6.28
   0  -4 -24   83.31    5.44
   0   4 -24   80.52    5.35
   0  -4 -24   78.51    5.37
   0   4 -23    4.74    5.01
   0  -4 -23    0.60    2.76
   0  -4 -23    1.67    3.83
   0   4 -23    1.39    2.70
   0   4 -23    1.79    4.99
   0   4 -23   -1.77    2.83
   0  -4 -23    2.30    2.72
   0   4 -23    2.54    4.39
   0  -4 -23    1.88    4.37
   0   4 -23    1.59    2.87
   0  -4 -23   -3.18    2.71
   0   4 -22   10.35    5.07
   0  -4 -22   13.42    3.43
   0  -4 -22   14.81    4.22
   0  -4 -22   18.49    3.28
   0   4 -22   18.67    3.25
   0   4 -22   16.65    5.56
   0   4 -22   12.07    4.78
   0  -4 -22    8.83    4.75
   0   4 -22   16.08    3.17
   0  -4 -22   18.64    3.41
   0   4 -22   17.82    3.27
   0  -4 -22   19.21    2.85
   0  -4 -22   16.25    3.31
   0   4 -22   19.94    2.90
   0  -4 -21   -3.89    3.36
   0  -4 -21    0.48    3.82
   0  -4 -21   -0.67    3.06
   0   4 -21   -1.18    4.87
   0  -4 -21    0.95    4.92
   0   4 -21    6.65    2.94
   0  -4 -21    1.77    1.94
   0   4 -21   -2.46    4.30
   0  -4 -21    0.78    2.97
   0  -4 -21    7.10    4.48
   0   4 -21    1.44    2.94
   0  -4 -21    0.86    2.38
   0   4 -21    8.50    2.40
   0   4 -21    0.55    2.88
   0  -4 -21   -2.95    3.02
   0  -4 -20   69.70    6.44
   0   4 -20   68.35    7.53
   0  -4 -20   63.85    6.07
   0  -4 -20   76.91    5.24
   0   4 -20   72.46    5.79
   0   4 -20   76.30    7.14
   0   4 -20   68.11    7.45
   0  -4 -20   74.39    6.08
   0  -4 -20   66.97    7.27
   0   4 -20   86.28    5.89
   0   4 -20   58.38    6.69
   0  -4 -20   88.70    5.96
   0  -4 -20   56.79    6.70
   0   4 -20   88.94    5.64
   0   4 -20   91.38    5.99
   0  -4 -20   81.69    5.60
   0  -4 -20   89.67    5.97
   0   4 -19    1.56    4.97
   0  -4 -19    1.37    3.18
   0  -4 -19   -0.23    1.92
   0   4 -19   -0.10    2.71
   0  -4 -19    3.44    4.60
   0   4 -19   -4.46    4.54
   0   4 -19   -4.13    5.02
   0   4 -19    0.33    4.20
   0   4 -19    1.05    2.64
   0  -4 -19    2.01    4.09
   0  -4 -19    0.74    2.79
   0  -4 -19   -0.94    2.85
   0  -4 -19   -0.41    2.28
   0   4 -19    2.18    2.63
   0   4 -19    0.52    2.36
   0  -4 -18  111.53    6.87
   0   4 -18  113.96    6.89
   0   4 -18   88.86    8.63
   0   4 -18   99.55    9.29
   0  -4 -18   84.41    8.58
   0  -4 -18   84.12    7.80
   0   4 -18   87.95    8.10
   0   4 -18   86.30    8.27
   0  -4 -18  124.51    7.04
   0  -4 -18  114.20    7.00
   0   4 -18  114.04    7.06
   0  -4 -18   72.78    7.55
   0   4 -18   74.87    7.56
   0   4 -18  103.84    6.96
   0   4 -18  108.33    6.92
   0  -4 -18   99.74    6.51
   0   4 -17    3.80    4.16
   0  -4 -17    2.42    4.06
   0  -4 -17   -4.16    4.17
   0   4 -17   -1.23    4.34
   0  -4 -17    4.97    4.68
   0   4 -17    1.27    1.52
   0  -4 -17    2.32    2.17
   0   4 -17   -2.22    2.26
   0   4 -17    0.09    2.37
   0  -4 -17    0.09    2.43
   0  -4 -17   -1.13    2.46
   0   4 -17   -0.28    2.46
   0   4 -17    2.81    3.83
   0  -4 -17   -3.13    3.73
   0   4 -17    0.38    2.52
   0  -4 -17    0.28    1.86
   0   4 -16  222.86   13.66
   0   4 -16  256.08   13.98
   0  -4 -16  250.57   14.01
   0   4 -16  232.45   14.00
   0  -4 -16  244.53   14.04
   0  -4 -16  247.06   14.05
   0   4 -16  248.84   14.03
   0  -4 -16  218.46   13.70
   0   4 -16  219.85   13.94
   0  -4 -15    1.36    2.12
   0   4 -15    0.08    2.06
   0   4 -15   -1.93    2.33
   0  -4 -15    1.29    2.26
   0  -4 -15    3.27    2.32
   0   4 -15   -0.08    2.29
   0  -4 -15    0.91    1.77
   0   4 -15    0.90    2.28
   0   4 -14  163.07    9.17
   0  -4 -14  164.23    9.23
   0  -4 -14  149.85    9.16
   0   4 -14  146.63    9.16
   0   4 -14  142.67    9.17
   0  -4 -14  158.20    9.22
   0  -4 -14  136.12    8.89
   0   4 -13   -0.68    0.66
   0  -4 -13    0.28    0.95
   0  -4 -13   -0.35    2.02
   0   4 -13   -0.85    2.22
   0   4 -13   -1.16    2.07
   0   4 -13   -0.25    2.96
   0  -4 -13   -0.27    2.05
   0  -4 -13    0.34    2.02
   0   4 -13    0.75    2.08
   0   4 -13   -1.41    2.13
   0  -4 -13   -0.07    2.09
   0  -4 -12  180.46   10.30
   0   4 -12  175.07   10.71
   0  -4 -12  179.53   10.70
   0  -4 -12  197.30   10.72
   0  -4 -12  179.18   11.42
   0   4 -12  176.45   11.31
   0   4 -12  191.86   10.70
   0  -4 -12  175.49   10.69
   0   4 -12  176.21   10.69
   0   4 -12  167.55   10.68
   0  -4 -12  183.70   10.72
   0   4 -11    0.78    1.41
   0  -4 -11    0.11    1.93
   0  -4 -11    1.87    1.91
   0   4 -11   -0.27    1.84
   0   4 -11    0.33    1.88
   0   4 -11   -0.03    1.33
   0  -4 -11    0.41    1.07
   0   4 -11    1.48    3.33
   0  -4 -11    2.09    3.32
   0  -4 -11   -1.56    1.86
   0   4 -11   -0.33    1.79
   0  -4 -11   -1.26    2.01
   0   4 -11   -0.28    1.95
   0   4 -10  981.68   54.62
   0  -4 -10  994.82   54.54
   0   4 -10  988.67   54.60
   0   4 -10  889.96   55.06
   0  -4 -10 1019.94   54.78
   0   4 -10  974.04   54.76
   0  -4 -10  878.17   55.03
   0   4  -9    0.83    1.33
   0   4  -9   -0.56    1.26
   0  -4  -9    0.36    1.04
   0   4  -9   -0.13    1.81
   0  -4  -9    0.61    2.97
   0   4  -9   -2.73    2.57
   0  -4  -9   -0.71    1.70
   0   4  -9   -0.43    3.24
   0   4  -8    3.60    1.26
   0  -4  -8    4.54    1.06
   0   4  -8    4.57    1.19
   0  -4  -8    2.27    1.73
   0  -4  -8    2.40    2.81
   0   4  -8    5.27    2.93
   0   4  -8    2.93    1.73
   0   4  -8    4.40    3.10
   0   4  -7    0.38    1.19
   0   4  -7   -1.22    2.40
   0  -4  -7    0.76    1.69
   0   4  -7    0.95    1.66
   0  -4  -7   -1.97    2.36
   0  -4  -7    1.02    0.98
   0   4  -7   -0.53    1.15
   0   4  -6  112.09    6.39
   0  -4  -6  114.21    6.33
   0  -4  -6  109.84    6.33
   0   4  -6  111.08    6.39
   0  -4  -6  111.98    6.58
   0  -4  -6   99.74    6.86
   0   4  -6  101.06    6.93
   0   4  -6  107.96    6.55
   0  -4  -5   -0.12    0.90
   0  -4  -5    0.30    0.82
   0   4  -5   -1.77    1.37
   0   4  -5    0.71    2.19
   0  -4  -5    2.29    2.18
   0  -4  -5   -0.12    1.41
   0  -4  -4  313.37   16.80
   0   4  -4  304.84   16.87
   0   4  -4  280.47   17.00
   0  -4  -4  303.21   16.87
   0  -4  -4  267.88   17.00
   0  -4  -3    0.25    0.88
   0  -4  -3    0.45    0.92
   0   4  -3    0.01    0.99
   0  -4  -3    0.04    1.39
   0   4  -3    0.24    1.44
   0   4  -2   52.87    2.90
   0  -4  -2   45.37    2.98
   0   4  -2   49.72    2.88
   0   4  -2   43.03    2.99
   0   4  -2   51.19    2.87
   0  -4  -2   51.80    2.87
   0  -4  -2   41.80    3.00
   0   4  -2   46.42    3.20
   0   4  -1    0.13    0.61
   0   4  -1    0.61    0.60
   0   4  -1    0.37    0.38
   0  -4  -1    0.04    0.36
   0  -4  -1    0.22    0.62
   0   4  -1   -0.10    0.59
   0   4  -1   -0.40    1.14
   0   4   0 9999.00  523.21
   0   4   0 9930.36  523.21
   0   4   1    0.13    0.57
   0   4   1    0.37    0.56
   0   4   3    0.66    0.59
   0   4   4  315.94   17.65
   0   4   5   -0.07    0.46
   0   4   6  103.64    5.83
   0  -4  14  151.31    8.71
   0  -5 -29    0.83    2.00
   0   5 -29    0.17    1.95
   0  -5 -29    0.47    1.64
   0   5 -29    1.23    2.00
   0   5 -29   -1.86    1.54
   0   5 -28    7.14    2.33
   0  -5 -28    3.23    2.22
   0  -5 -28    5.51    1.69
   0  -5 -28    3.49    2.75
   0   5 -28    3.84    2.75
   0   5 -28    4.87    1.65
   0  -5 -28    3.93    2.33
   0   5 -28    7.38    3.13
   0   5 -28    8.88    2.77
   0   5 -28    7.65    1.69
   0  -5 -28    7.51    1.71
   0   5 -27    1.14    2.77
   0  -5 -27    0.35    2.62
   0  -5 -27    0.66    1.92
   0  -5 -27    0.53    3.18
   0   5 -27   -1.77    1.94
   0   5 -27    5.17    3.25
   0  -5 -27   -0.77    2.88
   0   5 -27   -1.08    3.59
   0   5 -27   -0.51    3.08
   0   5 -27    0.35    3.52
   0   5 -27   -2.20    1.86
   0  -5 -27   -1.94    1.92
   0   5 -26   -6.40    4.24
   0   5 -26    2.81    3.46
   0   5 -26    3.57    3.23
   0  -5 -26    2.81    2.96
   0   5 -26    4.78    2.06
   0  -5 -26    1.85    3.29
   0   5 -26    5.03    4.19
   0   5 -26    3.50    2.23
   0  -5 -26    3.26    3.65
   0  -5 -26    2.73    2.07
   0   5 -26    6.68    3.70
   0   5 -26    4.37    2.31
   0  -5 -26    6.93    2.28
   0   5 -25   -0.48    4.40
   0   5 -25   -0.28    3.75
   0  -5 -25   -1.89    3.46
   0   5 -25    1.57    2.28
   0  -5 -25    8.98    3.68
   0   5 -25   -4.13    4.72
   0   5 -25    0.57    3.79
   0   5 -25   -0.35    2.61
   0  -5 -25    2.76    2.40
   0  -5 -25    1.72    3.87
   0  -5 -25    2.11    2.51
   0   5 -25    1.92    2.44
   0  -5 -24   45.47    4.59
   0   5 -24   49.02    6.47
   0   5 -24   53.84    6.61
   0  -5 -24   44.18    5.42
   0   5 -24   56.00    4.73
   0  -5 -24   51.75    5.69
   0   5 -24   54.19    6.43
   0  -5 -24   44.87    5.88
   0  -5 -24   77.12    4.96
   0   5 -24   44.32    5.91
   0   5 -24   75.40    5.01
   0   5 -24   73.29    4.99
   0  -5 -24   79.82    4.90
   0   5 -23   -1.40    4.78
   0   5 -23   -2.61    4.76
   0  -5 -23    0.15    3.98
   0  -5 -23   -3.97    3.02
   0  -5 -23    1.50    3.72
   0   5 -23   -0.10    2.66
   0   5 -23    7.02    5.08
   0   5 -23   -3.83    4.11
   0  -5 -23    1.77    2.82
   0   5 -23    2.50    2.95
   0  -5 -23    8.09    4.36
   0   5 -23   -1.34    2.85
   0  -5 -23   -0.62    2.81
   0   5 -22  395.79   19.88
   0   5 -22  362.90   19.76
   0  -5 -22  367.44   19.75
   0  -5 -22  389.69   19.88
   0  -5 -22  338.56   20.32
   0  -5 -22  281.13   19.78
   0   5 -22  329.04   19.78
   0   5 -22  283.73   20.63
   0  -5 -22  401.39   19.91
   0   5 -22  398.66   19.89
   0  -5 -22  244.92   20.24
   0   5 -22  232.50   20.17
   0   5 -22  297.67   20.80
   0  -5 -22  322.20   19.95
   0   5 -22  303.33   20.67
   0   5 -21    5.00    5.27
   0  -5 -21    1.58    5.02
   0  -5 -21   -4.11    4.83
   0   5 -21    8.17    5.04
   0  -5 -21    0.14    3.13
   0  -5 -21   -0.32    3.85
   0   5 -21    0.44    4.84
   0  -5 -21    1.37    3.16
   0   5 -21    2.85    2.84
   0  -5 -21    1.27    5.10
   0   5 -21    5.03    2.87
   0  -5 -21   -2.29    4.44
   0  -5 -21    2.85    3.03
   0   5 -21   -1.91    4.47
   0   5 -21   -3.09    2.40
   0  -5 -21   -1.28    2.28
   0  -5 -21    3.03    2.98
   0   5 -21    3.13    2.77
   0  -5 -20  140.58    8.80
   0  -5 -20  155.70    8.95
   0   5 -20  163.29    8.97
   0   5 -20  157.70    8.90
   0  -5 -20  136.25    9.60
   0   5 -20  121.24   10.55
   0  -5 -20  118.44    9.19
   0   5 -20  147.84    8.94
   0  -5 -20  110.23   10.19
   0   5 -20  153.95    8.94
   0  -5 -20   87.74    9.51
   0   5 -20   98.97    9.57
   0  -5 -20  159.64    9.01
   0  -5 -20  145.43    9.35
   0  -5 -20  135.81    9.99
   0   5 -20  128.60   10.27
   0  -5 -20  108.00   10.03
   0   5 -20  123.31   10.00
   0  -5 -19    0.14    3.23
   0  -5 -19    0.91    3.69
   0   5 -19    5.05    5.40
   0  -5 -19   -1.68    3.28
   0   5 -19    6.00    2.88
   0   5 -19    1.11    4.45
   0  -5 -19    2.43    4.46
   0  -5 -19    1.96    4.48
   0   5 -19    4.56    5.05
   0  -5 -19    3.35    2.80
   0   5 -19   -0.10    2.85
   0   5 -19   -1.65    4.05
   0  -5 -19    3.84    4.15
   0  -5 -19    2.69    2.58
   0  -5 -19    4.34    2.54
   0   5 -19   -2.58    2.84
   0   5 -19    1.44    2.47
   0   5 -18    2.02    4.96
   0  -5 -18    6.43    3.29
   0  -5 -18    6.97    4.62
   0  -5 -18    4.72    1.86
   0   5 -18    7.09    2.85
   0   5 -18    5.01    2.74
   0   5 -18    5.82    3.75
   0  -5 -18    4.01    2.73
   0  -5 -18    5.40    4.01
   0  -5 -18    6.74    2.80
   0  -5 -18    3.32    2.23
   0   5 -18    6.93    2.74
   0   5 -18    4.10    2.32
   0  -5 -18    1.60    4.37
   0   5 -18    4.22    4.46
   0   5 -18    4.72    4.78
   0  -5 -18    7.65    4.51
   0  -5 -17    2.00    4.09
   0   5 -17    2.31    4.41
   0  -5 -17    0.16    3.85
   0   5 -17    0.17    4.14
   0  -5 -17    1.71    4.74
   0   5 -17    1.37    1.58
   0   5 -17    0.65    2.30
   0  -5 -17    4.27    2.42
   0  -5 -17    0.74    2.30
   0   5 -17    1.58    2.52
   0  -5 -17    1.50    2.45
   0   5 -17   -0.74    3.44
   0   5 -17    1.31    2.54
   0  -5 -17    0.15    3.53
   0  -5 -17   -1.44    1.72
   0   5 -17   -0.88    2.72
   0  -5 -16    7.82    2.46
   0  -5 -16   10.52    2.35
   0   5 -16    9.63    2.50
   0   5 -16   12.21    2.50
   0   5 -16    7.38    2.44
   0  -5 -16   12.93    2.52
   0  -5 -16    6.57    1.89
   0   5 -16    6.39    2.62
   0   5 -15   -0.64    1.90
   0  -5 -15    0.88    1.99
   0  -5 -15    0.64    2.10
   0   5 -15   -2.18    2.17
   0  -5 -15    1.62    2.15
   0   5 -15   -1.31    2.22
   0  -5 -15    1.44    1.63
   0   5 -15   -1.10    2.33
   0  -5 -14  188.78   10.73
   0   5 -14  189.97   10.72
   0   5 -14  176.94   10.69
   0   5 -14  175.50   10.70
   0  -5 -14  180.72   10.71
   0  -5 -14  185.91   10.72
   0  -5 -14  162.70   10.42
   0   5 -13   -0.19    0.77
   0  -5 -13    0.36    2.11
   0   5 -13    0.42    2.03
   0  -5 -13   -1.87    1.95
   0  -5 -13   -0.60    1.91
   0   5 -13    0.47    1.96
   0  -5 -13    1.15    2.03
   0   5 -13    0.34    2.01
   0   5 -13   -1.37    2.11
   0   5 -12  810.45   44.05
   0  -5 -12  762.62   43.90
   0   5 -12  767.41   44.05
   0  -5 -12  819.86   44.26
   0   5 -12  791.46   44.26
   0   5 -12  748.72   44.62
   0  -5 -12  833.06   44.28
   0  -5 -12  717.10   44.61
   0   5 -12  834.14   44.26
   0  -5 -12  782.96   44.23
   0   5 -12  770.05   44.22
   0  -5 -12  789.86   44.24
   0   5 -12  777.82   44.22
   0   5 -11    2.04    1.41
   0   5 -11   -0.06    1.93
   0  -5 -11    0.73    1.87
   0  -5 -11    1.58    1.86
   0   5 -11    1.71    1.94
   0   5 -11    1.27    1.34
   0  -5 -11    1.24    1.01
   0   5 -11   -0.49    1.93
   0  -5 -11    0.80    3.24
   0  -5 -11    1.26    1.72
   0   5 -11    1.68    2.95
   0  -5 -11    0.11    1.91
   0   5 -11    0.28    1.95
   0   5 -10  359.37   19.86
   0  -5 -10  357.81   19.74
   0   5 -10  367.81   19.85
   0  -5 -10  358.48   20.02
   0  -5 -10  302.69   20.31
   0   5 -10  321.43   20.40
   0   5 -10  347.93   19.99
   0   5 -10  320.00   20.55
   0   5  -9   -1.08    1.26
   0  -5  -9    1.22    1.01
   0   5  -9    0.12    1.21
   0   5  -9   -0.83    1.66
   0   5  -9   -1.44    2.91
   0  -5  -9   -2.61    2.88
   0  -5  -9    0.56    1.72
   0   5  -9    2.30    3.26
   0   5  -8  178.99    9.74
   0  -5  -8  172.56    9.93
   0  -5  -8  144.42   10.28
   0   5  -8  166.74    9.91
   0   5  -8  146.89   10.23
   0   5  -8  180.59    9.74
   0  -5  -8  168.20    9.67
   0   5  -7    0.28    1.22
   0   5  -7   -0.96    2.37
   0  -5  -7    0.40    1.66
   0  -5  -7   -0.97    2.37
   0   5  -7    1.43    1.62
   0   5  -7    0.57    1.16
   0  -5  -7    0.22    0.88
   0  -5  -7   -0.88    1.00
   0   5  -6   56.07    3.46
   0  -5  -6   60.59    3.39
   0   5  -6   58.04    3.46
   0   5  -6   53.94    3.67
   0  -5  -6   53.32    3.63
   0   5  -6   50.49    4.18
   0  -5  -6   46.18    4.15
   0  -5  -5    0.20    0.91
   0  -5  -5   -0.26    1.42
   0   5  -5    0.09    1.40
   0   5  -5    1.15    2.00
   0  -5  -5   -0.31    2.10
   0  -5  -4 1826.47   99.57
   0  -5  -4 1834.96   99.47
   0   5  -4 1724.54   99.59
   0  -5  -4 1578.83   99.67
   0  -5  -4 1742.37   99.59
   0   5  -4 1607.89   99.67
   0   5  -3   -0.34    1.01
   0   5  -3    0.73    0.95
   0  -5  -3    0.05    1.16
   0   5  -3   -0.09    1.44
   0   5  -3    0.08    0.94
   0  -5  -3   -0.37    0.96
   0  -5  -3    0.73    1.46
   0   5  -3    1.06    1.94
   0   5  -2  228.98   11.72
   0  -5  -2  203.63   11.80
   0   5  -2  235.50   11.71
   0  -5  -2  204.01   11.66
   0   5  -2  185.01   11.72
   0  -5  -2  184.94   11.73
   0   5  -2  203.64   11.66
   0   5  -2  234.41   11.93
   0   5  -1    0.73    0.82
   0   5  -1    0.44    0.78
   0   5  -1    0.16    0.38
   0  -5  -1    0.14    0.33
   0   5  -1    0.31    1.30
   0   5   0  150.15    7.91
   0   5   0  152.38    7.91
   0   5   1    0.26    0.79
   0   5   1    0.63    0.78
   0   5   1    0.16    0.72
   0   5   4 1756.30   97.85
   0   5   5    0.17    0.56
   0   5   6   63.82    3.64
   0   5   7    0.30    0.44
   0  -6 -29    1.58    1.92
   0   6 -29    2.33    1.87
   0  -6 -29    0.29    1.59
   0   6 -29    0.99    1.85
   0  -6 -29    1.91    1.90
   0   6 -29    0.69    1.46
   0   6 -28    1.35    2.33
   0  -6 -28    7.36    2.03
   0   6 -28    9.38    2.64
   0   6 -28    6.52    1.63
   0  -6 -28    6.39    1.66
   0  -6 -28    5.65    2.66
   0  -6 -28    4.99    2.40
   0   6 -28    6.59    2.99
   0   6 -28    3.66    2.54
   0   6 -28    6.47    1.65
   0  -6 -28    4.29    1.63
   0  -6 -27    1.35    2.48
   0   6 -27    2.24    2.70
   0  -6 -27   -1.32    1.85
   0   6 -27    2.20    1.93
   0  -6 -27    0.50    3.08
   0   6 -27   -4.05    3.15
   0  -6 -27    0.28    2.70
   0   6 -27   -5.32    3.60
   0  -6 -27   -3.24    3.88
   0   6 -27    0.33    3.41
   0   6 -27    1.49    2.97
   0   6 -27   -2.84    1.84
   0  -6 -27    1.81    1.87
   0   6 -26   10.91    3.68
   0   6 -26    7.52    3.97
   0  -6 -26   16.82    3.33
   0   6 -26   10.79    3.51
   0   6 -26   17.71    2.50
   0  -6 -26   19.25    3.62
   0   6 -26   10.05    4.31
   0  -6 -26    9.36    4.39
   0  -6 -26   17.40    2.61
   0   6 -26   17.27    2.50
   0   6 -26   20.60    3.93
   0  -6 -26   16.70    3.87
   0  -6 -26   20.74    2.63
   0   6 -26   21.53    2.60
   0   6 -25    5.77    4.77
   0   6 -25    5.40    4.40
   0   6 -25    1.50    3.55
   0  -6 -25   -0.25    3.33
   0   6 -25   -3.43    2.42
   0  -6 -25    1.29    3.41
   0   6 -25    1.59    4.38
   0  -6 -25    1.02    4.66
   0   6 -25    0.52    2.42
   0  -6 -25   -4.59    3.90
   0  -6 -25   -0.17    2.26
   0   6 -25    4.25    3.85
   0  -6 -25    0.43    2.30
   0   6 -25    2.21    2.36
   0   6 -24   16.62    5.13
   0   6 -24   14.70    4.75
   0  -6 -24   13.33    4.99
   0  -6 -24    9.94    2.77
   0  -6 -24   15.16    4.11
   0  -6 -24   15.31    3.93
   0   6 -24   18.26    2.93
   0  -6 -24    7.50    5.15
   0   6 -24   16.28    4.97
   0  -6 -24   20.44    3.05
   0   6 -24   18.03    2.89
   0  -6 -24   20.34    3.09
   0  -6 -24    8.33    4.42
   0   6 -24   22.45    3.03
   0   6 -24   12.77    4.48
   0   6 -23    2.99    4.98
   0  -6 -23    9.17    5.02
   0   6 -23    0.37    4.86
   0  -6 -23    1.68    3.92
   0  -6 -23    2.18    2.95
   0  -6 -23   -7.14    3.78
   0  -6 -23   -0.12    2.57
   0   6 -23    2.48    2.87
   0  -6 -23   -7.01    4.99
   0   6 -23   -2.66    4.98
   0  -6 -23    2.52    2.53
   0   6 -23    1.21    2.67
   0  -6 -23   -2.05    2.60
   0   6 -23    7.17    4.29
   0   6 -23   -0.51    2.66
   0  -6 -23   -2.15    4.36
   0  -6 -22    7.17    5.13
   0   6 -22   11.15    5.15
   0   6 -22    9.12    5.09
   0  -6 -22    8.04    3.49
   0  -6 -22    7.62    4.24
   0  -6 -22    7.91    3.88
   0  -6 -22   12.14    3.30
   0   6 -22   10.14    3.05
   0  -6 -22   13.72    5.27
   0   6 -22   12.27    4.93
   0   6 -22   13.08    2.52
   0  -6 -22   14.94    3.22
   0  -6 -22   12.17    2.59
   0   6 -22   13.84    3.14
   0  -6 -22    8.24    4.46
   0  -6 -22   15.98    3.26
   0   6 -22   15.29    3.21
   0   6 -22    3.90    4.38
   0  -6 -21   -1.69    4.17
   0  -6 -21   -4.89    4.53
   0   6 -21    4.81    4.54
   0   6 -21    2.09    5.07
   0  -6 -21    3.44    3.45
   0  -6 -21   -1.42    3.74
   0   6 -21   10.96    5.37
   0  -6 -21   -1.12    3.25
   0   6 -21    2.68    2.98
   0  -6 -21    6.30    4.93
   0   6 -21    4.11    4.14
   0  -6 -21    3.82    4.16
   0   6 -21    0.11    2.92
   0  -6 -21    1.18    2.92
   0   6 -21    1.59    2.92
   0  -6 -21    2.76    2.91
   0  -6 -21    0.95    2.45
   0   6 -21    3.16    2.35
   0  -6 -20   73.23    5.29
   0   6 -20   77.74    5.30
   0  -6 -20   79.12    5.61
   0   6 -20   83.16    5.57
   0  -6 -20   63.33    6.24
   0   6 -20   56.29    7.57
   0  -6 -20   71.23    6.06
   0   6 -20   76.00    5.59
   0  -6 -20   40.20    7.08
   0   6 -20   81.22    5.63
   0  -6 -20   53.51    6.44
   0   6 -20   56.05    6.27
   0  -6 -20   90.54    5.73
   0  -6 -20   46.72    6.78
   0  -6 -20   60.71    6.51
   0  -6 -20   61.91    7.00
   0   6 -20   57.36    6.88
   0  -6 -20   80.86    5.97
   0   6 -20   51.92    7.16
   0  -6 -19   -3.72    3.30
   0  -6 -19    2.27    3.52
   0   6 -19   -0.24    5.14
   0  -6 -19    1.29    3.15
   0  -6 -19    3.22    3.98
   0  -6 -19    5.22    4.67
   0   6 -19   -0.37    4.31
   0  -6 -19   -0.88    4.59
   0   6 -19    0.80    4.67
   0   6 -19    1.54    2.90
   0   6 -19   -0.82    4.04
   0   6 -19    2.08    2.72
   0  -6 -19   -2.29    2.76
   0  -6 -19   -1.49    4.16
   0  -6 -19   -0.10    2.23
   0   6 -19   -5.02    2.37
   0  -6 -19    1.75    2.76
   0   6 -19    2.87    2.61
   0  -6 -18   49.27    5.16
   0   6 -18   40.50    6.31
   0  -6 -18   39.30    4.82
   0   6 -18   45.52    5.98
   0  -6 -18   42.61    5.78
   0  -6 -18   49.14    4.73
   0   6 -18   40.36    5.67
   0  -6 -18   52.01    5.16
   0  -6 -18   45.12    5.80
   0   6 -18   53.91    4.49
   0   6 -18   57.84    4.40
   0  -6 -18   52.64    4.37
   0  -6 -18   55.24    4.39
   0  -6 -18   35.29    5.12
   0   6 -18   53.93    4.33
   0   6 -18   24.55    4.93
   0  -6 -18   53.19    4.19
   0   6 -18   52.47    4.20
   0   6 -17    1.66    2.47
   0  -6 -17    3.60    2.36
   0  -6 -17    2.22    2.43
   0   6 -17   -1.57    2.19
   0  -6 -17   -0.95    3.27
   0  -6 -17    8.22    4.63
   0   6 -17    3.20    2.78
   0   6 -17    0.59    3.64
   0  -6 -17    6.09    2.54
   0  -6 -17    5.65    3.61
   0   6 -17    1.96    2.44
   0   6 -17    0.66    1.69
   0   6 -17    3.47    4.23
   0  -6 -17    0.95    3.84
   0  -6 -17    3.67    4.22
   0   6 -16   44.30    4.05
   0  -6 -16   51.34    3.96
   0   6 -16   46.03    4.01
   0  -6 -16   49.92    3.97
   0   6 -16   45.46    3.95
   0  -6 -16   50.23    3.89
   0   6 -16   45.76    3.80
   0   6 -15    1.48    2.48
   0   6 -15   -0.08    1.94
   0  -6 -15   -1.12    2.23
   0  -6 -15   -0.96    1.97
   0   6 -15    0.16    2.23
   0  -6 -15   -1.37    2.19
   0   6 -15   -1.45    2.22
   0   6 -14   84.23    5.35
   0  -6 -14   81.10    5.34
   0  -6 -14   80.15    5.38
   0   6 -14   79.87    5.41
   0   6 -14   65.92    5.33
   0  -6 -14   85.16    5.42
   0  -6 -13    1.34    2.05
   0   6 -13   -0.07    1.78
   0   6 -13    0.20    1.96
   0  -6 -13   -0.20    1.95
   0  -6 -13    0.88    2.02
   0   6 -13   -1.15    1.96
   0   6 -12  441.05   24.69
   0   6 -12  437.69   24.71
   0  -6 -12  453.21   24.91
   0   6 -12  433.35   24.89
   0  -6 -12  432.22   24.87
   0  -6 -12  426.66   24.87
   0   6 -12  425.03   24.85
   0   6 -12  424.42   24.86
   0   6 -12  445.21   24.89
   0  -6 -12  464.80   24.88
   0   6 -12  408.56   25.29
   0  -6 -11   -0.55    1.89
   0  -6 -11    2.22    2.87
   0   6 -11    1.65    1.75
   0   6 -11    2.09    2.99
   0  -6 -11   -0.93    1.88
   0   6 -11    1.48    1.87
   0   6 -11   -0.06    1.83
   0  -6 -11   -1.27    1.87
   0   6 -11   -0.19    1.36
   0   6 -11    0.36    1.49
   0   6 -11   -0.23    1.86
   0  -6 -11    0.35    1.94
   0   6 -10  459.76   29.20
   0   6 -10  525.73   28.93
   0  -6 -10  452.45   29.23
   0  -6 -10  537.66   28.93
   0   6 -10  527.13   28.78
   0   6 -10  529.71   28.80
   0   6 -10  462.69   29.47
   0   6  -9    1.27    1.79
   0  -6  -9    1.09    2.89
   0  -6  -9   -0.35    1.78
   0   6  -9   -3.07    2.78
   0   6  -9    0.37    1.29
   0   6  -9    0.64    1.38
   0   6  -9    0.69    3.56
   0  -6  -8  843.12   46.43
   0   6  -8  735.70   46.61
   0   6  -8  766.40   46.40
   0  -6  -8  705.00   46.62
   0   6  -8  862.38   46.35
   0  -6  -8  891.26   46.28
   0   6  -8  850.02   46.33
   0  -6  -7   -0.06    2.47
   0   6  -7    0.67    1.46
   0   6  -7    0.34    2.46
   0  -6  -7   -1.68    1.67
   0   6  -7    0.35    1.14
   0  -6  -7    0.65    0.95
   0   6  -7   -0.81    1.24
   0  -6  -6  621.83   33.35
   0   6  -6  597.48   33.44
   0  -6  -6  552.11   33.61
   0   6  -6  558.93   33.61
   0  -6  -6  602.15   33.44
   0  -6  -5    0.36    0.97
   0  -6  -5    0.14    1.34
   0  -6  -5    0.20    2.16
   0   6  -5    1.13    1.27
   0   6  -5    0.43    1.95
   0  -6  -4  635.45   33.35
   0  -6  -4  629.20   33.34
   0  -6  -4  529.62   33.44
   0   6  -4  604.02   33.34
   0   6  -4  537.40   33.44
   0  -6  -3    0.30    1.45
   0   6  -3   -0.64    1.38
   0  -6  -3    0.51    0.90
   0   6  -3    0.11    0.95
   0   6  -3   -0.79    1.00
   0  -6  -3   -0.23    1.27
   0   6  -3   -0.61    1.00
   0   6  -3   -0.04    2.08
   0   6  -2  357.54   22.99
   0   6  -2  423.39   22.95
   0  -6  -2  349.49   22.99
   0  -6  -2  428.31   22.94
   0   6  -2  429.15   23.20
   0   6  -2  444.82   23.01
   0  -6  -2  407.99   23.11
   0   6  -2  449.20   23.02
   0   6  -1    0.28    1.56
   0   6  -1   -0.24    0.98
   0   6  -1    1.65    0.99
   0   6   0  198.76   10.31
   0   6   0  191.09   10.31
   0   6   1    0.01    1.01
   0   6   1    0.38    0.95
   0   6   1    0.25    0.90
   0   6   2  397.22   23.49
   0   6   2  390.87   23.48
   0   6   4  627.39   35.03
   0   6   5   -0.02    0.63
   0   6   6  582.80   32.53
   0   6   7    0.30    0.51
   0   6   8  729.46   40.66
   0  -6  15   -0.45    1.05
   0   7 -29    0.14    1.62
   0  -7 -29    1.01    1.69
   0   7 -29    0.20    1.63
   0  -7 -29    1.88    1.76
   0   7 -29    1.16    1.49
   0  -7 -29   -0.71    1.46
   0   7 -28    8.93    2.59
   0  -7 -28   10.70    2.52
   0  -7 -28   10.34    2.39
   0   7 -28   11.24    2.48
   0  -7 -28   11.02    2.59
   0   7 -28   11.35    2.37
   0   7 -27   -0.09    2.70
   0  -7 -27    0.32    2.39
   0  -7 -27   -1.73    1.81
   0   7 -27    1.07    1.78
   0  -7 -27   -3.14    2.99
   0   7 -27    2.42    2.82
   0  -7 -27    0.36    2.69
   0   7 -27   -0.76    1.72
   0  -7 -27    0.12    1.72
   0  -7 -27    1.86    2.84
   0   7 -27   -1.27    3.22
   0   7 -27   -0.85    2.91
   0  -7 -27    3.69    3.71
   0   7 -27    0.95    3.39
   0   7 -26   39.46    5.23
   0  -7 -26   37.97    4.59
   0   7 -26   44.92    4.67
   0   7 -26   34.71    4.96
   0  -7 -26   42.99    4.31
   0   7 -26   48.95    3.72
   0  -7 -26   44.84    4.56
   0   7 -26   54.88    3.79
   0  -7 -26   49.40    3.70
   0  -7 -26   59.44    3.82
   0  -7 -26   36.37    4.70
   0   7 -26   29.19    4.55
   0   7 -26   54.12    3.81
   0  -7 -26   34.70    5.29
   0   7 -26   39.62    5.04
   0  -7 -25    3.22    3.72
   0   7 -25    3.72    4.04
   0   7 -25    1.45    3.73
   0   7 -25    4.34    4.65
   0  -7 -25    3.84    3.26
   0   7 -25    0.68    2.31
   0  -7 -25    0.76    3.54
   0  -7 -25    0.49    2.26
   0   7 -25   -1.64    2.38
   0  -7 -25   -1.21    3.78
   0   7 -25    0.79    3.76
   0  -7 -25   -2.50    2.40
   0   7 -25    0.91    2.32
   0   7 -25    2.28    4.13
   0  -7 -25   -1.65    4.28
   0   7 -24   72.33    7.33
   0  -7 -24   64.82    5.67
   0  -7 -24   71.52    6.74
   0   7 -24   71.53    7.03
   0  -7 -24   73.31    7.17
   0  -7 -24   68.23    6.48
   0  -7 -24   75.97    6.48
   0   7 -24   89.17    5.92
   0   7 -24   96.25    5.78
   0  -7 -24   92.33    5.83
   0   7 -24   69.04    7.26
   0  -7 -24   66.98    7.22
   0   7 -24  100.31    5.88
   0  -7 -24   96.19    5.90
   0   7 -24   64.41    6.72
   0  -7 -24   64.49    6.77
   0  -7 -23    2.23    4.09
   0  -7 -23   -1.65    4.77
   0   7 -23    2.37    5.18
   0   7 -23   -0.18    4.78
   0  -7 -23   -1.22    3.11
   0  -7 -23    3.32    3.89
   0  -7 -23    5.57    3.58
   0  -7 -23    1.88    2.55
   0   7 -23    3.25    2.85
   0  -7 -23    2.07    2.48
   0   7 -23    1.86    2.54
   0   7 -23   -1.66    4.53
   0  -7 -23    2.55    5.07
   0  -7 -23    3.59    2.59
   0  -7 -23    0.81    4.14
   0   7 -23    4.12    4.22
   0   7 -23    3.67    2.51
   0   7 -22   75.07    7.95
   0  -7 -22   68.72    7.00
   0  -7 -22   71.61    7.33
   0   7 -22   67.89    7.48
   0  -7 -22   72.41    6.38
   0  -7 -22   75.57    6.92
   0  -7 -22   81.19    6.82
   0  -7 -22   75.40    6.28
   0   7 -22  101.22    6.11
   0   7 -22   85.00    5.75
   0   7 -22   94.71    6.09
   0  -7 -22   77.41    5.70
   0  -7 -22   92.91    6.12
   0   7 -22   62.83    7.45
   0  -7 -22   62.37    7.84
   0  -7 -22   96.59    6.18
   0   7 -22  105.02    6.20
   0  -7 -22   53.29    6.73
   0   7 -22   59.57    6.64
   0   7 -21    5.69    4.78
   0  -7 -21   -0.17    4.26
   0   7 -21    0.83    5.09
   0  -7 -21    1.35    4.85
   0  -7 -21    1.67    3.43
   0  -7 -21   -3.51    3.91
   0  -7 -21   -6.74    3.48
   0  -7 -21    3.12    3.36
   0   7 -21    3.75    3.06
   0   7 -21   -1.56    2.81
   0  -7 -21    0.94    2.80
   0   7 -21    0.83    2.30
   0  -7 -21    2.81    2.33
   0  -7 -21    5.19    5.15
   0   7 -21    2.36    5.15
   0   7 -21   -4.04    4.09
   0  -7 -21   -1.54    3.90
   0   7 -21    2.64    2.88
   0  -7 -21    0.42    2.87
   0  -7 -20   97.83    8.93
   0   7 -20  103.55    9.25
   0  -7 -20  114.64    8.14
   0   7 -20  107.93    8.76
   0  -7 -20  109.74    8.54
   0  -7 -20   86.63    8.24
   0  -7 -20  114.38    8.21
   0   7 -20  106.08    9.59
   0  -7 -20  102.88    8.05
   0   7 -20  108.33    7.64
   0  -7 -20  118.85    7.45
   0   7 -20  121.78    7.52
   0   7 -20  129.36    7.66
   0  -7 -20  130.44    7.74
   0  -7 -20   90.44    8.96
   0  -7 -20  133.07    7.80
   0  -7 -20   82.36    8.30
   0   7 -20   81.15    8.17
   0   7 -20  136.52    7.72
   0   7 -19    2.61    5.03
   0  -7 -19    1.93    3.77
   0   7 -19    2.01    4.67
   0  -7 -19   -4.83    4.78
   0  -7 -19    3.79    3.18
   0  -7 -19    2.43    3.69
   0   7 -19    1.21    5.80
   0  -7 -19   -0.88    3.44
   0   7 -19    3.14    2.94
   0   7 -19    1.42    2.67
   0  -7 -19    2.12    2.62
   0  -7 -19    0.70    2.35
   0   7 -19    2.60    2.20
   0  -7 -19   -0.99    4.10
   0   7 -19    2.60    4.06
   0  -7 -19    2.97    2.64
   0   7 -19    0.10    2.71
   0  -7 -19    1.20    5.23
   0  -7 -18   74.28    6.24
   0   7 -18   57.71    7.66
   0  -7 -18   67.30    6.03
   0  -7 -18   65.48    6.21
   0   7 -18   63.13    6.52
   0  -7 -18   80.34    5.99
   0   7 -18   60.54    7.20
   0  -7 -18   55.66    6.60
   0  -7 -18   61.98    6.46
   0   7 -18   72.76    5.60
   0  -7 -18   45.15    6.05
   0   7 -18   83.85    5.53
   0   7 -18   54.61    6.15
   0  -7 -18   82.39    5.53
   0   7 -18   80.23    5.45
   0  -7 -18   86.44    5.54
   0  -7 -18   81.18    5.37
   0   7 -18   80.04    5.35
   0  -7 -17    2.09    3.15
   0  -7 -17   -2.49    4.55
   0  -7 -17   -1.92    3.33
   0   7 -17   -1.39    3.76
   0  -7 -17   -1.53    3.31
   0   7 -17   -3.69    5.39
   0   7 -17   -1.44    2.66
   0  -7 -17    4.67    2.38
   0   7 -17   -2.49    3.69
   0  -7 -17   -0.89    3.56
   0   7 -17    1.58    2.42
   0   7 -17    8.58    3.97
   0  -7 -17    3.67    4.26
   0  -7 -17   -0.31    4.16
   0  -7 -17    2.31    3.49
   0   7 -17    2.21    2.37
   0  -7 -17   -0.63    2.22
   0   7 -17   -1.00    2.12
   0  -7 -17   -0.09    2.21
   0   7 -16   83.75    5.55
   0  -7 -16   84.67    5.66
   0  -7 -16   84.79    5.69
   0   7 -16   80.10    5.66
   0  -7 -16   82.42    5.66
   0   7 -16   77.44    5.65
   0   7 -15    0.48    2.17
   0  -7 -15    0.08    2.07
   0  -7 -15    0.08    2.08
   0   7 -15    3.59    2.03
   0   7 -15   -0.97    2.16
   0  -7 -15    1.45    2.15
   0   7 -14   65.34    4.40
   0  -7 -14   78.59    5.09
   0   7 -14   84.09    5.03
   0   7 -14   80.67    5.11
   0   7 -14   75.69    5.08
   0  -7 -14   78.32    5.12
   0  -7 -14   73.73    5.13
   0  -7 -13    1.14    1.89
   0   7 -13    0.07    1.97
   0  -7 -13   -0.74    1.83
   0   7 -13   -2.41    1.91
   0  -7 -13    0.81    1.93
   0   7 -13   -1.36    1.93
   0   7 -13    0.05    1.44
   0   7 -13   -0.19    1.45
   0  -7 -12  145.25    8.41
   0   7 -12  151.87    8.44
   0  -7 -12  136.21    8.43
   0  -7 -12  131.38    8.41
   0   7 -12  129.06    8.42
   0   7 -12  135.48    8.42
   0  -7 -12  139.60    8.48
   0   7 -12  144.42    8.25
   0   7 -12  138.08    8.22
   0   7 -11    0.17    1.84
   0   7 -11    0.40    2.84
   0  -7 -11   -0.65    1.87
   0  -7 -11    1.11    2.94
   0  -7 -11    0.60    1.70
   0   7 -11    0.17    1.85
   0  -7 -11    1.05    1.84
   0   7 -11   -0.27    1.79
   0   7 -11   -0.34    1.49
   0   7 -11   -1.21    1.42
   0  -7 -11   -0.06    1.93
   0   7 -11   -2.00    1.84
   0   7 -10  168.82    9.61
   0   7 -10  136.94   10.00
   0  -7 -10  169.35    9.62
   0  -7 -10  137.05   10.01
   0   7 -10  169.97    9.45
   0   7 -10  170.80    9.44
   0   7 -10  146.37   10.56
   0  -7  -9   -0.04    1.58
   0   7  -9    0.08    2.67
   0   7  -9   -0.44    1.68
   0  -7  -9    2.11    2.65
   0   7  -9   -0.45    1.33
   0   7  -9   -0.47    1.36
   0  -7  -8  737.73   42.58
   0   7  -8  727.72   42.57
   0  -7  -8  649.64   42.79
   0   7  -8  664.08   42.79
   0   7  -8  800.98   42.53
   0   7  -8  799.38   42.51
   0  -7  -8  805.43   42.45
   0  -7  -7    1.04    1.49
   0   7  -7    0.85    1.42
   0   7  -7   -1.65    2.49
   0  -7  -7    0.06    2.38
   0   7  -7    0.22    1.14
   0  -7  -7   -0.93    0.96
   0   7  -7   -0.68    1.15
   0   7  -7    1.07    3.04
   0  -7  -6  680.64   36.12
   0  -7  -6  576.07   36.34
   0   7  -6  594.57   36.33
   0   7  -6  643.79   36.16
   0  -7  -6  675.37   36.18
   0   7  -6  639.71   36.57
   0  -7  -5   -0.18    1.20
   0   7  -5   -0.23    2.00
   0  -7  -5   -0.04    1.98
   0   7  -5    0.27    1.19
   0  -7  -5    0.86    1.13
   0  -7  -5    0.14    0.37
   0   7  -4  950.37   53.79
   0   7  -4  854.46   53.88
   0  -7  -4 1006.70   53.79
   0  -7  -4  834.54   53.89
   0   7  -4 1000.84   53.82
   0  -7  -4 1057.40   53.86
   0   7  -4  988.57   53.81
   0   7  -3   -0.15    0.85
   0   7  -3    0.48    1.40
   0  -7  -3    0.29    1.40
   0  -7  -3   -0.39    0.81
   0   7  -3    1.02    1.08
   0   7  -3    0.09    1.03
   0  -7  -3    0.18    1.51
   0   7  -3    0.13    2.19
   0   7  -2  104.35    5.75
   0  -7  -2  105.10    5.74
   0   7  -2   96.79    6.29
   0   7  -2   99.47    5.91
   0   7  -2   95.02    5.88
   0  -7  -2   91.12    6.07
   0   7  -1    2.06    1.63
   0   7  -1   -0.02    1.01
   0   7  -1    1.49    1.00
   0   7   0 1532.42   79.68
   0   7   0 1507.65   79.68
   0   7   1    0.35    1.22
   0   7   1    0.89    0.97
   0   7   1    0.53    0.99
   0   7   2  107.49    5.90
   0   7   2  100.97    5.91
   0   7   2   99.23    5.90
   0   7   3    0.48    0.95
   0   7   3    0.67    0.92
   0   7   4 1008.03   56.24
   0   7   5    0.49    0.76
   0   7   6  656.53   36.65
   0   7   7    0.19    0.58
   0   7   8  731.66   40.80
   0   8 -29    1.54    1.52
   0  -8 -29    2.44    1.60
   0   8 -29   -1.91    1.36
   0  -8 -29    2.68    1.38
   0   8 -29   -0.04    1.36
   0   8 -28   15.62    2.33
   0  -8 -28   13.72    2.42
   0   8 -28    5.81    2.40
   0  -8 -28   12.26    2.55
   0   8 -28   10.55    2.39
   0  -8 -28   11.96    2.53
   0  -8 -27   -1.98    2.46
   0   8 -27   -1.15    2.60
   0  -8 -27    2.25    3.47
   0   8 -27    1.55    3.12
   0   8 -27    1.15    1.66
   0  -8 -27    1.04    1.69
   0  -8 -27   -1.28    2.60
   0  -8 -27    2.89    2.84
   0   8 -27    3.60    2.72
   0   8 -27   -0.10    3.14
   0  -8 -27   -0.45    1.68
   0  -8 -27   -4.88    2.89
   0   8 -27    0.69    2.71
   0   8 -27   -0.78    1.71
   0  -8 -26   12.30    3.50
   0   8 -26   16.05    3.45
   0   8 -26   15.23    3.89
   0   8 -26   15.88    4.36
   0  -8 -26   16.91    3.14
   0   8 -26    5.24    3.89
   0  -8 -26    8.50    4.27
   0  -8 -26   18.31    2.44
   0   8 -26   20.13    2.47
   0  -8 -26   16.72    3.31
   0   8 -26   15.69    2.42
   0  -8 -26   10.18    3.47
   0   8 -26   14.54    3.46
   0  -8 -26   17.95    2.47
   0   8 -26   16.12    2.50
   0   8 -25   -1.00    3.91
   0  -8 -25   -4.44    3.78
   0   8 -25    1.63    4.47
   0   8 -25   -4.99    3.54
   0  -8 -25   -0.82    3.18
   0   8 -25    4.61    4.12
   0  -8 -25    2.38    4.52
   0   8 -25   -0.86    2.24
   0  -8 -25   -0.94    2.16
   0  -8 -25    1.10    3.42
   0   8 -25   -0.87    2.30
   0  -8 -25   -2.62    2.26
   0  -8 -25    2.18    3.59
   0   8 -25    1.38    3.48
   0   8 -25   -3.73    2.48
   0   8 -24    7.99    4.95
   0   8 -24    4.80    4.38
   0  -8 -24    5.95    3.99
   0  -8 -24    2.06    3.71
   0  -8 -24    1.06    2.40
   0  -8 -24    3.57    3.56
   0   8 -24    4.56    4.42
   0  -8 -24    7.09    4.68
   0   8 -24    3.85    2.39
   0  -8 -24    0.88    2.35
   0   8 -24   -1.16    2.66
   0  -8 -24    1.25    2.41
   0   8 -24   -3.95    3.92
   0   8 -24    1.33    2.37
   0  -8 -24   -2.88    3.96
   0  -8 -23   -6.45    4.89
   0  -8 -23   -0.31    4.07
   0   8 -23   -2.54    4.87
   0   8 -23   -0.35    4.33
   0  -8 -23    0.61    3.15
   0  -8 -23    2.08    3.79
   0  -8 -23   -0.86    3.47
   0  -8 -23    1.19    2.67
   0   8 -23    0.89    4.71
   0  -8 -23    1.91    4.88
   0   8 -23    1.04    2.51
   0  -8 -23    0.48    2.56
   0   8 -23    0.63    2.79
   0  -8 -23    0.48    2.62
   0   8 -23   -1.15    2.59
   0  -8 -23    2.81    3.92
   0   8 -23   -4.13    4.11
   0   8 -22   14.70    5.32
   0  -8 -22   13.87    5.09
   0  -8 -22   13.55    4.14
   0   8 -22    5.83    4.70
   0  -8 -22   14.57    3.62
   0  -8 -22    6.83    4.11
   0  -8 -22   11.10    3.98
   0  -8 -22   13.67    3.52
   0  -8 -22   14.03    5.06
   0   8 -22    7.66    5.07
   0  -8 -22   15.49    2.96
   0   8 -22   12.44    2.91
   0   8 -22   17.07    3.30
   0   8 -22   10.08    2.90
   0  -8 -22    7.54    4.33
   0  -8 -22   11.74    2.96
   0   8 -22    7.08    4.27
   0  -8 -21   -0.66    4.12
   0   8 -21    1.68    4.66
   0  -8 -21   -0.57    4.76
   0   8 -21    0.42    5.07
   0  -8 -21    2.53    3.88
   0  -8 -21    2.39    3.27
   0  -8 -21   -0.93    3.67
   0  -8 -21    1.15    3.52
   0   8 -21   -0.19    4.87
   0  -8 -21   10.41    5.23
   0  -8 -21    2.87    2.81
   0   8 -21   -0.41    2.86
   0   8 -21   -0.10    2.22
   0  -8 -21    1.11    2.13
   0   8 -21   -2.42    3.04
   0   8 -21   -3.41    2.82
   0  -8 -21    0.52    2.72
   0   8 -21   -3.46    4.05
   0  -8 -21    7.54    4.26
   0  -8 -20   87.88    7.19
   0   8 -20   74.81    7.55
   0   8 -20   80.50    8.20
   0  -8 -20   72.61    7.67
   0  -8 -20   89.48    6.92
   0  -8 -20   80.00    7.13
   0  -8 -20   84.97    7.15
   0  -8 -20   82.41    6.97
   0  -8 -20   63.99    7.80
   0  -8 -20  102.11    6.21
   0  -8 -20   95.39    6.41
   0   8 -20  102.44    6.46
   0   8 -20   96.77    6.22
   0   8 -20   87.82    6.54
   0  -8 -20   59.37    7.15
   0  -8 -20  105.43    6.43
   0   8 -20  107.03    6.55
   0   8 -20   70.84    7.21
   0  -8 -19    1.29    4.63
   0  -8 -19   -0.80    3.87
   0   8 -19   -0.20    4.85
   0   8 -19   -0.54    4.49
   0  -8 -19    0.15    3.88
   0  -8 -19    0.57    3.44
   0  -8 -19    1.52    3.65
   0   8 -19    5.23    5.87
   0  -8 -19    3.15    3.51
   0  -8 -19    0.99    5.29
   0  -8 -19   -0.70    2.46
   0   8 -19   -0.50    2.20
   0   8 -19    0.30    2.52
   0  -8 -19    0.40    2.31
   0   8 -19   -0.81    2.64
   0  -8 -19   -0.33    4.03
   0  -8 -19    2.22    2.54
   0   8 -19   -2.08    4.03
   0   8 -19    2.05    2.95
   0   8 -18  111.48    7.19
   0  -8 -18  114.17    8.22
   0   8 -18   99.99    9.75
   0  -8 -18  106.65    8.08
   0  -8 -18  116.30    8.70
   0  -8 -18  116.67    8.05
   0  -8 -18  104.02    8.30
   0   8 -18  117.46    8.62
   0   8 -18  108.72    9.15
   0  -8 -18  119.20    7.56
   0   8 -18  117.84    7.57
   0   8 -18  121.65    7.45
   0  -8 -18  129.03    7.42
   0  -8 -18  128.53    7.58
   0   8 -18   87.22    8.07
   0  -8 -18   82.06    8.14
   0   8 -18  129.19    7.64
   0  -8 -18   88.04    8.89
   0  -8 -17   -0.87    3.46
   0  -8 -17   -1.67    4.03
   0   8 -17    3.95    4.22
   0  -8 -17    2.00    3.99
   0  -8 -17    2.36    3.35
   0  -8 -17    1.14    3.44
   0   8 -17    6.66    5.47
   0   8 -17   -5.81    4.34
   0   8 -17    1.68    4.05
   0  -8 -17   -0.88    3.44
   0   8 -17   -0.83    2.44
   0   8 -17    2.03    3.34
   0  -8 -17    1.47    2.40
   0  -8 -17    3.67    4.55
   0  -8 -17   -0.13    3.28
   0  -8 -17    1.36    2.42
   0   8 -17   -0.27    2.20
   0  -8 -17    2.16    2.12
   0   8 -17    1.00    2.43
   0   8 -16   65.41    4.78
   0  -8 -16   73.54    4.94
   0  -8 -16   71.33    4.93
   0   8 -16   64.38    4.79
   0   8 -16   70.62    6.02
   0  -8 -16   59.86    5.94
   0  -8 -16   59.91    5.63
   0  -8 -16   68.03    4.79
   0   8 -16   69.82    4.81
   0  -8 -16   64.03    5.56
   0  -8 -15   -0.55    1.89
   0  -8 -15    1.10    2.16
   0   8 -15    0.16    2.13
   0   8 -15   -1.25    2.03
   0  -8 -15   -0.32    2.09
   0   8 -15   -1.53    2.19
   0   8 -14  362.61   20.10
   0  -8 -14  374.46   20.14
   0   8 -14  352.72   19.91
   0   8 -14  325.05   19.71
   0   8 -14  334.15   19.92
   0  -8 -14  373.25   20.12
   0   8 -14  345.84   20.11
   0   8 -14  345.26   20.09
   0  -8 -14  370.01   20.14
   0   8 -13   -0.80    1.91
   0   8 -13    1.39    1.82
   0  -8 -13    1.05    1.73
   0  -8 -13   -0.26    1.94
   0   8 -13   -1.35    1.47
   0   8 -13   -0.16    1.48
   0   8 -13    2.64    1.89
   0  -8 -13   -1.14    1.92
   0  -8 -12  127.51    7.41
   0   8 -12  127.86    7.41
   0  -8 -12  111.11    7.42
   0   8 -12  111.66    7.41
   0   8 -12  117.31    7.44
   0  -8 -12  114.59    7.42
   0   8 -12  128.24    7.23
   0   8 -12  126.18    7.28
   0  -8 -11    2.44    1.81
   0  -8 -11    0.38    1.70
   0   8 -11   -0.43    1.65
   0   8 -11    1.17    1.81
   0  -8 -11    0.05    1.79
   0   8 -11   -1.21    1.80
   0   8 -11    0.29    1.33
   0   8 -11   -0.53    1.50
   0  -8 -11    0.92    1.92
   0   8 -11   -1.20    3.44
   0   8 -10   84.44    6.89
   0   8 -10  103.82    6.30
   0  -8 -10  102.49    6.29
   0   8 -10  106.68    6.22
   0   8 -10  104.47    6.16
   0   8  -9    0.46    2.58
   0  -8  -9   -0.72    1.59
   0  -8  -9   -2.60    2.39
   0   8  -9   -0.04    1.64
   0  -8  -9   -0.23    1.01
   0   8  -9   -1.13    1.31
   0   8  -9   -0.43    1.35
   0   8  -8  154.77    9.16
   0  -8  -8  124.46    9.45
   0   8  -8  131.41    9.44
   0  -8  -8  155.83    9.14
   0   8  -8  170.42    9.10
   0  -8  -8  167.52    8.99
   0   8  -8  165.66    9.08
   0   8  -8  137.69    9.97
   0  -8  -7    0.48    1.04
   0   8  -7   -0.26    1.45
   0  -8  -7    0.06    2.31
   0   8  -7   -1.99    2.37
   0  -8  -7    0.51    1.29
   0   8  -7    1.84    2.84
   0  -8  -6  176.57    9.90
   0   8  -6  183.26    9.95
   0  -8  -6  183.88    9.96
   0  -8  -6  153.66   10.20
   0   8  -6  155.21   10.22
   0   8  -6  162.05   10.51
   0  -8  -5    0.79    1.26
   0  -8  -5    0.26    0.44
   0   8  -5   -1.09    1.14
   0  -8  -5    0.94    1.11
   0   8  -5   -0.92    1.83
   0  -8  -5   -0.28    1.90
   0   8  -5    0.86    2.64
   0  -8  -4  239.57   16.50
   0   8  -4  252.64   16.51
   0  -8  -4  298.58   16.38
   0   8  -4  287.56   16.38
   0   8  -4  319.59   16.44
   0  -8  -4  303.11   16.51
   0   8  -4  320.17   16.45
   0   8  -4  297.63   16.86
   0   8  -3   -0.14    0.75
   0  -8  -3    0.44    0.72
   0  -8  -3   -0.12    1.60
   0   8  -3    0.51    1.16
   0   8  -3    1.02    1.15
   0   8  -3   -1.60    2.33
   0  -8  -2   78.23    4.52
   0   8  -2   77.68    4.54
   0   8  -2   91.78    5.22
   0   8  -2   88.37    4.73
   0  -8  -2   68.76    5.01
   0   8  -2   91.45    4.75
   0   8  -1    1.30    1.91
   0   8  -1    0.56    1.06
   0   8  -1   -0.46    1.07
   0   8   0 8340.72  526.82
   0   8   0 9914.79  526.77
   0   8   0 9850.92  526.77
   0   8   1    0.02    1.33
   0   8   1    0.58    1.06
   0   8   1    0.04    1.06
   0   8   2   81.27    4.67
   0   8   2   77.80    4.66
   0   8   2   78.45    4.65
   0   8   3    0.73    0.88
   0   8   3    0.09    0.98
   0   8   3    0.58    1.10
   0   8   4  296.36   18.55
   0   8   4  352.10   18.49
   0   8   5   -0.30    0.83
   0   8   6  180.38   10.19
   0   8   7   -0.21    0.66
   0   8   8  146.38    8.26
   0  -8  16   61.09    3.94
   0   9 -29    0.77    1.25
   0  -9 -29   -1.80    1.48
   0   9 -28   22.27    2.60
   0  -9 -28   22.98    2.42
   0  -9 -28   17.92    2.65
   0   9 -28   26.03    2.60
   0   9 -28   15.52    2.50
   0  -9 -28   15.45    2.39
   0  -9 -27   -0.86    2.18
   0   9 -27   -3.16    2.54
   0   9 -27   -1.04    3.03
   0   9 -27   -0.75    1.54
   0  -9 -27   -1.91    1.52
   0  -9 -27    2.19    2.59
   0   9 -27    2.45    2.70
   0  -9 -27    2.12    2.70
   0  -9 -27    2.91    1.53
   0   9 -27   -1.81    2.66
   0   9 -27    0.92    1.56
   0  -9 -27   -1.71    2.71
   0   9 -26   20.10    3.92
   0   9 -26   15.63    4.42
   0  -9 -26   15.97    3.51
   0   9 -26   17.68    3.44
   0  -9 -26   13.80    3.01
   0   9 -26   15.23    2.50
   0  -9 -26   17.55    3.29
   0   9 -26   22.48    2.43
   0  -9 -26   21.00    2.37
   0  -9 -26   11.93    4.27
   0   9 -26   22.41    3.92
   0  -9 -26   14.32    3.46
   0   9 -26   10.85    3.32
   0  -9 -26   19.96    2.39
   0   9 -26   28.14    2.50
   0   9 -25   -2.17    3.96
   0   9 -25   -1.27    4.32
   0  -9 -25    2.64    3.43
   0  -9 -25    2.14    3.17
   0   9 -25    3.54    2.34
   0  -9 -25   -1.54    3.29
   0  -9 -25    2.22    2.13
   0   9 -25   -3.17    2.18
   0  -9 -25    3.95    4.13
   0   9 -25    3.23    3.99
   0   9 -25   -1.30    3.32
   0   9 -25   -1.80    2.13
   0  -9 -25    0.12    3.37
   0  -9 -25   -3.08    2.21
   0   9 -24    5.22    4.32
   0   9 -24   -0.71    4.55
   0  -9 -24    8.28    2.59
   0  -9 -24    7.19    3.87
   0  -9 -24    6.55    3.84
   0  -9 -24    5.02    3.50
   0   9 -24    9.23    2.70
   0   9 -24    7.16    2.46
   0  -9 -24    3.94    2.28
   0   9 -24    4.30    3.78
   0  -9 -24    4.67    3.79
   0  -9 -24   10.53    2.40
   0   9 -24   13.37    2.63
   0   9 -24    1.70    4.31
   0  -9 -24   10.07    4.75
   0   9 -23    5.00    5.03
   0  -9 -23    3.36    3.92
   0   9 -23    0.67    4.47
   0  -9 -23    0.44    3.70
   0  -9 -23   -0.85    3.01
   0  -9 -23    1.13    3.50
   0  -9 -23    3.81    2.68
   0   9 -23   -1.26    2.78
   0  -9 -23    0.18    2.29
   0   9 -23    1.55    2.48
   0   9 -23   -1.47    4.09
   0  -9 -23   -3.45    4.02
   0   9 -23    2.12    2.49
   0  -9 -23   -1.95    2.41
   0  -9 -23    7.61    5.04
   0   9 -23    5.93    4.50
   0  -9 -22   38.28    5.94
   0   9 -22   46.46    6.49
   0  -9 -22   44.58    5.44
   0   9 -22   37.75    5.77
   0  -9 -22   39.97    4.62
   0  -9 -22   38.14    5.12
   0  -9 -22   45.30    5.07
   0  -9 -22   41.29    4.66
   0   9 -22   49.79    4.51
   0  -9 -22   50.93    4.20
   0   9 -22   55.51    4.23
   0   9 -22   31.91    5.01
   0  -9 -22   53.73    4.24
   0   9 -22   51.66    4.16
   0  -9 -22   37.49    5.05
   0   9 -22   30.76    5.78
   0  -9 -22   35.54    5.96
   0   9 -21   -6.00    5.53
   0   9 -21    4.55    4.43
   0  -9 -21    2.44    4.79
   0  -9 -21   -2.30    4.07
   0  -9 -21   -3.77    3.88
   0  -9 -21    2.27    3.48
   0  -9 -21   -2.78    3.81
   0  -9 -21    3.79    3.53
   0   9 -21    1.74    3.05
   0   9 -21   -1.48    2.17
   0  -9 -21   -5.16    2.72
   0   9 -21    6.16    2.60
   0  -9 -21    2.66    2.20
   0  -9 -21   -0.50    2.67
   0   9 -21    3.92    2.50
   0   9 -21    2.08    4.07
   0  -9 -21    2.94    4.03
   0  -9 -21    2.80    5.13
   0   9 -21    2.78    4.61
   0   9 -20   52.24    6.19
   0  -9 -20   36.12    6.09
   0  -9 -20   44.02    5.58
   0   9 -20   42.79    6.57
   0  -9 -20   58.36    5.35
   0  -9 -20   49.91    5.41
   0  -9 -20   37.44    5.40
   0   9 -20   44.60    5.62
   0   9 -20   65.61    4.65
   0  -9 -20   56.04    4.62
   0  -9 -20   50.16    5.36
   0  -9 -20   50.49    5.30
   0  -9 -20   53.56    4.55
   0   9 -20   60.78    4.41
   0  -9 -20   59.46    4.37
   0   9 -20   56.94    4.48
   0  -9 -20   51.44    6.40
   0   9 -20   60.57    5.00
   0   9 -19    9.12    5.00
   0  -9 -19   -0.37    4.65
   0   9 -19    0.36    4.51
   0  -9 -19    4.16    4.04
   0  -9 -19    1.16    3.56
   0  -9 -19    2.15    3.45
   0  -9 -19    5.96    3.43
   0  -9 -19   -0.77    3.44
   0   9 -19    3.32    5.77
   0   9 -19   -3.42    3.92
   0   9 -19    2.35    2.63
   0   9 -19   -1.76    2.36
   0  -9 -19   -0.10    2.20
   0  -9 -19    1.38    2.39
   0  -9 -19    0.96    3.90
   0  -9 -19    4.08    2.60
   0   9 -19   -3.46    3.87
   0   9 -19    1.78    2.67
   0  -9 -19    2.15    4.94
   0   9 -18   72.81    7.73
   0  -9 -18   77.96    6.50
   0  -9 -18   77.40    7.33
   0   9 -18   76.21    7.04
   0  -9 -18   66.44    6.74
   0  -9 -18   75.03    6.67
   0  -9 -18   82.14    6.65
   0   9 -18   72.81    8.56
   0  -9 -18   92.75    6.78
   0   9 -18   75.91    7.23
   0  -9 -18   95.88    5.82
   0  -9 -18   98.13    6.03
   0   9 -18   93.66    5.84
   0   9 -18  100.10    5.98
   0   9 -18   60.46    6.63
   0   9 -18   93.18    5.93
   0  -9 -18   91.48    5.99
   0  -9 -18   63.39    6.61
   0  -9 -18   63.50    7.24
   0  -9 -17   -0.33    4.14
   0   9 -17   -0.33    4.05
   0  -9 -17    8.46    3.54
   0  -9 -17   -0.14    3.38
   0  -9 -17    3.23    3.37
   0  -9 -17    0.14    3.23
   0  -9 -17   -0.88    3.30
   0   9 -17   -0.74    5.56
   0   9 -17    4.55    4.42
   0   9 -17    3.21    3.94
   0   9 -17    1.08    2.43
   0  -9 -17    5.81    2.27
   0  -9 -17    4.95    2.57
   0   9 -17   -3.31    2.11
   0   9 -17   -0.72    3.62
   0  -9 -17    6.56    2.59
   0   9 -17    3.18    2.42
   0  -9 -17    2.05    3.50
   0  -9 -17    1.96    4.65
   0  -9 -16   74.28    6.16
   0   9 -16   95.62    7.26
   0  -9 -16   69.77    6.23
   0   9 -16   77.29    8.17
   0   9 -16   57.12    6.20
   0  -9 -16   56.30    6.11
   0   9 -16   92.39    5.67
   0   9 -16   88.07    5.62
   0  -9 -16   93.83    5.71
   0  -9 -16   92.70    5.66
   0  -9 -16   71.18    6.28
   0  -9 -16   67.46    6.20
   0  -9 -16   68.34    6.66
   0   9 -16   65.53    6.54
   0  -9 -16   75.72    6.11
   0   9 -16   88.49    5.51
   0  -9 -16   95.85    5.52
   0   9 -15    0.57    2.45
   0  -9 -15   -1.87    1.87
   0   9 -15   -1.56    1.88
   0   9 -15    0.63    2.05
   0  -9 -15    1.33    2.02
   0   9 -15   -0.79    2.03
   0  -9 -15   -2.54    2.10
   0   9 -14   19.88    1.74
   0   9 -14   18.75    2.05
   0   9 -14   15.98    2.79
   0   9 -14   19.20    2.18
   0  -9 -14   20.22    2.61
   0   9 -14   20.45    2.60
   0   9 -14   23.01    2.50
   0  -9 -14   20.68    2.47
   0   9 -14   18.82    2.59
   0  -9 -14   22.86    2.55
   0   9 -13    0.79    1.43
   0   9 -13   -0.22    1.48
   0   9 -13    1.41    1.82
   0  -9 -13    0.40    1.91
   0   9 -13    1.91    1.90
   0   9 -13   -0.40    1.85
   0  -9 -13    0.93    1.86
   0  -9 -13   -1.38    1.92
   0   9 -12  559.10   30.04
   0   9 -12  539.94   30.04
   0   9 -12  508.48   30.11
   0  -9 -12  522.47   30.13
   0   9 -12  499.41   30.11
   0  -9 -12  522.32   30.11
   0   9 -12  539.17   30.12
   0  -9 -12  562.34   30.15
   0   9 -11   -1.58    1.47
   0   9 -11    0.69    1.36
   0  -9 -11    0.11    1.79
   0   9 -11    0.05    1.59
   0  -9 -11    0.53    1.60
   0  -9 -11    1.79    1.80
   0   9 -11   -0.16    1.61
   0   9 -11   -0.70    1.72
   0   9 -10   66.44    4.53
   0  -9 -10   70.87    4.57
   0   9 -10   70.61    4.47
   0   9 -10   71.74    4.43
   0  -9  -9   -0.75    1.47
   0   9  -9   -0.17    1.56
   0   9  -9   -1.06    1.47
   0  -9  -9    0.52    0.98
   0   9  -9    0.38    1.45
   0  -9  -8   32.39    2.44
   0   9  -8   28.51    2.41
   0   9  -8   29.48    2.34
   0  -9  -8   31.36    2.15
   0   9  -8   28.63    2.37
   0   9  -8   31.85    3.97
   0  -9  -7   -0.64    1.07
   0   9  -7    1.42    2.18
   0  -9  -7    0.71    1.28
   0   9  -7    0.38    1.30
   0   9  -7    0.19    3.27
   0  -9  -6  170.27    9.20
   0   9  -6  138.68    9.42
   0   9  -6  166.04    9.19
   0  -9  -6  170.48    9.17
   0   9  -6  158.64    9.96
   0  -9  -6  157.28    8.94
   0   9  -5   -0.50    1.09
   0  -9  -5    0.95    1.05
   0   9  -5    0.61    1.23
   0  -9  -5    1.44    1.31
   0   9  -5    0.79    1.24
   0   9  -5    3.93    2.86
   0   9  -4  248.26   13.91
   0  -9  -4  241.41   13.90
   0  -9  -4  238.48   14.06
   0   9  -4  253.94   14.00
   0   9  -4  256.76   14.00
   0   9  -4  242.80   14.54
   0   9  -3    0.28    0.68
   0  -9  -3    0.22    0.64
   0  -9  -3    1.60    1.73
   0   9  -3    0.24    1.21
   0   9  -3    0.14    1.24
   0   9  -3    1.27    2.47
   0  -9  -2  685.68   41.09
   0   9  -2  752.43   41.10
   0   9  -2  769.82   41.49
   0   9  -2  894.06   41.28
   0  -9  -2  669.84   41.38
   0   9  -2  909.47   41.28
   0   9  -1    0.75    1.94
   0   9  -1    0.48    1.11
   0   9  -1   -0.04    1.08
   0   9   0   52.50    3.98
   0   9   0   62.66    3.68
   0   9   0   61.90    3.67
   0   9   1    0.42    1.45
   0   9   1   -0.74    1.09
   0   9   1    0.20    1.10
   0   9   2  780.56   43.38
   0   9   2  767.30   43.36
   0   9   2  779.82   43.36
   0   9   3    0.28    1.01
   0   9   3   -0.78    1.12
   0   9   3    0.82    1.10
   0   9   4  228.80   12.36
   0   9   4  218.83   12.43
   0   9   4  221.25   12.43
   0   9   4  204.64   12.42
   0   9   5    0.38    0.99
   0   9   5    0.26    0.63
   0   9   6  154.54    8.56
   0   9   6  149.26    8.44
   0   9   7   -0.48    0.73
   0   9   8   27.91    1.78
   0  -9  16   79.60    4.97
   0  -9  22   34.96    3.57
   0  10 -28    2.82    1.94
   0 -10 -28    0.97    1.95
   0  10 -28    0.17    1.92
   0  10 -28    1.98    1.63
   0 -10 -28   -0.38    1.12
   0 -10 -28    0.75    1.69
   0  10 -27    0.98    2.54
   0 -10 -27    0.20    1.82
   0 -10 -27   -0.99    2.36
   0 -10 -27   -1.65    2.52
   0  10 -27    2.50    2.41
   0 -10 -27   -2.03    2.48
   0  10 -27   -0.32    1.40
   0  10 -27   -1.25    2.26
   0  10 -26    4.64    3.22
   0  10 -26   10.00    4.04
   0 -10 -26    0.82    3.04
   0  10 -26    2.76    3.04
   0 -10 -26    7.24    2.76
   0  10 -26    1.95    2.13
   0 -10 -26    7.39    2.96
   0  10 -26    4.42    1.83
   0 -10 -26    6.13    1.83
   0 -10 -26    2.06    3.76
   0  10 -26    4.13    3.30
   0 -10 -26    4.98    2.92
   0 -10 -26    8.10    1.91
   0  10 -26    7.65    1.94
   0  10 -26    5.56    2.90
   0 -10 -25    3.14    3.47
   0  10 -25    3.07    4.44
   0  10 -25   -3.94    3.76
   0 -10 -25    2.59    2.92
   0  10 -25    0.75    2.35
   0 -10 -25    6.39    3.26
   0 -10 -25   -0.90    1.97
   0  10 -25    1.94    2.07
   0 -10 -25    4.16    4.18
   0  10 -25   -0.74    3.69
   0 -10 -25   -1.33    1.98
   0  10 -25    0.55    3.30
   0  10 -25   -2.73    2.06
   0 -10 -25    0.23    3.25
   0 -10 -24   -0.54    3.66
   0 -10 -24    2.58    2.48
   0  10 -24    6.56    4.09
   0  10 -24    2.25    4.55
   0 -10 -24    0.52    3.53
   0 -10 -24    2.12    3.19
   0  10 -24   -3.14    2.67
   0 -10 -24    1.82    2.19
   0  10 -24    2.53    2.23
   0 -10 -24   -0.08    2.20
   0 -10 -24    0.78    3.60
   0  10 -24    2.91    3.57
   0  10 -24    0.64    2.28
   0 -10 -24   -3.10    4.56
   0  10 -24    3.32    4.02
   0  10 -23   -1.32    5.03
   0  10 -23   -3.86    4.37
   0 -10 -23    0.15    3.80
   0 -10 -23   -3.97    3.78
   0 -10 -23   -2.06    3.21
   0 -10 -23    0.28    3.64
   0 -10 -23    4.05    2.87
   0  10 -23    2.62    2.82
   0  10 -23    1.57    2.39
   0 -10 -23    1.22    2.40
   0 -10 -23   -2.15    3.95
   0  10 -23   -0.53    2.41
   0  10 -23   -5.03    3.85
   0 -10 -23   -0.97    2.38
   0 -10 -23   -6.96    4.91
   0  10 -23    1.76    4.23
   0 -10 -22   28.90    4.46
   0 -10 -22   21.36    4.96
   0  10 -22   24.28    5.50
   0  10 -22   25.02    4.82
   0 -10 -22   22.94    3.86
   0 -10 -22   24.40    4.36
   0 -10 -22   27.90    4.37
   0 -10 -22   19.96    3.83
   0  10 -22   31.87    3.71
   0  10 -22   19.23    2.95
   0 -10 -22   22.75    3.12
   0 -10 -22   17.41    5.37
   0  10 -22   29.55    5.03
   0 -10 -22   23.41    3.18
   0  10 -22   23.41    3.06
   0 -10 -22   17.09    4.18
   0  10 -22    6.86    3.98
   0 -10 -21   -3.57    3.36
   0 -10 -21    1.40    3.75
   0 -10 -21    1.69    3.61
   0 -10 -21    2.21    3.55
   0  10 -21    1.61    4.71
   0 -10 -21   -2.93    5.01
   0  10 -21   -0.86    1.98
   0 -10 -21   -0.86    2.55
   0 -10 -21   -1.24    2.19
   0  10 -21   -0.77    2.56
   0  10 -21    0.48    2.54
   0 -10 -21    0.16    3.86
   0  10 -21    1.24    4.04
   0 -10 -21   -2.34    2.66
   0 -10 -21   -2.10    3.80
   0  10 -21    6.39    4.63
   0  10 -21    2.87    4.90
   0 -10 -21    1.83    4.63
   0  10 -20   10.02    4.75
   0 -10 -20    4.70    4.17
   0  10 -20   12.36    5.30
   0 -10 -20    9.94    4.77
   0 -10 -20   13.75    4.11
   0 -10 -20   12.52    3.87
   0 -10 -20   16.56    4.13
   0 -10 -20   16.13    3.94
   0  10 -20    6.41    4.06
   0  10 -20   15.78    2.77
   0  10 -20   17.30    2.52
   0 -10 -20   12.54    2.88
   0 -10 -20   13.19    2.49
   0 -10 -20    9.56    3.98
   0 -10 -20   16.43    2.96
   0  10 -20   12.33    4.17
   0  10 -20   16.58    2.82
   0  10 -20    8.85    4.59
   0 -10 -20   10.98    5.24
   0 -10 -19    1.59    3.90
   0  10 -19    4.87    5.14
   0  10 -19    7.42    4.24
   0 -10 -19    1.99    4.27
   0 -10 -19   -0.15    3.79
   0 -10 -19    5.33    3.68
   0 -10 -19    3.98    3.69
   0 -10 -19   13.12    3.86
   0  10 -19   -2.16    4.28
   0  10 -19    2.00    2.59
   0 -10 -19    1.24    2.43
   0 -10 -19    3.50    2.22
   0  10 -19    0.57    2.15
   0  10 -19    5.08    3.81
   0 -10 -19    3.30    3.94
   0 -10 -19    3.10    2.49
   0  10 -19    2.61    2.65
   0 -10 -19   -1.93    4.98
   0 -10 -18  144.97    9.69
   0 -10 -18  130.02    9.82
   0  10 -18  131.71   10.51
   0  10 -18  129.40   10.12
   0 -10 -18  135.72   10.15
   0 -10 -18  135.00    9.76
   0 -10 -18  141.17    9.78
   0  10 -18  145.81   11.70
   0  10 -18  167.94   10.85
   0 -10 -18  152.44    9.95
   0  10 -18  130.92   10.29
   0 -10 -18  165.60    9.20
   0  10 -18  157.31    9.05
   0  10 -18  166.89    9.15
   0 -10 -18  153.62    9.03
   0  10 -18  163.18    9.13
   0 -10 -18  103.10    9.54
   0 -10 -18  156.64    9.16
   0  10 -18  104.54    9.59
   0 -10 -18  109.23   10.26
   0 -10 -17    2.48    4.43
   0  10 -17   -2.09    1.96
   0 -10 -17    2.35    2.05
   0 -10 -17    1.06    2.36
   0  10 -17   -0.27    2.36
   0 -10 -17   -2.32    3.86
   0 -10 -17   -1.61    3.57
   0  10 -17    2.78    4.10
   0 -10 -17    3.12    3.41
   0 -10 -17    4.65    3.33
   0 -10 -17    1.42    3.27
   0 -10 -17    3.78    3.50
   0  10 -17   -0.25    5.46
   0  10 -17   -8.30    4.49
   0  10 -17   -0.19    4.17
   0 -10 -17    1.16    3.31
   0  10 -17   -0.18    2.23
   0  10 -17    2.69    3.60
   0 -10 -17    1.07    2.34
   0  10 -17    0.55    2.98
   0 -10 -16   34.49    5.23
   0  10 -16   38.45    5.64
   0 -10 -16   49.06    4.93
   0 -10 -16   36.73    4.79
   0  10 -16   35.56    5.07
   0 -10 -16   36.19    5.23
   0 -10 -16   34.62    4.65
   0 -10 -16   45.82    4.83
   0  10 -16   53.21    5.78
   0 -10 -16   45.09    4.77
   0  10 -16   44.91    6.90
   0  10 -16   58.87    3.83
   0 -10 -16   51.70    3.77
   0 -10 -16   58.78    4.03
   0  10 -16   58.79    3.98
   0  10 -16   34.67    4.54
   0 -10 -16   33.68    4.67
   0 -10 -16   54.94    3.94
   0  10 -16   50.34    3.86
   0  10 -16   47.15    4.36
   0 -10 -15   -1.00    2.13
   0  10 -15    0.23    2.15
   0  10 -15    2.06    1.95
   0 -10 -15   -1.14    1.87
   0  10 -15   -1.08    2.76
   0 -10 -15    0.31    2.15
   0  10 -15    0.16    2.16
   0 -10 -14   23.01    2.50
   0  10 -14   25.43    2.51
   0  10 -14   23.05    2.54
   0  10 -14   21.74    2.34
   0  10 -14   21.37    2.33
   0 -10 -14   24.18    2.51
   0 -10 -14   20.45    2.49
   0  10 -14   17.46    3.02
   0  10 -14   19.27    2.24
   0  10 -14   17.97    1.84
   0 -10 -13   -0.59    1.76
   0  10 -13   -0.20    1.90
   0  10 -13   -0.99    1.69
   0 -10 -13    0.32    1.67
   0  10 -13    0.71    1.62
   0 -10 -13   -0.26    1.74
   0  10 -13    0.33    1.88
   0  10 -13    1.94    2.38
   0  10 -13    1.54    1.56
   0  10 -12  103.30    6.33
   0  10 -12  107.57    6.41
   0 -10 -12  108.14    6.40
   0  10 -12   98.05    6.39
   0 -10 -12  103.88    6.42
   0 -10 -12  102.07    6.45
   0  10 -12   94.86    6.38
   0  10 -12  104.82    6.28
   0  10 -11   -1.36    1.53
   0  10 -11   -0.11    1.62
   0 -10 -11    0.37    1.53
   0 -10 -11    1.87    1.58
   0  10 -11   -1.16    1.75
   0 -10 -11    0.97    1.60
   0  10 -11    1.25    1.63
   0  10 -11   -0.74    1.43
   0  10 -10  542.87   30.63
   0 -10 -10  551.44   30.51
   0 -10 -10  556.11   30.66
   0  10 -10  522.48   30.65
   0  10 -10  540.66   30.64
   0 -10  -9   -0.69    1.40
   0  10  -9    0.38    1.54
   0 -10  -9   -0.23    1.04
   0  10  -9   -0.78    1.49
   0  10  -9    0.86    3.47
   0  10  -9    0.97    1.59
   0 -10  -8  510.93   28.48
   0  10  -8  488.15   28.48
   0  10  -8  519.07   29.22
   0 -10  -8  513.43   28.42
   0 -10  -7   -1.25    1.26
   0  10  -7    0.25    1.27
   0  10  -7    2.71    3.21
   0 -10  -7   -0.57    1.11
   0  10  -6  499.43   28.40
   0 -10  -6  514.05   28.40
   0 -10  -6  515.10   28.45
   0 -10  -6  503.31   28.25
   0  10  -6  515.70   29.02
   0  10  -5    0.94    0.99
   0 -10  -5    0.55    0.93
   0  10  -5    0.06    1.17
   0 -10  -5   -1.02    1.41
   0  10  -5    0.85    2.93
   0  10  -5    0.06    1.21
   0 -10  -4  463.74   26.38
   0  10  -4  474.36   26.39
   0  10  -4  467.70   26.50
   0 -10  -4  468.25   26.59
   0  10  -4  473.02   26.95
   0  10  -4  489.85   26.51
   0  10  -3    0.42    0.58
   0 -10  -3   -0.02    0.54
   0  10  -3    0.23    1.19
   0 -10  -3    0.74    1.82
   0  10  -3    0.56    1.17
   0  10  -3    0.06    2.59
   0  10  -2   98.96    5.48
   0  10  -2   99.26    5.47
   0  10  -2   83.85    5.98
   0  10  -1    1.53    1.18
   0  10  -1    0.39    1.17
   0  10  -1    1.28    2.10
   0  10   0  345.48   18.68
   0  10   0  340.41   18.68
   0  10   0  294.21   18.82
   0  10   1   -0.38    1.17
   0  10   1   -0.86    1.17
   0  10   1    1.25    1.58
   0  10   2   87.24    5.10
   0  10   2   85.38    5.09
   0  10   2   85.55    5.18
   0  10   3   -0.14    1.14
   0  10   3    0.84    1.07
   0  10   3    0.57    1.12
   0  10   4  501.85   27.67
   0  10   4  498.27   27.66
   0  10   4  469.75   27.66
   0  10   4  500.35   27.61
   0  10   5   -0.34    1.07
   0  10   5    0.02    1.09
   0  10   5   -0.32    1.02
   0  10   5    0.35    0.74
   0  10   6  497.36   23.68
   0  10   6  487.41   23.64
   0  10   6  490.22   23.68
   0  10   7    0.46    0.80
   0  10   8  498.27   27.88
   0 -10  16   52.74    3.60
   0 -10  22   19.03    3.01
   0 -10  23    1.51    2.36
   0 -10  27   -0.94    1.44
   0  11 -28    5.90    1.64
   0 -11 -28    9.73    2.00
   0  11 -28   10.51    1.89
   0  11 -28    3.07    1.26
   0  11 -27   -2.56    2.47
   0 -11 -27   -1.61    2.31
   0  11 -27    1.00    2.34
   0 -11 -27   -2.36    2.43
   0 -11 -27   -0.43    1.45
   0  11 -27    1.35    2.13
   0 -11 -26    9.24    3.03
   0  11 -26    6.76    3.90
   0  11 -26    8.92    2.89
   0  11 -26    6.60    3.05
   0 -11 -26    8.60    2.70
   0  11 -26   13.69    2.31
   0 -11 -26    5.07    2.90
   0 -11 -26   15.48    1.87
   0  11 -26   10.87    1.84
   0  11 -26    8.51    3.06
   0 -11 -26   10.71    2.81
   0 -11 -26    9.44    1.84
   0  11 -26   10.88    2.75
   0  11 -26   13.01    1.90
   0  11 -25   -2.66    4.22
   0  11 -25   -4.43    3.21
   0  11 -25   -0.82    3.37
   0 -11 -25   -0.34    3.20
   0 -11 -25    1.95    2.84
   0  11 -25    0.33    2.25
   0 -11 -25   -0.98    3.03
   0  11 -25    1.20    1.87
   0 -11 -25    1.34    1.83
   0 -11 -25   -6.04    3.97
   0  11 -25   -3.13    3.41
   0 -11 -25   -1.98    3.08
   0  11 -25   -0.91    3.04
   0  11 -25    1.74    1.91
   0 -11 -25    1.62    1.90
   0  11 -24   65.07    6.50
   0  11 -24   82.62    7.07
   0 -11 -24   76.93    5.68
   0 -11 -24   79.18    6.35
   0 -11 -24   74.02    6.22
   0 -11 -24   68.26    6.10
   0  11 -24   84.06    5.74
   0 -11 -24   90.28    5.38
   0  11 -24   91.01    5.44
   0 -11 -24   57.31    6.07
   0  11 -24   93.04    5.47
   0 -11 -24   82.06    5.35
   0  11 -24   57.42    6.02
   0  11 -24   63.41    6.45
   0 -11 -24   68.89    6.68
   0 -11 -23   -0.48    3.05
   0  11 -23    3.67    4.92
   0 -11 -23    0.29    3.68
   0  11 -23   -2.75    4.12
   0 -11 -23    3.04    3.57
   0 -11 -23    0.81    3.47
   0 -11 -23   -2.48    2.85
   0  11 -23    1.46    2.81
   0  11 -23    1.96    2.22
   0 -11 -23    0.08    2.21
   0  11 -23   -0.90    4.06
   0 -11 -23    7.83    4.75
   0 -11 -23   -0.17    2.31
   0  11 -23   -1.74    2.32
   0  11 -23   -0.13    3.58
   0 -11 -23   -0.54    3.48
   0 -11 -22   44.58    5.20
   0 -11 -22   45.51    5.31
   0 -11 -22   44.63    4.97
   0  11 -22   41.71    5.64
   0 -11 -22   46.77    6.27
   0  11 -22   58.77    4.32
   0 -11 -22   58.85    4.28
   0  11 -22   60.36    4.39
   0 -11 -22   61.92    4.32
   0  11 -22   37.04    5.13
   0 -11 -22   41.78    5.26
   0  11 -22   51.54    6.26
   0 -11 -22   51.72    5.60
   0 -11 -22   47.50    4.99
   0  11 -22   46.70    5.68
   0  11 -21   -7.21    4.56
   0 -11 -21   -3.96    3.86
   0  11 -21   -7.68    5.07
   0 -11 -21    1.07    3.92
   0 -11 -21   -1.00    3.60
   0 -11 -21    3.03    3.63
   0 -11 -21   -2.07    3.54
   0  11 -21    5.22    3.65
   0  11 -21    2.94    2.53
   0  11 -21    3.65    2.06
   0 -11 -21    1.84    2.51
   0 -11 -21    4.93    2.07
   0 -11 -21    1.52    3.82
   0  11 -21    5.19    3.76
   0  11 -21    7.27    2.65
   0 -11 -21   -0.37    2.46
   0  11 -21   -1.87    4.42
   0 -11 -21    4.16    5.09
   0  11 -20   66.84    7.11
   0 -11 -20   91.99    6.62
   0 -11 -20   67.88    6.87
   0  11 -20   74.65    7.55
   0 -11 -20   71.58    7.23
   0 -11 -20   72.83    6.60
   0 -11 -20   75.56    6.72
   0 -11 -20   73.25    6.55
   0  11 -20   74.72    7.13
   0 -11 -20   86.75    5.66
   0  11 -20   99.48    5.92
   0 -11 -20   99.10    5.84
   0  11 -20   89.80    5.66
   0  11 -20   56.19    6.49
   0 -11 -20   89.82    5.80
   0  11 -20   92.51    5.87
   0 -11 -20   62.74    6.63
   0 -11 -20   66.02    7.44
   0  11 -20   56.10    7.06
   0 -11 -19    2.69    3.87
   0  11 -19    0.41    4.96
   0 -11 -19    6.42    4.41
   0  11 -19   -1.04    4.21
   0 -11 -19   -0.77    3.74
   0 -11 -19    1.81    3.48
   0 -11 -19    9.82    3.93
   0 -11 -19    8.10    3.91
   0  11 -19   -0.56    4.35
   0 -11 -19    0.28    2.55
   0  11 -19    2.41    2.43
   0  11 -19    0.83    2.13
   0 -11 -19    2.46    2.11
   0  11 -19   -0.15    3.84
   0  11 -19    2.54    2.41
   0 -11 -19   -1.32    2.58
   0 -11 -19    1.99    3.78
   0 -11 -19    1.14    4.82
   0 -11 -18   26.65    5.67
   0 -11 -18   41.75    3.63
   0  11 -18   41.33    3.55
   0 -11 -18   45.76    3.76
   0  11 -18   45.27    3.84
   0  11 -18   41.56    5.23
   0 -11 -18   34.93    5.27
   0  11 -18   28.56    5.79
   0 -11 -18   37.63    4.82
   0 -11 -18   42.72    4.83
   0 -11 -18   36.82    4.64
   0 -11 -18   47.00    4.77
   0 -11 -18   46.32    4.91
   0  11 -18   41.56    6.12
   0  11 -18   34.58    5.58
   0 -11 -18   26.46    4.69
   0  11 -18   28.96    4.70
   0 -11 -18   46.96    3.82
   0  11 -18   36.74    3.75
   0  11 -18   40.58    4.40
   0 -11 -17    2.28    4.61
   0 -11 -17    2.95    2.33
   0  11 -17   -1.21    2.26
   0 -11 -17    0.09    2.08
   0  11 -17   -0.60    2.10
   0 -11 -17   -3.30    4.02
   0  11 -17    1.94    4.03
   0 -11 -17    3.23    3.50
   0 -11 -17   -1.88    3.22
   0 -11 -17    2.44    3.42
   0 -11 -17   -2.30    3.37
   0  11 -17    1.23    4.68
   0  11 -17   -7.06    6.04
   0 -11 -17    2.64    3.61
   0  11 -17   -0.58    4.63
   0 -11 -17    3.33    2.42
   0  11 -17    1.23    2.31
   0  11 -17   -1.95    3.43
   0 -11 -17    0.43    3.50
   0  11 -17   -3.47    2.91
   0 -11 -16   34.41    5.59
   0  11 -16   44.52    5.71
   0  11 -16   37.11    5.02
   0 -11 -16   50.11    5.15
   0 -11 -16   49.20    4.85
   0 -11 -16   34.48    4.57
   0 -11 -16   45.60    4.71
   0 -11 -16   42.66    4.69
   0  11 -16   47.49    7.02
   0  11 -16   45.58    6.07
   0 -11 -16   39.01    4.92
   0  11 -16   47.40    4.31
   0 -11 -16   49.82    3.76
   0 -11 -16   48.41    3.85
   0  11 -16   49.96    3.71
   0  11 -16   50.10    3.92
   0 -11 -16   50.95    3.91
   0 -11 -16   35.12    4.53
   0  11 -16   36.01    4.73
   0  11 -16   53.13    3.93
   0  11 -15   -1.12    1.81
   0  11 -15   -0.76    1.86
   0  11 -15   -2.29    2.00
   0 -11 -15   -0.31    2.04
   0 -11 -15   -1.06    1.93
   0 -11 -15    0.13    3.24
   0 -11 -15   -0.53    3.08
   0 -11 -15   -1.78    3.13
   0 -11 -15   -1.41    3.20
   0  11 -15    6.76    5.75
   0 -11 -15   -3.29    3.54
   0  11 -15   -3.88    4.63
   0 -11 -15   -0.85    2.09
   0  11 -15   -0.62    2.00
   0  11 -15    0.58    1.12
   0  11 -15    1.12    1.72
   0  11 -15   -1.91    2.56
   0  11 -14  377.29   21.09
   0  11 -14  366.52   21.09
   0 -11 -14  379.90   21.10
   0 -11 -14  383.36   21.08
   0  11 -14  356.64   21.04
   0  11 -14  383.77   21.07
   0 -11 -14  385.08   21.08
   0  11 -14  367.38   21.01
   0  11 -14  338.15   20.84
   0  11 -14  348.06   21.30
   0  11 -13    0.20    1.76
   0 -11 -13    1.05    1.87
   0  11 -13    0.24    1.63
   0 -11 -13    0.31    1.70
   0  11 -13    0.52    1.75
   0 -11 -13    0.45    1.80
   0  11 -13    0.64    1.55
   0  11 -13    1.10    1.55
   0  11 -13    0.69    2.25
   0  11 -12  119.11    7.17
   0 -11 -12  122.29    7.20
   0  11 -12  117.25    7.19
   0  11 -12  119.45    7.15
   0  11 -12  114.64    7.22
   0  11 -12  115.75    7.23
   0 -11 -12  118.11    7.21
   0 -11 -12  118.48    7.19
   0  11 -11   -0.62    1.45
   0  11 -11   -1.12    1.55
   0 -11 -11    0.26    1.57
   0 -11 -11    0.77    1.49
   0  11 -11    0.05    1.49
   0  11 -11   -0.69    1.57
   0 -11 -11   -0.48    1.55
   0  11 -11   -0.05    1.51
   0 -11 -10  330.52   18.48
   0  11 -10  314.33   18.49
   0 -11 -10  324.50   18.35
   0  11 -10  333.85   18.50
   0  11 -10  279.14   19.42
   0  11 -10  334.28   18.50
   0 -11  -9   -1.10    1.32
   0  11  -9   -1.99    1.44
   0  11  -9    1.16    1.48
   0 -11  -9   -1.55    1.12
   0  11  -9    0.52    3.71
   0  11  -9   -0.13    1.35
   0  11  -8   25.84    2.12
   0 -11  -8   27.71    2.14
   0  11  -8   20.26    4.31
   0 -11  -8   26.33    2.04
   0 -11  -7   -0.06    1.11
   0  11  -7   -0.24    1.20
   0  11  -7   -0.64    3.52
   0 -11  -7    0.03    1.19
   0 -11  -6  930.08   51.15
   0  11  -6  910.87   51.15
   0 -11  -6  901.48   51.22
   0 -11  -6  915.51   51.03
   0  11  -6  908.39   51.75
   0 -11  -5   -0.44    0.85
   0  11  -5    0.45    0.89
   0  11  -5   -0.76    1.21
   0 -11  -5   -0.37    1.49
   0  11  -5    3.73    3.26
   0  11  -5   -0.56    1.24
   0  11  -4  629.63   38.20
   0 -11  -4  685.01   38.19
   0  11  -4  740.39   38.35
   0 -11  -4  704.71   38.45
   0  11  -4  707.61   38.82
   0  11  -4  742.43   38.36
   0  11  -3    0.01    0.45
   0  11  -3    0.11    1.27
   0 -11  -3    2.45    1.73
   0  11  -3    0.22    1.25
   0  11  -3    0.20    2.74
   0  11  -2  877.74   44.75
   0  11  -2  869.95   44.74
   0 -11  -2  638.96   44.86
   0  11  -2  718.52   44.98
   0  11  -1    2.51    1.21
   0  11  -1    1.26    1.13
   0  11  -1    0.61    2.03
   0  11   0  169.77    9.39
   0  11   0  169.45    9.40
   0  11   0  141.67    9.64
   0  11   1   -0.45    1.17
   0  11   1   -0.12    1.15
   0  11   1   -0.98    1.66
   0  11   2  734.91   40.68
   0  11   2  709.72   40.68
   0  11   2  739.91   40.76
   0  11   3    0.98    1.08
   0  11   3    0.10    1.15
   0  11   3    0.47    1.31
   0  11   4  722.40   40.94
   0  11   4  738.66   40.94
   0  11   4  715.61   40.95
   0  11   4  746.59   40.92
   0  11   5    0.53    1.09
   0  11   5    0.13    1.06
   0  11   5   -0.37    1.06
   0  11   5   -0.52    0.84
   0  11   6  889.85   49.40
   0  11   6  880.97   49.36
   0  11   6  878.99   49.40
   0  11   7    0.29    0.97
   0  11   7    0.02    0.87
   0  11   7   -0.23    0.97
   0  11   8   20.12    1.60
   0  11   8   19.63    1.46
   0  11   8   19.60    1.59
   0 -11  16   54.04    3.72
   0 -11  22   45.32    4.16
   0 -11  23    2.15    2.41
   0 -11  26   11.22    2.22
   0 -11  27   -1.81    1.49
   0  12 -28    0.94    1.34
   0 -12 -28    0.46    1.60
   0 -12 -28    1.73    1.00
   0  12 -28    0.05    1.56
   0  12 -27   -0.05    1.64
   0  12 -27   -3.40    2.07
   0 -12 -27   -0.90    2.28
   0  12 -27   -1.16    2.27
   0  12 -26   24.34    3.11
   0 -12 -26   19.82    3.13
   0  12 -26   23.55    3.00
   0 -12 -26   25.72    2.81
   0  12 -26   32.24    2.48
   0 -12 -26   31.53    2.98
   0 -12 -26    7.63    1.40
   0 -12 -26    0.66    1.70
   0  12 -26   25.80    2.73
   0 -12 -25    0.76    3.04
   0  12 -25    2.04    3.13
   0  12 -25   -8.43    4.34
   0  12 -25   -0.10    3.03
   0 -12 -25    0.19    2.84
   0  12 -25   -3.66    2.34
   0 -12 -25   -0.81    1.71
   0  12 -25   -0.97    1.71
   0  12 -25    3.60    2.75
   0 -12 -25    1.59    2.80
   0 -12 -25   -1.46    1.77
   0  12 -25    0.81    1.77
   0 -12 -25   -3.00    3.04
   0  12 -25    1.96    3.20
   0 -12 -24   26.98    4.02
   0 -12 -24   29.94    3.87
   0  12 -24   18.42    4.18
   0 -12 -24   23.90    4.81
   0 -12 -24   36.28    2.93
   0  12 -24   34.20    2.95
   0  12 -24   29.08    5.10
   0 -12 -24   25.38    4.06
   0 -12 -24   28.01    3.25
   0  12 -24   24.65    4.36
   0 -12 -24   29.67    4.00
   0  12 -24   21.92    3.77
   0 -12 -24   27.63    2.89
   0  12 -24   36.17    3.01
   0 -12 -23   -2.94    3.60
   0 -12 -23   -4.68    3.53
   0 -12 -23    3.16    2.80
   0 -12 -23   -1.29    4.43
   0  12 -23    0.41    3.79
   0  12 -23   -0.15    2.10
   0 -12 -23    2.37    2.08
   0 -12 -23   -3.89    3.09
   0  12 -23    2.16    3.92
   0 -12 -23    1.52    3.54
   0  12 -23   -4.08    4.81
   0  12 -23   -0.37    3.36
   0  12 -23   -4.65    2.18
   0 -12 -23    1.13    3.30
   0 -12 -23   -0.93    2.09
   0 -12 -22   57.21    5.80
   0 -12 -22   54.39    5.63
   0 -12 -22   65.24    5.60
   0  12 -22   48.31    5.95
   0 -12 -22   53.30    6.51
   0 -12 -22   67.03    4.70
   0  12 -22   75.97    4.76
   0  12 -22   45.69    5.52
   0 -12 -22   73.03    4.74
   0  12 -22   73.83    4.78
   0 -12 -22   43.72    5.50
   0  12 -22   51.78    6.08
   0  12 -22   54.85    6.73
   0 -12 -22   64.98    5.55
   0 -12 -22   62.26    5.90
   0 -12 -21   -2.63    3.87
   0  12 -21   -0.16    4.06
   0  12 -21    2.58    4.86
   0 -12 -21   -0.72    3.35
   0 -12 -21    0.15    3.66
   0 -12 -21   -2.24    3.72
   0 -12 -21    0.60    3.48
   0  12 -21   -0.33    3.74
   0  12 -21    1.05    2.27
   0 -12 -21   -0.53    2.34
   0 -12 -21    4.19    3.59
   0  12 -21   -1.86    2.36
   0  12 -21    2.39    3.55
   0 -12 -21   -1.95    2.44
   0 -12 -21   -4.36    5.09
   0  12 -21    0.80    4.40
   0 -12 -20   65.04    7.67
   0  12 -20   64.18    7.14
   0 -12 -20   93.75    6.02
   0  12 -20   94.60    5.90
   0  12 -20  100.31    6.10
   0 -12 -20   88.12    5.86
   0  12 -20   73.72    7.21
   0 -12 -20   70.53    6.95
   0 -12 -20   89.52    6.94
   0  12 -20   84.77    8.00
   0 -12 -20   78.80    6.97
   0 -12 -20  100.46    7.07
   0 -12 -20   77.12    6.95
   0  12 -20   83.79    7.51
   0  12 -20   66.68    6.64
   0 -12 -20   98.84    6.04
   0  12 -20  102.45    6.06
   0 -12 -20   60.84    6.74
   0  12 -20   98.97    6.63
   0 -12 -19    2.22    4.91
   0  12 -19   -3.98    4.39
   0 -12 -19    2.60    2.40
   0  12 -19    4.61    2.11
   0  12 -19    0.54    2.45
   0 -12 -19   -0.71    2.06
   0 -12 -19    1.25    3.63
   0 -12 -19    0.17    4.12
   0  12 -19    2.37    4.08
   0  12 -19   12.90    5.36
   0 -12 -19    3.97    3.47
   0 -12 -19    5.84    3.63
   0 -12 -19   -1.69    3.84
   0 -12 -19    0.16    3.55
   0  12 -19    3.10    4.46
   0 -12 -19    0.54    2.45
   0 -12 -19    3.40    3.72
   0  12 -19    1.59    3.69
   0  12 -19    1.81    2.45
   0  12 -19   -2.27    3.31
   0 -12 -18   42.86    5.75
   0  12 -18   49.87    4.04
   0 -12 -18   48.65    3.89
   0 -12 -18   53.80    4.08
   0  12 -18   52.25    3.93
   0 -12 -18   48.63    5.34
   0 -12 -18   48.08    5.50
   0 -12 -18   51.47    5.23
   0  12 -18   45.35    6.23
   0  12 -18   39.84    5.37
   0 -12 -18   46.60    5.02
   0 -12 -18   53.70    5.16
   0  12 -18   50.01    6.28
   0 -12 -18   55.83    5.39
   0  12 -18   43.51    6.08
   0 -12 -18   27.77    4.93
   0  12 -18   27.84    4.91
   0  12 -18   47.94    4.08
   0 -12 -18   53.04    4.09
   0  12 -18   51.82    4.61
   0 -12 -17    5.36    4.39
   0  12 -17    1.44    2.18
   0  12 -17    3.24    2.04
   0 -12 -17   -0.41    1.94
   0 -12 -17   -1.18    2.35
   0  12 -17   -0.32    4.02
   0 -12 -17   -1.17    3.62
   0 -12 -17   -2.13    4.12
   0 -12 -17   -3.19    3.47
   0 -12 -17   -3.86    3.40
   0 -12 -17    0.99    2.80
   0 -12 -17    3.94    3.55
   0  12 -17   -4.91    4.79
   0 -12 -17    1.12    3.70
   0  12 -17    5.13    4.75
   0  12 -17   -0.77    2.26
   0 -12 -17    1.39    3.41
   0 -12 -17    0.17    2.29
   0  12 -17    1.49    3.42
   0  12 -17   -0.68    3.00
   0 -12 -16   48.41    5.80
   0 -12 -16   70.84    4.43
   0  12 -16   60.93    4.41
   0 -12 -16   66.69    4.31
   0  12 -16   64.41    4.28
   0  12 -16   53.70    6.45
   0  12 -16   50.40    5.62
   0 -12 -16   49.24    5.77
   0 -12 -16   51.84    5.18
   0 -12 -16   64.48    5.48
   0 -12 -16   60.93    5.37
   0 -12 -16   53.02    4.94
   0 -12 -16   58.74    5.28
   0 -12 -16   53.64    5.67
   0  12 -16   56.41    6.48
   0 -12 -16   68.99    4.44
   0  12 -16   60.25    4.43
   0 -12 -16   37.90    4.91
   0  12 -16   31.17    4.98
   0  12 -16   56.69    4.97
   0 -12 -15   -0.90    2.04
   0  12 -15    2.13    2.11
   0 -12 -15    2.60    4.18
   0  12 -15   -3.81    4.47
   0 -12 -15   -5.62    3.28
   0 -12 -15    2.90    3.49
   0 -12 -15    2.21    3.18
   0 -12 -15   -1.09    3.21
   0 -12 -15    0.53    3.13
   0  12 -15    1.82    4.71
   0 -12 -15    0.59    3.53
   0  12 -15   -1.50    5.70
   0  12 -15    0.80    1.72
   0  12 -15    0.07    1.85
   0 -12 -15   -0.51    1.80
   0 -12 -15   -0.30    2.05
   0  12 -15   -0.23    1.99
   0  12 -15    2.57    2.64
   0  12 -15   -3.16    1.72
   0  12 -15   -0.26    1.22
   0 -12 -14  167.18    9.31
   0  12 -14  153.02    9.27
   0  12 -14  154.08    9.23
   0 -12 -14  162.24    9.30
   0 -12 -14  160.81    9.21
   0  12 -14  155.91    9.25
   0  12 -14  155.86    9.24
   0  12 -14  141.21    9.59
   0  12 -14  152.35    9.19
   0  12 -14  136.00    9.01
   0  12 -13   -0.32    1.83
   0  12 -13   -1.39    1.77
   0  12 -13    1.20    1.85
   0 -12 -13   -0.43    1.72
   0  12 -13   -0.81    1.69
   0  12 -13   -0.18    2.28
   0  12 -13    1.68    1.68
   0  12 -12  226.35   13.21
   0 -12 -12  220.04   13.20
   0 -12 -12  229.80   13.23
   0  12 -12  221.41   13.22
   0  12 -12  233.76   13.24
   0  12 -12  228.56   13.21
   0 -12 -12  239.12   13.22
   0  12 -12  209.13   13.45
   0  12 -12  235.79   13.20
   0 -12 -11    0.37    1.53
   0  12 -11    2.25    1.50
   0 -12 -11   -0.36    1.58
   0 -12 -11    0.15    1.47
   0  12 -11    0.46    1.51
   0  12 -11   -0.82    3.61
   0  12 -11   -0.48    1.45
   0  12 -10  196.82   11.53
   0 -12 -10  210.98   11.53
   0  12 -10  192.60   11.56
   0 -12 -10  199.61   11.41
   0  12 -10  187.24   12.69
   0  12 -10  199.24   11.57
   0 -12  -9    0.68    1.24
   0  12  -9    1.22    1.33
   0 -12  -9    0.27    1.09
   0  12  -9    1.77    1.56
   0  12  -9    5.33    3.80
   0  12  -9    0.05    1.57
   0  12  -8   25.84    2.11
   0 -12  -8   29.83    2.11
   0  12  -8   26.89    4.32
   0 -12  -8   24.98    2.11
   0  12  -7    0.48    1.09
   0 -12  -7   -0.19    1.08
   0 -12  -7   -0.83    1.28
   0 -12  -7   -0.06    0.40
   0  12  -6  297.74   17.11
   0 -12  -6  301.30   17.11
   0  12  -6  309.88   17.24
   0 -12  -6  307.66   17.02
   0 -12  -6  311.44   17.27
   0  12  -6  280.85   17.99
   0  12  -6  300.57   17.25
   0  12  -5    0.60    0.81
   0 -12  -5    0.17    0.75
   0 -12  -5    1.54    1.58
   0  12  -5   -1.05    1.36
   0  12  -5    0.37    2.93
   0  12  -5    0.34    1.41
   0 -12  -4  943.85   55.29
   0  12  -4 1008.51   55.30
   0  12  -4 1059.38   55.50
   0 -12  -4  999.29   55.59
   0  12  -4 1040.24   55.48
   0  12  -4 1008.99   55.94
   0  12  -3    0.40    1.34
   0  12  -3   -0.53    1.33
   0 -12  -3   -0.63    1.74
   0  12  -3    2.23    2.54
   0  12  -2 2721.78  140.08
   0  12  -2 2737.16  140.06
   0  12  -2 2332.37  140.30
   0  12  -1   -0.72    1.19
   0  12  -1    0.87    1.19
   0  12  -1   -0.52    2.40
   0  12   0   30.33    2.28
   0  12   0   32.01    2.29
   0  12   0   27.68    2.86
   0  12   1    1.81    1.18
   0  12   1    1.27    1.14
   0  12   1   -1.19    1.93
   0  12   2 2341.28  129.27
   0  12   2 2317.33  129.27
   0  12   2 2287.29  129.36
   0  12   3    0.39    1.16
   0  12   3   -0.14    1.16
   0  12   3    1.31    1.40
   0  12   4 1048.43   57.04
   0  12   4  985.33   57.05
   0  12   4 1040.58   57.03
   0  12   4 1007.13   57.01
   0  12   5    0.14    1.15
   0  12   5    0.32    1.19
   0  12   5    0.88    1.06
   0  12   5   -0.31    0.98
   0  12   6  315.58   17.98
   0  12   6  319.64   17.98
   0  12   6  319.04   17.95
   0  12   7    0.59    1.06
   0  12   7   -0.77    1.07
   0  12   7    0.25    0.93
   0  12   8   27.00    1.88
   0  12   8   23.68    1.85
   0  12   8   23.42    1.75
   0  12   9    0.27    0.94
   0  12   9    0.03    0.92
   0  12  10  178.15   10.18
   0  12  10  176.60   10.19
   0  12  11   -0.51    0.93
   0  12  11    1.05    0.94
   0  12  12  214.74   12.15
   0  12  12  209.99   12.14
   0 -12  16   55.64    3.91
   0 -12  17   -1.15    1.49
   0 -12  22   58.39    4.83
   0 -12  23    1.13    2.48
   0 -12  24   21.86    2.78
   0 -12  26   30.33    2.92
   0 -12  27    1.46    1.44
   0 -13 -28    9.80    1.35
   0  13 -28    8.37    1.65
   0  13 -27   -0.64    1.77
   0 -13 -27    3.46    1.98
   0  13 -26   12.58    2.05
   0 -13 -26   11.07    2.59
   0 -13 -26    8.65    2.65
   0  13 -26   13.75    2.57
   0  13 -26    9.36    2.09
   0 -13 -25   -1.56    2.86
   0 -13 -25   -0.95    1.00
   0 -13 -25    1.82    2.69
   0  13 -25    1.19    3.86
   0  13 -25   -1.05    2.93
   0 -13 -25    0.50    2.91
   0  13 -25   -3.06    3.00
   0  13 -25   -0.86    2.58
   0 -13 -25   -1.14    1.58
   0 -13 -25    1.93    1.01
   0 -13 -24    4.68    3.31
   0 -13 -24    5.59    3.14
   0 -13 -24   -1.59    3.98
   0  13 -24    4.81    3.30
   0 -13 -24    3.04    1.83
   0  13 -24    7.06    1.92
   0  13 -24    5.97    4.36
   0 -13 -24    3.07    2.25
   0 -13 -24    5.28    3.34
   0  13 -24    5.91    3.37
   0  13 -24    6.74    1.91
   0  13 -24    5.48    3.02
   0 -13 -24    2.20    2.93
   0 -13 -24    8.66    1.91
   0 -13 -23   -0.77    3.40
   0 -13 -23   -0.12    3.23
   0  13 -23    4.05    2.02
   0 -13 -23   -1.56    2.00
   0  13 -23    0.89    3.12
   0 -13 -23   -2.63    3.27
   0 -13 -23    0.46    2.90
   0  13 -23    0.35    1.98
   0 -13 -23    1.26    1.99
   0  13 -23    2.35    3.57
   0 -13 -23    3.60    4.23
   0 -13 -23    1.84    3.41
   0  13 -23    1.60    3.65
   0 -13 -23    4.62    3.01
   0  13 -23   -2.73    4.66
   0  13 -22   33.98    5.13
   0 -13 -22   47.67    5.81
   0  13 -22   54.04    3.97
   0 -13 -22   53.63    3.98
   0 -13 -22   48.47    4.85
   0  13 -22   48.94    6.10
   0 -13 -22   46.90    5.13
   0  13 -22   44.15    5.32
   0 -13 -22   49.61    5.04
   0 -13 -22   51.27    5.02
   0 -13 -22   47.52    4.95
   0  13 -22   44.68    4.78
   0 -13 -22   37.47    4.82
   0  13 -22   34.33    4.77
   0  13 -22   60.62    4.06
   0 -13 -22   53.37    3.98
   0  13 -22   55.65    4.69
   0  13 -21    0.30    4.06
   0 -13 -21    2.60    4.49
   0  13 -21   -2.55    2.24
   0 -13 -21    0.66    2.20
   0  13 -21    1.26    4.00
   0 -13 -21   -0.30    3.87
   0  13 -21   -0.39    5.01
   0 -13 -21   -0.43    3.53
   0 -13 -21    5.33    3.79
   0 -13 -21   -0.15    3.50
   0 -13 -21   -1.93    3.65
   0  13 -21    3.18    3.98
   0  13 -21    1.05    3.50
   0  13 -21    4.49    2.33
   0 -13 -21    3.80    3.62
   0 -13 -21    2.50    2.29
   0  13 -21    2.42    3.10
   0 -13 -20   -0.36    4.35
   0  13 -20    2.80    4.26
   0 -13 -20    8.84    2.44
   0 -13 -20    5.48    2.05
   0  13 -20    5.43    2.38
   0  13 -20    4.78    5.29
   0  13 -20   14.79    4.47
   0 -13 -20    5.39    3.72
   0 -13 -20    6.09    3.89
   0 -13 -20    7.98    3.99
   0 -13 -20    9.25    3.67
   0 -13 -20    9.50    4.12
   0  13 -20    7.83    4.63
   0  13 -20    7.57    2.40
   0 -13 -20    9.38    2.47
   0 -13 -20    3.51    3.64
   0  13 -20    6.97    3.71
   0  13 -20    7.96    3.37
   0 -13 -19   -2.68    4.69
   0  13 -19    1.63    2.23
   0 -13 -19    1.77    1.83
   0 -13 -19   -3.34    2.34
   0  13 -19    6.56    4.36
   0 -13 -19    7.73    3.92
   0  13 -19    0.80    4.90
   0 -13 -19   -1.99    3.40
   0 -13 -19    4.32    3.72
   0 -13 -19    1.84    3.69
   0 -13 -19   -1.47    3.96
   0  13 -19   -5.43    4.89
   0  13 -19   -2.07    3.39
   0 -13 -19    1.13    3.39
   0 -13 -19    2.08    2.21
   0  13 -19    0.52    2.26
   0  13 -19   -0.36    3.18
   0 -13 -18  148.35   11.43
   0 -13 -18  197.82   10.40
   0 -13 -18  181.59   10.26
   0  13 -18  182.62   10.28
   0  13 -18  198.91   10.42
   0  13 -18  154.39   11.33
   0  13 -18  165.04   11.88
   0 -13 -18  173.35   11.24
   0 -13 -18  149.67   11.05
   0 -13 -18  142.04   10.50
   0 -13 -18  161.71   11.04
   0 -13 -18  178.02   11.17
   0  13 -18  203.64   12.54
   0 -13 -18  166.20   11.28
   0  13 -18  148.33   11.79
   0  13 -18  117.69   10.75
   0 -13 -18  115.40   10.66
   0 -13 -18  192.41   10.40
   0  13 -18  186.44   10.38
   0  13 -18  174.27   10.81
   0 -13 -17   -0.17    4.46
   0  13 -17   -0.90    2.21
   0 -13 -17    0.08    2.15
   0  13 -17    0.16    1.86
   0 -13 -17    0.16    1.83
   0 -13 -17   -2.58    4.02
   0 -13 -17   -3.81    3.64
   0  13 -17   -3.78    3.97
   0 -13 -17    4.99    2.80
   0 -13 -17   -0.91    3.48
   0 -13 -17    1.02    3.68
   0 -13 -17    1.03    3.58
   0  13 -17   -1.54    4.96
   0 -13 -17   -1.47    3.77
   0  13 -17    1.92    4.91
   0  13 -17   -0.41    2.19
   0 -13 -17    0.67    3.18
   0 -13 -17    1.90    2.07
   0  13 -17    1.27    3.17
   0 -13 -16   91.82    8.98
   0 -13 -16  143.94    8.01
   0  13 -16  146.20    8.12
   0 -13 -16  140.20    8.12
   0  13 -16  137.06    8.04
   0  13 -16  102.75    9.70
   0 -13 -16  127.49    8.95
   0  13 -16  124.80    9.06
   0 -13 -16  109.94    9.07
   0 -13 -16  128.69    8.80
   0 -13 -16  110.23    8.52
   0 -13 -16  122.00    8.85
   0 -13 -16  124.27    8.84
   0 -13 -16  137.59    9.19
   0  13 -16  134.88   10.21
   0 -13 -16  145.03    8.14
   0  13 -16  151.99    8.13
   0 -13 -16   79.48    8.44
   0  13 -16  127.85    8.54
   0 -13 -15   -1.99    2.08
   0  13 -15    1.40    1.90
   0 -13 -15    5.59    3.89
   0  13 -15   -2.52    4.78
   0 -13 -15    1.44    3.44
   0 -13 -15    2.51    3.10
   0 -13 -15    0.93    3.17
   0 -13 -15    2.81    3.01
   0 -13 -15    0.99    3.34
   0 -13 -15   -1.21    3.19
   0  13 -15   -6.96    4.78
   0 -13 -15    2.00    3.68
   0  13 -15    1.06    1.80
   0 -13 -15    0.28    1.71
   0  13 -15    0.29    1.86
   0  13 -15    1.30    1.74
   0 -13 -15   -0.51    1.98
   0  13 -15   -0.21    1.68
   0  13 -15   -0.46    1.27
   0  13 -15    3.05    2.71
   0 -13 -14  299.57   16.38
   0  13 -14  286.57   16.37
   0  13 -14  239.92   17.64
   0 -13 -14  282.75   17.10
   0 -13 -14  251.05   16.91
   0 -13 -14  271.15   16.99
   0 -13 -14  287.19   17.19
   0  13 -14  265.09   17.81
   0  13 -14  297.66   16.40
   0 -13 -14  294.91   16.35
   0 -13 -14  292.03   16.35
   0  13 -14  295.95   16.36
   0  13 -14  292.26   16.35
   0  13 -14  259.18   16.22
   0  13 -14  282.66   16.36
   0  13 -14  266.20   16.68
   0 -13 -13    0.50    1.68
   0  13 -13   -0.63    1.74
   0  13 -13   -0.40    1.84
   0  13 -13    0.54    1.54
   0 -13 -13   -0.49    1.63
   0 -13 -13    1.08    1.48
   0  13 -13   -0.12    1.71
   0  13 -13   -0.82    1.80
   0  13 -13    2.03    2.67
   0 -13 -12   30.12    2.51
   0  13 -12   30.23    2.59
   0 -13 -12   25.13    2.48
   0 -13 -12   29.15    2.49
   0  13 -12   29.11    2.51
   0  13 -12   30.01    2.58
   0  13 -12   29.80    3.29
   0 -13 -11    1.27    1.43
   0  13 -11    0.99    1.40
   0 -13 -11   -1.30    1.48
   0 -13 -11    1.20    1.37
   0 -13 -11   -1.10    1.00
   0  13 -11   -0.87    1.68
   0  13 -11    1.02    2.19
   0  13 -11   -1.04    4.01
   0  13 -11   -1.59    1.68
   0 -13 -10  234.82   13.68
   0  13 -10  228.50   13.68
   0 -13 -10  236.29   13.62
   0  13 -10  254.93   13.79
   0  13 -10  212.22   14.97
   0  13 -10  253.99   13.81
   0 -13  -9    0.55    1.18
   0  13  -9   -1.35    1.24
   0  13  -9   -2.23    3.71
   0 -13  -9   -0.26    1.11
   0  13  -8   98.64    6.03
   0 -13  -8  106.80    6.02
   0  13  -8   95.81    7.65
   0 -13  -8  101.92    6.10
   0 -13  -7    0.08    0.97
   0  13  -7    1.10    0.95
   0 -13  -7    0.12    1.24
   0 -13  -7   -0.04    0.47
   0  13  -7    0.61    3.57
   0 -13  -6  233.37   13.15
   0  13  -6  232.28   13.16
   0 -13  -6  230.91   13.37
   0 -13  -6  232.88   13.10
   0  13  -6  230.86   13.35
   0  13  -6  229.18   14.23
   0  13  -6  240.60   13.38
   0 -13  -5   -0.54    0.64
   0  13  -5    0.47    0.66
   0  13  -5    0.37    1.41
   0  13  -5    1.36    1.38
   0 -13  -5    0.98    1.64
   0  13  -5    0.80    3.15
   0  13  -4   89.45    5.32
   0  13  -4   90.14    5.29
   0 -13  -4   79.09    5.42
   0  13  -4   85.74    6.15
   0  13  -3    0.23    1.42
   0 -13  -3    1.29    2.03
   0  13  -3    1.20    1.39
   0  13  -3    0.48    2.94
   0  13  -2    2.19    1.42
   0  13  -2    5.96    1.40
   0 -13  -2    3.48    2.22
   0  13  -2    4.93    2.79
   0  13  -1   -0.50    1.32
   0 -13  -1   -0.69    2.18
   0  13  -1    1.19    1.36
   0  13  -1   -1.34    2.43
   0  13   0  177.43    9.71
   0  13   0  171.13    9.71
   0  13   0  146.65    9.99
   0  13   1   -0.46    1.20
   0  13   1    0.72    1.19
   0  13   1   -0.82    2.00
   0  13   2    3.63    1.37
   0  13   2    4.96    1.40
   0  13   2    1.97    1.80
   0  13   3    1.31    1.24
   0  13   3    1.57    1.28
   0  13   3   -0.27    1.48
   0  13   4   94.72    5.36
   0  13   4   90.25    5.34
   0  13   4   83.55    5.38
   0  13   4   88.16    5.35
   0  13   5    1.10    1.19
   0  13   5    0.43    1.16
   0  13   5    1.12    1.23
   0  13   6  245.11   13.48
   0  13   6  226.02   13.45
   0  13   6  239.84   13.47
   0  13   7    0.70    1.09
   0  13   7    0.23    1.04
   0  13   7    0.56    1.09
   0  13   8   85.92    5.10
   0  13   8   83.82    5.09
   0  13   8   85.35    5.02
   0  13   9    0.04    0.96
   0  13   9    0.39    0.94
   0  13  10  231.45   13.20
   0  13  10  231.41   13.20
   0  13  11   -0.79    0.94
   0  13  11   -0.34    0.91
   0 -13  16  134.98    8.17
   0 -13  17    1.59    1.56
   0 -13  22   54.71    4.69
   0 -13  23    0.17    2.55
   0 -13  24    7.34    2.37
   0 -13  26   11.92    2.24
   0 -13  27   -0.59    1.39
   0 -14 -27   -0.77    1.65
   0  14 -27    1.57    1.44
   0  14 -27   -0.25    2.00
   0 -14 -27    0.94    1.30
   0 -14 -26   57.51    4.31
   0  14 -26   50.17    4.12
   0 -14 -25    0.51    2.47
   0  14 -25   -2.10    3.66
   0  14 -25    1.13    2.61
   0  14 -25    0.08    2.53
   0 -14 -25    1.39    2.72
   0 -14 -25   -1.99    2.61
   0 -14 -24  140.87    4.87
   0 -14 -24  146.82    4.81
   0  14 -24  111.32    4.01
   0  14 -24  129.66    5.97
   0 -14 -24  128.74    4.83
   0  14 -24  114.79    4.64
   0 -14 -23   -3.15    3.09
   0  14 -23   -5.38    4.70
   0 -14 -23    0.62    3.31
   0  14 -23    2.31    3.34
   0 -14 -23   -1.11    3.18
   0 -14 -23   -0.95    1.68
   0 -14 -23   -2.16    2.65
   0  14 -23    3.56    2.81
   0 -14 -23    1.20    3.05
   0 -14 -23    0.22    2.82
   0 -14 -23    1.32    1.66
   0 -14 -23   -3.86    4.01
   0  14 -23    1.56    2.76
   0 -14 -22   15.41    4.54
   0  14 -22   21.93    2.54
   0 -14 -22   19.94    2.47
   0  14 -22   16.36    5.10
   0 -14 -22   11.89    4.02
   0 -14 -22   24.15    3.88
   0  14 -22   12.56    3.99
   0 -14 -22   22.76    4.03
   0 -14 -22   18.67    3.88
   0 -14 -22   20.08    3.84
   0  14 -22   24.21    3.81
   0 -14 -22   12.89    3.47
   0 -14 -22   18.79    2.51
   0  14 -22   12.43    3.42
   0  14 -22   25.22    2.60
   0  14 -22   25.43    3.33
   0 -14 -21    2.28    4.27
   0  14 -21    5.93    2.11
   0 -14 -21   -1.06    2.12
   0  14 -21    1.51    5.01
   0  14 -21   -1.62    3.77
   0 -14 -21    0.15    3.56
   0 -14 -21    0.99    3.62
   0 -14 -21    0.29    3.63
   0 -14 -21   -2.15    3.53
   0 -14 -21    6.03    3.76
   0  14 -21    0.17    4.15
   0  14 -21    4.78    2.14
   0  14 -21   -0.61    3.20
   0 -14 -21   -0.85    2.11
   0 -14 -21    2.51    3.32
   0  14 -21    3.06    3.09
   0 -14 -20    8.81    4.51
   0 -14 -20    7.47    2.35
   0  14 -20   10.12    2.32
   0  14 -20   10.36    4.13
   0 -14 -20   -0.15    3.82
   0  14 -20   -1.95    4.95
   0 -14 -20    6.78    3.86
   0 -14 -20    3.75    3.77
   0 -14 -20    6.58    3.85
   0 -14 -20    6.33    3.92
   0  14 -20    4.18    4.79
   0  14 -20   12.31    2.35
   0 -14 -20    7.88    3.51
   0 -14 -20    6.76    2.43
   0  14 -20    3.57    3.53
   0  14 -20    9.91    3.38
   0 -14 -19   -5.48    4.53
   0 -14 -19    4.04    2.14
   0  14 -19    3.31    2.22
   0  14 -19    0.95    4.04
   0 -14 -19    0.61    3.62
   0  14 -19    4.53    5.08
   0 -14 -19    1.21    3.64
   0 -14 -19    4.51    3.87
   0 -14 -19   -1.29    2.57
   0 -14 -19   -3.50    3.77
   0 -14 -19   -0.50    3.90
   0  14 -19    3.29    5.06
   0 -14 -19    0.82    2.15
   0  14 -19    3.44    2.20
   0 -14 -19   -2.81    3.23
   0  14 -19    2.03    3.11
   0 -14 -18  142.38   10.56
   0 -14 -18  166.11    9.40
   0 -14 -18  158.57    9.30
   0  14 -18  161.02    9.40
   0  14 -18  132.54   10.35
   0 -14 -18  161.18   10.49
   0 -14 -18  132.98   10.08
   0  14 -18  146.57   11.02
   0 -14 -18  137.95    9.72
   0 -14 -18  150.60   10.24
   0 -14 -18  157.00   10.30
   0  14 -18  189.70   11.62
   0 -14 -18  158.07   10.55
   0  14 -18  126.81   11.15
   0  14 -18  170.38    9.44
   0 -14 -18  169.98    9.40
   0 -14 -18  100.66    9.74
   0  14 -18  156.88    9.94
   0 -14 -17    1.64    4.22
   0 -14 -17   -0.86    2.08
   0  14 -17    0.08    2.02
   0 -14 -17    3.44    1.87
   0  14 -17   -2.42    5.08
   0 -14 -17    2.92    3.56
   0  14 -17   -1.08    3.87
   0 -14 -17    3.68    3.67
   0 -14 -17    2.96    3.55
   0 -14 -17    4.61    3.00
   0 -14 -17    3.28    3.80
   0  14 -17    2.27    5.34
   0 -14 -17   -0.67    4.03
   0  14 -17    1.66    2.11
   0 -14 -17    1.42    3.20
   0 -14 -17    0.55    2.08
   0  14 -17    2.10    3.03
   0  14 -16   93.85    5.59
   0 -14 -16   52.60    5.94
   0 -14 -16  100.35    5.61
   0 -14 -16   63.13    6.88
   0  14 -16   73.70    5.49
   0  14 -16   87.69    5.55
   0  14 -16   86.71    5.46
   0 -14 -16   95.35    5.55
   0 -14 -16   89.92    5.46
   0  14 -16   70.49    7.67
   0 -14 -16   73.26    6.34
   0 -14 -16   89.26    6.72
   0 -14 -16   76.52    6.21
   0 -14 -16   76.32    6.51
   0 -14 -16   82.73    6.59
   0 -14 -16   80.65    6.84
   0  14 -16   93.60    8.16
   0  14 -16   75.31    5.44
   0  14 -16   79.42    6.07
   0 -14 -15    0.07    1.89
   0 -14 -15    2.81    3.90
   0  14 -15    4.38    4.89
   0 -14 -15    0.40    3.25
   0 -14 -15   -0.98    2.94
   0 -14 -15   -2.43    3.13
   0 -14 -15   -4.54    3.44
   0 -14 -15    2.76    3.16
   0  14 -15   -2.85    5.21
   0 -14 -15   -0.32    3.73
   0  14 -15   -0.79    1.87
   0 -14 -15   -1.35    1.69
   0  14 -15   -1.73    1.69
   0 -14 -15    0.77    1.87
   0  14 -15    0.06    1.35
   0  14 -15   -0.67    1.83
   0  14 -15    1.61    2.89
   0 -14 -14  180.51    9.81
   0  14 -14  121.40   11.33
   0 -14 -14  129.96   10.30
   0 -14 -14  157.02   10.59
   0 -14 -14  153.22   10.38
   0 -14 -14  146.71   10.45
   0 -14 -14  160.35   10.51
   0 -14 -14  146.07   10.69
   0  14 -14  156.95   11.72
   0  14 -14  172.60    9.91
   0  14 -14  173.39    9.75
   0 -14 -14  180.69    9.80
   0 -14 -14  179.42    9.75
   0  14 -14  166.42   10.19
   0  14 -14  153.52    9.69
   0  14 -14  164.43    9.83
   0  14 -13    0.40    1.72
   0  14 -13    1.67    1.59
   0  14 -13    3.47    4.96
   0  14 -13    0.21    1.70
   0  14 -13    1.30    1.47
   0 -14 -13    0.63    1.41
   0 -14 -13   -0.77    1.59
   0  14 -13   -2.84    2.58
   0 -14 -13   -0.66    1.59
   0 -14 -12  358.91   20.86
   0  14 -12  368.11   20.98
   0  14 -12  379.28   20.96
   0  14 -12  334.80   21.15
   0  14 -12  362.22   20.84
   0 -14 -12  373.13   20.83
   0 -14 -12  377.15   20.87
   0  14 -11   -0.72    1.64
   0 -14 -11    1.03    1.04
   0  14 -11    0.06    1.61
   0  14 -11    2.00    4.12
   0  14 -11   -0.81    2.21
   0 -14 -11    0.14    1.22
   0  14 -11    0.76    1.34
   0  14 -10  117.05    6.67
   0  14 -10  111.50    6.61
   0 -14 -10  108.17    6.40
   0  14 -10   93.76    8.14
   0  14 -10   88.94    6.81
   0 -14 -10  111.24    6.43
   0  14 -10  108.61    6.44
   0 -14  -9    0.16    1.12
   0  14  -9   -0.55    1.96
   0  14  -9   -4.24    3.83
   0 -14  -9   -0.07    1.11
   0  14  -9   -0.75    1.12
   0 -14  -8  644.68   35.52
   0  14  -8  603.03   36.41
   0  14  -8  621.65   35.42
   0 -14  -8  638.46   35.41
   0  14  -7    0.27    1.65
   0 -14  -7    0.17    1.33
   0  14  -7    0.04    1.61
   0  14  -7   -2.66    3.78
   0 -14  -7   -1.06    0.87
   0  14  -7    0.55    0.88
   0  14  -6  133.40    7.65
   0 -14  -6  127.77    7.63
   0 -14  -6  132.25    7.31
   0  14  -6  134.31    7.63
   0  14  -6  126.69    8.70
   0 -14  -6  121.88    7.30
   0  14  -5   -1.33    3.40
   0  14  -5    0.97    1.41
   0 -14  -5    0.05    1.69
   0  14  -5   -0.32    1.42
   0  14  -4   13.90    3.35
   0  14  -4   17.57    1.89
   0 -14  -4   17.25    2.21
   0  14  -4   16.89    1.91
   0  14  -3   -0.36    3.17
   0 -14  -3    1.18    2.19
   0  14  -3    0.78    1.32
   0  14  -3    0.44    1.31
   0  14  -2  152.25   10.38
   0 -14  -2  147.57   10.22
   0  14  -2  181.23    9.88
   0  14  -2  179.68    9.89
   0  14  -1    1.96    2.48
   0  14  -1   -0.60    1.28
   0 -14  -1    1.84    2.57
   0  14  -1   -0.69    1.32
   0  14   0  737.41   47.60
   0  14   0  873.13   47.37
   0  14   0  880.17   47.37
   0  14   1   -0.78    1.98
   0  14   1   -1.01    1.31
   0  14   1    0.60    1.31
   0  14   2  166.38   10.34
   0  14   2  177.62   10.17
   0  14   2  182.99   10.18
   0  14   3    0.75    1.68
   0  14   3    1.41    1.31
   0  14   3   -0.17    1.29
   0  14   4   10.00    1.57
   0  14   4   11.27    1.51
   0  14   4    9.53    1.48
   0  14   4   11.60    1.52
   0  14   5   -0.60    1.32
   0  14   5    0.22    1.34
   0  14   5    1.15    1.26
   0  14   6  139.05    8.18
   0  14   6  142.32    8.20
   0  14   6  141.21    8.21
   0  14   7    0.07    1.20
   0  14   7    0.19    1.08
   0  14   7   -0.43    1.21
   0  14   8  593.60   33.87
   0  14   8  608.18   33.94
   0  14   8  613.93   33.94
   0  14   9   -0.64    1.04
   0  14   9   -0.53    1.07
   0  14  10  120.08    6.96
   0  14  10  116.70    6.95
   0  14  11    0.35    0.96
   0  14  11   -0.04    0.91
   0 -14  16  103.68    6.47
   0 -14  17    0.67    1.62
   0 -14  22   20.22    3.32
   0 -14  23    1.31    2.54
   0 -14  24  113.81    7.22
   0 -14  25   -0.21    1.74
   0 -14  26   62.89    4.40
   0 -14  27    0.41    1.30
   0  15 -27   -2.76    1.88
   0 -15 -27    0.73    0.85
   0 -15 -26    5.54    2.10
   0 -15 -26    5.10    2.20
   0  15 -26    5.78    1.89
   0  15 -25    5.57    3.48
   0  15 -25   -0.62    2.51
   0 -15 -25   -0.92    2.59
   0 -15 -25   -0.46    2.35
   0 -15 -24  101.80    6.53
   0  15 -24  110.79    6.25
   0 -15 -24   97.42    6.56
   0  15 -24   81.51    7.05
   0 -15 -24   82.32    6.49
   0  15 -24   70.92    6.22
   0 -15 -23   -2.51    3.08
   0 -15 -23   -3.91    2.79
   0  15 -23    3.00    2.65
   0 -15 -23   -2.10    3.11
   0  15 -23    0.76    3.10
   0  15 -23    0.62    4.45
   0 -15 -23    1.29    3.16
   0 -15 -22   53.07    6.18
   0 -15 -22   83.37    4.78
   0 -15 -22   54.29    5.80
   0  15 -22   59.91    5.79
   0 -15 -22   70.82    5.82
   0  15 -22   70.44    6.69
   0 -15 -22   74.83    5.99
   0 -15 -22   69.81    5.96
   0 -15 -22   73.20    5.99
   0  15 -22   68.96    6.03
   0 -15 -22   85.02    4.80
   0 -15 -22   43.67    5.04
   0  15 -22   90.21    5.59
   0 -15 -21    0.76    4.09
   0 -15 -21    1.51    1.79
   0 -15 -21    4.34    3.45
   0  15 -21   -7.38    3.74
   0  15 -21    4.18    4.84
   0 -15 -21   -0.83    3.52
   0 -15 -21    0.28    3.38
   0 -15 -21   -1.39    3.42
   0 -15 -21    1.31    3.60
   0  15 -21    4.62    4.40
   0 -15 -21    0.98    1.81
   0 -15 -21    0.23    2.72
   0  15 -21   -2.00    3.09
   0 -15 -20   26.08    4.90
   0 -15 -20   28.94    2.79
   0 -15 -20   22.82    4.17
   0 -15 -20   32.57    4.39
   0  15 -20   29.21    5.60
   0  15 -20   26.00    4.45
   0 -15 -20   27.17    4.42
   0 -15 -20   28.23    4.38
   0 -15 -20   24.73    4.48
   0  15 -20   31.37    5.38
   0 -15 -20   18.98    3.62
   0 -15 -20   30.83    2.84
   0  15 -20   29.58    3.85
   0 -15 -19   -1.46    4.38
   0 -15 -19    4.27    1.99
   0 -15 -19    0.94    3.90
   0  15 -19    1.55    5.04
   0 -15 -19    3.70    3.49
   0  15 -19    6.15    3.94
   0 -15 -19    0.11    2.83
   0 -15 -19   -1.65    3.64
   0 -15 -19   -1.36    3.67
   0 -15 -19   12.10    4.11
   0  15 -19   -1.35    5.42
   0  15 -19   -0.84    4.91
   0 -15 -19    1.24    3.08
   0 -15 -19    1.44    1.95
   0  15 -19    4.63    3.27
   0 -15 -18   60.44    6.65
   0 -15 -18   84.24    5.24
   0  15 -18   71.66    7.37
   0 -15 -18   75.71    6.58
   0 -15 -18   77.83    6.32
   0 -15 -18   66.81    5.87
   0 -15 -18   75.09    6.30
   0 -15 -18   85.68    6.48
   0 -15 -18   79.31    6.64
   0  15 -18   82.68    8.07
   0  15 -18   76.51    7.65
   0 -15 -18   86.43    5.27
   0 -15 -18   50.55    5.73
   0  15 -18   86.90    6.11
   0 -15 -17    3.17    4.14
   0 -15 -17    4.18    1.98
   0  15 -17   -1.36    5.24
   0 -15 -17   -3.91    3.77
   0 -15 -17    4.17    3.26
   0 -15 -17    6.96    3.78
   0 -15 -17    3.81    3.80
   0 -15 -17    1.05    3.72
   0  15 -17   -8.16    5.28
   0 -15 -17    1.02    3.89
   0 -15 -17   -1.41    1.92
   0  15 -17   -1.52    3.06
   0 -15 -16   91.91    5.51
   0 -15 -16   59.94    6.79
   0  15 -16   84.30    5.65
   0 -15 -16   90.00    5.51
   0 -15 -16   91.66    5.43
   0  15 -16   63.60    7.84
   0 -15 -16   82.14    6.80
   0 -15 -16   69.35    6.45
   0 -15 -16   83.57    6.61
   0 -15 -16   73.46    6.28
   0 -15 -16   76.13    6.57
   0 -15 -16   87.00    6.86
   0  15 -16   89.15    8.30
   0  15 -16   79.82    5.56
   0  15 -16   84.38    6.30
   0 -15 -15   -0.13    1.76
   0 -15 -15   -0.13    2.93
   0 -15 -15    0.14    3.67
   0  15 -15    1.96    1.94
   0 -15 -15   -0.45    1.45
   0 -15 -15   -0.60    1.83
   0  15 -15    0.23    5.20
   0 -15 -15    0.27    3.23
   0 -15 -15    1.93    3.34
   0 -15 -15    0.28    3.49
   0 -15 -15    0.76    3.43
   0 -15 -15    1.83    3.41
   0  15 -15   -2.73    5.31
   0 -15 -15   -1.31    3.77
   0  15 -15   -1.64    1.48
   0  15 -15   -2.54    1.84
   0  15 -15    0.65    2.74
   0 -15 -14   12.99    2.01
   0 -15 -14   10.44    3.19
   0  15 -14   14.15    2.29
   0 -15 -14   11.35    1.93
   0 -15 -14   14.27    1.81
   0 -15 -14   15.72    3.37
   0 -15 -14   13.95    3.71
   0 -15 -14   10.96    3.40
   0 -15 -14   11.38    3.48
   0 -15 -14   13.58    3.61
   0  15 -14    9.71    5.36
   0 -15 -14   14.53    3.92
   0  15 -14   11.97    2.92
   0  15 -14   11.73    1.95
   0  15 -14   18.34    2.30
   0 -15 -14   11.94    3.17
   0  15 -14   14.56    5.34
   0  15 -13   -2.40    5.21
   0  15 -13   -1.83    1.82
   0 -15 -13    0.76    1.33
   0 -15 -13   -3.31    2.99
   0  15 -13   -1.06    4.81
   0 -15 -13    2.72    3.50
   0  15 -13   -0.29    2.53
   0  15 -13    0.89    1.66
   0  15 -13   -1.53    1.75
   0 -15 -13    0.87    3.26
   0 -15 -13   -1.61    3.09
   0 -15 -13   -0.55    3.18
   0  15 -12    9.77    2.70
   0 -15 -12    9.71    1.48
   0  15 -12    9.22    1.98
   0  15 -12   11.76    2.06
   0  15 -11   -1.09    2.27
   0 -15 -11    0.60    1.11
   0 -15 -11    0.32    1.06
   0  15 -11   -1.16    1.76
   0  15 -11   -0.57    1.84
   0 -15 -10  510.73   27.79
   0  15 -10  439.53   28.06
   0  15 -10  452.92   28.95
   0 -15 -10  510.69   27.74
   0 -15  -9   -0.39    1.21
   0  15  -9   -1.77    1.98
   0  15  -9   -2.99    3.90
   0 -15  -9    0.47    0.94
   0 -15  -8  107.50    6.08
   0  15  -8   93.88    6.32
   0  15  -8   93.62    7.65
   0 -15  -8   99.24    5.82
   0  15  -7   -2.55    3.77
   0  15  -7    0.35    1.83
   0 -15  -7    0.33    0.69
   0  15  -7   -0.93    1.68
   0 -15  -7    0.14    1.40
   0  15  -7   -0.09    1.61
   0  15  -6  636.49   38.94
   0  15  -6  698.27   38.28
   0 -15  -6  682.44   38.02
   0  15  -6  687.57   38.26
   0 -15  -6  665.21   38.28
   0  15  -5   -0.12    3.34
   0  15  -5    0.35    1.43
   0  15  -5    0.42    1.43
   0 -15  -5   -0.96    1.71
   0  15  -4  600.39   37.18
   0  15  -4  666.32   36.63
   0 -15  -4  614.01   36.75
   0  15  -4  683.78   36.61
   0  15  -3    2.05    3.17
   0  15  -3    0.48    1.51
   0  15  -3    2.12    1.47
   0 -15  -3    0.97    2.21
   0  15  -2  150.04   10.36
   0  15  -2  185.58    9.87
   0 -15  -2  140.24   10.14
   0  15  -2  179.17    9.85
   0  15  -1   -0.47    2.56
   0  15  -1    0.68    1.41
   0 -15  -1    0.30    2.52
   0  15  -1    0.70    1.39
   0  15   0  121.18    8.76
   0  15   0  140.79    8.36
   0  15   0  145.82    8.36
   0 -15   1   -1.78    2.76
   0  15   1   -1.79    2.18
   0  15   1    0.65    1.37
   0  15   1    0.07    1.31
   0  15   2  150.37    9.91
   0  15   2  159.49    9.71
   0  15   2  170.05    9.72
   0 -15   3    1.21    2.58
   0  15   3   -1.20    1.78
   0  15   3    0.57    1.35
   0  15   3    0.04    1.34
   0  15   3   -1.49    1.44
   0  15   4  643.86   36.99
   0  15   4  624.74   37.02
   0  15   4  642.23   36.99
   0 -15   5   -0.48    2.61
   0  15   5   -0.37    1.33
   0  15   5    1.46    1.27
   0  15   5    0.12    1.26
   0  15   6  683.34   39.55
   0  15   6  657.81   39.55
   0  15   6  694.55   39.55
   0  15   7    0.95    1.22
   0  15   7    0.50    1.12
   0  15   7    0.92    1.24
   0  15   8  100.51    6.12
   0  15   8  102.79    6.05
   0  15   8  104.95    6.14
   0  15   9    1.21    1.08
   0  15   9    0.51    1.06
   0  15  10  498.49   28.36
   0  15  10  508.70   28.37
   0  15  11   -1.47    1.01
   0  15  11   -0.90    1.05
   0 -15  14   13.96    2.51
   0 -15  16   74.82    5.00
   0 -15  17    2.29    1.73
   0 -15  22   60.90    4.97
   0 -15  23   -1.46    2.53
   0 -15  24   80.14    5.44
   0 -15  25   -1.26    1.80
   0 -15  26    8.81    2.07
   0 -15  27   -0.38    1.30
   0  16 -27   -0.29    1.61
   0 -16 -26   -2.22    1.56
   0  16 -26    1.06    1.49
   0 -16 -26    0.42    1.23
   0  16 -25   -2.67    3.17
   0  16 -25    0.86    2.19
   0 -16 -25   -4.72    2.49
   0  16 -25    1.89    1.88
   0  16 -24   13.92    4.04
   0 -16 -24    6.99    2.90
   0  16 -24   15.12    2.60
   0 -16 -24   12.33    2.91
   0 -16 -23    5.09    2.78
   0 -16 -23   -1.18    2.99
   0 -16 -23    2.05    3.01
   0  16 -23    1.15    3.97
   0  16 -23   -1.88    2.56
   0 -16 -23    3.86    2.99
   0 -16 -22   11.30    3.55
   0 -16 -22    6.74    3.36
   0 -16 -22    6.76    3.41
   0  16 -22    4.98    4.46
   0 -16 -22   10.94    3.47
   0  16 -22    9.38    2.94
   0  16 -22    3.86    3.50
   0  16 -21   -5.12    4.48
   0 -16 -21   -2.84    3.33
   0 -16 -21   -2.70    3.43
   0 -16 -21   -3.57    3.67
   0  16 -21    1.22    4.24
   0 -16 -21    0.66    3.50
   0 -16 -21    2.89    3.28
   0 -16 -21   -3.03    3.66
   0  16 -21   -2.92    3.02
   0 -16 -21    0.10    1.79
   0  16 -20  121.23    8.94
   0 -16 -20   90.40    7.00
   0 -16 -20  118.86    7.85
   0 -16 -20  124.50    8.01
   0 -16 -20  116.25    8.16
   0 -16 -20  118.46    7.99
   0 -16 -20  110.43    7.86
   0  16 -20  106.72    8.66
   0 -16 -20   96.75    7.92
   0  16 -20  134.49    7.62
   0 -16 -20   76.10    6.99
   0 -16 -19    7.47    3.51
   0  16 -19   -0.38    4.82
   0 -16 -19    0.16    3.84
   0 -16 -19   -4.03    3.61
   0  16 -19    1.36    5.57
   0 -16 -19   -2.65    3.96
   0 -16 -19    3.40    3.59
   0 -16 -19   -2.51    2.93
   0  16 -19    0.21    4.89
   0  16 -19    6.92    3.30
   0 -16 -19    4.10    4.08
   0 -16 -18   41.56    4.58
   0  16 -18   30.35    5.45
   0 -16 -18   48.93    5.17
   0 -16 -18   30.19    4.62
   0 -16 -18   37.16    5.15
   0  16 -18   42.66    6.63
   0 -16 -18   31.66    4.20
   0 -16 -18   34.24    4.59
   0  16 -18   24.93    6.13
   0  16 -18   36.38    4.30
   0 -16 -18   32.41    4.94
   0 -16 -17    1.72    3.70
   0 -16 -17    6.78    3.81
   0 -16 -17    6.68    3.63
   0 -16 -17    1.44    3.38
   0 -16 -17    5.44    3.80
   0 -16 -17    1.90    3.96
   0  16 -17   -0.95    5.18
   0  16 -17    8.60    5.35
   0 -16 -17    2.41    4.02
   0  16 -17    3.52    3.09
   0 -16 -16   65.82    6.49
   0 -16 -16   79.64    6.07
   0  16 -16   74.63    5.37
   0 -16 -16   81.86    6.33
   0 -16 -16   87.28    6.74
   0 -16 -16   77.14    6.38
   0 -16 -16   76.72    6.25
   0 -16 -16   81.30    6.40
   0 -16 -16   83.89    6.99
   0  16 -16   82.57    8.07
   0  16 -16   67.93    7.83
   0  16 -16   74.24    5.29
   0  16 -16   81.31    6.00
   0 -16 -15    1.72    3.05
   0  16 -15   -0.17    1.91
   0 -16 -15    2.53    3.38
   0 -16 -15    0.81    3.54
   0 -16 -15   -1.87    3.54
   0 -16 -15    0.56    3.42
   0 -16 -15    3.02    3.62
   0 -16 -15   -5.06    3.94
   0  16 -15    7.28    5.40
   0  16 -15   -1.89    5.40
   0 -16 -15    0.59    3.03
   0  16 -15   -1.25    1.55
   0  16 -15    0.24    1.83
   0  16 -15    3.63    2.79
   0 -16 -14  191.86   12.02
   0  16 -14  202.24   11.46
   0 -16 -14  204.31   12.34
   0 -16 -14  168.73   11.92
   0 -16 -14  192.60   12.08
   0 -16 -14  192.48   12.06
   0 -16 -14  179.14   12.06
   0  16 -14  205.14   13.51
   0 -16 -14  211.96   12.50
   0 -16 -14  178.25   11.82
   0  16 -14  153.26   13.15
   0  16 -14  203.78   11.42
   0  16 -14  184.85   11.27
   0  16 -14  191.86   11.70
   0 -16 -13    0.40    3.10
   0  16 -13    0.46    1.87
   0 -16 -13   -1.57    3.28
   0 -16 -13    5.06    3.50
   0 -16 -13    1.27    3.01
   0 -16 -13   -0.13    3.22
   0  16 -13    1.99    4.86
   0 -16 -13    1.26    3.75
   0 -16 -13   -4.41    3.01
   0 -16 -13    0.48    2.95
   0  16 -13    1.37    5.28
   0  16 -13   -0.99    2.54
   0  16 -13    1.24    1.77
   0  16 -13    0.36    1.88
   0  16 -12   64.80    4.44
   0 -16 -12   63.35    5.36
   0 -16 -12   67.53    5.34
   0 -16 -12   63.14    5.65
   0  16 -12   65.92    4.42
   0 -16 -12   65.46    5.58
   0  16 -12   60.17    4.90
   0  16 -12   46.44    6.86
   0  16 -11   -0.67    1.68
   0  16 -11   -1.20    2.36
   0 -16 -11   -0.76    1.07
   0  16 -11   -1.23    1.65
   0  16 -10   26.68    2.84
   0  16 -10   18.26    4.80
   0 -16 -10   25.51    2.07
   0  16  -9    3.88    2.14
   0  16  -9    2.45    4.24
   0 -16  -9    0.36    1.22
   0  16  -8  296.40   18.66
   0  16  -8  310.06   19.71
   0 -16  -8  351.13   18.53
   0  16  -7    1.05    1.52
   0  16  -7    1.21    1.72
   0  16  -7    4.05    3.36
   0 -16  -7    0.25    1.42
   0  16  -7    0.91    1.45
   0  16  -6  253.63   13.73
   0  16  -6  208.43   13.70
   0  16  -6  226.96   14.75
   0 -16  -6  230.16   13.70
   0 -16  -6  246.40   13.42
   0  16  -6  241.40   13.69
   0  16  -5   -0.05    1.50
   0  16  -5   -1.52    3.57
   0 -16  -5    0.29    1.69
   0  16  -5    0.23    1.49
   0  16  -4  680.81   37.34
   0  16  -4  581.36   37.91
   0 -16  -4  622.86   37.46
   0  16  -4  712.24   37.34
   0  16  -3   -0.22    1.65
   0  16  -3    3.13    2.86
   0  16  -3    0.29    1.55
   0 -16  -3   -3.19    2.37
   0  16  -2  569.99   28.80
   0  16  -2  429.68   29.16
   0  16  -2  553.67   28.79
   0 -16  -2  419.28   28.98
   0  16  -1    0.33    1.55
   0  16  -1    3.43    2.71
   0  16  -1   -0.12    1.46
   0 -16  -1    1.80    2.39
   0  16   0  248.09   13.91
   0  16   0  199.67   14.25
   0 -16   0  194.69   14.27
   0  16   0  260.44   13.93
   0  16   1   -0.20    1.39
   0  16   1   -0.65    2.22
   0 -16   1    4.98    2.79
   0  16   1    0.15    1.41
   0  16   2  453.25   26.14
   0  16   2  404.12   26.32
   0  16   2  454.54   26.14
   0  16   3    0.89    1.31
   0 -16   3   -1.65    2.66
   0  16   3    2.85    1.76
   0  16   3   -0.05    1.52
   0  16   3    0.50    1.38
   0  16   4  635.76   36.54
   0  16   4  592.27   36.58
   0  16   4  637.09   36.55
   0  16   5    0.98    1.17
   0 -16   5   -0.43    2.69
   0  16   5   -0.09    1.33
   0  16   5    1.29    1.22
   0  16   6  226.95   13.40
   0  16   6  245.50   13.40
   0  16   6  230.19   13.39
   0  16   7    0.36    1.22
   0  16   7   -0.04    1.16
   0  16   7    0.20    1.23
   0  16   8  334.33   19.48
   0  16   8  349.96   19.54
   0  16   8  351.90   19.55
   0  16   9   -1.06    1.18
   0  16   9   -0.95    1.14
   0  16  10   23.29    2.00
   0  16  10   27.05    2.04
   0 -16  13    0.45    2.12
   0 -16  14  188.80   11.44
   0 -16  15   -2.76    2.39
   0 -16  16   79.19    5.29
   0 -16  17    0.07    1.57
   0 -16  21   -1.54    2.98
   0 -16  22    5.11    2.85
   0 -16  23    1.51    2.52
   0 -16  24   15.25    2.57
   0 -16  25    1.26    1.70
   0 -16  26    2.13    1.72
   0 -16  27   -1.00    1.10
   0  17 -25    0.69    1.76
   0 -17 -25   -3.13    1.60
   0 -17 -25    1.73    2.17
   0 -17 -24    5.80    2.62
   0  17 -24    9.67    3.56
   0  17 -24    2.00    2.40
   0  17 -24    9.65    2.33
   0  17 -23    2.29    2.41
   0 -17 -23    0.79    2.77
   0  17 -23    5.43    3.94
   0 -17 -23    2.87    2.51
   0 -17 -23   -2.10    2.81
   0 -17 -22   10.92    3.37
   0 -17 -22   16.21    3.57
   0 -17 -22   18.20    3.55
   0  17 -22   20.20    3.97
   0  17 -22   21.69    3.08
   0  17 -22   20.09    4.56
   0 -17 -22    9.45    3.26
   0 -17 -21    1.04    3.34
   0 -17 -21    1.25    3.49
   0 -17 -21   -0.39    3.31
   0  17 -21    3.74    4.38
   0  17 -21   -0.31    2.86
   0 -17 -21   -1.12    3.26
   0 -17 -21   -2.14    3.41
   0  17 -21   -0.16    4.20
   0 -17 -20   21.81    4.16
   0 -17 -20   25.85    4.45
   0 -17 -20   32.33    4.24
   0 -17 -20   23.44    3.22
   0  17 -20   24.65    5.42
   0  17 -20   31.97    3.66
   0 -17 -20   20.98    3.98
   0  17 -20   25.20    5.25
   0 -17 -20   30.50    4.36
   0 -17 -19    1.24    3.53
   0 -17 -19    2.64    3.84
   0  17 -19    8.18    4.88
   0 -17 -19    2.79    3.55
   0  17 -19   -3.17    5.49
   0 -17 -19    4.78    4.00
   0 -17 -19    2.66    3.06
   0 -17 -19    2.17    3.33
   0  17 -19    2.77    5.25
   0  17 -19   -1.60    3.17
   0 -17 -19   -3.75    3.64
   0  17 -18   96.14    8.32
   0 -17 -18   91.88    7.31
   0 -17 -18  103.56    7.68
   0 -17 -18  110.05    7.66
   0  17 -18  110.24    9.32
   0 -17 -18  111.15    7.86
   0 -17 -18  100.10    7.42
   0 -17 -18   91.85    7.11
   0  17 -18   85.50    8.46
   0  17 -18  104.97    7.12
   0 -17 -18   81.86    7.30
   0 -17 -17   -0.33    3.78
   0  17 -17   -9.22    4.51
   0 -17 -17    1.54    3.29
   0 -17 -17    3.11    3.34
   0 -17 -17    2.15    3.49
   0 -17 -17    2.12    3.57
   0 -17 -17    1.05    4.10
   0  17 -17    1.21    5.73
   0  17 -17    4.50    5.51
   0 -17 -17   -1.63    2.81
   0  17 -17   -0.82    3.15
   0 -17 -16    4.27    3.05
   0  17 -16    6.17    2.18
   0 -17 -16    5.22    3.44
   0 -17 -16    7.16    3.93
   0 -17 -16    0.14    3.61
   0 -17 -16    9.05    3.72
   0 -17 -16   -1.35    3.41
   0  17 -16    2.43    5.35
   0 -17 -16    5.43    4.17
   0  17 -16    0.24    5.42
   0 -17 -16    7.21    3.05
   0  17 -16    5.29    2.07
   0  17 -16    6.75    3.16
   0 -17 -15   -0.55    3.24
   0  17 -15   -1.05    2.13
   0 -17 -15    2.52    3.12
   0 -17 -15    2.56    3.78
   0 -17 -15    0.28    3.61
   0 -17 -15    4.55    3.31
   0 -17 -15    2.20    3.55
   0  17 -15   -0.24    5.27
   0 -17 -15    0.52    3.89
   0  17 -15   -5.60    5.74
   0 -17 -15    0.74    3.15
   0  17 -15   -1.15    1.94
   0  17 -15   -2.55    1.67
   0  17 -15   -2.00    2.74
   0 -17 -14  134.50    8.88
   0  17 -14  136.81    8.04
   0 -17 -14  124.88    8.61
   0 -17 -14  124.21    9.07
   0 -17 -14  109.19    8.23
   0 -17 -14  139.79    8.90
   0 -17 -14  137.40    8.86
   0 -17 -14  136.99    8.85
   0  17 -14  122.83   10.39
   0 -17 -14  126.24    9.26
   0  17 -14  114.75   10.31
   0 -17 -14  121.03    8.60
   0  17 -14  123.09    7.89
   0  17 -14  136.18    7.98
   0  17 -14  130.19    8.38
   0 -17 -13    2.51    3.20
   0  17 -13    0.32    1.90
   0 -17 -13    0.96    2.84
   0 -17 -13   -2.10    3.69
   0 -17 -13   -2.14    2.72
   0 -17 -13    0.13    3.20
   0 -17 -13   -1.23    3.44
   0 -17 -13    2.45    3.24
   0 -17 -13    0.33    3.77
   0 -17 -13    2.28    3.21
   0  17 -13    0.24    5.38
   0  17 -13   -1.08    1.85
   0  17 -13    0.38    1.81
   0  17 -13    2.21    2.66
   0 -17 -12  177.33   11.80
   0  17 -12  207.27   11.20
   0 -17 -12  182.36   11.68
   0 -17 -12  185.70   11.92
   0 -17 -12  189.52   11.76
   0 -17 -12  190.23   12.14
   0 -17 -12  196.58   12.04
   0 -17 -12  179.10   11.54
   0  17 -12  145.64   12.89
   0  17 -12  181.50   11.39
   0  17 -12  200.04   11.12
   0  17 -12  175.64   11.13
   0 -17 -11   -1.81    3.42
   0  17 -11   -0.14    1.86
   0  17 -11    0.21    4.95
   0 -17 -11    1.94    3.50
   0  17 -11    0.07    1.76
   0 -17 -11   -0.66    1.04
   0 -17 -11    1.79    3.31
   0  17 -11   -2.38    2.51
   0  17 -11   -3.36    5.34
   0  17 -10   -0.49    2.12
   0  17 -10   -1.38    4.36
   0 -17 -10    3.41    1.22
   0  17  -9    0.53    1.92
   0  17  -9   -0.56    4.23
   0 -17  -9    2.13    1.25
   0  17  -8  138.42    7.94
   0  17  -8  115.83    9.34
   0  17  -8  115.91    7.96
   0 -17  -8  135.05    7.76
   0  17  -8  133.55    7.89
   0  17  -7   -1.01    1.72
   0  17  -7   -1.25    1.70
   0  17  -7    0.81    3.98
   0  17  -7   -0.05    1.64
   0 -17  -7   -0.88    1.52
   0  17  -6   37.04    2.82
   0  17  -6   30.40    2.86
   0  17  -6   28.73    4.49
   0  17  -6   35.86    2.77
   0 -17  -6   39.15    2.92
   0 -17  -6   36.59    2.29
   0  17  -5    0.56    1.60
   0  17  -5    0.69    3.46
   0 -17  -5   -1.06    1.83
   0 -17  -5    1.03    0.89
   0  17  -5    1.61    1.63
   0  17  -4  108.09    6.13
   0  17  -4   85.50    7.14
   0  17  -4   98.98    6.07
   0 -17  -4   95.73    6.32
   0  17  -3    1.82    1.60
   0  17  -3   -1.27    3.29
   0 -17  -3    2.21    2.03
   0  17  -3    1.76    1.55
   0  17  -2    8.36    1.71
   0  17  -2    4.06    3.08
   0 -17  -2    6.79    2.53
   0  17  -2    9.95    1.77
   0  17  -1    0.88    1.54
   0  17  -1    3.53    2.80
   0  17  -1    2.11    1.55
   0 -17  -1    0.26    2.43
   0  17   0    1.87    1.52
   0 -17   0    4.37    2.95
   0  17   0    1.43    2.45
   0 -17   0    0.37    2.77
   0  17   0    1.78    1.46
   0  17   1   -1.49    1.31
   0 -17   1   -1.33    2.86
   0  17   1    0.72    2.36
   0  17   1   -0.54    1.35
   0  17   2    7.16    1.53
   0  17   2    5.69    2.19
   0 -17   2   10.11    2.97
   0  17   2    4.52    1.66
   0  17   2    9.20    1.53
   0  17   3    0.51    1.32
   0 -17   3   -0.28    2.87
   0  17   3   -0.83    1.59
   0  17   3   -0.04    1.28
   0  17   4   96.43    5.80
   0  17   4   91.74    5.87
   0  17   4   97.84    5.80
   0  17   5   -0.04    1.33
   0  17   5    0.91    1.33
   0  17   5    0.30    1.31
   0  17   6   42.28    2.85
   0  17   6   38.29    2.87
   0  17   6   40.23    2.85
   0  17   7   -0.17    1.20
   0  17   7   -0.51    1.23
   0  17   7   -0.09    1.20
   0  17   8  131.37    7.57
   0  17   8  124.45    7.51
   0  17   8  129.60    7.57
   0  17   9    0.94    1.19
   0  17   9    0.34    1.20
   0  17  10    2.18    1.21
   0  17  10    1.41    1.21
   0 -17  12  187.02   11.38
   0 -17  13    1.61    2.39
   0 -17  14  130.86    8.34
   0 -17  15   -1.38    2.39
   0 -17  16    5.12    1.81
   0 -17  17   -1.41    1.73
   0 -17  21    3.03    3.08
   0 -17  22   17.36    3.14
   0 -17  23    4.80    2.50
   0 -17  24    7.83    2.24
   0 -17  25   -0.05    1.64
   0 -17  25    3.27    2.09
   0 -17  26    8.39    1.72
   0 -18 -25   -1.88    1.32
   0 -18 -24   34.96    3.15
   0  18 -24   35.80    2.72
   0  18 -24   37.97    3.82
   0 -18 -23   -0.93    2.82
   0  18 -23   -2.70    2.26
   0  18 -23    2.28    3.58
   0 -18 -23    2.10    2.52
   0 -18 -22   29.19    3.92
   0 -18 -22   32.58    3.76
   0  18 -22   31.31    4.34
   0  18 -22   30.98    3.29
   0  18 -22   21.67    4.56
   0 -18 -22   29.24    3.71
   0 -18 -21   -2.16    3.61
   0 -18 -21    5.30    3.25
   0  18 -21    4.00    4.44
   0  18 -21   -0.79    2.88
   0 -18 -21    1.61    3.13
   0  18 -21    3.83    4.33
   0 -18 -20   22.85    3.20
   0 -18 -20   20.69    4.03
   0 -18 -20   25.86    4.39
   0 -18 -20   28.33    4.07
   0  18 -20   16.13    5.28
   0  18 -20   28.27    3.42
   0 -18 -20   26.73    3.87
   0  18 -20   27.30    5.02
   0 -18 -19    5.64    3.66
   0 -18 -19    1.75    3.15
   0 -18 -19    4.23    3.74
   0 -18 -19    3.30    3.55
   0  18 -19    2.76    5.18
   0  18 -19    2.68    3.17
   0 -18 -19    7.12    3.47
   0 -18 -19    4.92    3.76
   0  18 -19    5.74    4.57
   0 -18 -18   93.07    7.22
   0 -18 -18   86.73    6.98
   0  18 -18  103.19    9.08
   0 -18 -18   95.16    7.60
   0 -18 -18  102.69    7.31
   0  18 -18   85.54    8.58
   0  18 -18  101.16    6.84
   0 -18 -18   82.27    6.93
   0 -18 -18  102.42    7.51
   0  18 -18   83.02    7.85
   0 -18 -17    4.80    3.60
   0 -18 -17    0.15    3.65
   0 -18 -17    3.32    3.41
   0 -18 -17    2.11    4.10
   0  18 -17   -1.96    5.80
   0  18 -17    6.00    5.36
   0 -18 -17    3.16    2.69
   0  18 -17    1.49    2.91
   0  18 -17   -2.70    4.52
   0 -18 -17    2.46    3.41
   0 -18 -17    1.97    3.79
   0 -18 -16   25.73    3.96
   0  18 -16   19.10    2.69
   0 -18 -16   22.98    4.56
   0 -18 -16   19.57    3.69
   0 -18 -16   22.39    4.13
   0 -18 -16   20.62    4.08
   0 -18 -16   24.16    4.21
   0 -18 -16   24.13    4.63
   0  18 -16   21.80    6.31
   0 -18 -16   21.87    3.64
   0  18 -16    9.64    5.93
   0  18 -16   23.59    2.66
   0  18 -16   25.08    3.52
   0 -18 -15   -0.71    3.05
   0  18 -15    0.45    1.92
   0 -18 -15    0.79    3.09
   0 -18 -15    1.87    2.51
   0 -18 -15   -1.64    3.94
   0 -18 -15   -1.45    3.58
   0 -18 -15    0.57    3.54
   0 -18 -15    1.49    3.36
   0  18 -15   -0.49    5.71
   0 -18 -15   -1.76    4.08
   0  18 -15   -1.00    5.94
   0 -18 -15   -5.63    3.49
   0  18 -15   -2.37    2.04
   0  18 -15   -1.07    1.66
   0  18 -15   -0.55    3.04
   0 -18 -14   53.25    5.28
   0  18 -14   60.32    4.35
   0 -18 -14   52.86    4.73
   0 -18 -14   54.69    5.62
   0 -18 -14   53.56    5.07
   0 -18 -14   63.31    5.26
   0 -18 -14   58.18    5.56
   0 -18 -14   57.29    5.35
   0 -18 -14   65.00    5.99
   0 -18 -14   55.91    5.22
   0  18 -14   38.03    7.27
   0  18 -14   65.49    4.32
   0  18 -14   53.71    4.16
   0  18 -14   62.43    4.89
   0 -18 -13    1.02    3.31
   0  18 -13    0.83    2.08
   0 -18 -13   -1.13    2.68
   0 -18 -13   -1.56    3.76
   0 -18 -13   -1.81    3.04
   0 -18 -13   -1.75    3.10
   0 -18 -13    1.86    3.68
   0 -18 -13   -0.70    3.31
   0 -18 -13    1.01    3.71
   0  18 -13   -0.74    5.71
   0 -18 -13   -0.93    3.47
   0  18 -13    0.71    1.95
   0  18 -13    0.57    1.73
   0  18 -13   -0.81    2.67
   0 -18 -12  286.69   17.54
   0  18 -12  322.37   16.88
   0 -18 -12  294.12   17.50
   0 -18 -12  288.00   17.38
   0 -18 -12  298.62   17.47
   0  18 -12  259.12   18.46
   0 -18 -12  294.29   17.68
   0 -18 -12  281.03   17.21
   0 -18 -12  311.08   17.64
   0 -18 -12  261.85   17.09
   0  18 -12  232.37   18.35
   0  18 -12  279.21   16.99
   0  18 -12  277.54   16.82
   0  18 -12  311.15   16.80
   0 -18 -11   -1.25    2.71
   0 -18 -11    1.01    3.42
   0 -18 -11   -1.81    3.15
   0 -18 -11   -0.78    3.63
   0  18 -11   -2.46    5.13
   0 -18 -11   -0.78    1.11
   0  18 -11   -1.79    1.91
   0  18 -11    2.96    2.42
   0 -18 -11   -0.28    3.16
   0 -18 -11   -2.08    2.98
   0 -18 -11   -2.18    3.38
   0  18 -10  142.17   11.63
   0 -18 -10  180.72   10.85
   0  18 -10  157.37   10.17
   0 -18 -10  170.34    9.75
   0 -18 -10  176.27   10.82
   0  18  -9    1.36    4.29
   0  18  -9   -1.38    2.10
   0 -18  -9   -0.41    1.25
   0  18  -8   40.08    2.86
   0  18  -8   30.05    3.06
   0  18  -8   22.16    4.80
   0 -18  -8   31.27    2.60
   0  18  -8   33.79    2.82
   0  18  -7   -1.26    1.71
   0  18  -7   -2.49    1.92
   0  18  -7    0.29    1.65
   0 -18  -7    1.47    1.48
   0  18  -6   65.55    4.12
   0  18  -6   56.07    5.52
   0  18  -6   61.47    4.04
   0 -18  -6   55.02    4.00
   0 -18  -6   57.60    3.54
   0  18  -5    0.43    1.50
   0  18  -5   -0.88    3.50
   0 -18  -5   -0.35    0.89
   0  18  -5   -0.68    1.55
   0 -18  -5    0.20    1.87
   0  18  -4  166.88    9.57
   0  18  -4  140.53   10.41
   0  18  -4  172.73    9.55
   0 -18  -4  151.57    9.74
   0  18  -3    0.25    1.53
   0  18  -3    2.53    3.09
   0  18  -3    0.15    1.54
   0 -18  -3   -1.99    2.34
   0  18  -2  404.79   20.65
   0  18  -2  292.74   21.11
   0  18  -2  406.22   20.63
   0 -18  -2  287.60   20.84
   0  18  -1    0.81    1.57
   0  18  -1   -0.73    2.68
   0 -18  -1   -1.41    2.48
   0  18  -1    1.94    1.51
   0  18   0    9.16    1.61
   0  18   0    6.83    2.61
   0 -18   0    5.44    2.78
   0  18   0    7.82    1.46
   0  18   1    0.28    1.46
   0  18   1   -1.36    2.35
   0 -18   1    0.31    2.95
   0  18   1    1.08    1.44
   0  18   2  310.73   17.48
   0  18   2  274.68   17.72
   0  18   2  324.69   17.48
   0  18   2  303.88   17.58
   0  18   3    0.27    1.44
   0  18   3   -0.85    1.41
   0  18   3    0.90    1.56
   0  18   4  154.11    8.64
   0  18   4  144.66    8.61
   0  18   4  140.64    8.66
   0  18   5   -0.41    1.34
   0  18   5    0.31    1.28
   0  18   5    0.83    1.32
   0  18   6   63.16    4.00
   0  18   6   57.01    3.99
   0  18   6   64.76    4.01
   0  18   7    0.77    1.26
   0  18   7    0.13    1.26
   0  18   7    0.41    1.21
   0  18   8   25.37    2.05
   0  18   8   21.93    2.04
   0  18   8   23.17    1.97
   0  18   9   -0.05    1.26
   0  18   9   -1.09    1.25
   0 -18  11    1.07    2.43
   0 -18  12  286.74   16.93
   0 -18  13   -0.79    2.54
   0 -18  14   59.17    4.69
   0 -18  15   -0.48    2.51
   0 -18  15    2.43    1.83
   0 -18  16   19.01    2.88
   0 -18  16   21.03    2.51
   0 -18  17    1.36    1.78
   0 -18  21   -0.11    2.90
   0 -18  22   27.09    3.44
   0 -18  23    3.82    2.47
   0 -18  24   46.75    3.65
   0 -18  25    0.04    1.52
   0 -18  25    3.50    2.04
   0 -18  26   36.06    2.75
   0 -19 -24   11.65    2.33
   0 -19 -23   -0.86    1.81
   0 -19 -23    0.30    1.53
   0  19 -23   -1.80    3.39
   0 -19 -23    2.14    2.64
   0  19 -23    1.39    2.17
   0 -19 -23   -0.34    2.48
   0  19 -22   10.44    3.77
   0 -19 -22    3.89    2.99
   0  19 -22    7.23    2.60
   0  19 -22    4.74    3.67
   0 -19 -22    9.16    2.76
   0 -19 -22    3.70    3.19
   0 -19 -21    1.81    3.43
   0 -19 -21   -2.91    3.22
   0  19 -21   -3.37    4.31
   0  19 -21    1.40    2.53
   0  19 -21   -3.24    4.02
   0 -19 -21   -1.47    2.90
   0 -19 -20   28.47    3.47
   0 -19 -20   31.58    4.58
   0 -19 -20   33.82    4.23
   0  19 -20   27.86    5.59
   0  19 -20   26.60    3.61
   0 -19 -20   34.64    3.94
   0  19 -20   30.38    5.10
   0 -19 -19    1.98    3.13
   0 -19 -19    1.59    4.01
   0 -19 -19   -0.56    3.60
   0  19 -19   -4.21    5.17
   0  19 -19    3.66    2.85
   0  19 -19    3.77    4.39
   0 -19 -19    1.49    3.11
   0 -19 -18   17.20    3.83
   0  19 -18   23.62    6.09
   0 -19 -18   24.09    4.69
   0 -19 -18   16.18    3.98
   0  19 -18   18.50    5.99
   0  19 -18   17.42    3.26
   0  19 -18   13.64    4.70
   0 -19 -18   16.28    3.60
   0 -19 -18   16.43    4.28
   0 -19 -17    3.89    3.73
   0 -19 -17    4.49    3.72
   0  19 -17    1.96    6.04
   0 -19 -17    8.09    4.19
   0 -19 -17    0.46    2.84
   0  19 -17    2.66    5.83
   0  19 -17   -1.58    3.03
   0 -19 -17    4.45    4.14
   0 -19 -17    0.53    3.35
   0  19 -17    2.95    4.68
   0 -19 -16   67.93    5.98
   0  19 -16   74.89    5.20
   0 -19 -16   72.01    5.91
   0 -19 -16   73.83    6.60
   0 -19 -16   79.84    6.23
   0 -19 -16   65.25    6.07
   0 -19 -16   79.22    6.41
   0  19 -16   81.95    8.48
   0 -19 -16   80.62    6.84
   0 -19 -16   59.90    5.87
   0  19 -16   61.17    7.99
   0  19 -16   78.50    5.20
   0  19 -16   81.97    5.68
   0 -19 -15   -1.76    3.59
   0  19 -15   -0.92    2.05
   0 -19 -15    0.97    2.67
   0 -19 -15    1.50    4.05
   0 -19 -15    2.84    2.99
   0 -19 -15    0.45    3.71
   0 -19 -15    1.59    3.58
   0 -19 -15    2.26    3.58
   0 -19 -15    5.39    4.43
   0  19 -15   -0.26    6.23
   0 -19 -15    2.38    3.45
   0  19 -15   -2.43    1.98
   0  19 -15    0.48    1.67
   0  19 -15    1.32    2.78
   0 -19 -14   12.15    3.59
   0  19 -14   11.68    2.41
   0 -19 -14   13.18    3.34
   0 -19 -14   14.46    3.17
   0 -19 -14    8.72    3.96
   0 -19 -14   18.68    3.96
   0 -19 -14   10.94    3.91
   0 -19 -14   17.04    4.48
   0 -19 -14   13.39    3.82
   0  19 -14    6.18    5.95
   0  19 -14   13.96    2.25
   0  19 -14   15.92    2.27
   0  19 -14   15.14    3.14
   0 -19 -13    0.76    3.23
   0  19 -13   -0.09    2.00
   0 -19 -13   -0.48    3.74
   0 -19 -13   -3.14    3.03
   0 -19 -13    1.65    2.91
   0 -19 -13   -2.53    3.76
   0 -19 -13    2.30    3.39
   0 -19 -13   -3.99    3.88
   0 -19 -13    0.86    2.93
   0 -19 -13    3.47    3.54
   0  19 -13   -5.38    5.98
   0  19 -13    0.31    2.68
   0  19 -13    0.25    1.90
   0  19 -13    3.70    2.01
   0 -19 -12   27.60    3.65
   0 -19 -12   24.60    3.59
   0 -19 -12   31.82    4.27
   0 -19 -12   28.35    4.36
   0 -19 -12   24.07    3.34
   0 -19 -12   28.14    4.20
   0  19 -12   32.82    6.04
   0 -19 -12   26.13    4.47
   0  19 -12   25.74    3.33
   0  19 -12   35.05    2.95
   0 -19 -12   27.30    4.41
   0  19 -12   34.40    2.98
   0  19 -12   30.95    2.95
   0 -19 -11    1.00    3.46
   0 -19 -11    2.01    3.27
   0  19 -11   -1.16    5.14
   0 -19 -11   -3.42    3.87
   0 -19 -11    0.15    3.42
   0 -19 -11    0.54    2.51
   0 -19 -11   -0.48    3.03
   0  19 -11   -1.36    2.34
   0  19 -11   -0.43    1.94
   0 -19 -11    1.34    3.42
   0 -19 -10   52.66    5.28
   0 -19 -10   63.09    4.95
   0 -19 -10   50.40    5.22
   0 -19 -10   60.25    5.33
   0 -19 -10   53.19    4.89
   0  19 -10   52.95    6.74
   0  19 -10   38.47    6.93
   0  19 -10   56.84    4.26
   0  19 -10   57.87    4.18
   0 -19 -10   55.26    3.66
   0 -19  -9    0.14    3.19
   0  19  -9    1.72    4.72
   0 -19  -9    0.43    1.31
   0  19  -9    1.37    1.84
   0  19  -9    8.35    5.40
   0  19  -9    1.27    1.87
   0  19  -9    2.73    2.11
   0  19  -9   -0.81    4.12
   0  19  -8   33.28    2.84
   0  19  -8   25.75    5.13
   0  19  -8   30.00    2.93
   0 -19  -8   32.57    2.60
   0  19  -8   31.61    2.79
   0  19  -7   -1.34    1.66
   0  19  -7    2.46    1.82
   0  19  -7   -0.18    3.86
   0 -19  -7    1.63    1.62
   0  19  -7    1.30    1.60
   0  19  -6   37.87    3.12
   0  19  -6   28.58    4.60
   0 -19  -6   42.19    3.15
   0  19  -6   40.47    3.08
   0  19  -5    0.52    1.69
   0  19  -5   -2.04    3.73
   0  19  -5   -0.73    1.54
   0 -19  -5    0.44    1.82
   0 -19  -5    0.96    0.87
   0  19  -4 1153.61   61.62
   0 -19  -4 1026.89   61.74
   0  19  -4 1177.20   61.61
   0  19  -3    0.81    1.65
   0  19  -3   -0.54    3.00
   0  19  -3   -1.94    1.66
   0 -19  -3   -0.86    2.34
   0  19  -2  522.34   27.66
   0  19  -2  408.07   28.11
   0 -19  -2  435.64   27.92
   0  19  -2  528.18   27.64
   0  19  -1   -0.82    1.60
   0  19  -1    0.45    2.76
   0 -19  -1   -0.88    2.44
   0  19  -1    0.05    1.57
   0  19   0   18.87    2.06
   0  19   0   16.82    2.99
   0 -19   0   15.65    3.18
   0  19   0   17.96    2.06
   0  19   1   -0.64    1.57
   0  19   1    0.28    2.35
   0 -19   1   -1.32    2.76
   0  19   1   -0.39    1.71
   0  19   1    0.92    1.52
   0  19   2  481.55   26.64
   0  19   2  447.31   26.74
   0  19   2  478.91   26.63
   0  19   3    0.54    1.37
   0  19   3    0.38    1.39
   0  19   3    0.06    1.47
   0  19   4 1070.94   59.10
   0  19   4 1016.31   59.17
   0  19   4 1070.45   59.10
   0  19   5   -1.03    1.33
   0  19   5    0.48    1.30
   0  19   5    1.11    1.52
   0  19   6   41.50    2.88
   0  19   6   36.45    2.84
   0  19   6   39.33    2.91
   0  19   7    1.30    1.29
   0  19   7    0.57    1.28
   0  19   7   -0.70    1.30
   0  19   8   27.10    2.25
   0  19   8   26.20    2.24
   0 -19   9   -0.98    2.39
   0  19   9   -0.05    1.27
   0  19   9   -1.14    1.30
   0 -19  10   51.66    4.38
   0 -19  11    0.71    2.55
   0 -19  12   19.23    3.14
   0 -19  13   -1.74    2.67
   0 -19  14   19.97    3.09
   0 -19  15    0.88    2.45
   0 -19  15    1.05    1.88
   0 -19  16   72.55    5.38
   0 -19  16   74.71    5.05
   0 -19  17   -0.86    2.30
   0 -19  17    2.51    1.77
   0 -19  20   21.57    3.67
   0 -19  21    4.49    3.06
   0 -19  22    6.75    2.74
   0 -19  23   -0.07    2.37
   0 -19  24   14.68    2.31
   0 -19  24   13.15    2.64
   0 -19  25    0.53    1.41
   0 -19  25    1.46    1.77
   0 -19  26    2.88    1.30
   0 -20 -23   -2.17    1.64
   0  20 -23   -3.07    2.82
   0 -20 -23    0.08    2.28
   0  20 -23    0.20    2.00
   0 -20 -23    0.62    2.23
   0 -20 -22    0.10    3.02
   0  20 -22    6.26    3.44
   0 -20 -22   -0.24    1.50
   0 -20 -22    4.34    2.81
   0  20 -22    6.05    3.55
   0  20 -22    7.69    2.35
   0 -20 -22    7.15    2.84
   0 -20 -21    0.12    2.98
   0  20 -21   -2.62    4.39
   0  20 -21   -0.44    2.57
   0  20 -21    2.29    3.61
   0 -20 -21   -0.19    2.52
   0 -20 -21   -5.14    3.37
   0 -20 -20    8.15    3.86
   0  20 -20   17.10    4.19
   0 -20 -20    8.24    3.07
   0  20 -20    5.49    4.90
   0 -20 -20    9.08    3.44
   0  20 -20   16.43    2.87
   0 -20 -20    7.20    2.77
   0 -20 -19    2.27    3.40
   0 -20 -19    1.24    3.92
   0 -20 -19   -2.07    3.07
   0  20 -19   -2.59    4.21
   0  20 -19    0.83    5.23
   0  20 -19   -2.86    2.84
   0 -20 -19   -3.10    3.20
   0 -20 -18  136.95    9.17
   0  20 -18  168.39   10.82
   0 -20 -18  150.30    9.66
   0 -20 -18  123.95    8.78
   0  20 -18  115.04    9.33
   0  20 -18  121.67   10.48
   0  20 -18  140.67    8.71
   0 -20 -18  118.00    8.86
   0 -20 -17   -3.69    3.78
   0 -20 -17    1.40    4.20
   0  20 -17   -2.93    5.96
   0 -20 -17   -1.75    3.13
   0  20 -17    0.17    4.35
   0 -20 -17   -1.74    2.90
   0  20 -17    8.69    5.87
   0  20 -17    0.55    2.71
   0 -20 -17    0.42    3.60
   0  20 -16  120.55    7.58
   0  20 -16  107.56    8.81
   0 -20 -16  117.56    8.07
   0 -20 -16   98.45    7.58
   0 -20 -16  118.53    8.54
   0 -20 -16  130.14    8.57
   0 -20 -16  135.95    9.06
   0  20 -16  131.91   10.54
   0  20 -16  112.41   10.21
   0 -20 -16  104.76    8.07
   0  20 -16  119.12    7.48
   0  20 -16  129.76    7.92
   0 -20 -15   -0.45    3.52
   0  20 -15    0.37    2.10
   0 -20 -15   -3.53    3.20
   0 -20 -15   -4.64    2.91
   0 -20 -15    2.03    4.06
   0 -20 -15    4.84    3.84
   0 -20 -15   -1.66    3.63
   0 -20 -15   -1.99    4.34
   0  20 -15    5.19    5.94
   0 -20 -15    0.27    3.49
   0  20 -15    0.32    1.76
   0  20 -15    1.24    2.01
   0  20 -15   -2.60    2.68
   0 -20 -14   16.33    4.13
   0  20 -14   33.34    3.08
   0 -20 -14   28.73    4.67
   0 -20 -14   20.11    3.64
   0 -20 -14   21.53    3.60
   0 -20 -14   25.92    4.58
   0 -20 -14   27.43    4.41
   0 -20 -14   30.69    5.04
   0 -20 -14   22.69    4.23
   0  20 -14   24.47    6.74
   0  20 -14   34.64    3.01
   0  20 -14   26.57    2.76
   0  20 -14   21.70    3.46
   0 -20 -13    2.82    3.46
   0  20 -13    0.18    2.12
   0 -20 -13   -3.35    2.82
   0 -20 -13    0.98    3.15
   0 -20 -13    1.65    3.87
   0 -20 -13   -1.84    3.77
   0 -20 -13   -1.47    3.53
   0 -20 -13   -2.13    4.14
   0  20 -13   -5.54    5.95
   0 -20 -13   -3.82    3.19
   0 -20 -13   -1.87    3.75
   0  20 -13    1.04    5.87
   0  20 -13    4.17    2.78
   0  20 -13    1.44    2.06
   0  20 -13   -0.18    1.98
   0 -20 -12    3.74    3.33
   0 -20 -12    8.23    3.79
   0 -20 -12   11.03    2.96
   0 -20 -12    5.15    3.82
   0  20 -12    8.69    2.12
   0  20 -12    9.83    2.26
   0 -20 -12   12.92    3.77
   0 -20 -12   10.66    2.92
   0  20 -12   11.37    5.73
   0 -20 -12    5.39    4.01
   0  20 -12   13.87    2.40
   0  20 -12   10.63    2.65
   0 -20 -12   12.08    3.93
   0 -20 -11   -1.87    3.59
   0 -20 -11   -1.04    3.68
   0 -20 -11    1.81    3.41
   0  20 -11    3.12    5.15
   0  20 -11    1.53    1.94
   0 -20 -11    0.29    3.22
   0  20 -11   -0.18    2.43
   0 -20 -11   -1.25    3.63
   0 -20 -11    4.53    3.23
   0 -20 -11    0.11    2.67
   0 -20 -10   82.78    6.74
   0  20 -10   83.21    5.67
   0 -20 -10   88.37    5.22
   0  20 -10   94.18    8.34
   0 -20 -10   69.45    6.23
   0  20 -10   71.37    8.06
   0  20 -10   87.59    5.74
   0 -20 -10   81.23    6.38
   0 -20  -9   -0.60    3.40
   0  20  -9   -0.97    2.04
   0  20  -9   -1.30    1.93
   0  20  -9   -1.33    2.19
   0 -20  -9    0.79    1.25
   0  20  -9    3.58    4.79
   0  20  -9   -1.45    5.73
   0 -20  -9    0.27    3.03
   0  20  -9   -0.71    2.16
   0 -20  -9    3.61    3.30
   0 -20  -8   16.09    3.30
   0 -20  -8   17.12    3.56
   0 -20  -8   15.95    1.95
   0  20  -8   18.14    2.30
   0  20  -8   13.99    5.11
   0 -20  -8   19.75    3.76
   0  20  -8   14.07    5.51
   0  20  -8   14.16    2.29
   0 -20  -8   13.69    3.67
   0  20  -8   15.25    4.60
   0  20  -8   16.68    2.36
   0 -20  -7   -0.58    1.59
   0  20  -7   -0.33    1.81
   0 -20  -7    0.29    3.27
   0  20  -7   -3.41    4.01
   0  20  -7   -0.54    1.88
   0 -20  -7    0.13    3.19
   0  20  -7    1.36    5.22
   0  20  -6  116.73    7.21
   0 -20  -6  118.61    7.24
   0  20  -6  120.38    7.27
   0  20  -6  101.65    8.57
   0 -20  -5   -1.71    1.96
   0  20  -5    0.18    1.64
   0 -20  -5   -0.14    0.94
   0  20  -5    1.44    1.75
   0  20  -5   -2.65    3.72
   0  20  -4   38.05    3.02
   0 -20  -4   38.09    3.38
   0 -20  -4   36.24    2.57
   0  20  -4   41.37    3.04
   0  20  -4   30.12    4.55
   0 -20  -3    0.09    2.17
   0  20  -3   -0.34    1.58
   0  20  -3    0.76    1.63
   0  20  -3   -0.86    3.12
   0 -20  -2  260.81   17.43
   0  20  -2  324.26   17.12
   0  20  -2  320.24   17.14
   0  20  -2  246.07   17.72
   0  20  -1    0.16    1.61
   0 -20  -1    1.48    2.60
   0  20  -1   -0.28    1.62
   0  20  -1   -2.31    2.91
   0  20   0    3.50    1.80
   0  20   0    3.30    1.53
   0 -20   0    4.37    2.80
   0  20   0    4.06    1.63
   0  20   0    2.10    2.70
   0  20   1   -0.16    1.53
   0  20   1   -0.21    1.81
   0  20   1   -0.52    1.54
   0 -20   1   -0.24    2.70
   0  20   2  251.11   14.40
   0  20   2  253.61   14.39
   0 -20   2  241.67   15.08
   0  20   2  247.16   14.53
   0  20   3    0.10    1.51
   0  20   3   -0.78    1.60
   0  20   3    0.05    1.50
   0  20   4   38.34    2.81
   0  20   4   38.43    2.83
   0  20   4   36.19    3.01
   0  20   5   -0.41    1.36
   0  20   5    1.62    1.44
   0  20   5    0.51    1.39
   0  20   6  124.91    7.43
   0  20   6  120.13    7.46
   0  20   6  126.87    7.43
   0  20   7   -0.75    1.38
   0  20   7    0.75    1.35
   0  20   7    0.91    1.38
   0 -20   7   -2.76    2.55
   0  20   8    9.63    1.58
   0  20   8   11.44    1.66
   0 -20   8    9.99    2.65
   0 -20   9    0.31    2.60
   0 -20  10   74.44    5.49
   0 -20  11   -0.21    2.50
   0 -20  12    7.55    2.89
   0 -20  13    1.69    2.63
   0 -20  14   30.48    2.81
   0 -20  14   20.83    3.36
   0 -20  15   -2.31    1.94
   0 -20  15   -1.80    2.45
   0 -20  16  148.75    8.68
   0 -20  16  130.93    8.86
   0 -20  17   -1.89    1.87
   0 -20  17   -1.82    2.35
   0 -20  20   12.84    3.46
   0 -20  21    0.10    2.84
   0 -20  22    7.15    2.66
   0 -20  23    2.07    2.17
   0 -20  24    3.64    2.17
   0 -20  24    6.86    1.96
   0 -20  25    0.86    1.62
   0 -20  25    2.48    1.29
   0 -21 -23    0.70    1.40
   0 -21 -23   -0.62    1.44
   0 -21 -22    1.40    2.78
   0 -21 -22    0.91    2.59
   0  21 -22    4.61    3.44
   0 -21 -22   -1.26    2.56
   0  21 -22    4.86    2.15
   0  21 -22    1.02    3.06
   0 -21 -21    0.46    3.12
   0 -21 -21   -4.88    2.99
   0 -21 -21   -2.58    2.89
   0  21 -21   -3.37    4.32
   0  21 -21    0.32    2.31
   0  21 -21   -3.11    3.32
   0 -21 -20   18.98    3.91
   0 -21 -20   14.18    2.99
   0 -21 -20   13.35    3.46
   0  21 -20   23.03    5.05
   0  21 -20   24.75    2.92
   0 -21 -20   18.04    2.79
   0  21 -20   13.79    3.93
   0 -21 -19   -3.14    4.01
   0 -21 -19   -2.36    3.12
   0  21 -19    3.81    5.20
   0 -21 -19    1.48    3.31
   0  21 -19   -2.78    2.72
   0 -21 -19   -4.80    2.82
   0  21 -19    1.53    4.00
   0 -21 -18   15.91    4.36
   0  21 -18   10.27    5.88
   0 -21 -18   11.94    3.59
   0 -21 -18    4.64    2.23
   0 -21 -18    7.67    3.59
   0  21 -18   14.21    5.67
   0  21 -18    8.20    2.92
   0 -21 -18   13.49    3.18
   0  21 -18    7.12    4.23
   0 -21 -17   -1.55    4.39
   0  21 -17    1.45    5.72
   0 -21 -17   -0.42    3.63
   0  21 -17    8.14    5.78
   0 -21 -17    4.27    3.03
   0 -21 -17   -3.49    3.68
   0  21 -17    3.46    2.79
   0  21 -17   -2.78    4.22
   0 -21 -17   -0.71    3.01
   0 -21 -16   21.94    3.52
   0 -21 -16   21.84    3.04
   0  21 -16   19.40    4.68
   0  21 -16   18.32    2.54
   0 -21 -16   24.27    4.99
   0 -21 -16   22.85    4.28
   0 -21 -16   17.14    3.98
   0  21 -16   16.16    6.40
   0 -21 -16   26.58    3.95
   0  21 -16   28.38    3.29
   0  21 -16   19.24    2.67
   0 -21 -15   -0.85    2.99
   0 -21 -15    2.93    2.90
   0 -21 -15   -1.07    3.99
   0  21 -15    0.41    1.79
   0  21 -15   -0.45    2.03
   0 -21 -15    5.09    4.20
   0  21 -15   -3.40    6.50
   0 -21 -15   -1.10    3.62
   0 -21 -15    1.52    3.56
   0  21 -15   -0.57    2.17
   0  21 -15   -2.32    2.86
   0 -21 -14   58.14    5.62
   0  21 -14   62.39    4.44
   0 -21 -14   55.36    5.03
   0 -21 -14   54.39    4.98
   0 -21 -14   63.18    5.88
   0 -21 -14   46.09    4.91
   0 -21 -14   81.23    6.36
   0  21 -14   60.52    7.90
   0 -21 -14   43.39    5.22
   0 -21 -14   48.09    5.57
   0  21 -14   43.40    7.67
   0  21 -14   62.30    4.33
   0  21 -14   54.16    4.19
   0  21 -14   68.95    4.74
   0 -21 -13   -0.16    3.73
   0  21 -13   -2.56    2.07
   0 -21 -13   -1.01    3.18
   0 -21 -13   -2.58    2.94
   0 -21 -13    2.67    3.71
   0 -21 -13   -0.43    2.60
   0 -21 -13    1.27    4.37
   0  21 -13    0.51    5.87
   0 -21 -13    0.39    3.32
   0 -21 -13   -1.49    3.84
   0 -21 -13    1.09    3.25
   0  21 -13   -2.18    1.92
   0  21 -13    0.26    2.01
   0  21 -13   -2.10    2.38
   0 -21 -12  155.92   10.74
   0  21 -12  175.71    9.86
   0 -21 -12  167.80   10.73
   0 -21 -12  134.58   10.03
   0 -21 -12  167.17   11.10
   0  21 -12  142.32   12.12
   0  21 -12  160.67    9.77
   0  21 -12  175.92    9.82
   0 -21 -12  131.77   10.41
   0 -21 -12  176.17   10.72
   0  21 -12  167.43    9.98
   0 -21 -12  146.53   10.33
   0 -21 -12  153.01   10.08
   0 -21 -11   -2.11    3.67
   0  21 -11   -2.47    5.21
   0  21 -11   -1.03    2.16
   0 -21 -11   -2.51    3.46
   0  21 -11    2.11    5.60
   0  21 -11    0.45    2.40
   0 -21 -11   -1.09    2.62
   0 -21 -11   -1.31    3.13
   0 -21 -10  209.32   13.41
   0  21 -10  217.63   12.63
   0  21 -10  199.66   14.53
   0 -21 -10  194.11   13.08
   0  21 -10  175.53   14.34
   0  21 -10  230.76   12.59
   0 -21 -10  203.73   13.12
   0 -21  -9    6.41    3.46
   0 -21  -9    2.94    3.75
   0 -21  -9    0.06    1.31
   0  21  -9    0.38    1.85
   0  21  -9    0.09    2.04
   0 -21  -9    1.47    3.49
   0  21  -9    0.47    5.26
   0  21  -9    0.25    5.85
   0 -21  -9   -0.14    3.10
   0  21  -9   -0.86    1.87
   0 -21  -9    1.26    3.58
   0  21  -9    1.33    2.06
   0 -21  -8   20.67    3.99
   0 -21  -8   21.31    2.11
   0  21  -8   21.58    2.39
   0  21  -8   15.57    2.62
   0  21  -8   17.75    5.61
   0 -21  -8   19.00    4.03
   0  21  -8   10.80    5.51
   0 -21  -8   16.76    3.30
   0  21  -8   20.71    2.42
   0 -21  -8   16.91    3.95
   0 -21  -8   18.38    3.67
   0 -21  -7   -0.38    3.00
   0 -21  -7   -2.34    3.51
   0 -21  -7    1.35    1.55
   0  21  -7   -0.77    1.79
   0 -21  -7    1.22    3.54
   0  21  -7   -0.65    4.74
   0 -21  -7    2.85    2.93
   0  21  -7   -6.64    5.40
   0  21  -7    0.07    1.76
   0 -21  -7    2.73    3.51
   0  21  -7   -0.99    3.98
   0 -21  -6   30.67    4.18
   0  21  -6   34.14    2.94
   0 -21  -6   31.11    2.87
   0 -21  -6   32.37    4.24
   0  21  -6   26.74    5.55
   0 -21  -6   35.98    4.02
   0  21  -6   24.83    5.72
   0  21  -6   35.23    3.00
   0  21  -6   25.84    4.93
   0 -21  -5    2.98    3.44
   0  21  -5   -0.73    1.73
   0  21  -5    0.70    3.73
   0 -21  -5   -1.35    3.04
   0  21  -5   -0.64    1.72
   0 -21  -5   -1.58    1.86
   0  21  -4   22.27    2.44
   0  21  -4   12.46    3.95
   0 -21  -4   21.41    2.66
   0  21  -4   23.11    2.36
   0 -21  -4   20.64    1.78
   0  21  -3    0.06    1.76
   0  21  -3    0.30    3.36
   0  21  -3    0.48    1.71
   0  21  -3   -0.66    1.95
   0 -21  -3    1.99    2.16
   0  21  -2  237.88   12.69
   0  21  -2  162.29   13.20
   0  21  -2  212.47   12.80
   0  21  -2  246.13   12.68
   0 -21  -2  188.49   13.00
   0  21  -1    0.53    1.60
   0  21  -1    0.38    2.95
   0  21  -1    1.18    1.97
   0 -21  -1   -1.52    2.61
   0  21  -1   -1.32    1.58
   0  21   0   13.59    2.00
   0  21   0    8.85    2.83
   0  21   0   13.17    2.22
   0 -21   0   12.67    3.15
   0  21   0   13.68    1.99
   0  21   1    0.06    1.61
   0  21   1    0.22    1.82
   0 -21   1    0.12    2.98
   0  21   1    2.04    1.55
   0  21   2  183.67   10.93
   0 -21   2  192.73   11.70
   0  21   2  188.04   10.91
   0  21   2  183.38   11.07
   0  21   3   -1.17    1.45
   0 -21   3    3.55    3.16
   0  21   3   -1.57    1.50
   0  21   3   -1.25    1.68
   0  21   4   22.68    2.16
   0  21   4   22.25    2.41
   0  21   4   22.62    2.16
   0 -21   5    4.22    2.40
   0  21   5   -0.76    1.48
   0  21   5    1.07    1.49
   0  21   5   -0.51    1.54
   0 -21   6   33.65    3.63
   0  21   6   35.91    2.71
   0  21   6   33.68    2.67
   0  21   6   34.71    2.80
   0 -21   7   -0.62    2.54
   0  21   7   -0.16    1.46
   0  21   7    0.84    1.42
   0  21   7   -0.06    1.33
   0 -21   8   14.45    2.91
   0  21   8   18.72    1.94
   0  21   8   17.82    1.95
   0 -21   9   -0.86    2.68
   0 -21  10  197.10   12.16
   0 -21  11   -3.52    2.93
   0 -21  12  154.47    9.76
   0 -21  13    1.08    2.65
   0 -21  14   67.35    4.60
   0 -21  14   55.50    4.93
   0 -21  15   -2.11    1.93
   0 -21  15    0.10    2.54
   0 -21  16   18.19    2.43
   0 -21  16   21.68    3.03
   0 -21  17   -1.38    2.26
   0 -21  18   12.11    2.36
   0 -21  19    3.12    3.24
   0 -21  20   19.11    3.54
   0 -21  21    0.74    2.73
   0 -21  22    4.41    2.50
   0 -21  23    0.13    2.02
   0 -21  23   -0.65    2.36
   0 -21  24    4.17    1.64
   0 -21  24    0.63    2.01
   0 -21  25    0.94    1.41
   0 -21  25    0.59    1.03
   0  22 -22    3.25    3.09
   0 -22 -22   -2.94    1.83
   0 -22 -22   -0.25    2.37
   0 -22 -22   -0.08    2.58
   0  22 -22    2.65    2.56
   0 -22 -21    0.11    2.91
   0 -22 -21   -2.77    2.88
   0  22 -21   -0.14    3.95
   0 -22 -21    3.17    2.60
   0  22 -21    1.24    2.09
   0  22 -21    3.54    3.04
   0 -22 -20   10.85    3.68
   0 -22 -20    4.10    3.46
   0 -22 -20   10.90    2.85
   0 -22 -20    2.92    3.05
   0  22 -20   20.05    4.78
   0  22 -20   11.89    2.62
   0  22 -20   10.19    3.43
   0 -22 -19   -1.00    3.77
   0 -22 -19   -1.95    3.27
   0  22 -19   -2.51    5.09
   0 -22 -19    0.75    3.24
   0  22 -19    3.38    2.49
   0 -22 -19   -0.92    1.76
   0  22 -19    4.56    3.67
   0  22 -18   35.40    5.99
   0 -22 -18   29.55    4.46
   0 -22 -18   23.93    3.72
   0 -22 -18   26.89    3.97
   0  22 -18   26.97    6.03
   0  22 -18   29.24    3.16
   0  22 -18   20.77    4.29
   0 -22 -18   25.46    3.07
   0 -22 -17    5.55    4.27
   0 -22 -17    1.37    3.60
   0 -22 -17    1.17    3.42
   0  22 -17   -3.99    6.14
   0 -22 -17    0.11    2.98
   0  22 -17   -2.57    2.72
   0  22 -17   -0.85    3.87
   0 -22 -17   -0.98    2.67
   0 -22 -16   10.73    4.51
   0 -22 -16    7.62    3.88
   0  22 -16    9.26    6.00
   0 -22 -16    7.58    3.72
   0 -22 -16   10.11    3.50
   0  22 -16    7.06    2.81
   0 -22 -16    6.85    2.63
   0 -22 -16    7.45    2.95
   0 -22 -15    1.15    2.81
   0 -22 -15   -2.04    2.98
   0  22 -15    0.90    2.00
   0  22 -15    0.83    1.74
   0 -22 -15   -0.91    4.41
   0 -22 -15    2.61    4.00
   0 -22 -15    1.94    3.70
   0 -22 -15    0.31    3.46
   0  22 -15   -5.44    5.99
   0  22 -15    1.62    2.60
   0  22 -15   -1.14    2.17
   0 -22 -14   23.76    3.89
   0 -22 -14   22.37    3.60
   0 -22 -14   27.66    4.83
   0  22 -14   32.81    3.09
   0  22 -14   30.42    2.91
   0 -22 -14   31.63    3.98
   0 -22 -14   31.44    5.05
   0  22 -14   40.09    6.85
   0 -22 -14   28.43    4.35
   0 -22 -14   26.74    4.32
   0  22 -14   33.49    3.18
   0  22 -14   34.03    3.55
   0 -22 -13   -0.16    3.75
   0  22 -13   -1.12    2.10
   0 -22 -13    0.16    3.66
   0 -22 -13    0.11    2.70
   0 -22 -13    1.87    3.30
   0  22 -13   -6.47    6.09
   0 -22 -13    5.52    4.46
   0 -22 -13   -5.03    3.15
   0 -22 -13   -0.11    2.76
   0 -22 -13   -2.43    3.72
   0 -22 -13   -1.40    3.58
   0  22 -13    1.75    2.40
   0  22 -13   -0.56    1.92
   0  22 -13   -1.15    2.08
   0 -22 -12   19.49    4.43
   0 -22 -12   19.08    4.18
   0 -22 -12   19.51    3.48
   0  22 -12   24.67    6.55
   0  22 -12   24.21    2.71
   0 -22 -12   20.18    4.36
   0 -22 -12   15.40    3.91
   0  22 -12   21.86    3.04
   0 -22 -12   23.47    3.23
   0 -22 -12   25.47    3.84
   0 -22 -11    1.00    3.84
   0  22 -11   -0.10    2.18
   0  22 -11    1.01    5.35
   0  22 -11   -1.88    6.15
   0 -22 -11   -2.56    3.41
   0  22 -11    1.69    2.27
   0 -22 -11    4.21    3.18
   0 -22 -10   11.34    4.09
   0  22 -10   16.53    2.50
   0  22 -10   17.57    2.51
   0  22 -10   13.08    2.54
   0  22 -10   18.03    5.58
   0 -22 -10   10.61    3.59
   0  22 -10   10.37    6.03
   0  22 -10   13.09    2.51
   0 -22 -10   19.56    3.91
   0 -22  -9   -1.99    3.58
   0  22  -9   -0.68    2.11
   0  22  -9   -1.34    2.06
   0 -22  -9    2.04    3.95
   0  22  -9   -3.61    5.07
   0 -22  -9   -1.29    3.27
   0  22  -9   -0.26    5.91
   0  22  -9    1.06    2.09
   0 -22  -9    1.50    3.54
   0 -22  -9   -0.66    3.75
   0 -22  -8   54.40    5.37
   0  22  -8   55.93    4.02
   0  22  -8   52.85    4.21
   0 -22  -8   50.19    3.68
   0 -22  -8   46.19    5.38
   0  22  -8   44.36    6.56
   0  22  -8   51.08    7.27
   0 -22  -8   48.63    4.78
   0  22  -8   55.95    4.07
   0 -22  -8   56.88    5.19
   0 -22  -8   52.16    5.36
   0 -22  -7    1.44    3.47
   0 -22  -7   -0.64    1.68
   0  22  -7   -1.92    1.96
   0 -22  -7   -2.08    3.74
   0  22  -7   -0.22    5.12
   0  22  -7   -0.50    5.85
   0 -22  -7    1.09    2.90
   0  22  -7    1.45    1.83
   0 -22  -7   -1.07    3.34
   0 -22  -7   -2.07    3.66
   0 -22  -6   12.91    2.08
   0  22  -6   13.28    2.19
   0 -22  -6   13.75    3.86
   0  22  -6   10.56    5.19
   0  22  -6   10.79    5.35
   0 -22  -6    8.71    3.18
   0  22  -6   10.15    2.20
   0 -22  -6   14.06    3.69
   0 -22  -6    7.64    3.58
   0 -22  -5   -0.71    3.46
   0 -22  -5   -1.48    3.36
   0  22  -5   -0.21    1.86
   0  22  -5    1.19    2.03
   0 -22  -5    1.09    1.89
   0  22  -5    4.15    4.90
   0 -22  -5   -3.89    3.40
   0  22  -5    0.70    5.48
   0 -22  -5    1.42    2.84
   0  22  -5   -0.50    1.94
   0 -22  -5   -4.13    3.60
   0  22  -5   -1.45    3.70
   0 -22  -4    7.01    3.16
   0 -22  -4    5.55    3.27
   0 -22  -4    4.17    3.15
   0 -22  -4    3.05    2.17
   0 -22  -4    3.21    1.11
   0  22  -4    4.38    1.85
   0  22  -4    2.52    2.04
   0 -22  -4    6.96    3.36
   0  22  -4    6.73    5.27
   0  22  -4    3.23    1.83
   0  22  -4    1.19    3.60
   0 -22  -4    2.54    3.52
   0 -22  -3   -0.27    3.13
   0  22  -3    1.23    2.08
   0  22  -3    0.32    1.80
   0 -22  -3   -0.09    1.20
   0 -22  -3    0.50    2.23
   0 -22  -3   -0.98    3.17
   0  22  -3   -3.00    3.40
   0  22  -3   -0.46    1.87
   0 -22  -3   -1.31    3.34
   0 -22  -3    0.50    2.97
   0 -22  -2   16.93    3.17
   0  22  -2   18.71    2.48
   0  22  -2   22.26    2.30
   0 -22  -2   13.01    3.53
   0 -22  -2   15.03    3.54
   0 -22  -2   23.76    3.56
   0  22  -2   21.13    2.37
   0  22  -2   14.58    3.57
   0  22  -1   -0.25    1.70
   0  22  -1   -2.13    3.02
   0  22  -1   -0.08    2.10
   0 -22  -1   -1.62    2.51
   0  22  -1    1.47    1.73
   0  22   0  144.46    8.46
   0 -22   0  132.98    9.09
   0  22   0  143.84    8.42
   0  22   0  134.39    8.66
   0  22   1    1.95    1.63
   0  22   1   -1.65    1.73
   0  22   1   -0.47    1.91
   0 -22   1   -1.84    2.98
   0 -22   2   23.24    3.01
   0  22   2   17.56    2.16
   0  22   2   17.78    2.10
   0  22   2   21.74    2.30
   0 -22   3    0.59    2.42
   0  22   3   -1.36    1.59
   0  22   3    0.29    1.58
   0  22   3    0.44    1.85
   0 -22   3   -2.44    3.11
   0  22   4    3.96    1.66
   0  22   4    4.26    1.77
   0 -22   4    6.59    3.53
   0  22   4    5.33    1.65
   0  22   5   -0.34    1.51
   0  22   5    2.03    1.64
   0  22   5   -0.89    1.50
   0 -22   6   13.78    2.84
   0  22   6   13.68    1.89
   0  22   6   14.02    1.87
   0  22   6   12.57    1.84
   0 -22   7    1.52    2.58
   0  22   7    0.73    1.45
   0  22   7   -0.44    1.44
   0  22   7    0.48    1.52
   0 -22   8   45.66    4.33
   0 -22   9   -0.67    2.82
   0 -22  10   16.95    3.14
   0 -22  11    2.03    2.79
   0 -22  12   23.33    3.49
   0 -22  13    0.09    1.99
   0 -22  13   -2.75    2.85
   0 -22  14   32.82    3.00
   0 -22  14   27.06    3.51
   0 -22  15   -0.08    1.96
   0 -22  15   -1.72    2.67
   0 -22  16    5.46    2.63
   0 -22  17    1.02    2.38
   0 -22  18   21.57    2.68
   0 -22  19   -0.88    3.17
   0 -22  20   16.39    3.35
   0 -22  21    3.29    2.68
   0 -22  22    0.36    2.35
   0 -22  23    1.03    1.97
   0 -22  23    1.49    2.18
   0 -22  24   26.36    2.19
   0 -22  24   21.44    2.48
   0  23 -22   26.64    3.55
   0 -23 -22   25.97    3.12
   0 -23 -22   32.30    3.16
   0 -23 -21   -1.66    2.12
   0  23 -21   -1.90    3.74
   0  23 -21    1.74    1.96
   0 -23 -21   -3.56    2.80
   0 -23 -21    1.07    2.90
   0  23 -20    3.42    4.28
   0 -23 -20    0.40    2.76
   0  23 -20   -0.95    2.16
   0 -23 -20    1.91    3.19
   0 -23 -20    7.03    2.59
   0 -23 -20    3.64    3.28
   0 -23 -19   -0.54    3.65
   0  23 -19   -1.21    2.22
   0  23 -19    2.18    5.05
   0 -23 -19    1.27    3.00
   0  23 -19   -0.57    2.18
   0 -23 -19   -4.11    3.42
   0 -23 -19    0.82    3.00
   0 -23 -18   12.43    3.47
   0  23 -18    8.02    5.21
   0  23 -18   14.66    2.71
   0  23 -18   12.52    5.77
   0 -23 -18   13.06    4.12
   0 -23 -18   14.83    3.70
   0 -23 -17   -1.14    4.27
   0 -23 -17    4.00    2.20
   0 -23 -17    4.28    3.48
   0 -23 -17   -1.44    2.96
   0  23 -17    4.07    5.73
   0  23 -17   -2.57    2.61
   0 -23 -17    6.40    3.63
   0 -23 -16   10.68    4.47
   0 -23 -16   13.45    2.66
   0 -23 -16   11.10    2.71
   0  23 -16    7.54    6.17
   0 -23 -16   13.85    3.59
   0 -23 -16    9.84    3.56
   0  23 -16   13.67    2.89
   0 -23 -16   12.13    3.83
   0 -23 -15    1.97    4.33
   0  23 -15   -3.02    6.10
   0 -23 -15   -1.80    2.98
   0 -23 -15   -1.29    2.50
   0 -23 -15    1.24    3.50
   0 -23 -15    2.11    3.55
   0  23 -15    1.54    6.14
   0  23 -15   -0.19    2.41
   0 -23 -15   -1.07    4.02
   0 -23 -14   39.12    5.13
   0  23 -14   33.47    3.32
   0  23 -14   47.33    3.57
   0 -23 -14   51.79    5.65
   0 -23 -14   33.89    4.28
   0  23 -14   39.52    7.18
   0 -23 -14   38.14    4.41
   0 -23 -14   33.42    3.84
   0 -23 -14   40.37    4.97
   0 -23 -14   38.63    4.68
   0  23 -14   45.12    3.84
   0  23 -14   45.49    3.59
   0  23 -13   -0.66    2.11
   0 -23 -13   -0.97    4.07
   0 -23 -13   -2.48    2.92
   0 -23 -13   -3.88    4.51
   0  23 -13   -5.19    6.45
   0 -23 -13    0.81    3.44
   0  23 -13   -0.90    2.09
   0  23 -13   -1.88    2.01
   0 -23 -13    0.47    3.58
   0 -23 -13   -0.15    3.82
   0  23 -13    3.55    2.58
   0 -23 -13   -2.48    3.26
   0 -23 -13    0.11    2.56
   0 -23 -12   10.81    3.22
   0  23 -12   18.43    6.50
   0  23 -12   15.64    2.42
   0 -23 -12   14.69    3.64
   0  23 -12   13.40    6.64
   0 -23 -12   12.68    4.40
   0  23 -12   14.28    2.72
   0 -23 -12   14.83    3.73
   0 -23 -11    2.40    3.81
   0  23 -11   -1.10    2.24
   0  23 -11   -1.28    5.95
   0 -23 -11   -0.31    3.31
   0  23 -11    4.66    6.14
   0  23 -11   -0.52    2.20
   0 -23 -11   -1.67    3.47
   0 -23 -10   82.77    7.22
   0  23 -10   88.43    6.22
   0  23 -10  101.19    6.13
   0  23 -10   83.54    8.92
   0 -23 -10   96.53    7.12
   0  23 -10  101.87    6.18
   0 -23 -10   84.61    7.38
   0 -23 -10   87.58    7.04
   0  23 -10   65.48    8.95
   0 -23  -9   -1.42    4.01
   0  23  -9    0.20    2.24
   0  23  -9    0.66    2.06
   0  23  -9   -4.67    5.81
   0 -23  -9   -0.35    4.12
   0 -23  -9   -1.42    3.42
   0  23  -9   -1.03    2.07
   0 -23  -9   -4.28    3.84
   0  23  -9    1.61    5.67
   0 -23  -9    0.88    3.45
   0 -23  -8  136.28   10.02
   0 -23  -8  131.69   10.01
   0  23  -8  142.34    9.15
   0  23  -8  162.41    9.08
   0 -23  -8  155.76    8.81
   0  23  -8  143.94   11.11
   0 -23  -8  150.76   10.26
   0 -23  -8  136.79    9.83
   0  23  -8  156.79    9.09
   0 -23  -8  139.78   10.03
   0 -23  -8  131.90    9.62
   0  23  -8  119.72   11.12
   0 -23  -7    5.37    3.56
   0 -23  -7    2.10    3.68
   0  23  -7    6.94    5.44
   0 -23  -7   -2.33    3.79
   0  23  -7   -0.08    1.94
   0 -23  -7    0.30    1.64
   0 -23  -7   -2.53    3.49
   0  23  -7    0.40    1.95
   0  23  -7    2.56    5.77
   0 -23  -7   -4.51    3.38
   0 -23  -6   59.90    4.23
   0  23  -6   60.49    4.21
   0 -23  -6   56.62    5.52
   0  23  -6   40.93    6.65
   0  23  -6   66.51    4.28
   0  23  -6   46.98    7.38
   0 -23  -6   53.91    5.07
   0 -23  -6   44.31    5.42
   0 -23  -6   60.68    5.54
   0 -23  -5    3.75    3.19
   0 -23  -5    0.14    3.39
   0  23  -5    0.97    2.28
   0 -23  -5    0.35    2.01
   0  23  -5    0.58    1.88
   0 -23  -5    2.35    3.85
   0  23  -5   -3.22    4.68
   0 -23  -5    3.41    3.44
   0  23  -5   -1.96    1.95
   0 -23  -5   -3.05    3.84
   0  23  -5    0.24    5.76
   0 -23  -5   -0.81    2.85
   0 -23  -4  341.73   20.26
   0  23  -4  252.29   21.09
   0 -23  -4  331.89   19.73
   0 -23  -4  338.27   20.51
   0  23  -4  285.15   20.95
   0 -23  -4  330.10   20.34
   0 -23  -4  310.83   20.23
   0 -23  -4  329.83   20.28
   0  23  -4  387.95   19.72
   0  23  -4  392.61   19.70
   0  23  -4  339.58   19.89
   0 -23  -4  334.17   19.85
   0  23  -3    5.44    4.98
   0 -23  -3    0.78    2.86
   0 -23  -3   -1.18    2.00
   0  23  -3    2.37    4.49
   0 -23  -3   -1.63    3.46
   0 -23  -3    0.43    3.25
   0 -23  -3    0.65    3.38
   0 -23  -3   -1.19    3.40
   0  23  -3   -2.32    1.87
   0  23  -3   -0.88    1.88
   0  23  -3    0.74    2.19
   0 -23  -3    0.05    1.23
   0 -23  -3    1.52    2.19
   0 -23  -2   75.04    6.08
   0  23  -2   62.03    7.45
   0 -23  -2   68.65    5.56
   0 -23  -2   75.69    6.38
   0 -23  -2   64.73    6.12
   0 -23  -2   76.09    6.35
   0 -23  -2   70.58    6.21
   0  23  -2   97.95    5.43
   0  23  -2   82.74    5.66
   0 -23  -2   78.48    5.77
   0  23  -2   94.51    5.37
   0 -23  -2   85.78    5.12
   0 -23  -1   -0.64    3.08
   0  23  -1    0.21    4.75
   0 -23  -1   -1.37    2.36
   0 -23  -1    1.41    3.42
   0 -23  -1    2.26    3.13
   0 -23  -1    0.14    3.37
   0 -23  -1   -1.77    3.12
   0  23  -1   -1.27    1.81
   0  23  -1   -0.19    1.75
   0  23  -1   -1.50    2.07
   0 -23  -1   -2.34    2.69
   0 -23   0    5.54    3.12
   0 -23   0    3.96    2.48
   0 -23   0    5.11    3.43
   0 -23   0    4.35    3.32
   0 -23   0    0.49    3.21
   0  23   0    5.78    1.90
   0  23   0    3.68    1.72
   0  23   0    5.60    2.09
   0 -23   0    4.66    3.04
   0 -23   1    1.69    2.91
   0 -23   1    0.40    3.09
   0 -23   1    3.40    3.29
   0  23   1    0.25    1.63
   0 -23   1    3.11    3.18
   0  23   1    1.43    1.99
   0 -23   1   -0.96    2.99
   0  23   1    0.77    1.67
   0 -23   1   -0.29    2.29
   0 -23   2   94.09    6.04
   0 -23   2  101.42    6.56
   0  23   2   76.30    5.51
   0  23   2   78.26    5.31
   0 -23   2   88.52    6.49
   0 -23   2   85.47    6.21
   0  23   2   79.44    5.33
   0 -23   3    0.45    2.88
   0  23   3    0.54    1.80
   0 -23   3    7.28    3.48
   0  23   3    1.87    1.59
   0  23   3    0.06    1.60
   0 -23   3   -0.21    2.50
   0 -23   4  338.16   21.36
   0  23   4  364.98   20.63
   0  23   4  364.79   20.51
   0 -23   4  346.71   21.00
   0  23   4  361.84   20.52
   0 -23   5    0.82    3.44
   0  23   5    1.82    1.56
   0  23   5   -0.64    1.66
   0 -23   5    2.21    2.74
   0  23   5   -0.85    1.56
   0 -23   6   55.16    4.74
   0  23   6   54.26    3.85
   0  23   6   59.92    3.93
   0  23   6   53.74    3.80
   0 -23   7    0.90    2.78
   0  23   7   -0.17    1.53
   0  23   7    1.24    1.48
   0 -23   8  142.92    9.26
   0 -23   9   -1.04    2.77
   0 -23  10   75.75    5.91
   0 -23  11    2.19    3.01
   0 -23  12   13.93    2.45
   0 -23  12    7.39    2.97
   0 -23  13    2.29    1.98
   0 -23  13    0.22    2.81
   0 -23  14   43.91    3.59
   0 -23  14   42.25    4.21
   0 -23  15    1.31    2.82
   0 -23  16   11.54    2.69
   0 -23  17   -1.40    2.34
   0 -23  18   10.72    2.37
   0 -23  18   14.50    3.47
   0 -23  19    1.36    3.21
   0 -23  20    0.93    2.85
   0 -23  21    3.28    2.61
   0 -23  22   30.32    3.14
   0 -23  22   34.92    3.32
   0 -23  23   -0.15    1.75
   0 -23  23   -2.62    2.03
   0 -23  24    9.03    1.60
   0 -23  24    5.96    1.33
   0 -24 -22    4.64    2.03
   0 -24 -22    4.07    1.95
   0  24 -21    5.24    3.55
   0 -24 -21   -0.17    2.45
   0 -24 -21    2.87    2.75
   0  24 -20    0.29    4.27
   0 -24 -20    6.93    2.46
   0 -24 -20   -2.57    3.07
   0 -24 -20    1.39    2.40
   0 -24 -20   -0.43    2.99
   0 -24 -19    1.51    3.55
   0 -24 -19    1.44    3.13
   0 -24 -19   -3.48    3.05
   0  24 -19    0.17    4.70
   0 -24 -19    2.38    2.84
   0  24 -19    1.88    1.89
   0  24 -19    1.44    2.08
   0  24 -18   70.53    7.60
   0 -24 -18   71.31    6.05
   0  24 -18   87.71    5.50
   0 -24 -18   84.96    6.66
   0 -24 -18   81.94    6.50
   0 -24 -18   70.05    6.11
   0  24 -17    0.43    5.42
   0 -24 -17    1.49    2.83
   0 -24 -17   -6.97    3.37
   0  24 -17   -0.08    2.29
   0 -24 -17    0.47    4.03
   0 -24 -17    2.83    3.46
   0 -24 -17   -0.88    3.85
   0  24 -16  115.38   10.67
   0 -24 -16  116.96    8.85
   0 -24 -16  116.64    9.02
   0  24 -16  142.37    8.46
   0 -24 -16  156.23    9.80
   0  24 -16  150.45   10.86
   0 -24 -16  133.21    9.24
   0 -24 -16  140.31    9.50
   0  24 -15    5.39    6.12
   0 -24 -15    2.62    4.24
   0 -24 -15   -0.11    2.93
   0 -24 -15    1.89    3.43
   0 -24 -15   -4.90    3.59
   0  24 -15    1.07    2.41
   0 -24 -15    1.20    3.97
   0 -24 -14   30.76    3.60
   0 -24 -14   36.73    4.24
   0  24 -14   40.45    7.23
   0 -24 -14   46.92    5.63
   0 -24 -14   39.65    4.44
   0 -24 -14   37.22    4.95
   0 -24 -14   43.72    4.81
   0  24 -14   46.43    3.74
   0 -24 -14   40.03    5.12
   0  24 -13   -0.38    2.05
   0 -24 -13   -3.07    4.29
   0 -24 -13    1.58    2.81
   0  24 -13    0.26    6.08
   0 -24 -13   -3.89    3.62
   0 -24 -13   -1.05    3.31
   0 -24 -13    2.16    4.03
   0  24 -13   -7.81    6.70
   0 -24 -13    0.46    3.41
   0  24 -13   -1.85    2.31
   0  24 -13   -0.28    2.02
   0  24 -13   -1.08    1.97
   0 -24 -12    8.71    3.28
   0 -24 -12    5.59    3.74
   0  24 -12    4.14    6.30
   0 -24 -12    1.38    3.53
   0 -24 -12    6.89    4.21
   0  24 -12    5.49    6.27
   0 -24 -12   10.75    3.70
   0  24 -12    5.65    2.40
   0  24 -12    6.44    2.22
   0  24 -11    3.10    5.91
   0  24 -11    0.10    2.08
   0 -24 -11    2.95    4.32
   0  24 -11    0.83    6.44
   0 -24 -11    1.38    3.46
   0 -24 -11   -3.12    3.74
   0 -24 -11   -4.57    3.33
   0  24 -10   46.72    3.42
   0  24 -10   33.20    3.54
   0 -24 -10   36.18    5.11
   0  24 -10   37.45    6.65
   0 -24 -10   32.12    5.23
   0  24 -10   33.86    7.22
   0 -24 -10   30.51    4.54
   0  24 -10   41.61    3.49
   0 -24 -10   35.46    4.56
   0  24  -9    1.96    1.97
   0  24  -9    2.19    2.20
   0  24  -9   -2.51    5.80
   0 -24  -9    2.70    4.33
   0 -24  -9    1.53    3.79
   0 -24  -9   -0.81    3.85
   0 -24  -9   -4.50    3.58
   0  24  -9    1.09    6.32
   0  24  -9   -0.71    2.11
   0 -24  -9   -2.19    3.62
   0  24  -8   83.90    6.06
   0  24  -8   95.56    5.89
   0  24  -8   85.76    8.38
   0 -24  -8   89.09    7.33
   0 -24  -8   95.12    7.25
   0 -24  -8   80.25    6.93
   0  24  -8   71.39    8.89
   0 -24  -8   81.18    6.71
   0  24  -8   93.51    5.91
   0 -24  -8   75.84    6.73
   0  24  -7   -0.56    2.03
   0 -24  -7    0.74    1.64
   0  24  -7   -4.51    5.51
   0 -24  -7    1.03    4.11
   0 -24  -7    3.41    4.06
   0 -24  -7   -3.12    3.88
   0  24  -7   -2.38    5.79
   0 -24  -7    2.32    3.33
   0  24  -7   -2.33    2.16
   0 -24  -7    1.17    3.60
   0  24  -6  680.82   43.95
   0 -24  -6  754.32   43.55
   0 -24  -6  730.25   43.41
   0 -24  -6  680.79   43.30
   0  24  -6  595.66   44.02
   0 -24  -6  737.21   43.27
   0  24  -6  812.35   42.81
   0  24  -6  812.09   42.77
   0 -24  -6  796.60   42.76
   0 -24  -5    0.44    2.07
   0  24  -5   -1.21    2.23
   0  24  -5    0.69    2.05
   0  24  -5   -0.44    5.24
   0 -24  -5    1.31    3.67
   0 -24  -5   -0.78    3.82
   0 -24  -5    3.79    3.76
   0  24  -5   -0.25    5.84
   0 -24  -5   -0.56    3.26
   0  24  -5    1.58    2.14
   0 -24  -5    1.00    3.43
   0 -24  -4  281.64   17.76
   0 -24  -4  273.81   17.15
   0  24  -4  261.88   18.53
   0 -24  -4  288.65   17.94
   0 -24  -4  271.51   17.72
   0 -24  -4  282.88   17.93
   0 -24  -4  310.94   17.81
   0  24  -4  212.34   18.49
   0  24  -4  332.06   17.20
   0  24  -4  344.11   17.19
   0  24  -4  304.29   17.37
   0 -24  -4  288.38   17.29
   0 -24  -3   -0.28    3.40
   0 -24  -3    2.38    2.27
   0  24  -3    0.81    4.67
   0 -24  -3    2.17    3.62
   0 -24  -3    1.35    3.48
   0 -24  -3   -3.01    3.25
   0  24  -3    0.47    5.42
   0 -24  -3    0.27    3.14
   0  24  -3   -0.60    1.95
   0  24  -3    1.36    2.17
   0 -24  -3    0.85    2.28
   0  24  -3    0.07    1.95
   0 -24  -3   -0.41    1.23
   0 -24  -2   20.03    3.86
   0 -24  -2   25.16    2.93
   0  24  -2   19.74    4.78
   0 -24  -2   21.21    4.03
   0 -24  -2   21.56    3.81
   0 -24  -2   21.27    3.82
   0 -24  -2   24.01    3.74
   0  24  -2   12.73    5.68
   0  24  -2   25.76    2.62
   0 -24  -2   24.66    2.15
   0 -24  -2   23.56    3.28
   0  24  -2   24.92    2.53
   0  24  -2   23.91    2.92
   0 -24  -1    0.26    3.20
   0 -24  -1   -1.43    2.45
   0 -24  -1    1.34    3.81
   0 -24  -1   -1.16    3.43
   0 -24  -1    0.74    3.12
   0 -24  -1   -0.14    3.08
   0  24  -1    1.53    4.69
   0  24  -1    0.99    1.80
   0  24  -1    1.30    2.04
   0 -24  -1    2.35    2.64
   0  24  -1    2.40    1.79
   0 -24  -1    0.54    1.42
   0 -24   0    9.07    3.34
   0 -24   0    8.57    2.65
   0 -24   0   14.68    3.85
   0 -24   0   12.49    3.23
   0 -24   0   10.03    3.47
   0  24   0    2.93    4.49
   0 -24   0   12.75    3.26
   0  24   0   10.11    2.09
   0 -24   0    4.25    3.12
   0  24   0   10.25    2.08
   0  24   0   10.92    2.38
   0 -24   1   -1.70    3.50
   0 -24   1    1.73    2.53
   0  24   1   -2.17    1.73
   0 -24   1   -3.14    3.54
   0 -24   1   -2.13    3.09
   0  24   1   -0.88    2.10
   0  24   1    0.98    1.72
   0 -24   1   -0.13    3.18
   0  24   2   16.71    2.16
   0  24   2   18.10    2.13
   0 -24   2   14.34    3.58
   0  24   2   16.44    2.35
   0 -24   2   18.40    3.51
   0 -24   2   20.61    2.99
   0  24   3    0.59    1.72
   0  24   3   -0.08    1.89
   0 -24   3   -0.78    3.41
   0  24   3   -0.44    1.76
   0 -24   3    0.83    2.78
   0 -24   3   -0.97    2.63
   0  24   4  309.45   17.39
   0  24   4  306.16   17.52
   0 -24   4  294.98   18.35
   0  24   4  290.82   17.36
   0 -24   4  270.84   17.91
   0 -24   4  345.78   18.06
   0  24   5   -1.28    1.64
   0 -24   5   -1.86    3.77
   0  24   5   -1.78    1.77
   0  24   5    0.94    1.63
   0 -24   5    0.11    2.69
   0 -24   6  831.84   44.01
   0  24   6  758.21   43.37
   0  24   6  762.02   43.46
   0 -24   6  702.14   44.31
   0  24   6  787.37   43.40
   0 -24   7   -0.47    3.05
   0 -24   8   93.08    6.62
   0 -24   9    0.47    2.91
   0 -24  10   27.69    3.75
   0 -24  11    3.27    2.96
   0 -24  11    0.54    2.13
   0 -24  12    9.97    3.21
   0 -24  12    5.82    2.19
   0 -24  13   -2.99    3.04
   0 -24  13    0.53    1.99
   0 -24  14   38.63    3.96
   0 -24  15    0.59    2.67
   0 -24  16  133.34    8.49
   0 -24  17   -0.87    2.26
   0 -24  17   -2.79    3.41
   0 -24  18   61.49    5.34
   0 -24  19    0.88    2.86
   0 -24  20   -2.66    2.71
   0 -24  21   -3.13    2.41
   0 -24  22    0.29    2.02
   0 -24  23    0.39    1.61
   0 -24  23    1.01    1.63
   0  25 -22   -3.00    1.59
   0 -25 -22   -1.94    1.16
   0 -25 -22   -1.43    1.12
   0  25 -21    1.71    3.15
   0 -25 -21    2.04    2.30
   0 -25 -21    1.82    2.33
   0  25 -20   21.18    4.18
   0 -25 -20   21.95    3.14
   0 -25 -20   22.19    3.33
   0 -25 -19   -0.91    2.57
   0  25 -19    8.07    4.57
   0 -25 -19    8.22    3.35
   0 -25 -19    0.11    3.15
   0 -25 -19    8.14    2.92
   0  25 -18   10.82    5.09
   0 -25 -18    9.41    3.13
   0  25 -18    7.87    2.16
   0 -25 -18   17.47    3.92
   0 -25 -18    5.79    3.57
   0 -25 -18    8.13    3.46
   0 -25 -17   -1.07    3.08
   0 -25 -17    3.33    2.73
   0  25 -17    6.80    5.52
   0  25 -17    1.86    2.06
   0 -25 -17    3.82    3.92
   0 -25 -17   -1.95    3.62
   0 -25 -17    7.70    3.54
   0 -25 -16    3.61    3.22
   0 -25 -16    2.72    3.25
   0  25 -16    3.62    5.62
   0  25 -16    5.81    2.28
   0 -25 -16    0.64    4.19
   0  25 -16    6.25    5.85
   0 -25 -16    4.37    3.91
   0 -25 -16    6.08    3.83
   0 -25 -15    1.35    4.12
   0  25 -15    0.24    5.70
   0 -25 -15   -2.47    2.95
   0 -25 -15    2.92    3.55
   0 -25 -15   -1.51    3.35
   0  25 -15    0.89    2.23
   0 -25 -15    3.50    4.00
   0 -25 -15   -3.36    4.07
   0 -25 -14   46.23    4.43
   0 -25 -14   51.65    4.93
   0 -25 -14   69.40    6.34
   0  25 -14   68.46    7.76
   0 -25 -14   57.25    5.21
   0 -25 -14   61.07    5.47
   0 -25 -14   57.70    5.69
   0  25 -14   65.95    4.46
   0 -25 -14   63.73    6.13
   0 -25 -14   59.57    5.96
   0 -25 -13   -0.26    3.43
   0  25 -13   -3.53    6.11
   0 -25 -13   -1.03    4.06
   0 -25 -13   -5.59    3.39
   0 -25 -13   -1.56    2.77
   0 -25 -13   -3.68    3.93
   0  25 -13    8.50    6.60
   0 -25 -13   -3.85    3.58
   0  25 -12   89.41    8.61
   0  25 -12   81.15    5.51
   0 -25 -12   77.05    6.42
   0 -25 -12   72.55    6.36
   0 -25 -12   79.88    6.82
   0  25 -12   69.37    9.06
   0 -25 -12   82.80    6.54
   0 -25 -12   74.48    6.04
   0 -25 -11    0.15    3.53
   0 -25 -11   -0.50    4.30
   0  25 -11   -1.38    6.52
   0 -25 -11   -2.10    3.42
   0  25 -11   -0.77    5.71
   0 -25 -11    1.65    4.03
   0 -25 -11   -1.14    3.61
   0  25 -11    0.09    2.21
   0  25 -11    1.95    2.24
   0  25 -11    3.07    2.13
   0  25 -10   33.12    3.13
   0  25 -10   34.61    3.34
   0 -25 -10   29.49    5.32
   0  25 -10   29.14    6.72
   0 -25 -10   37.55    5.13
   0 -25 -10   35.69    4.69
   0  25 -10   34.01    3.23
   0 -25 -10   31.12    4.44
   0  25 -10   20.81    7.31
   0  25  -9   -1.57    2.17
   0  25  -9    0.53    2.30
   0  25  -9   -3.29    5.95
   0 -25  -9   -3.47    4.42
   0 -25  -9    1.22    4.00
   0 -25  -9   -1.81    4.15
   0 -25  -9   -0.89    3.72
   0  25  -9    1.72    2.14
   0  25  -9    2.22    6.54
   0 -25  -9   -1.36    3.49
   0  25  -8   86.46    5.52
   0  25  -8   77.44    5.67
   0  25  -8   72.46    8.16
   0 -25  -8   75.28    6.87
   0 -25  -8   73.63    6.73
   0 -25  -8   77.39    6.73
   0 -25  -8   84.35    6.72
   0  25  -8   62.87    8.60
   0 -25  -8   83.01    6.51
   0  25  -8   81.72    5.49
   0  25  -7   -1.93    5.73
   0 -25  -7   -1.77    4.23
   0 -25  -7   -4.44    4.11
   0 -25  -7   -1.18    3.96
   0  25  -7    1.22    2.05
   0  25  -7    0.08    1.96
   0 -25  -7    0.38    1.59
   0 -25  -7   -1.48    3.25
   0  25  -7   -4.32    6.17
   0  25  -6    4.68    5.60
   0 -25  -6    5.71    3.95
   0 -25  -6    9.13    4.12
   0 -25  -6    8.97    4.16
   0  25  -6    7.01    2.18
   0  25  -6    8.17    5.77
   0 -25  -6    8.21    3.35
   0 -25  -6    7.80    1.96
   0  25  -6    7.58    2.12
   0  25  -6    6.68    2.50
   0 -25  -5    0.64    2.09
   0  25  -5    0.63    2.28
   0  25  -5    0.71    2.02
   0 -25  -5   -0.17    4.05
   0  25  -5    4.29    5.08
   0 -25  -5    1.14    3.60
   0 -25  -5    0.15    3.59
   0 -25  -5    2.22    3.67
   0  25  -5    2.13    2.13
   0  25  -5    4.62    5.69
   0 -25  -5    0.87    3.37
   0  25  -4  611.84   33.17
   0  25  -4  654.35   32.96
   0 -25  -4  562.44   33.06
   0  25  -4  517.20   34.15
   0 -25  -4  580.69   33.75
   0 -25  -4  553.88   33.62
   0 -25  -4  505.64   33.39
   0 -25  -4  529.84   33.51
   0  25  -4  634.55   32.98
   0 -25  -4  601.35   33.56
   0  25  -4  455.93   34.30
   0  25  -3    3.15    5.68
   0 -25  -3    3.12    3.33
   0 -25  -3    2.92    2.34
   0  25  -3    4.16    4.81
   0 -25  -3    1.62    3.92
   0 -25  -3   -4.89    3.79
   0 -25  -3   -0.94    3.71
   0 -25  -3   -1.44    3.51
   0  25  -3   -0.55    2.00
   0  25  -3    1.32    2.28
   0 -25  -3    0.21    2.37
   0  25  -3    0.98    1.97
   0  25  -2   14.25    5.68
   0 -25  -2   19.94    3.56
   0 -25  -2   16.84    2.78
   0 -25  -2   14.07    4.06
   0  25  -2   11.89    4.86
   0 -25  -2   15.42    3.61
   0 -25  -2   13.27    3.68
   0 -25  -2   14.53    3.96
   0  25  -2   20.37    2.47
   0 -25  -2   15.79    1.90
   0  25  -2   25.39    2.84
   0  25  -2   21.67    2.43
   0 -25  -2   13.03    2.78
   0 -25  -1   -0.71    3.06
   0  25  -1   -4.51    5.19
   0 -25  -1   -0.20    2.47
   0 -25  -1   -1.39    3.79
   0 -25  -1    3.84    3.13
   0 -25  -1    2.58    3.59
   0 -25  -1    2.07    3.48
   0  25  -1    0.59    1.87
   0  25  -1    0.19    2.14
   0 -25  -1   -1.13    1.58
   0  25  -1   -1.51    1.82
   0 -25  -1   -0.62    2.57
   0 -25   0   61.00    5.48
   0 -25   0   56.67    5.32
   0 -25   0   62.47    5.77
   0 -25   0   69.33    5.90
   0  25   0   64.90    4.48
   0 -25   0   67.42    4.42
   0  25   0   65.22    4.71
   0 -25   0   65.66    5.43
   0 -25   0   53.98    5.61
   0  25   0   68.02    4.52
   0 -25   0   67.71    4.97
   0 -25   1    1.90    2.61
   0 -25   1    2.52    3.48
   0  25   1    0.41    1.77
   0 -25   1   -0.14    3.00
   0  25   1    0.28    1.99
   0 -25   1   -3.02    3.19
   0  25   1    0.92    1.81
   0 -25   2   10.22    3.18
   0  25   2    9.29    2.24
   0  25   2    9.68    1.97
   0 -25   2   12.67    3.72
   0  25   2    8.76    2.00
   0 -25   2    9.46    2.83
   0 -25   3   -1.36    3.17
   0  25   3   -1.95    1.90
   0 -25   3   -0.16    3.45
   0  25   3   -0.07    1.63
   0  25   3   -2.66    1.68
   0 -25   3   -2.12    2.80
   0 -25   4  498.16   31.64
   0  25   4  531.15   31.13
   0 -25   4  561.57   32.14
   0  25   4  554.40   31.29
   0  25   4  540.47   31.15
   0  25   5    1.16    1.81
   0  25   5    2.07    1.69
   0 -25   5   -1.54    3.65
   0 -25   5   -2.04    2.93
   0  25   5   -1.17    1.71
   0 -25   6    9.32    3.90
   0 -25   6   12.95    3.32
   0 -25   7    1.47    3.81
   0 -25   7   -0.71    3.03
   0 -25   8   69.66    5.62
   0 -25   9    3.60    3.14
   0 -25  10   39.86    3.56
   0 -25  10   37.56    4.14
   0 -25  11    2.35    2.05
   0 -25  11   -1.06    3.11
   0 -25  12   86.48    5.68
   0 -25  12   76.14    6.17
   0 -25  13   -4.27    2.97
   0 -25  14   62.56    5.09
   0 -25  15   -0.10    2.64
   0 -25  16    4.21    2.56
   0 -25  17    1.94    2.22
   0 -25  18    9.52    3.20
   0 -25  19    0.54    2.67
   0 -25  20   33.85    3.30
   0 -25  20   24.07    3.24
   0 -25  21   -3.31    2.31
   0 -25  22    8.95    1.90
   0  26 -22    0.20    0.98
   0 -26 -21    0.12    1.96
   0 -26 -21    0.51    2.08
   0  26 -21   -1.46    2.64
   0 -26 -20   15.88    2.78
   0 -26 -20   13.23    2.76
   0  26 -20   18.18    3.66
   0 -26 -19    0.80    2.91
   0 -26 -19   -1.38    2.69
   0 -26 -19    6.07    3.22
   0  26 -19   -2.29    4.25
   0 -26 -18   28.73    3.93
   0 -26 -18   21.27    3.58
   0 -26 -18   26.48    3.96
   0  26 -18   23.20    5.17
   0 -26 -18   20.24    3.10
   0 -26 -17    0.46    3.36
   0 -26 -17    3.52    3.54
   0 -26 -17    1.78    3.73
   0 -26 -17    0.96    2.90
   0  26 -17    4.40    5.32
   0 -26 -17    3.00    2.48
   0 -26 -16   12.70    3.90
   0 -26 -16    9.99    3.85
   0 -26 -16    6.38    3.20
   0 -26 -16    6.26    3.37
   0  26 -16    5.06    5.76
   0 -26 -16   10.67    4.37
   0 -26 -15    3.69    2.86
   0 -26 -15   -3.83    3.94
   0 -26 -15   -0.98    3.85
   0 -26 -15    2.43    3.32
   0 -26 -15    3.94    3.51
   0 -26 -15    0.48    4.08
   0  26 -15    2.25    5.57
   0  26 -14   24.10    6.14
   0 -26 -14   15.06    3.11
   0 -26 -14   16.62    4.31
   0 -26 -14   11.18    4.12
   0 -26 -14    8.71    3.24
   0 -26 -14   13.71    3.57
   0  26 -14   21.18    6.10
   0 -26 -14    9.52    4.09
   0 -26 -14   12.79    2.39
   0 -26 -13    2.42    3.41
   0  26 -13    3.11    6.08
   0 -26 -13   -1.70    3.51
   0 -26 -13    4.81    4.17
   0  26 -13   -1.22    5.95
   0 -26 -13    4.36    3.45
   0 -26 -13    3.25    2.75
   0 -26 -12   31.52    4.16
   0 -26 -12   24.54    4.18
   0 -26 -12   29.97    4.96
   0  26 -12   15.95    6.41
   0  26 -12   30.32    6.38
   0 -26 -12   32.13    4.47
   0 -26 -12   21.48    3.74
   0  26 -11    3.00    6.56
   0 -26 -11   -4.62    3.57
   0 -26 -11   -0.33    4.32
   0 -26 -11   -1.96    3.42
   0 -26 -11   -1.84    4.47
   0  26 -11    8.34    6.12
   0 -26 -11    0.16    4.27
   0 -26 -11    1.00    3.59
   0  26 -11    0.66    2.09
   0  26 -11    0.72    2.01
   0  26 -11   -2.55    2.14
   0  26 -10  103.15   10.60
   0 -26 -10  112.93    8.38
   0 -26 -10  119.05    8.94
   0 -26 -10  111.25    8.27
   0  26 -10  128.25   10.44
   0 -26 -10  124.16    9.13
   0 -26 -10  113.37    8.68
   0 -26 -10  111.90    8.87
   0 -26 -10  115.21    8.33
   0  26 -10  133.32    7.62
   0  26 -10  120.62    7.51
   0  26 -10  109.33    7.65
   0  26  -9   -0.32    2.23
   0  26  -9   -0.27    2.05
   0 -26  -9   -0.74    4.25
   0  26  -9    2.76    5.70
   0 -26  -9   -0.49    4.42
   0 -26  -9   -4.03    4.17
   0 -26  -9    2.26    3.70
   0  26  -9   -0.28    2.10
   0  26  -9    2.48    6.49
   0 -26  -9   -6.48    3.70
   0  26  -8  205.69   12.99
   0  26  -8  221.45   12.87
   0  26  -8  230.79   14.97
   0 -26  -8  231.63   14.13
   0 -26  -8  203.65   13.78
   0 -26  -8  219.69   13.92
   0 -26  -8  198.99   13.59
   0  26  -8  171.10   15.02
   0 -26  -8  219.09   13.58
   0  26  -8  229.94   12.93
   0 -26  -7   -3.96    4.31
   0  26  -7    0.24    5.49
   0 -26  -7    1.90    4.20
   0 -26  -7   -2.73    4.26
   0  26  -7   -0.89    2.07
   0  26  -7   -0.94    2.01
   0  26  -7   -0.27    6.37
   0 -26  -7   -0.90    3.34
   0 -26  -6  115.27    8.31
   0  26  -6   99.10    9.34
   0 -26  -6   99.79    8.08
   0 -26  -6   97.93    8.02
   0  26  -6  113.17    6.83
   0 -26  -6  114.58    7.83
   0  26  -6   77.16    9.63
   0  26  -6  103.47    7.03
   0  26  -6  114.50    6.84
   0 -26  -6   97.91    6.69
   0 -26  -5    1.88    1.91
   0  26  -5   -0.08    1.99
   0  26  -5    2.90    2.33
   0  26  -5   -3.43    5.35
   0 -26  -5   -4.69    4.00
   0 -26  -5   -1.99    3.92
   0 -26  -5   -2.01    4.06
   0 -26  -5   -1.67    3.89
   0  26  -5    0.26    2.06
   0 -26  -5   -1.18    3.34
   0  26  -5    1.83    6.05
   0  26  -4   10.50    2.55
   0 -26  -4    9.68    2.32
   0  26  -4   12.67    2.21
   0 -26  -4   14.82    4.26
   0  26  -4   12.30    5.37
   0 -26  -4    9.19    4.02
   0 -26  -4    9.56    4.17
   0 -26  -4    9.62    4.10
   0  26  -4    9.97    2.17
   0  26  -4    7.88    6.09
   0 -26  -4   10.42    3.62
   0  26  -3    1.88    2.31
   0  26  -3    0.08    1.87
   0 -26  -3   -2.08    2.27
   0 -26  -3   -1.33    3.96
   0  26  -3    1.05    4.76
   0 -26  -3   -2.29    3.47
   0 -26  -3    1.79    4.02
   0 -26  -3   -0.74    3.80
   0  26  -3    2.85    1.98
   0  26  -3   -0.50    5.63
   0 -26  -3    2.34    3.53
   0 -26  -2  209.78   13.26
   0  26  -2  151.20   14.09
   0 -26  -2  208.34   12.71
   0  26  -2  193.45   13.86
   0 -26  -2  204.63   13.52
   0 -26  -2  178.18   13.09
   0 -26  -2  208.26   13.44
   0 -26  -2  190.26   13.20
   0  26  -2  232.13   12.52
   0 -26  -2  212.56   12.23
   0  26  -2  241.88   12.50
   0  26  -2  218.04   12.71
   0 -26  -2  199.98   12.80
   0  26  -1   -0.69    5.18
   0 -26  -1   -6.13    3.67
   0 -26  -1    2.24    2.51
   0 -26  -1   -1.12    4.08
   0 -26  -1    1.57    3.78
   0 -26  -1    0.26    3.53
   0 -26  -1   -0.14    3.62
   0  26  -1    0.62    1.96
   0  26  -1   -0.60    1.92
   0 -26  -1   -0.89    1.56
   0  26  -1    1.61    2.24
   0 -26  -1   -0.13    2.74
   0  26   0    4.38    4.83
   0 -26   0   15.08    4.16
   0 -26   0   11.30    3.45
   0 -26   0   11.59    2.76
   0 -26   0   12.28    3.83
   0 -26   0   12.41    3.96
   0 -26   0   14.68    2.01
   0 -26   0    9.06    3.15
   0  26   0    7.51    2.11
   0  26   0   11.88    2.37
   0  26   0    9.79    2.17
   0 -26   1    0.68    3.37
   0  26   1   -0.38    2.10
   0 -26   1   -3.10    2.77
   0  26   1   -0.14    1.87
   0 -26   1    0.50    1.71
   0  26   1   -1.18    1.96
   0 -26   1   -0.11    2.80
   0 -26   2  222.53   13.93
   0 -26   2  269.04   13.37
   0  26   2  210.11   13.38
   0 -26   2  235.17   14.08
   0  26   2  207.77   13.17
   0  26   2  205.70   13.18
   0 -26   2  254.93   13.81
   0 -26   3   -0.64    3.41
   0 -26   3   -0.91    2.85
   0  26   3    1.36    1.76
   0  26   3    1.31    2.02
   0 -26   3   -1.18    1.88
   0 -26   3    0.65    3.52
   0  26   3    0.14    1.77
   0 -26   4    8.52    3.18
   0 -26   4   11.42    3.12
   0  26   4   11.62    1.95
   0  26   4   11.11    2.14
   0  26   4   11.57    1.86
   0 -26   4    9.47    3.67
   0 -26   4   11.46    2.63
   0  26   5    2.65    1.70
   0 -26   5    2.02    2.59
   0 -26   5    2.77    2.96
   0 -26   5   -0.35    3.74
   0  26   5   -1.60    1.71
   0  26   5    0.79    1.80
   0 -26   6   96.30    7.65
   0 -26   7    2.24    3.57
   0 -26   7   -0.09    2.04
   0 -26   7   -1.09    3.31
   0 -26   8  255.39   14.57
   0 -26   8  231.30   14.95
   0 -26   9    3.38    3.32
   0 -26  10  107.84    8.79
   0 -26  10  127.41    8.17
   0 -26  11   -0.09    2.06
   0 -26  11    0.96    3.59
   0 -26  11   -0.35    3.07
   0 -26  12   31.36    3.87
   0 -26  13    2.03    2.80
   0 -26  14   12.19    2.99
   0 -26  14   11.59    3.47
   0 -26  15   -0.09    2.59
   0 -26  15    6.38    3.19
   0 -26  16    2.28    2.45
   0 -26  18   22.07    3.14
   0 -26  19    0.81    2.59
   0 -26  19    5.01    2.48
   0 -26  20   13.00    2.52
   0 -26  20   15.38    2.46
   0 -26  21    1.28    1.97
   0 -26  21   -3.15    1.99
   0 -26  22    1.49    1.48
   0 -26  22    2.62    1.51
   0  27 -21    0.07    2.29
   0 -27 -21    0.47    1.49
   0 -27 -21    1.55    1.71
   0  27 -20    0.30    3.13
   0 -27 -20    7.00    2.38
   0 -27 -20    8.03    2.47
   0  27 -19    0.64    3.94
   0 -27 -19   -1.95    2.82
   0 -27 -19    0.07    2.40
   0 -27 -19   -0.62    2.73
   0 -27 -18   34.79    3.81
   0 -27 -18   28.39    3.53
   0 -27 -18   31.79    4.00
   0  27 -18   23.11    4.94
   0 -27 -17    0.12    3.31
   0 -27 -17    3.81    3.26
   0 -27 -17   -1.26    3.54
   0 -27 -17    4.08    2.24
   0  27 -17    3.71    4.87
   0 -27 -17   -1.96    1.81
   0 -27 -16    4.68    3.63
   0 -27 -16   12.25    3.68
   0 -27 -16    9.40    4.00
   0  27 -16    6.86    5.28
   0 -27 -16   13.32    3.03
   0 -27 -16    6.67    3.14
   0 -27 -15   -1.59    3.79
   0 -27 -15    5.55    3.91
   0 -27 -15    4.21    3.47
   0 -27 -15   -3.85    3.10
   0  27 -15   -7.18    5.63
   0 -27 -15   -0.46    4.13
   0 -27 -14   -0.53    2.18
   0  27 -14   30.26    6.09
   0 -27 -14   34.75    4.48
   0 -27 -14   26.80    4.36
   0 -27 -14   26.68    3.53
   0 -27 -14   25.71    3.58
   0 -27 -14   31.87    4.11
   0  27 -14   28.64    6.44
   0 -27 -13    5.52    3.41
   0  27 -13    2.22    6.12
   0 -27 -13   -4.65    4.15
   0 -27 -13   -1.07    3.30
   0 -27 -13    0.10    2.70
   0  27 -13   -2.34    5.86
   0 -27 -13   -4.77    3.22
   0 -27 -12   12.99    3.73
   0 -27 -12   17.36    4.43
   0  27 -12   14.70    6.32
   0 -27 -12   17.83    3.77
   0 -27 -12   15.57    3.41
   0  27 -12   15.18    6.08
   0 -27 -12   13.05    3.85
   0 -27 -11    3.60    4.55
   0  27 -11   -0.74    6.19
   0 -27 -11   -4.02    4.26
   0 -27 -11   -1.82    3.51
   0  27 -11    4.79    6.44
   0 -27 -11    2.11    4.34
   0 -27 -11    2.30    3.36
   0 -27 -11   -0.13    3.38
   0  27 -10    3.51    6.70
   0 -27 -10   -1.34    4.42
   0 -27 -10    3.08    3.43
   0 -27 -10    1.79    3.47
   0 -27 -10    0.91    4.85
   0  27 -10    1.98    5.78
   0 -27 -10    6.03    4.20
   0 -27 -10    0.17    4.41
   0 -27 -10    2.05    3.78
   0  27 -10    1.69    2.18
   0  27 -10    1.57    2.23
   0  27 -10    2.25    2.13
   0  27  -9    0.86    2.21
   0  27  -9    1.61    2.04
   0 -27  -9    1.28    4.28
   0  27  -9    1.24    6.01
   0 -27  -9    3.32    4.10
   0 -27  -9   -1.15    4.32
   0 -27  -9   -4.06    3.64
   0  27  -9    3.62    2.13
   0  27  -9   -0.27    6.59
   0 -27  -9   -0.59    3.43
   0  27  -8   -0.33    2.29
   0  27  -8    3.52    2.05
   0  27  -8    5.62    5.91
   0 -27  -8   -2.56    4.52
   0 -27  -8    1.05    4.24
   0 -27  -8    1.30    4.03
   0 -27  -8   -1.68    3.86
   0  27  -8    0.27    6.20
   0 -27  -8    1.79    3.46
   0  27  -8    0.37    2.09
   0 -27  -7   -0.90    4.40
   0  27  -7   -3.60    5.56
   0 -27  -7   -1.56    4.06
   0 -27  -7   -1.77    4.16
   0  27  -7    1.91    2.07
   0  27  -7   -6.79    5.90
   0 -27  -7   -0.45    3.56
   0  27  -7    2.10    2.09
   0  27  -6   15.72    2.75
   0  27  -6   19.94    2.49
   0 -27  -6   12.35    4.68
   0  27  -6    8.45    5.76
   0 -27  -6   15.03    4.42
   0 -27  -6   12.93    4.33
   0 -27  -6   16.74    4.10
   0  27  -6   18.61    2.52
   0 -27  -6   20.80    3.82
   0  27  -6    9.88    5.92
   0  27  -5   -0.50    2.08
   0  27  -5    3.39    2.38
   0 -27  -5   -0.99    1.97
   0  27  -5    0.68    5.34
   0 -27  -5    1.23    4.31
   0 -27  -5    3.86    4.05
   0 -27  -5   -2.39    3.95
   0 -27  -5   -0.15    3.94
   0  27  -5    1.13    2.04
   0 -27  -5    2.69    3.41
   0  27  -5    3.40    6.18
   0 -27  -4  168.44   10.70
   0  27  -4  174.44   10.89
   0  27  -4  189.22   10.69
   0  27  -4  157.34   12.31
   0 -27  -4  178.61   11.84
   0 -27  -4  175.56   11.83
   0 -27  -4  152.21   11.46
   0 -27  -4  165.45   11.54
   0  27  -4  192.98   10.73
   0 -27  -4  198.30   11.60
   0  27  -4  140.76   12.84
   0  27  -3    0.11    2.30
   0  27  -3   -0.08    1.99
   0 -27  -3   -1.49    2.20
   0  27  -3   -1.88    4.65
   0 -27  -3   -1.02    3.98
   0 -27  -3    4.65    4.09
   0 -27  -3    3.04    3.78
   0 -27  -3   -2.27    3.84
   0  27  -3   -0.58    1.95
   0 -27  -3    0.15    3.52
   0  27  -3    0.50    5.77
   0 -27  -2  104.59    7.87
   0  27  -2   83.17    9.05
   0 -27  -2  109.84    7.25
   0 -27  -2  101.49    8.27
   0 -27  -2   83.43    7.65
   0 -27  -2  101.19    8.14
   0 -27  -2  104.51    7.89
   0  27  -2  123.38    6.97
   0  27  -2  107.87    7.17
   0  27  -2  121.08    6.93
   0 -27  -2  104.62    7.25
   0  27  -1   -4.37    5.53
   0 -27  -1    2.38    2.58
   0 -27  -1    2.13    4.12
   0 -27  -1   -0.40    3.16
   0 -27  -1   -0.81    3.89
   0  27  -1    0.32    2.00
   0  27  -1    0.08    1.95
   0  27  -1    0.61    2.20
   0 -27  -1   -0.50    2.57
   0 -27  -1    4.18    1.57
   0 -27  -1    0.29    3.81
   0  27   0   17.74    5.45
   0 -27   0   27.61    3.52
   0 -27   0   27.68    4.01
   0  27   0   27.18    2.87
   0 -27   0   31.67    2.71
   0 -27   0   34.68    3.65
   0  27   0   34.58    3.21
   0 -27   0   25.12    4.32
   0  27   0   30.33    2.96
   0 -27   1    1.81    3.56
   0 -27   1    0.88    1.61
   0  27   1    2.51    2.14
   0  27   1   -0.51    1.80
   0 -27   1   -1.16    2.98
   0  27   1   -1.97    1.78
   0 -27   1    0.22    2.79
   0 -27   2  106.72    7.73
   0 -27   2  113.35    7.71
   0  27   2   95.87    6.90
   0 -27   2  125.61    6.82
   0  27   2   97.28    6.67
   0  27   2   95.46    6.67
   0 -27   2  123.27    7.40
   0 -27   3   -5.17    3.50
   0  27   3    0.09    1.96
   0 -27   3   -0.48    3.24
   0 -27   3   -1.43    1.75
   0  27   3   -0.76    1.74
   0  27   3   -1.15    1.82
   0 -27   3    3.72    2.71
   0 -27   4  167.21   11.46
   0 -27   4  206.13   11.61
   0 -27   4  184.26   11.94
   0  27   4  168.03   10.90
   0 -27   4  218.85   11.06
   0  27   4  168.59   10.72
   0  27   4  178.64   10.79
   0 -27   5    4.33    2.55
   0 -27   5    2.80    2.95
   0 -27   5    1.27    1.98
   0 -27   5   -1.56    3.48
   0 -27   6   22.52    2.59
   0 -27   6   13.43    4.02
   0 -27   6   15.16    3.12
   0 -27   7   -0.44    2.02
   0 -27   7   -3.68    3.62
   0 -27   7    1.34    3.35
   0 -27   7   -0.11    2.80
   0 -27   8    4.85    2.41
   0 -27   8    2.97    3.43
   0 -27   8    2.15    2.06
   0 -27   8    4.11    2.92
   0 -27   8    5.82    3.21
   0 -27   9    2.18    2.15
   0 -27   9    3.36    3.17
   0 -27   9    0.94    3.16
   0 -27  10    2.59    2.99
   0 -27  10    6.80    3.18
   0 -27  11   -0.57    3.12
   0 -27  11   -1.44    3.18
   0 -27  12   16.16    3.24
   0 -27  12   11.70    3.36
   0 -27  13    1.13    2.76
   0 -27  13   -0.59    3.17
   0 -27  14   26.58    3.45
   0 -27  14   24.71    3.74
   0 -27  15   -0.17    2.51
   0 -27  15    3.24    3.18
   0 -27  16    3.33    3.02
   0 -27  16    6.32    2.77
   0 -27  17    2.66    2.62
   0 -27  18   30.58    3.29
   0 -27  19   -0.29    2.30
   0 -27  19    2.57    2.22
   0 -27  20    3.06    1.98
   0 -27  20    4.14    2.06
   0 -27  21   -0.67    1.51
   0 -27  21   -2.03    1.64
   0  28 -20    6.81    2.92
   0 -28 -20    6.15    2.02
   0 -28 -20    6.70    2.19
   0  28 -19   -2.10    3.52
   0 -28 -19   -1.36    2.63
   0 -28 -19   -0.08    2.46
   0 -28 -19   -1.66    2.36
   0 -28 -18   34.17    3.44
   0 -28 -18   32.76    3.65
   0 -28 -18   41.81    3.91
   0  28 -18   27.10    4.78
   0 -28 -17    0.57    3.29
   0 -28 -17    6.72    3.22
   0 -28 -17    0.19    3.05
   0 -28 -16  173.31    6.87
   0 -28 -16  147.25    6.47
   0 -28 -16  187.12    7.10
   0 -28 -16  137.23    6.04
   0 -28 -15    3.45    3.50
   0 -28 -15    4.57    3.63
   0 -28 -15    0.11    3.25
   0 -28 -15   -1.46    2.85
   0  28 -15   -1.40    5.47
   0  28 -15    1.17    5.27
   0  28 -14    2.40    5.56
   0 -28 -14    0.92    2.97
   0 -28 -14   -1.77    3.51
   0  28 -14    1.67    5.54
   0 -28 -13   -4.43    3.32
   0 -28 -13    7.08    3.90
   0  28 -13   -5.14    5.99
   0 -28 -13    1.73    3.14
   0 -28 -13   -4.86    2.56
   0  28 -13   -0.88    5.39
   0 -28 -13    0.92    2.99
   0  28 -12    5.73    5.54
   0 -28 -12    6.07    4.47
   0 -28 -12    2.98    3.52
   0 -28 -12    8.11    4.20
   0 -28 -12    1.15    3.45
   0 -28 -12    9.84    3.12
   0  28 -12   -3.95    6.07
   0 -28 -12    3.39    3.34
   0 -28 -12    6.26    4.25
   0  28 -11   -2.82    5.51
   0 -28 -11   -1.04    4.19
   0 -28 -11    1.14    3.76
   0 -28 -11   -1.71    4.22
   0 -28 -11    1.63    3.54
   0 -28 -11   -0.25    3.20
   0 -28 -11   -2.99    4.41
   0  28 -11   -8.39    6.19
   0 -28 -11   -2.59    3.33
   0 -28 -10   45.23    5.84
   0  28 -10   54.82    7.13
   0 -28 -10   48.38    5.62
   0 -28 -10   53.07    5.72
   0 -28 -10   40.85    5.13
   0 -28 -10   41.39    4.92
   0 -28 -10   46.69    5.78
   0  28 -10   38.76    7.45
   0 -28 -10   60.62    5.12
   0 -28  -9    3.41    4.34
   0  28  -9   -0.24    5.61
   0 -28  -9    2.23    3.84
   0 -28  -9    2.08    4.09
   0 -28  -9    3.11    3.89
   0 -28  -9   -1.15    3.39
   0  28  -9    4.76    6.13
   0 -28  -9    1.56    3.69
   0  28  -8   -0.86    2.16
   0  28  -8    1.77    2.07
   0  28  -8   -0.71    5.70
   0 -28  -8   -1.08    4.55
   0 -28  -8   -0.17    4.37
   0 -28  -8    4.82    4.17
   0 -28  -8    2.58    3.95
   0 -28  -8   -0.73    3.58
   0  28  -8    4.81    6.52
   0  28  -8    3.14    2.16
   0 -28  -7    3.42    4.51
   0  28  -7   -7.98    5.59
   0 -28  -7    1.56    4.08
   0 -28  -7    1.59    3.91
   0  28  -7   -1.18    2.11
   0 -28  -7   -2.80    3.56
   0  28  -7    0.27    6.41
   0  28  -7   -0.09    2.06
   0  28  -6   45.14    4.17
   0  28  -6   47.60    3.94
   0  28  -6   52.57    6.80
   0 -28  -6   49.86    5.91
   0 -28  -6   50.95    5.74
   0 -28  -6   50.42    5.59
   0 -28  -6   38.15    5.30
   0  28  -6   55.12    4.01
   0 -28  -6   59.18    5.19
   0  28  -6   41.01    7.24
   0  28  -5   -1.54    1.94
   0  28  -5   -0.11    2.36
   0  28  -5    4.23    5.07
   0 -28  -5    3.89    4.34
   0 -28  -5   -1.03    4.30
   0 -28  -5    1.69    3.84
   0 -28  -5    1.40    4.01
   0  28  -5    1.68    1.99
   0 -28  -5    5.37    3.56
   0  28  -5   -3.12    6.46
   0  28  -4  115.14    6.53
   0 -28  -4   90.20    6.46
   0  28  -4  100.83    6.77
   0 -28  -4  103.87    8.00
   0  28  -4   92.66    8.56
   0 -28  -4   85.50    7.51
   0 -28  -4   96.25    7.90
   0 -28  -4   84.79    7.47
   0  28  -4  112.81    6.56
   0  28  -4   61.56    8.98
   0 -28  -4  107.89    7.46
   0  28  -3    0.66    1.96
   0  28  -3    1.19    2.30
   0 -28  -3   -1.29    2.19
   0  28  -3   -0.82    4.68
   0 -28  -3   -0.17    4.34
   0 -28  -3    0.29    3.49
   0 -28  -3   -3.20    4.24
   0 -28  -3    1.22    3.95
   0  28  -3    0.77    2.03
   0  28  -3    2.21    5.61
   0 -28  -3    0.30    3.57
   0  28  -2   52.83    4.23
   0 -28  -2   55.15    4.43
   0  28  -2   52.67    3.95
   0 -28  -2   59.52    5.73
   0 -28  -2   48.51    5.20
   0 -28  -2   41.41    5.65
   0  28  -2   39.87    6.92
   0  28  -2   55.90    4.00
   0 -28  -2   44.15    5.38
   0  28  -1    0.91    5.14
   0 -28  -1    1.92    3.86
   0 -28  -1    0.33    4.18
   0 -28  -1    2.51    3.41
   0  28  -1    1.25    2.27
   0 -28  -1    0.48    2.56
   0  28  -1    1.58    1.90
   0 -28  -1   -0.73    2.70
   0  28  -1   -1.14    1.99
   0  28   0   41.90    6.47
   0 -28   0   67.32    5.02
   0 -28   0   56.29    5.22
   0 -28   0   52.06    4.86
   0  28   0   60.88    4.50
   0 -28   0   61.67    4.13
   0  28   0   56.37    4.21
   0 -28   0   52.86    5.55
   0  28   0   61.59    4.29
   0 -28   1   -0.56    3.59
   0 -28   1    0.22    1.64
   0  28   1    0.39    2.07
   0 -28   1    0.14    2.93
   0  28   1   -0.22    1.85
   0  28   1   -0.54    1.89
   0 -28   1    1.23    2.66
   0 -28   2   62.06    5.45
   0 -28   2   66.01    4.27
   0  28   2   54.06    4.39
   0  28   2   56.04    4.16
   0 -28   2   60.94    5.18
   0  28   2   52.07    4.18
   0 -28   2   63.08    5.08
   0 -28   3    2.21    3.41
   0  28   3   -0.91    1.72
   0 -28   3    0.15    3.14
   0  28   3   -0.90    1.95
   0 -28   3   -0.80    1.89
   0  28   3    1.37    1.80
   0 -28   3    3.39    2.92
   0 -28   4  123.72    7.53
   0 -28   4  101.83    7.32
   0 -28   4  110.68    6.76
   0  28   4   96.21    6.62
   0 -28   4   86.20    7.61
   0 -28   5   -1.79    2.40
   0 -28   5   -0.93    2.85
   0 -28   5   -2.74    2.02
   0 -28   5   -0.17    3.25
   0 -28   6   57.33    5.67
   0 -28   6   65.11    4.39
   0 -28   6   48.46    4.64
   0 -28   7    3.02    3.42
   0 -28   7   -0.09    2.02
   0 -28   7    0.12    3.29
   0 -28   7   -2.52    2.81
   0 -28   8   -0.44    2.14
   0 -28   8   -5.15    3.66
   0 -28   8    1.34    1.97
   0 -28   8   -0.12    3.10
   0 -28   8   -1.96    2.97
   0 -28   9    1.88    3.16
   0 -28   9   -1.47    2.28
   0 -28   9   -1.79    2.97
   0 -28  10   44.90    4.35
   0 -28  10   36.14    4.09
   0 -28  10   34.60    3.68
   0 -28  11   -1.65    2.92
   0 -28  11   -0.29    2.60
   0 -28  11   -1.25    3.10
   0 -28  12    3.25    2.99
   0 -28  12    2.42    2.71
   0 -28  12   -0.45    3.10
   0 -28  13   -2.54    2.88
   0 -28  13    0.38    2.62
   0 -28  13    3.60    2.96
   0 -28  14    2.42    2.63
   0 -28  14   -2.61    2.98
   0 -28  14    0.37    2.63
   0 -28  15   -0.10    2.94
   0 -28  15    3.34    2.64
   0 -28  16  143.94    9.23
   0 -28  16  152.89    9.39
   0 -28  17   -0.08    2.53
   0 -28  17    0.74    2.37
   0 -28  18   26.83    2.93
   0 -28  19    1.51    1.98
   0 -28  20    6.40    1.70
   0 -28  20    6.77    1.78
   0  29 -20    0.96    2.17
   0 -29 -19   -3.23    2.16
   0 -29 -19   -1.74    1.81
   0 -29 -19    0.25    2.08
   0 -29 -18   37.90    3.08
   0 -29 -18   30.95    2.98
   0  29 -18   34.35    4.27
   0 -29 -17    0.20    3.02
   0 -29 -17   -2.39    2.72
   0 -29 -17   -3.84    2.87
   0 -29 -16   45.20    4.51
   0 -29 -16   46.41    4.63
   0 -29 -16   55.76    4.78
   0 -29 -15   -3.16    3.48
   0 -29 -15    3.20    3.46
   0 -29 -15    0.27    1.72
   0 -29 -15   -0.71    3.02
   0  29 -15   -2.94    5.07
   0 -29 -14   79.90    5.73
   0 -29 -14   80.17    6.25
   0  29 -14   60.59    7.74
   0  29 -14   82.56    7.82
   0 -29 -13    0.11    3.04
   0  29 -13   -2.38    5.71
   0 -29 -13   -2.99    3.68
   0 -29 -13   -3.22    3.03
   0 -29 -13    1.34    2.10
   0  29 -13   -6.52    5.18
   0 -29 -13    5.46    2.57
   0  29 -12   15.81    5.83
   0 -29 -12   31.57    4.85
   0 -29 -12   26.77    4.00
   0 -29 -12   28.78    4.70
   0 -29 -12   19.01    3.76
   0 -29 -12   18.83    3.48
   0  29 -12   12.42    6.30
   0 -29 -12   34.82    3.88
   0 -29 -12   21.77    4.43
   0 -29 -11    0.67    3.65
   0 -29 -11   -1.82    4.19
   0  29 -11   -0.22    5.28
   0 -29 -11   -0.48    3.88
   0 -29 -11   -4.73    4.25
   0 -29 -11    0.52    3.48
   0 -29 -11   -4.35    3.35
   0  29 -11   -0.97    6.10
   0 -29 -11   -2.72    4.08
   0 -29 -11   -0.38    3.21
   0  29 -10   -3.38    5.74
   0 -29 -10   -0.34    4.29
   0 -29 -10   -1.52    4.30
   0 -29 -10    5.56    4.12
   0 -29 -10    0.41    3.77
   0 -29 -10    4.37    3.58
   0 -29 -10    4.12    4.27
   0 -29 -10   -1.46    3.26
   0  29 -10    7.19    6.20
   0 -29  -9    1.22    4.10
   0  29  -9   -1.36    5.63
   0 -29  -9    0.33    4.22
   0 -29  -9   -2.01    4.32
   0 -29  -9   -2.01    3.91
   0 -29  -9    0.96    3.55
   0  29  -9   -3.31    6.32
   0 -29  -9    0.14    3.24
   0 -29  -8    4.92    4.67
   0  29  -8    6.37    5.46
   0 -29  -8   11.33    3.75
   0 -29  -8    6.45    3.49
   0  29  -8    2.31    6.19
   0 -29  -8    8.87    4.34
   0 -29  -8    2.71    4.25
   0 -29  -7   -0.47    4.30
   0 -29  -7   -6.65    4.25
   0  29  -7    1.58    5.31
   0 -29  -7    0.35    4.45
   0  29  -7   -1.55    6.27
   0 -29  -7   -0.86    3.63
   0  29  -6   96.14    6.07
   0  29  -6   80.60    6.19
   0 -29  -6  105.17    7.75
   0  29  -6   93.83    8.55
   0 -29  -6   90.80    7.62
   0 -29  -6   78.65    7.27
   0 -29  -6   79.36    7.14
   0  29  -6   95.48    6.11
   0  29  -6   75.78    8.62
   0 -29  -6  101.92    7.06
   0  29  -5    2.07    2.33
   0  29  -5   -0.51    2.02
   0 -29  -5   -0.88    4.28
   0  29  -5   -3.23    5.00
   0 -29  -5    0.30    4.04
   0 -29  -5   -0.85    4.21
   0 -29  -5    2.16    3.89
   0  29  -5    0.26    2.08
   0  29  -5    0.76    6.05
   0 -29  -5   -0.44    3.59
   0  29  -4  161.74    9.47
   0  29  -4  160.41    9.25
   0 -29  -4  158.99   10.67
   0  29  -4  129.70   10.95
   0 -29  -4  141.85   10.34
   0 -29  -4  122.68   10.01
   0 -29  -4  131.67   10.18
   0  29  -4  159.35    9.29
   0 -29  -4  165.52   10.17
   0  29  -4  113.96   11.30
   0 -29  -3    1.42    2.11
   0  29  -3    0.64    2.25
   0  29  -3   -0.41    1.93
   0 -29  -3   -1.37    4.43
   0  29  -3    6.53    4.68
   0 -29  -3    7.95    3.78
   0 -29  -3   -1.18    4.19
   0  29  -3    2.17    5.77
   0  29  -3   -0.26    1.95
   0 -29  -3   -2.90    4.06
   0 -29  -2   42.41    5.35
   0 -29  -2   45.11    5.48
   0  29  -2   36.45    6.84
   0 -29  -2   47.03    4.24
   0  29  -2   52.79    4.22
   0  29  -2   49.79    3.82
   0  29  -2   52.52    3.87
   0 -29  -1    0.15    3.88
   0 -29  -1   -1.68    3.38
   0  29  -1    2.22    5.14
   0  29  -1    0.16    1.80
   0  29  -1    0.47    1.79
   0 -29  -1    0.84    2.37
   0  29  -1    2.59    2.18
   0 -29   0   67.27    5.11
   0 -29   0   58.18    5.25
   0  29   0   61.12    4.36
   0 -29   0   55.60    5.73
   0 -29   0   55.62    4.95
   0  29   0   61.56    4.58
   0  29   0   57.68    4.30
   0 -29   1    3.35    3.43
   0 -29   1    2.44    2.95
   0  29   1   -0.16    1.76
   0  29   1    1.07    2.02
   0 -29   1    0.37    1.62
   0  29   1    0.45    1.71
   0 -29   1   -1.73    2.73
   0 -29   2   46.16    4.99
   0 -29   2   52.73    4.75
   0  29   2   47.73    3.78
   0  29   2   44.09    3.96
   0  29   2   48.21    3.75
   0 -29   2   56.56    4.83
   0 -29   3    3.48    3.09
   0 -29   3    0.64    3.32
   0 -29   3   -3.06    3.11
   0  29   3   -0.36    1.82
   0 -29   3    0.40    1.82
   0 -29   4  170.26    9.94
   0 -29   4  166.52    9.37
   0 -29   4  139.57   10.08
   0 -29   4  124.90    9.78
   0 -29   5   -2.27    2.15
   0 -29   5   -2.31    3.18
   0 -29   5   -1.94    1.95
   0 -29   6   73.55    5.51
   0 -29   6   81.72    6.36
   0 -29   7    0.24    2.98
   0 -29   7    1.58    2.72
   0 -29   8    5.24    3.30
   0 -29   8    4.19    2.76
   0 -29   9    1.06    1.91
   0 -29   9   -0.10    2.77
   0 -29   9   -2.73    3.24
   0 -29   9    3.06    2.79
   0 -29  10    4.11    2.94
   0 -29  10    0.77    3.15
   0 -29  10    4.06    2.05
   0 -29  11    0.94    2.89
   0 -29  11   -4.41    3.14
   0 -29  11   -3.09    2.31
   0 -29  12   23.75    3.47
   0 -29  12   27.62    3.52
   0 -29  12   18.15    2.92
   0 -29  13    1.59    2.88
   0 -29  13   -0.92    2.70
   0 -29  13    0.25    2.45
   0 -29  14   73.66    5.51
   0 -29  14   72.73    5.22
   0 -29  15    0.15    2.27
   0 -29  15    2.29    2.64
   0 -29  16   41.23    3.88
   0 -29  16   45.83    3.65
   0 -29  17   -0.07    2.32
   0 -29  17   -2.16    1.97
   0 -29  18   30.99    3.00
   0 -29  18   29.95    2.69
   0 -29  19   -3.30    1.51
   0 -29  20    1.72    1.12
   0 -30 -19    0.04    1.26
   0  30 -19   -1.02    2.30
   0 -30 -18   75.56    4.78
   0 -30 -18   55.80    4.53
   0 -30 -18   66.62    4.67
   0  30 -18   63.00    5.38
   0 -30 -17    3.84    2.61
   0 -30 -17    6.69    2.71
   0 -30 -17    4.28    2.82
   0  30 -17    2.54    2.23
   0 -30 -16   29.44    3.27
   0 -30 -16   35.90    3.84
   0 -30 -16   29.38    3.80
   0 -30 -15    0.82    2.84
   0  30 -15   -1.63    4.57
   0 -30 -15   -1.77    3.38
   0  30 -14   12.35    5.34
   0 -30 -14    7.56    3.38
   0  30 -14   18.49    5.20
   0  30 -13   -7.73    5.31
   0 -30 -13   -0.87    2.43
   0 -30 -13    3.37    3.49
   0 -30 -13   -0.12    3.72
   0  30 -13    7.97    5.00
   0 -30 -12    6.38    4.17
   0 -30 -12    4.65    3.20
   0  30 -12    5.28    5.15
   0 -30 -12    3.56    3.91
   0 -30 -12   -0.96    2.78
   0  30 -12    5.48    5.50
   0 -30 -12    2.24    3.80
   0 -30 -12    6.37    3.27
   0 -30 -12    5.28    2.91
   0 -30 -11   -0.31    4.23
   0 -30 -11   -0.38    3.48
   0  30 -11   -2.04    5.32
   0 -30 -11   -0.55    3.92
   0 -30 -11   -0.89    3.99
   0  30 -11    1.12    5.75
   0 -30 -11   -5.68    4.17
   0 -30 -11   -1.84    2.93
   0 -30 -11   -3.66    3.52
   0 -30 -11    0.55    3.09
   0 -30 -10    0.83    3.88
   0 -30 -10   13.57    4.44
   0  30 -10    1.46    5.26
   0 -30 -10    0.31    4.04
   0 -30 -10    3.30    4.04
   0 -30 -10    7.23    4.29
   0 -30 -10    1.22    3.16
   0  30 -10    3.50    5.87
   0 -30 -10    2.74    3.67
   0 -30 -10    2.06    3.33
   0 -30  -9   -1.99    4.45
   0  30  -9    2.34    5.38
   0 -30  -9    1.12    4.06
   0 -30  -9   -0.15    3.92
   0  30  -9    4.77    5.94
   0 -30  -9   -1.53    3.29
   0 -30  -9    0.55    3.69
   0 -30  -9   -1.58    3.52
   0 -30  -8   51.14    4.82
   0  30  -8   37.30    7.16
   0 -30  -8   50.57    5.89
   0 -30  -8   46.06    5.39
   0 -30  -8   47.53    5.60
   0  30  -8   43.53    6.54
   0 -30  -8   48.09    5.80
   0 -30  -8   43.28    5.08
   0 -30  -7    4.66    4.50
   0 -30  -7   -1.63    3.40
   0  30  -7   -5.14    6.11
   0 -30  -7    1.49    4.00
   0 -30  -7   -1.65    4.14
   0 -30  -7    1.19    4.34
   0  30  -7    2.98    5.17
   0 -30  -7   -0.29    3.80
   0  30  -6   21.90    6.46
   0 -30  -6   31.65    4.18
   0 -30  -6   21.88    4.62
   0 -30  -6   31.26    5.10
   0 -30  -6   16.25    4.40
   0 -30  -6   34.93    5.24
   0  30  -6   30.50    5.74
   0  30  -5    5.57    5.91
   0 -30  -5    1.55    3.46
   0 -30  -5   -0.67    4.28
   0 -30  -5    3.64    3.94
   0 -30  -5    6.31    4.12
   0 -30  -5   -4.79    4.41
   0  30  -5   -2.03    4.89
   0  30  -4   26.31    6.47
   0 -30  -4   33.10    5.04
   0 -30  -4   25.69    4.48
   0 -30  -4   28.59    4.67
   0  30  -4   35.79    5.57
   0 -30  -4   32.45    5.25
   0  30  -3    2.53    5.71
   0 -30  -3   -4.14    4.52
   0 -30  -3   -2.75    3.77
   0 -30  -3    1.05    4.10
   0  30  -3    0.93    4.31
   0 -30  -2   54.72    5.55
   0  30  -2   65.40    4.74
   0 -30  -2   60.64    5.90
   0  30  -2   50.43    6.98
   0 -30  -1    3.49    3.52
   0  30  -1    0.10    2.10
   0 -30  -1    0.44    3.60
   0  30  -1   -5.26    5.08
   0 -30   0   58.32    5.95
   0  30   0   73.33    4.99
   0 -30   0   62.61    5.53
   0  30   1    0.96    2.09
   0 -30   1    3.14    2.81
   0 -30   1   -3.56    3.68
   0 -30   2   74.82    5.50
   0 -30   2   59.11    5.88
   0 -30   3   -0.45    2.88
   0 -30   3   -1.25    3.25
   0 -30   4   34.63    4.17
   0 -30   5   -3.34    3.16
   0 -30   6   20.83    2.67
   0 -30   7    0.45    2.24
   0 -30   8   56.05    4.78
   0 -30   8   45.67    4.23
   0 -30   9   -0.33    3.05
   0 -30   9   -2.55    2.74
   0 -30   9    1.52    2.69
   0 -30  10    1.77    2.87
   0 -30  10   -0.10    2.68
   0 -30  11    1.88    2.85
   0 -30  11    1.32    2.70
   0 -30  12   -1.88    1.49
   0 -30  12    3.77    2.77
   0 -30  12    1.11    2.65
   0 -30  13    1.55    1.47
   0 -30  13   -2.56    2.65
   0 -30  14   -2.07    1.58
   0 -30  14    9.90    2.70
   0 -30  15   -2.10    1.67
   0 -30  15    0.54    2.47
   0 -30  16    2.44    1.75
   0 -30  16   30.34    2.71
   0 -30  17   -2.00    2.05
   0 -30  18    0.19    1.13
   0 -30  18   57.38    2.41
   0 -30  19   -0.29    0.63
   0 -30  19    0.32    1.46
   0 -31 -18    0.87    1.61
   0 -31 -17    1.98    2.23
   0 -31 -17   -2.94    2.15
   0  31 -17   -0.06    1.81
   0 -31 -16   11.58    2.74
   0 -31 -16   17.20    2.91
   0 -31 -16   14.30    3.17
   0  31 -16    9.62    3.98
   0 -31 -15   -0.16    2.62
   0  31 -15   -5.16    4.24
   0 -31 -14    9.55    3.14
   0  31 -14    8.97    4.81
   0 -31 -13   -3.01    3.51
   0  31 -13   -4.29    4.67
   0 -31 -13   -0.25    3.60
   0 -31 -13   -0.87    3.32
   0  31 -13   -4.24    5.00
   0 -31 -12    6.40    2.79
   0  31 -12    7.20    4.82
   0 -31 -12    7.87    2.60
   0 -31 -12    6.85    3.75
   0  31 -12   10.15    5.45
   0 -31 -12   -1.47    1.82
   0 -31 -12   10.05    3.75
   0 -31 -11    0.14    4.07
   0  31 -11   -0.37    4.89
   0 -31 -11   -3.87    3.45
   0 -31 -11   -1.20    2.90
   0 -31 -11   -0.90    3.16
   0 -31 -11   -7.58    3.81
   0 -31 -11   -5.35    4.01
   0 -31 -11   -1.42    2.69
   0 -31 -11    4.47    3.86
   0  31 -11    0.40    5.47
   0 -31 -10    4.51    4.11
   0  31 -10    9.53    5.10
   0 -31 -10   10.45    3.69
   0 -31 -10   -2.47    3.21
   0 -31 -10    1.22    3.45
   0 -31 -10    3.59    3.80
   0 -31 -10    3.04    3.80
   0  31 -10    2.77    5.64
   0 -31 -10    1.64    3.03
   0 -31  -9    2.49    4.24
   0  31  -9   -0.19    5.09
   0 -31  -9    4.30    3.41
   0 -31  -9    1.42    3.60
   0 -31  -9    2.60    3.87
   0 -31  -9   -4.50    4.07
   0 -31  -9   -1.86    3.13
   0  31  -9    0.22    5.74
   0 -31  -8   31.43    4.93
   0  31  -8   31.33    5.81
   0 -31  -8   30.84    4.86
   0 -31  -8   21.03    4.57
   0 -31  -8   31.90    4.09
   0 -31  -8   33.41    5.17
   0  31  -8   30.65    6.31
   0 -31  -8   30.32    4.30
   0  31  -7   -2.35    4.88
   0 -31  -7   -2.92    4.19
   0 -31  -7    0.14    3.73
   0 -31  -7   -0.28    3.80
   0 -31  -7    1.89    4.15
   0 -31  -7    3.33    4.36
   0 -31  -7    3.42    3.30
   0  31  -7   -1.59    5.70
   0  31  -6  121.22    9.77
   0 -31  -6  154.90    9.58
   0 -31  -6  119.59    8.92
   0 -31  -6  109.23    8.89
   0 -31  -6  143.49    9.38
   0 -31  -6  114.41    8.93
   0  31  -6  115.76   10.16
   0 -31  -6  152.88    9.59
   0 -31  -5    0.87    3.79
   0  31  -5    2.71    5.61
   0 -31  -5   -0.65    4.30
   0 -31  -5    1.44    4.17
   0 -31  -5   -0.55    3.82
   0  31  -5    1.31    4.70
   0 -31  -4   16.68    4.32
   0  31  -4   13.51    5.72
   0 -31  -4   12.25    3.99
   0  31  -4   15.08    4.79
   0 -31  -3    2.60    3.60
   0  31  -3    0.64    5.26
   0 -31  -3    2.75    3.96
   0 -31  -2    1.24    3.36
   0  31  -2    3.50    4.95
   0 -31  -2    0.43    3.65
   0 -31  -1   -3.76    3.38
   0  31  -1    3.70    4.84
   0 -31  -1    0.14    3.71
   0 -31   0   16.02    3.43
   0 -31   0   28.87    4.26
   0 -31   1   -4.10    3.53
   0 -31   2    1.14    3.37
   0 -31   3    1.09    2.95
   0 -31   4   21.45    3.50
   0 -31   4   15.25    3.57
   0 -31   5    2.43    3.05
   0 -31   7    3.68    1.72
   0 -31   7   -1.26    3.06
   0 -31   8   24.29    2.86
   0 -31   8   22.19    3.46
   0 -31   9    0.08    2.37
   0 -31   9    0.20    2.90
   0 -31   9    0.71    2.63
   0 -31  10    4.03    2.52
   0 -31  10    9.30    3.00
   0 -31  11    3.23    2.51
   0 -31  12    8.18    2.50
   0 -31  13   -2.06    2.43
   0 -31  14   12.33    2.53
   0 -31  15   -1.35    2.11
   0 -31  16    7.56    2.01
   0 -31  17   -1.11    1.75
   0 -31  18    4.63    1.46
   0  32 -17    1.22    1.13
   0 -32 -17    1.24    1.80
   0  32 -16    1.44    2.11
   0 -32 -16    7.63    2.38
   0  32 -16    2.03    3.21
   0 -32 -15    1.66    2.79
   0  32 -15   -0.60    3.77
   0 -32 -15    1.75    2.22
   0 -32 -14   22.36    3.18
   0  32 -14   18.60    4.51
   0 -32 -13   -1.67    3.18
   0 -32 -13    0.56    3.43
   0  32 -13   -2.80    4.66
   0 -32 -13    4.51    3.03
   0 -32 -12   40.73    4.27
   0 -32 -12   36.82    3.92
   0  32 -12   29.32    5.16
   0 -32 -12   23.22    3.60
   0 -32 -11   -0.39    3.71
   0 -32 -11    1.41    2.93
   0  32 -11    1.78    4.40
   0 -32 -11   -4.59    3.58
   0 -32 -11    4.50    3.63
   0 -32 -11   -0.48    3.60
   0  32 -11   -2.18    4.96
   0 -32 -11   -2.67    2.67
   0  32 -10   19.42    5.03
   0 -32 -10   21.17    3.86
   0 -32 -10   28.88    4.52
   0 -32 -10   15.58    3.36
   0 -32 -10   20.92    4.25
   0 -32 -10   20.04    4.07
   0  32 -10   11.05    5.51
   0 -32  -9   -1.15    4.27
   0 -32  -9    0.76    3.64
   0  32  -9   -3.64    4.51
   0 -32  -9    1.92    3.16
   0 -32  -9    0.48    3.45
   0 -32  -9    4.29    3.91
   0 -32  -9    4.88    3.74
   0  32  -9   -6.77    5.19
   0  32  -8   48.07    5.98
   0 -32  -8   51.96    5.41
   0 -32  -8   38.74    4.55
   0 -32  -8   43.47    5.16
   0 -32  -8   36.36    4.88
   0 -32  -8   36.97    5.28
   0  32  -8   37.32    6.32
   0  32  -7    0.18    4.78
   0 -32  -7   -2.86    3.43
   0 -32  -7    0.78    3.71
   0 -32  -7   -2.72    3.83
   0 -32  -7    0.15    3.97
   0  32  -7    6.87    5.52
   0 -32  -7   -4.15    4.33
   0  32  -6  100.28    7.59
   0 -32  -6   89.10    6.95
   0 -32  -6   79.79    6.79
   0 -32  -6   87.30    6.77
   0  32  -6   75.23    8.01
   0 -32  -6   83.59    7.39
   0 -32  -5   -0.27    3.78
   0  32  -5    1.44    5.29
   0 -32  -5    0.62    4.41
   0 -32  -5    2.94    3.61
   0  32  -5    1.00    4.33
   0 -32  -4   23.77    4.35
   0  32  -4   24.23    5.67
   0 -32  -4   28.13    4.93
   0 -32  -4   23.35    4.09
   0  32  -4   19.93    4.74
   0 -32  -3   -3.74    3.44
   0  32  -3    3.32    4.90
   0 -32  -3    0.46    4.04
   0 -32  -3   -1.92    3.68
   0 -32  -2   10.91    3.41
   0 -32  -2   17.51    4.20
   0  32  -2    6.77    4.77
   0 -32  -2    8.42    3.85
   0 -32  -1   -1.62    2.95
   0 -32  -1   -1.20    3.57
   0  32  -1   -3.50    4.53
   0 -32  -1    3.13    4.12
   0 -32   0    4.02    3.50
   0 -32   0    0.29    4.05
   0 -32   1    1.50    3.47
   0 -32   1   -1.53    3.85
   0 -32   2   10.68    3.86
   0 -32   3    0.86    3.35
   0 -32   4   31.33    4.02
   0 -32   6   96.61    7.03
   0 -32   7   -0.52    2.96
   0 -32   8   30.46    3.56
   0 -32   9    0.28    1.38
   0 -32  10    7.41    1.88
   0 -32  11    2.15    2.17
   0 -32  12   16.89    2.56
   0 -32  13    3.07    2.01
   0 -32  14   12.72    2.16
   0 -32  15    3.99    1.86
   0 -32  16    3.39    1.69
   0 -32  17    2.19    1.23
   0  33 -16   18.33    2.83
   0 -33 -16   17.08    2.14
   0 -33 -15    0.64    1.74
   0  33 -15   -4.49    3.18
   0  33 -15    0.32    2.12
   0 -33 -14   25.56    3.17
   0  33 -14   23.96    4.17
   0 -33 -14   22.86    2.81
   0 -33 -13   -1.86    2.86
   0 -33 -13   -2.88    2.76
   0  33 -13   -0.92    4.07
   0 -33 -12   36.50    4.08
   0  33 -12   39.98    5.26
   0 -33 -12   33.65    3.98
   0 -33 -11    4.48    2.72
   0 -33 -11   -1.56    3.24
   0 -33 -11   -3.44    3.27
   0 -33 -11    0.85    3.33
   0  33 -11   -2.67    4.61
   0 -33 -11   -0.08    2.29
   0 -33 -10    8.09    3.12
   0 -33 -10    9.87    3.59
   0 -33 -10    5.58    3.50
   0  33 -10   10.40    4.86
   0 -33 -10    5.93    2.83
   0 -33  -9   -0.57    3.35
   0  33  -9    2.99    4.11
   0 -33  -9    7.27    3.58
   0  33  -9    0.17    4.82
   0 -33  -9    0.61    2.86
   0 -33  -8   51.58    4.99
   0  33  -8   49.31    5.62
   0 -33  -8   41.70    4.48
   0 -33  -8   44.54    4.78
   0  33  -8   45.79    6.23
   0 -33  -8   44.94    5.22
   0  33  -7   -1.06    4.18
   0 -33  -7   -5.95    3.45
   0 -33  -7    1.08    3.46
   0 -33  -7   -0.12    3.49
   0 -33  -7   -0.41    3.87
   0  33  -7   -5.17    5.14
   0 -33  -6  112.34    8.09
   0 -33  -6  113.06    8.13
   0 -33  -6  102.73    8.01
   0 -33  -6  123.98    8.58
   0  33  -6   98.94    9.04
   0 -33  -5   -3.92    3.56
   0 -33  -5   -1.56    3.90
   0  33  -5   -3.11    4.82
   0 -33  -5   -1.74    3.47
   0  33  -5    1.43    3.85
   0 -33  -4   35.26    4.27
   0 -33  -4   38.41    5.02
   0  33  -4   34.13    5.73
   0 -33  -4   32.16    4.53
   0 -33  -3   -0.96    3.93
   0 -33  -3    2.83    3.37
   0 -33  -3    0.29    4.18
   0  33  -3   -4.00    4.51
   0 -33  -3   -0.51    3.60
   0 -33  -2   12.53    4.27
   0 -33  -2   24.32    3.50
   0 -33  -2   13.98    4.22
   0  33  -2   13.81    4.66
   0 -33  -2   18.85    4.04
   0 -33  -1   -6.08    3.94
   0 -33  -1    4.88    2.93
   0 -33   0    8.56    3.99
   0 -33   1   -1.92    3.63
   0 -33   2   21.55    3.92
   0 -33   3    1.15    3.50
   0 -33   3    4.34    3.24
   0 -33   4   35.40    4.33
   0 -33   4   31.73    3.85
   0 -33   5   -4.32    3.29
   0 -33   6  122.21    8.18
   0 -33   7    0.09    2.75
   0 -33   8   35.89    3.50
   0 -33  13    0.24    1.04
   0 -33  14   -0.30    1.16
   0 -33  15    0.14    1.13
   0 -33  16   11.21    1.20
   0 -34 -14   16.75    2.44
   0  34 -14   21.26    3.35
   0 -34 -14   13.62    2.16
   0 -34 -13   -2.10    2.58
   0 -34 -13   -2.76    2.37
   0  34 -13   -2.23    3.47
   0 -34 -12    4.19    2.82
   0  34 -12    0.60    3.68
   0 -34 -12    5.23    2.64
   0 -34 -11    1.84    2.94
   0  34 -11   -0.66    3.89
   0 -34 -11   -1.13    1.89
   0 -34 -11    0.43    2.93
   0  34 -10    1.28    4.34
   0 -34 -10    5.10    3.06
   0 -34 -10    3.60    2.60
   0 -34 -10    1.20    2.86
   0  34  -9   -0.15    4.33
   0 -34  -9    1.56    3.04
   0 -34  -9    3.09    2.65
   0 -34  -9   -1.28    3.06
   0 -34  -8   55.09    5.28
   0  34  -8   55.36    6.03
   0 -34  -8   47.26    4.85
   0 -34  -8   59.32    5.05
   0 -34  -8   53.57    4.73
   0 -34  -7   -5.86    3.79
   0  34  -7    0.63    4.40
   0 -34  -7    1.44    3.15
   0 -34  -7    2.35    3.20
   0  34  -6   44.16    5.75
   0 -34  -6   51.37    5.12
   0 -34  -6   43.78    4.52
   0 -34  -6   40.22    4.54
   0 -34  -5    7.64    3.36
   0 -34  -5   -3.09    3.78
   0  34  -5    3.45    4.31
   0 -34  -4    9.32    3.32
   0  34  -4   13.25    4.49
   0 -34  -4   11.71    4.13
   0  34  -3   -2.06    4.11
   0 -34  -3   -1.30    3.74
   0 -34  -3   -4.37    3.08
   0 -34  -3   -2.90    3.69
   0 -34  -2   27.57    4.33
   0 -34  -2   24.12    3.41
   0 -34  -2   24.39    4.28
   0 -34  -1    2.13    3.51
   0 -34  -1    0.08    2.69
   0 -34  -1    6.14    3.78
   0 -34   0   17.61    3.92
   0 -34   0   23.47    4.17
   0 -34   1   -1.26    3.29
   0 -34   1   -0.87    3.50
   0 -34   2   20.60    3.69
   0 -34   2   28.99    4.08
   0 -34   3    0.97    2.84
   0 -34   3    0.81    3.24
   0 -34   4   11.16    2.79
   0 -34   4    7.65    3.21
   0 -34   5   -3.75    3.12
   0 -34   6   42.26    4.06
   0 -34   7   -0.96    2.40
   0 -34   8   37.77    3.34
   0  35 -13    0.95    2.69
   0 -35 -13    1.32    1.73
   0 -35 -13    0.22    2.06
   0 -35 -12    8.63    2.28
   0  35 -12   10.66    3.20
   0 -35 -12   10.16    2.50
   0  35 -11   -0.10    3.24
   0 -35 -11   -1.22    2.60
   0 -35 -11   -0.07    2.59
   0  35 -10   19.12    3.85
   0 -35 -10   19.54    3.11
   0 -35 -10   21.24    2.51
   0  35  -9   -6.20    3.93
   0 -35  -9   -0.57    3.17
   0 -35  -9    0.66    2.73
   0 -35  -9    0.97    2.37
   0 -35  -9    2.63    2.66
   0  35  -8   31.12    4.58
   0 -35  -8   25.72    3.88
   0 -35  -8   25.25    3.48
   0 -35  -8   20.63    3.25
   0 -35  -8   28.74    3.69
   0  35  -7    0.39    3.88
   0 -35  -7   -1.82    3.42
   0 -35  -7   -2.01    2.92
   0 -35  -7    0.47    2.80
   0 -35  -7    2.50    3.16
   0  35  -6   82.85    6.67
   0 -35  -6   82.01    6.28
   0 -35  -6   73.38    5.75
   0 -35  -6   78.43    5.95
   0 -35  -5   -1.21    2.87
   0 -35  -5    1.82    3.50
   0  35  -5   -2.44    4.03
   0 -35  -4   24.34    3.31
   0 -35  -4   27.41    4.07
   0  35  -4   22.08    4.15
   0  35  -3   -3.00    3.54
   0 -35  -3    4.26    3.53
   0 -35  -3   -1.27    2.56
   0 -35  -3   -0.45    3.42
   0 -35  -2   -2.27    3.48
   0 -35  -2    3.57    2.43
   0 -35  -2    3.55    3.27
   0 -35  -1   -1.65    3.29
   0 -35  -1   -1.26    3.39
   0 -35   0   42.78    4.54
   0 -35   0   44.60    4.71
   0 -35   1   -3.08    3.11
   0 -35   1   -3.23    3.41
   0 -35   2    1.55    2.89
   0 -35   2   -0.97    3.18
   0 -35   3    0.73    2.46
   0 -35   3    0.10    3.06
   0 -35   4   29.60    3.69
   0 -35   5    1.75    2.69
   0 -35   6   83.49    5.76
   0 -35   7   -0.98    2.15
   0 -36 -11    3.27    2.06
   0 -36 -11    3.65    2.11
   0  36 -10    0.60    2.88
   0 -36 -10    2.46    1.29
   0 -36 -10   -0.36    2.29
   0 -36  -9    1.10    2.65
   0  36  -9   -1.38    3.07
   0 -36  -9   -1.37    2.38
   0 -36  -9   -1.59    2.06
   0 -36  -9    1.09    2.20
   0  36  -8    6.24    3.12
   0 -36  -8    6.76    2.90
   0 -36  -8    2.95    2.59
   0 -36  -8    5.23    2.39
   0 -36  -8    0.61    2.45
   0 -36  -7   -0.09    2.93
   0  36  -7   -2.89    3.30
   0 -36  -7   -0.92    2.62
   0 -36  -7   -1.88    2.51
   0 -36  -7   -0.70    2.83
   0  36  -6   20.48    3.74
   0 -36  -6   24.57    3.65
   0 -36  -6   28.71    3.18
   0 -36  -6   22.35    3.30
   0 -36  -6   26.73    3.63
   0 -36  -5    1.04    2.31
   0 -36  -5   -0.49    3.13
   0  36  -5   -1.54    3.06
   0 -36  -4   31.53    3.28
   0 -36  -4   32.11    3.94
   0 -36  -3    2.67    3.16
   0 -36  -3    0.06    2.19
   0 -36  -3   -0.79    3.09
   0 -36  -2   21.96    3.60
   0 -36  -2   22.66    3.57
   0 -36  -1    0.70    3.00
   0 -36  -1   -0.75    2.94
   0 -36   0    4.58    3.08
   0 -36   0    2.49    2.83
   0 -36   1    1.75    2.99
   0 -36   1   -0.66    2.60
   0 -36   2   28.04    3.42
   0 -36   2   20.96    3.03
   0 -36   3    1.05    2.71
   0 -36   3   -1.80    2.16
   0 -36   4   36.17    3.64
   0 -36   5   -0.58    2.24
   0 -36   6   25.35    2.69
   0 -36   7    2.08    1.72
   0  37  -9    1.45    1.96
   0 -37  -9   -1.96    2.11
   0 -37  -9    0.66    1.67
   0 -37  -9    0.54    0.88
   0 -37  -8   25.41    2.84
   0  37  -8   17.32    2.65
   0 -37  -8   22.04    2.36
   0 -37  -8   20.32    2.37
   0 -37  -8   21.86    2.62
   0 -37  -7   -0.44    2.43
   0  37  -7   -2.43    2.19
   0 -37  -7    1.45    1.87
   0 -37  -7    1.70    2.10
   0 -37  -7   -2.34    2.35
   0 -37  -6    3.83    2.68
   0  37  -6    1.19    2.18
   0 -37  -6    5.91    1.96
   0 -37  -6    3.16    2.35
   0 -37  -6    8.36    2.70
   0 -37  -5   -5.97    2.75
   0 -37  -5   -2.85    1.92
   0 -37  -5   -2.91    2.82
   0 -37  -4   14.58    2.99
   0 -37  -4   12.03    1.93
   0 -37  -4   10.44    3.15
   0 -37  -3   -0.75    2.72
   0 -37  -3    1.96    2.76
   0 -37  -2   16.93    3.04
   0 -37  -2   14.28    2.93
   0 -37  -1    0.51    2.71
   0 -37  -1   -3.89    2.66
   0 -37   0    6.99    2.74
   0 -37   0    5.95    2.42
   0 -37   1    0.90    2.60
   0 -37   1    0.06    2.23
   0 -37   2   17.11    2.80
   0 -37   2   11.31    2.15
   0 -37   3   -1.30    2.33
   0 -37   4    9.00    2.39
   0 -37   5    0.06    1.93
   0 -37   6    2.91    1.57
   0 -38  -7   -2.05    1.92
   0 -38  -7   -1.55    1.60
   0 -38  -7    1.10    1.70
   0 -38  -6   57.58    4.05
   0 -38  -6   58.84    3.96
   0 -38  -6   48.82    4.08
   0 -38  -5   -3.62    2.19
   0 -38  -5   -2.00    2.21
   0 -38  -4   44.80    3.65
   0 -38  -4   32.95    3.29
   0 -38  -3    4.02    2.18
   0 -38  -3    0.13    2.26
   0 -38  -3   -1.40    1.36
   0 -38  -2    1.66    2.33
   0 -38  -2    5.39    2.08
   0 -38  -1   -1.59    2.29
   0 -38  -1   -0.06    1.90
   0 -38   0   -2.11    2.28
   0 -38   0    0.65    1.87
   0 -38   1    2.94    2.22
   0 -38   1    0.12    1.51
   0 -38   2    7.47    2.14
   0 -38   3   -4.43    1.95
   0 -38   4   32.37    2.66
   0 -38   5    1.72    1.32
   0 -38   7    2.82    1.44
   0 -39  -3    1.85    1.69
   0 -39  -3   -0.33    1.47
   0 -39  -2    8.34    1.50
   0 -39  -2   11.91    1.92
   0 -39  -1    1.63    1.72
   0 -39  -1   -1.81    2.08
   0 -39  -1    2.96    1.75
   0 -39   0   27.13    2.83
   0 -39   0   21.36    2.39
   0 -39   1   -0.43    2.11
   0 -39   1   -0.24    1.60
   0 -39   2    8.59    2.15
   0 -39   2    9.25    1.62
   0 -39   3   -0.97    1.93
   0 -39   3   -0.57    1.25
   1   0 -29    0.60    2.11
  -1   0 -29    1.69    2.29
  -1   0 -29   -3.39    2.74
  -1   0 -29    0.06    1.86
  -1   0 -29   -0.56    2.37
   1   0 -29   -1.59    2.37
   1   0 -29    1.05    1.81
   1   0 -28   -0.16    2.46
  -1   0 -28   -0.20    2.20
  -1   0 -28   -2.24    2.80
   1   0 -28   -1.78    2.78
  -1   0 -28    0.11    3.46
   1   0 -28   -3.61    3.53
  -1   0 -28   -2.02    2.52
  -1   0 -28    0.37    3.00
  -1   0 -28    1.52    1.72
   1   0 -28   -2.21    3.03
   1   0 -28    0.93    1.72
  -1   0 -28    0.06    1.70
   1   0 -28   -1.26    1.72
  -1   0 -27    2.52    2.56
   1   0 -27    0.20    2.86
   1   0 -27    1.21    3.21
  -1   0 -27   -2.76    3.30
  -1   0 -27   -0.39    3.97
   1   0 -27   -4.06    4.17
  -1   0 -27   -1.90    3.83
  -1   0 -27   -2.64    3.00
  -1   0 -27    0.11    3.47
   1   0 -27    0.07    1.97
   1   0 -27    2.28    3.53
  -1   0 -27   -4.16    2.13
   1   0 -27   -3.39    2.09
  -1   0 -27   -1.27    2.01
  -1   0 -26   -3.53    3.07
   1   0 -26    3.15    3.47
  -1   0 -26   -0.13    3.59
   1   0 -26    0.77    3.64
   1   0 -26    8.40    4.49
  -1   0 -26    1.81    4.31
   1   0 -26    1.11    4.51
  -1   0 -26    1.28    4.40
  -1   0 -26    0.36    3.22
  -1   0 -26   -1.57    2.40
   1   0 -26    5.05    2.44
  -1   0 -26    0.92    2.41
   1   0 -26   -0.08    2.37
  -1   0 -26   -0.27    4.00
   1   0 -26   -1.20    4.05
  -1   0 -25    0.13    3.41
   1   0 -25    3.17    3.65
  -1   0 -25   -2.38    4.83
   1   0 -25   -1.86    4.45
  -1   0 -25   -1.46    3.95
   1   0 -25    0.87    3.70
  -1   0 -25   -1.08    4.89
   1   0 -25   12.03    5.19
   1   0 -25    0.72    1.65
   1   0 -25    2.75    2.67
  -1   0 -25   -0.66    2.59
  -1   0 -25   -6.38    4.40
   1   0 -25    7.41    4.41
  -1   0 -25    0.28    2.69
   1   0 -25   -1.59    2.65
   1   0 -24    0.85    2.07
  -1   0 -24    1.70    2.15
   1   0 -24   -0.91    3.92
  -1   0 -24    1.55    3.60
   1   0 -24   -0.77    2.69
  -1   0 -24   -0.99    4.46
  -1   0 -24    2.36    2.81
   1   0 -24    3.31    2.86
   1   0 -24   -0.66    4.51
  -1   0 -24    0.81    2.87
   1   0 -24    1.02    2.83
   1   0 -24   -1.18    5.32
  -1   0 -24    4.33    5.32
   1   0 -24    2.21    4.56
  -1   0 -24    3.65    4.75
  -1   0 -24   -8.33    5.18
   1   0 -24    6.65    4.15
  -1   0 -24   -6.04    4.41
   1   0 -23   -1.19    5.12
   1   0 -23    1.36    5.03
  -1   0 -23    8.00    5.18
  -1   0 -23   -0.77    4.68
   1   0 -23   -0.83    4.36
  -1   0 -23   -0.43    2.78
   1   0 -23    0.11    2.98
   1   0 -23   -0.12    3.07
  -1   0 -23    0.51    2.35
   1   0 -23   -1.81    2.39
  -1   0 -23   -0.11    2.88
   1   0 -23    3.05    3.02
  -1   0 -23    8.58    4.63
   1   0 -23   -0.52    4.25
   1   0 -23   13.66    5.33
  -1   0 -23    4.16    5.37
   1   0 -22    5.74    5.60
   1   0 -22    0.13    2.85
   1   0 -22   -3.25    4.53
  -1   0 -22    5.77    5.01
  -1   0 -22    0.60    5.19
   1   0 -22   -1.59    5.30
   1   0 -22   -1.02    4.95
   1   0 -22    2.36    3.14
   1   0 -22   -2.15    4.45
  -1   0 -22    3.12    3.17
  -1   0 -22    3.95    4.49
   1   0 -22    0.92    2.48
  -1   0 -22    2.46    2.55
  -1   0 -22    4.84    3.09
   1   0 -22    2.56    3.07
  -1   0 -22    4.91    2.52
   1   0 -22    1.33    2.44
  -1   0 -21    0.44    2.95
  -1   0 -21   -0.77    2.54
   1   0 -21    0.90    2.89
   1   0 -21   -0.90    2.50
   1   0 -21   -3.19    5.10
   1   0 -21   -2.74    2.41
  -1   0 -21    1.50    2.47
  -1   0 -21   -0.72    4.43
  -1   0 -21    1.45    2.84
   1   0 -21   -2.27    3.00
   1   0 -21    1.44    4.25
  -1   0 -21    7.38    5.05
   1   0 -21   -2.19    5.12
  -1   0 -21   -0.40    5.11
   1   0 -21   -0.20    4.79
  -1   0 -20    0.75    2.51
   1   0 -20   16.74    2.90
  -1   0 -20   -0.22    3.03
   1   0 -20   17.77    3.14
   1   0 -20   16.38    2.98
  -1   0 -20    0.84    2.56
   1   0 -20    6.37    5.14
   1   0 -20    3.90    4.65
  -1   0 -20    2.74    4.71
  -1   0 -20   -4.30    5.01
  -1   0 -20   -1.58    4.06
   1   0 -20   22.35    3.36
  -1   0 -20   -1.65    3.06
   1   0 -20    7.20    4.55
   1   0 -20    5.00    5.07
   1   0 -19    0.57    4.70
   1   0 -19    6.55    4.67
  -1   0 -19    5.26    4.78
  -1   0 -19    1.32    4.46
   1   0 -19    1.61    2.83
  -1   0 -19    3.23    2.87
  -1   0 -19    8.47    2.58
   1   0 -19   -1.48    2.42
  -1   0 -19    6.88    5.68
  -1   0 -19   -1.44    5.53
   1   0 -19   -0.19    2.45
  -1   0 -19    8.54    2.74
  -1   0 -19   -0.68    4.04
  -1   0 -19    4.96    2.94
   1   0 -19    1.52    2.88
   1   0 -19    2.70    3.94
  -1   0 -19    9.86    4.83
  -1   0 -18    0.36    4.36
   1   0 -18    7.26    4.34
   1   0 -18    1.45    4.69
  -1   0 -18    1.07    4.51
  -1   0 -18   -3.14    5.32
  -1   0 -18    6.31    5.49
  -1   0 -18    1.39    2.94
  -1   0 -18    2.86    2.48
   1   0 -18    4.99    2.42
   1   0 -18    7.38    3.06
  -1   0 -18    3.79    5.21
   1   0 -18    4.15    3.76
  -1   0 -18    5.72    3.09
   1   0 -18    7.36    3.02
  -1   0 -18    3.36    3.83
  -1   0 -18   -2.09    4.82
   1   0 -18    4.54    2.52
  -1   0 -18    8.53    2.50
   1   0 -17   -0.19    2.66
  -1   0 -17   -0.19    2.62
  -1   0 -17    0.64    2.10
   1   0 -17   -0.19    2.27
  -1   0 -17   -4.22    4.51
  -1   0 -17    0.45    4.95
  -1   0 -17    0.85    2.57
   1   0 -17    1.26    2.64
   1   0 -17   -1.05    3.56
  -1   0 -17    1.05    3.48
   1   0 -17   -0.08    2.31
  -1   0 -17    3.67    2.33
  -1   0 -17   -1.17    4.24
   1   0 -17   -2.04    4.22
   1   0 -17    2.48    3.94
  -1   0 -17    2.66    4.13
  -1   0 -16    1.38    2.13
   1   0 -16    5.53    2.55
  -1   0 -16   -0.09    2.32
  -1   0 -16    2.10    2.29
   1   0 -16    0.53    2.91
   1   0 -16    3.34    3.04
   1   0 -16    4.67    2.68
  -1   0 -16    1.64    2.14
   1   0 -16    0.39    2.65
   1   0 -16   -1.85    1.42
   1   0 -15   -0.58    2.14
  -1   0 -15   -0.91    3.49
  -1   0 -15    0.86    2.15
  -1   0 -15    0.96    2.11
   1   0 -15    2.48    2.18
  -1   0 -15    1.21    2.13
   1   0 -15    4.00    2.24
   1   0 -15   -0.09    2.37
  -1   0 -15    1.01    2.13
   1   0 -15   -0.15    1.41
  -1   0 -14    1.24    2.17
   1   0 -14   -0.23    2.24
  -1   0 -14   -0.15    1.99
  -1   0 -14   -3.85    3.60
   1   0 -14    1.67    1.45
  -1   0 -14    0.51    1.03
   1   0 -14    1.20    2.20
  -1   0 -14    1.18    2.16
   1   0 -14   -0.23    2.25
   1   0 -14   -1.01    2.24
  -1   0 -14    1.00    1.97
  -1   0 -13   -1.38    2.18
   1   0 -13   -1.46    2.24
  -1   0 -13   -3.43    3.37
  -1   0 -13   -1.20    2.10
   1   0 -13   -0.28    2.19
   1   0 -13    0.32    1.47
  -1   0 -13   -0.26    1.11
  -1   0 -13    2.43    2.15
   1   0 -13    0.07    2.11
   1   0 -13    1.10    2.12
  -1   0 -13   -1.09    1.94
  -1   0 -12    1.21    3.21
  -1   0 -12    0.06    1.95
  -1   0 -12    0.12    2.10
   1   0 -12    0.32    2.15
   1   0 -12   -0.64    2.14
  -1   0 -12    1.15    1.16
   1   0 -12   -0.81    1.55
   1   0 -12   -0.81    2.00
   1   0 -12   -0.94    2.00
  -1   0 -12   -1.82    1.96
  -1   0 -12    2.08    1.84
  -1   0 -11    2.15    1.95
  -1   0 -11   -0.32    2.04
   1   0 -11   -0.58    2.10
  -1   0 -11   -2.81    3.12
   1   0 -11   -1.48    2.03
   1   0 -11   -0.51    1.99
  -1   0 -11    0.54    1.95
   1   0 -11   -1.71    2.02
   1   0 -11    0.12    1.49
  -1   0 -11   -0.23    1.99
   1   0 -10    0.65    1.49
   1   0 -10   -1.32    2.83
  -1   0 -10   -1.93    2.68
   1   0 -10   -1.65    2.04
  -1   0 -10    0.48    1.81
   1   0  -9    0.52    2.03
  -1   0  -9    0.72    1.84
   1   0  -9    1.86    2.78
  -1   0  -9    0.07    2.68
  -1   0  -8   -0.26    1.61
  -1   0  -8    0.92    2.19
   1   0  -8    0.97    1.79
   1   0  -8   -1.89    2.47
  -1   0  -8    0.05    2.41
  -1   0  -7    0.06    1.07
  -1   0  -7   -0.14    0.27
   1   0  -7    0.79    1.97
  -1   0  -7    0.83    1.68
  -1   0  -7   -0.79    2.36
   1   0  -6   -0.34    0.86
  -1   0  -6    0.57    0.34
   1   0  -6    0.39    0.80
  -1   0  -6    1.00    1.48
   1   0  -6    1.55    1.88
  -1   0  -6   -1.07    2.12
   1   0  -5   -0.30    0.74
   1   0  -5    0.26    0.69
  -1   0  -5    0.14    0.36
   1   0  -5   -0.57    1.70
  -1   0  -5    1.38    1.39
  -1   0  -5    0.96    1.87
   1   0  -4    0.56    0.61
  -1   0  -4    0.19    0.33
   1   0  -4    0.50    0.59
  -1   0  -4    0.14    1.21
   1   0  -4   -0.22    1.63
  -1   0  -4   -1.49    1.41
   1   0  -3   -0.07    0.43
   1   0  -3    0.40    0.43
  -1   0  -3    0.03    0.29
   1   0  -3    0.69    1.23
  -1   0  -3    0.39    0.84
  -1   0  -3    0.32    0.89
   1   0  -2    0.59    0.24
   1   0  -2    0.34    0.23
  -1   0  -2    0.82    0.26
   1   0  -2    0.25    0.95
  -1   0  -2    0.60    0.57
   1   0  -1    0.22    0.31
  -1   0  -1    0.08    0.33
  -1   0   1    0.46    0.31
  -1   0   1    0.25    0.37
  -1   0   2    0.29    0.50
  -1   0   2    0.09    0.94
  -1   0   2    0.56    0.34
  -1   0   3    0.40    1.04
  -1   0   3    0.57    0.46
  -1   0   4    0.57    0.86
  -1   0   4    0.12    0.56
  -1   0   5   -0.16    0.63
  -1   0   5   -0.39    0.59
  -1   0   6   -0.27    0.63
  -1   0   7    0.16    0.67
  -1   0   8    0.85    0.69
  -1   0   9   -0.19    0.67
  -1   0  10   -0.62    0.72
  -1   0  11    0.39    0.71
  -1   0  12    0.39    0.69
   1  -1 -29    6.28    2.25
  -1   1 -29    2.36    2.22
  -1  -1 -29    1.75    2.17
   1   1 -29    1.58    2.11
  -1  -1 -29    2.82    2.83
  -1   1 -29    3.83    2.77
  -1   1 -29    0.88    1.97
  -1  -1 -29   -0.57    1.95
   1  -1 -29    3.86    2.09
   1   1 -29    2.06    2.34
  -1  -1 -29    4.84    2.32
   1  -1 -29    6.34    2.35
  -1   1 -29    1.51    2.29
   1   1 -29    2.57    1.93
   1  -1 -29    1.36    1.80
  -1  -1 -28    5.14    2.08
  -1   1 -28   -1.09    2.12
   1   1 -28    2.24    2.48
   1  -1 -28    1.10    2.39
  -1   1 -28    6.35    2.81
   1  -1 -28    2.76    2.80
  -1  -1 -28    5.81    2.78
   1   1 -28    1.06    2.75
   1   1 -28    4.20    3.46
   1  -1 -28   -0.33    3.67
  -1   1 -28   -3.81    3.49
  -1  -1 -28    4.20    3.35
  -1   1 -28    4.79    2.51
  -1  -1 -28    2.95    2.49
   1   1 -28    7.23    3.03
  -1   1 -28    0.73    2.90
   1  -1 -28    0.55    2.97
  -1  -1 -28    4.05    3.00
  -1   1 -28    1.69    1.75
   1   1 -28    2.61    1.76
  -1  -1 -28    5.94    1.81
  -1   1 -28   -0.63    1.71
   1   1 -28    1.88    1.70
  -1  -1 -28    2.29    1.72
  -1   1 -27    0.27    2.68
  -1  -1 -27    2.23    2.56
   1  -1 -27    0.20    2.97
   1   1 -27   -2.34    2.98
  -1  -1 -27   -1.87    3.28
  -1   1 -27   -2.05    3.88
  -1   1 -27    6.18    3.28
  -1  -1 -27    1.28    3.72
   1   1 -27    1.31    3.22
   1  -1 -27    2.97    3.20
   1  -1 -27   -0.41    4.13
   1   1 -27    3.48    4.01
  -1  -1 -27    0.41    4.01
  -1   1 -27    4.99    4.07
  -1  -1 -27    0.80    2.99
  -1   1 -27   -0.61    2.94
  -1   1 -27    0.07    2.10
   1  -1 -27   -1.36    3.40
   1  -1 -27   -1.28    2.05
  -1  -1 -27    0.43    2.03
   1   1 -27   -2.49    3.42
   1   1 -27   -0.07    1.96
  -1  -1 -27   -3.19    3.48
  -1   1 -27   -0.11    3.41
  -1   1 -27   -1.68    1.99
   1   1 -27    0.77    1.90
  -1  -1 -27   -0.28    1.97
   1   1 -26   -2.31    3.41
   1  -1 -26   -4.45    3.39
  -1   1 -26    5.78    3.15
  -1  -1 -26   -4.37    3.11
   1   1 -26    0.89    4.14
   1   1 -26   -3.46    3.53
  -1  -1 -26   -2.84    3.61
   1  -1 -26   -1.65    4.29
  -1   1 -26    2.72    3.71
  -1   1 -26    9.32    4.35
   1  -1 -26    5.16    3.65
  -1  -1 -26    0.15    4.15
  -1  -1 -26    1.76    4.45
   1  -1 -26    1.92    4.42
   1   1 -26    1.57    4.54
  -1   1 -26   -3.81    4.57
  -1  -1 -26    3.58    3.31
   1  -1 -26    1.16    2.32
  -1   1 -26    1.56    2.36
   1   1 -26    0.58    2.38
  -1  -1 -26    0.66    2.34
  -1   1 -26    7.23    3.93
   1   1 -26    0.40    3.85
   1  -1 -26    4.85    2.45
  -1  -1 -26    0.54    3.83
   1   1 -26    3.51    2.45
  -1  -1 -26   -0.33    2.33
  -1   1 -26    4.59    2.41
   1  -1 -26   -2.94    3.76
   1  -1 -25   16.20    3.97
   1   1 -25    9.96    3.76
  -1   1 -25   10.78    3.68
  -1  -1 -25   12.41    3.63
  -1  -1 -25   15.27    5.00
  -1   1 -25   10.46    4.73
  -1   1 -25   11.87    4.78
   1  -1 -25   14.85    4.20
  -1   1 -25   13.42    4.38
   1  -1 -25    7.97    4.87
  -1  -1 -25    9.32    4.10
   1   1 -25    9.69    3.98
   1   1 -25    5.71    4.72
  -1  -1 -25   12.12    5.16
  -1   1 -25   12.56    5.11
   1   1 -25    6.06    4.81
   1  -1 -25   11.35    4.95
   1   1 -25   13.48    2.30
  -1   1 -25   13.93    4.35
   1  -1 -25   14.36    4.38
  -1  -1 -25   16.48    3.00
   1   1 -25    5.73    4.37
  -1  -1 -25    8.65    4.34
   1   1 -25   17.18    3.05
  -1   1 -25   15.71    3.06
   1  -1 -25   16.15    2.94
   1   1 -25   19.08    2.93
  -1   1 -25   18.46    2.98
  -1  -1 -25   14.40    2.92
   1  -1 -25   20.12    2.94
   1  -1 -24   20.40    2.58
  -1   1 -24   20.97    2.84
   1   1 -24   22.09    2.87
  -1   1 -24   19.60    4.24
   1   1 -24   24.58    4.49
  -1  -1 -24   20.06    4.23
   1  -1 -24   26.36    4.42
   1  -1 -24   20.67    5.45
   1  -1 -24   20.91    4.70
  -1  -1 -24   23.28    5.45
  -1  -1 -24   22.79    5.19
  -1  -1 -24   25.37    4.74
  -1   1 -24   17.17    5.36
  -1   1 -24   19.03    5.30
   1   1 -24   23.64    4.79
   1   1 -24   17.77    5.28
  -1   1 -24   14.69    5.31
   1  -1 -24   28.50    5.55
  -1  -1 -24   17.76    5.56
   1   1 -24   26.44    5.46
   1   1 -24   24.99    3.25
   1  -1 -24   17.48    3.24
  -1   1 -24   18.84    4.88
   1   1 -24   15.64    5.02
   1   1 -24   30.87    3.55
  -1  -1 -24   31.82    3.64
   1  -1 -24   17.33    4.91
  -1  -1 -24   19.22    4.91
   1  -1 -24   31.10    3.51
  -1   1 -24   24.92    3.51
   1   1 -24   32.51    3.53
  -1  -1 -24   30.39    3.47
   1  -1 -24   27.13    3.49
  -1   1 -24   29.56    3.38
  -1  -1 -23   28.29    2.99
   1  -1 -23   23.85    2.98
  -1   1 -23   28.31    3.24
   1   1 -23   28.99    3.20
   1  -1 -23   29.64    3.99
  -1  -1 -23   23.36    4.43
   1  -1 -23   26.84    4.73
  -1   1 -23   19.89    5.75
  -1  -1 -23   16.89    5.72
   1  -1 -23   27.00    5.84
   1   1 -23   29.20    5.95
   1   1 -23   34.74    3.80
  -1  -1 -23   35.93    3.78
  -1   1 -23   31.13    3.67
   1  -1 -23   22.00    4.93
  -1  -1 -23   23.10    5.18
  -1   1 -23   14.32    5.06
   1  -1 -23   33.45    3.77
   1   1 -23   18.81    5.07
  -1   1 -23   25.04    5.61
   1   1 -23   23.80    5.46
  -1  -1 -23   24.76    5.21
  -1   1 -23   22.81    5.67
   1   1 -23   28.77    4.75
  -1  -1 -23   24.76    5.68
   1  -1 -23   29.41    5.82
   1  -1 -23   14.54    4.77
   1  -1 -23   28.30    3.75
   1   1 -23   30.00    3.74
  -1   1 -23   32.66    3.66
  -1  -1 -23   32.04    3.73
  -1  -1 -22   87.66    5.94
  -1   1 -22   84.42    5.98
   1   1 -22   96.75    6.28
  -1   1 -22   89.06    5.73
   1   1 -22  100.65    5.87
   1  -1 -22   96.16    6.14
   1  -1 -22   56.07    5.88
  -1   1 -22   71.00    5.61
   1  -1 -22   88.68    5.67
  -1  -1 -22   73.70    5.50
   1   1 -22   83.00    5.76
  -1   1 -22   85.83    6.04
  -1  -1 -22   50.67    6.79
   1  -1 -22   96.00    6.15
  -1  -1 -22   82.10    5.86
   1  -1 -22   65.57    6.96
   1   1 -22   87.06    6.34
   1   1 -22   59.35    6.93
  -1   1 -22   52.16    6.82
   1   1 -22   66.15    7.77
   1  -1 -22   61.01    7.87
  -1  -1 -22   54.15    7.12
   1  -1 -22   69.72    6.89
   1  -1 -22   82.49    7.73
  -1   1 -22   65.41    7.50
  -1   1 -22   65.58    7.43
  -1  -1 -22   68.58    7.56
   1  -1 -22   71.43    7.40
   1   1 -22   63.71    7.70
   1   1 -21   26.71    3.53
   1   1 -21   15.69    2.94
  -1  -1 -21   27.58    3.52
  -1  -1 -21   19.37    3.07
   1  -1 -21   17.00    3.38
  -1   1 -21   17.61    2.88
  -1   1 -21   18.41    3.32
   1  -1 -21   12.38    5.44
  -1   1 -21   24.41    5.27
  -1  -1 -21   15.55    5.30
  -1  -1 -21   26.59    5.56
   1   1 -21   18.06    5.32
  -1   1 -21   16.80    5.43
   1  -1 -21   13.91    5.06
  -1  -1 -21   16.48    2.82
   1   1 -21   20.91    2.99
   1  -1 -21   19.62    2.87
  -1   1 -21   19.08    3.10
  -1   1 -21   18.53    3.36
  -1  -1 -21   20.11    3.42
   1   1 -21   11.10    4.69
  -1  -1 -21    9.35    4.75
   1  -1 -21   14.89    4.64
   1  -1 -21   24.57    3.60
   1   1 -21   17.31    3.42
  -1   1 -21   17.94    5.03
   1   1 -21   15.03    5.46
   1  -1 -21   19.85    5.86
   1  -1 -20   33.00    5.67
  -1   1 -20   39.15    6.17
   1   1 -20   36.90    5.76
   1  -1 -20   31.59    5.97
  -1  -1 -20   35.98    5.89
  -1   1 -20   34.43    5.80
  -1  -1 -20   32.61    6.06
  -1   1 -20   35.01    6.71
  -1   1 -20   42.76    4.01
  -1  -1 -20   50.60    4.53
   1   1 -20   45.85    4.00
  -1   1 -20   50.14    4.43
  -1  -1 -20   45.75    4.02
   1  -1 -20   45.76    4.10
  -1   1 -20   26.09    5.94
   1  -1 -20   48.78    4.31
   1   1 -20   50.12    4.35
  -1   1 -20   31.59    5.18
  -1   1 -20   52.94    4.56
  -1  -1 -20   26.74    5.11
   1   1 -20   51.17    4.34
   1  -1 -20   52.27    4.38
  -1  -1 -20   43.74    4.43
   1   1 -20   32.96    5.49
   1  -1 -20   22.31    5.25
  -1  -1 -20   44.00    3.90
   1  -1 -20   41.73    3.78
  -1   1 -20   42.31    4.13
   1   1 -20   43.20    4.08
   1   1 -20   31.08    6.20
   1  -1 -20   28.01    5.99
   1  -1 -19    8.63    4.84
  -1  -1 -19    7.51    4.53
   1   1 -19    6.53    4.69
  -1  -1 -19    3.53    4.71
  -1   1 -19    4.76    4.70
  -1   1 -19    3.76    4.51
   1  -1 -19    4.18    4.59
   1   1 -19   10.91    2.97
  -1   1 -19    8.01    2.87
   1   1 -19    8.37    2.56
  -1   1 -19    8.78    2.61
  -1  -1 -19    4.89    2.68
   1  -1 -19    8.69    2.54
  -1  -1 -19    7.95    2.52
   1  -1 -19    8.03    2.92
  -1   1 -19    2.21    5.72
  -1  -1 -19   12.38    5.84
   1  -1 -19    7.58    2.46
  -1  -1 -19   10.64    2.49
   1   1 -19    2.59    2.65
  -1   1 -19    6.37    2.53
   1   1 -19   10.39    2.94
  -1  -1 -19    9.97    4.13
   1  -1 -19    7.04    2.95
  -1   1 -19    9.48    2.84
  -1  -1 -19   13.07    2.99
   1   1 -19    6.57    4.05
   1  -1 -19    3.21    4.08
  -1   1 -19    5.06    4.08
  -1   1 -19    7.92    5.20
  -1  -1 -18    3.55    4.53
  -1   1 -18    3.61    4.68
  -1   1 -18    2.31    4.42
  -1  -1 -18   -1.23    4.60
   1  -1 -18    3.60    4.73
   1   1 -18   12.71    4.52
   1  -1 -18   10.82    4.76
  -1   1 -18    0.48    5.59
  -1  -1 -18    4.79    5.32
   1  -1 -18   12.33    2.65
  -1   1 -18    5.65    2.75
  -1  -1 -18   11.90    2.81
   1   1 -18   14.04    3.11
   1  -1 -18   20.82    3.12
   1   1 -18   10.59    2.66
  -1   1 -18    8.68    2.47
  -1  -1 -18    7.79    2.44
  -1  -1 -18   10.01    5.48
   1   1 -18   13.99    2.80
  -1   1 -18    8.41    2.46
   1  -1 -18   13.21    2.69
  -1  -1 -18    5.33    2.45
  -1   1 -18    5.56    4.46
   1  -1 -18   10.07    4.04
  -1   1 -18    4.95    3.88
   1  -1 -18   14.01    3.04
   1   1 -18   15.74    3.07
  -1  -1 -18    7.23    2.73
   1   1 -18    5.42    3.95
  -1  -1 -18    4.00    3.84
  -1   1 -18    7.03    2.74
  -1  -1 -17   18.83    5.56
  -1   1 -17   24.39    5.15
  -1   1 -17   24.55    5.59
  -1   1 -17   27.59    3.20
  -1  -1 -17   28.36    3.05
   1  -1 -17   23.02    3.03
   1   1 -17   26.62    3.11
   1  -1 -17   18.68    4.17
   1  -1 -17   34.09    3.44
  -1  -1 -17   34.05    3.46
   1   1 -17   31.95    3.41
  -1  -1 -17   36.36    3.42
  -1   1 -17   23.74    4.23
   1   1 -17   31.65    3.41
   1   1 -17   20.13    4.22
   1  -1 -17   30.14    3.35
  -1   1 -17   32.61    3.40
  -1  -1 -17   21.70    4.23
  -1   1 -17   37.16    3.45
   1   1 -17   18.32    4.59
   1  -1 -17   23.56    4.92
  -1  -1 -17   24.72    5.10
  -1   1 -17   26.51    5.10
  -1   1 -17   28.44    4.78
   1  -1 -17   27.70    4.77
   1  -1 -17   35.55    3.30
  -1   1 -17   36.74    3.17
  -1  -1 -17   32.43    3.23
   1   1 -17   30.99    3.20
   1   1 -16   19.09    2.67
  -1  -1 -16   19.34    2.78
   1  -1 -16   18.74    2.76
  -1   1 -16   19.69    2.85
  -1  -1 -16   18.66    2.78
  -1   1 -16   15.73    2.71
  -1   1 -16   16.25    2.87
   1  -1 -16   20.59    2.86
   1  -1 -16   17.48    2.82
   1   1 -16   21.03    2.92
  -1  -1 -16   17.66    2.77
   1   1 -16   17.15    2.88
   1  -1 -16   18.80    2.61
  -1   1 -16   20.18    2.72
   1   1 -16   19.61    3.05
   1  -1 -16   20.20    3.17
   1   1 -16   19.16    2.67
  -1  -1 -16   18.30    2.51
   1   1 -16   18.74    2.02
  -1  -1 -15    7.48    3.79
   1   1 -15    9.71    2.35
   1  -1 -15   11.79    2.52
  -1   1 -15   10.64    2.38
  -1   1 -15    9.74    3.89
  -1  -1 -15   14.41    2.59
  -1   1 -15   10.36    2.39
  -1  -1 -15   10.60    2.29
   1  -1 -15    9.16    1.51
   1   1 -15   11.77    1.76
  -1  -1 -15   11.66    2.61
   1  -1 -15   10.55    2.38
  -1   1 -15    9.15    2.48
   1   1 -15    9.93    2.45
   1   1 -15   10.46    2.49
   1  -1 -15   11.09    2.47
  -1  -1 -15   11.34    2.16
   1  -1 -15    7.37    2.62
   1   1 -15    7.70    2.60
  -1   1 -15    9.88    2.32
  -1   1 -14   91.85    5.73
  -1   1 -14   72.08    6.64
   1   1 -14   95.43    5.93
   1  -1 -14   92.51    5.92
  -1  -1 -14   81.88    6.66
  -1  -1 -14  100.44    5.86
   1   1 -14   81.19    5.90
   1  -1 -14   80.78    5.88
  -1   1 -14   88.19    5.31
   1  -1 -14   86.77    5.40
   1   1 -14   87.10    5.47
   1   1 -14   91.66    5.87
  -1  -1 -14   86.12    5.81
  -1  -1 -14   92.55    5.84
  -1   1 -14   94.75    5.84
   1   1 -14   87.91    5.87
  -1   1 -14   85.52    5.82
  -1  -1 -14   78.36    5.64
  -1   1 -14   83.74    5.75
  -1   1 -13   53.57    3.89
   1   1 -13   48.68    3.99
  -1  -1 -13   51.80    3.86
  -1  -1 -13   45.42    4.93
  -1   1 -13   49.37    4.89
   1  -1 -13   55.08    3.91
   1  -1 -13   46.12    3.93
   1   1 -13   50.91    3.92
   1  -1 -13   54.79    3.46
  -1  -1 -13   48.50    3.17
  -1   1 -13   52.55    3.36
   1   1 -13   53.73    3.54
  -1   1 -13   52.17    3.92
   1   1 -13   47.36    3.91
   1   1 -13   45.76    3.87
  -1   1 -13   51.53    3.94
  -1  -1 -13   49.33    3.68
  -1   1 -13   49.57    3.80
  -1  -1 -12  184.92   12.38
   1  -1 -12  203.90   11.86
  -1   1 -12  210.31   11.85
  -1  -1 -12  207.97   11.84
  -1   1 -12  180.76   12.41
   1   1 -12  206.45   11.90
   1   1 -12  196.08   11.83
   1  -1 -12  212.58   11.59
   1   1 -12  216.52   11.66
  -1  -1 -12  203.77   11.43
  -1   1 -12  199.60   11.81
   1   1 -12  185.14   11.78
  -1   1 -12  192.59   11.77
   1   1 -12  183.70   11.79
  -1   1 -12  197.37   11.75
  -1  -1 -11   10.73    2.12
   1  -1 -11   10.24    2.32
  -1  -1 -11    8.83    3.29
  -1   1 -11    7.42    2.03
  -1   1 -11    9.66    2.14
   1   1 -11   10.00    2.33
  -1   1 -11    6.87    3.34
   1   1 -11    9.21    2.15
   1   1 -11    9.22    2.11
   1   1 -11   10.17    2.11
  -1   1 -11    7.57    2.06
  -1  -1 -11    9.27    1.23
   1  -1 -11    6.94    1.60
  -1   1 -11    6.85    2.05
  -1  -1 -10  179.85    8.16
   1  -1 -10  189.92    8.33
  -1   1 -10  126.76    7.91
  -1   1 -10  192.73    8.54
   1   1 -10  185.82    8.64
   1   1 -10  152.80    9.07
  -1  -1 -10  150.41    9.00
   1  -1 -10  172.20    8.65
  -1   1 -10  163.06    9.06
  -1  -1 -10  184.75    8.55
  -1   1  -9  161.20    9.17
   1  -1  -9  167.20    9.46
  -1  -1  -9  175.48    9.33
  -1   1  -9  174.70    9.63
  -1  -1  -9  176.72    9.61
   1  -1  -9  145.22    9.93
  -1   1  -9  150.31    9.96
   1  -1  -9  165.00    9.66
   1   1  -9  142.56   10.02
  -1  -1  -9  162.86    9.91
   1   1  -9  162.22    9.69
  -1   1  -9  157.03    9.93
   1   1  -8   49.78    3.23
   1   1  -8   51.24    3.21
  -1   1  -8   54.98    3.03
   1  -1  -8   58.10    3.45
   1  -1  -8   52.35    3.71
   1  -1  -8   39.65    3.99
  -1   1  -8   50.54    4.05
  -1  -1  -8   52.06    4.04
  -1  -1  -8   49.90    3.64
   1   1  -8   59.25    3.74
   1   1  -8   43.93    4.12
  -1   1  -8   50.45    3.57
  -1   1  -8   50.87    4.13
   1   1  -7   32.09    2.11
   1   1  -7   32.25    2.07
   1  -1  -7   33.60    2.32
  -1   1  -7   30.90    1.87
  -1  -1  -7   29.80    2.52
   1   1  -7   30.94    2.76
  -1   1  -7   29.43    2.54
   1  -1  -7   31.09    2.70
  -1   1  -7   30.94    3.07
  -1  -1  -7   27.09    2.87
  -1  -1  -6   30.82    1.87
   1   1  -6   26.90    1.84
   1  -1  -6   30.58    2.09
   1   1  -6   27.32    1.81
  -1   1  -6   26.29    1.67
  -1  -1  -6   24.69    2.27
  -1   1  -6   28.88    2.28
   1  -1  -6   25.82    2.51
   1   1  -6   28.23    2.59
  -1  -1  -6   24.65    2.54
  -1   1  -6   24.98    2.86
  -1  -1  -5  460.92   23.81
   1   1  -5  429.11   23.75
   1   1  -5  415.79   23.74
   1  -1  -5  437.38   23.82
   1   1  -5  421.02   23.93
  -1   1  -5  426.64   23.98
  -1   1  -5  427.38   23.86
   1  -1  -5  425.24   23.93
  -1  -1  -5  429.18   23.86
   1   1  -5  384.24   24.01
  -1  -1  -5  387.35   23.90
  -1   1  -5  417.39   23.96
   1   1  -4   30.82    1.86
  -1  -1  -4   33.79    2.24
   1   1  -4   31.00    1.85
   1  -1  -4   32.68    2.10
  -1   1  -4   27.25    1.81
  -1  -1  -4   34.96    2.33
  -1   1  -4   32.82    2.18
   1  -1  -4   30.83    2.56
   1   1  -4   26.22    2.40
  -1   1  -4   30.73    2.40
   1   1  -4   24.29    2.68
   1  -1  -4   30.25    2.43
  -1  -1  -4   29.22    2.16
  -1  -1  -4   30.73    2.22
  -1   1  -4   32.64    2.42
   1   1  -3  259.46   14.67
  -1  -1  -3  286.66   14.80
  -1   1  -3  259.07   14.67
   1   1  -3  262.21   14.67
   1   1  -3  268.36   14.82
  -1  -1  -3  252.94   14.74
  -1   1  -3  263.07   14.74
  -1  -1  -3  255.32   14.79
   1  -1  -3  254.96   14.81
  -1   1  -3  273.11   14.80
  -1  -1  -3  269.11   14.72
  -1   1  -2    6.43    0.71
  -1  -1  -2    9.86    1.24
  -1  -1  -2    7.28    0.54
   1   1  -2    7.61    1.07
  -1  -1  -2    7.76    0.84
  -1   1  -2    7.93    0.73
  -1   1  -2    9.65    0.84
  -1   1  -2    6.08    0.67
   1  -1  -2    7.00    0.71
  -1   1  -1   19.77    1.19
[truncated: 8,405,016 more chars]
