# Supplementary material for: Carbon Dioxide Capture and Functionalization from a Molecular Ti(III) Oxo Anion
Source: Angew Chem Int Ed Engl. 2025 Aug 25;64(40):e202511532. doi: 10.1002/anie.202511532 (PMC12462757; doi:10.1002/anie.202511532)
Supplement: Supplementary file 2 — Supporting Information [file ANIE-64-e202511532-s001.zip › 2.cif]

data_90140_cmpd2

#Crystallographer: Alexandra M. Bacon

_audit_creation_date               2024-08-19
_audit_creation_method
;
Olex2 1.5
(compiled 2022.04.07 svn.rca3783a0 for OlexSys, GUI svn.r6498)
;
_shelx_SHELXL_version_number       '2019/3'
_publ_section_references
;
D. Kratzert, I. Krossing, (2018), J. Appl. Cryst. 51, 928-934. 

Dolomanov, O.V., Bourhis, L.J., Gildea, R.J, Howard, J.A.K. & Puschmann, H.
 (2009), J. Appl. Cryst. 42, 339-341.

Kratzert, D., Holstein, J.J. & Krossing, I. (2015). J. Appl. Cryst. 48, 933-938.

Sheldrick, G.M. (2015). Acta Cryst. A71, 3-8.

Sheldrick, G.M. (2015). Acta Cryst. C71, 3-8.
;
_chemical_formula_moiety          
 'C44 H62 N2 O P2 Ti, C18 H36 K N2 O6, 2(C4 H8 O)'
_chemical_formula_sum              'C70 H114 K N4 O9 P2 Ti'
_chemical_formula_weight           1304.59
loop_
  _atom_type_symbol
  _atom_type_description
  _atom_type_scat_dispersion_real
  _atom_type_scat_dispersion_imag
  _atom_type_scat_source
 'C' 'C' 0.0181 0.0091 'International Tables Vol C Tables 4.2.6.8 and 6.1.1.4'
 'H' 'H' 0.0000 0.0000 'International Tables Vol C Tables 4.2.6.8 and 6.1.1.4'
 'K' 'K' 0.3868 1.0657 'International Tables Vol C Tables 4.2.6.8 and 6.1.1.4'
 'N' 'N' 0.0311 0.0180 'International Tables Vol C Tables 4.2.6.8 and 6.1.1.4'
 'O' 'O' 0.0492 0.0322 'International Tables Vol C Tables 4.2.6.8 and 6.1.1.4'
 'P' 'P' 0.2955 0.4335 'International Tables Vol C Tables 4.2.6.8 and 6.1.1.4'
 'Ti' 'Ti' 0.2191 1.8069 'International Tables Vol C Tables 4.2.6.8 and 6.1.1.4'

_shelx_space_group_comment
;
The symmetry employed for this shelxl refinement is uniquely defined
by the following loop, which should always be used as a source of
symmetry information in preference to the above space-group names.
They are only intended as comments.
;
_space_group_crystal_system        'monoclinic'
_space_group_IT_number             14
_space_group_name_H-M_alt          'P 1 21/c 1'
_space_group_name_Hall             '-P 2ybc'
loop_
  _space_group_symop_operation_xyz
 'x, y, z'
 '-x, y+1/2, -z+1/2'
 '-x, -y, -z'
 'x, -y-1/2, z-1/2'

_cell_length_a                     25.2967(4)
_cell_length_b                     12.66636(15)
_cell_length_c                     25.1719(4)
_cell_angle_alpha                  90
_cell_angle_beta                   116.356(2)
_cell_angle_gamma                  90
_cell_volume                       7227.1(2)
_cell_formula_units_Z              4
_cell_measurement_reflns_used      35548
_cell_measurement_temperature      100(2)
_cell_measurement_theta_max        74.2110
_cell_measurement_theta_min        3.4770
_shelx_estimated_absorpt_T_max     0.911
_shelx_estimated_absorpt_T_min     0.648
_exptl_absorpt_coefficient_mu      2.372
_exptl_absorpt_correction_T_max    1.00000
_exptl_absorpt_correction_T_min    0.73100
_exptl_absorpt_correction_type     multi-scan
_exptl_absorpt_process_details     'SCALE3 ABSPACK'
_exptl_crystal_colour              'reddish purple'
_exptl_crystal_colour_modifier     reddish
_exptl_crystal_colour_primary      purple
_exptl_crystal_density_diffrn      1.199
_exptl_crystal_description         plate
_exptl_crystal_F_000               2820
_exptl_crystal_size_max            0.2
_exptl_crystal_size_mid            0.2
_exptl_crystal_size_min            0.04
_diffrn_reflns_av_R_equivalents    0.1280
_diffrn_reflns_av_unetI/netI       0.0537
_diffrn_reflns_Laue_measured_fraction_full  1.000
_diffrn_reflns_Laue_measured_fraction_max  0.999
_diffrn_reflns_limit_h_max         31
_diffrn_reflns_limit_h_min         -30
_diffrn_reflns_limit_k_max         11
_diffrn_reflns_limit_k_min         -15
_diffrn_reflns_limit_l_max         31
_diffrn_reflns_limit_l_min         -30
_diffrn_reflns_number              92836
_diffrn_reflns_point_group_measured_fraction_full  1.000
_diffrn_reflns_point_group_measured_fraction_max  0.999
_diffrn_reflns_theta_full          67.684
_diffrn_reflns_theta_max           74.503
_diffrn_reflns_theta_min           3.518
_diffrn_ambient_environment        N~2~
_diffrn_ambient_temperature        100(2)
_diffrn_detector                   'HPC area detector'
_diffrn_detector_area_resol_mean   10.0000
_diffrn_detector_type              HyPix-6000HE
_diffrn_measured_fraction_theta_full  1.000
_diffrn_measured_fraction_theta_max  0.999
_diffrn_measurement_details
;
List of Runs (angles in degrees, time in seconds):

  # Type    Start    End  Width  t~exp~   \w     \q     \k     \f   Frames
--------------------------------------------------------------------------
  1  \w    -44.00  27.00   0.50   10.00    --  -47.55  36.00  18.00  142
  2  \w   -122.00 -34.00   0.50   10.00    --  -47.55 -36.00-137.00  176
  3  \w    -27.00  38.00   0.50   10.00    --   47.55 -36.00-137.00  130
  4  \w     34.00 122.00   0.50   10.00    --   47.55  36.00  18.00  176
  5  \w    -44.00 -16.00   0.50   10.00    --  -90.00  36.00  18.00   56
  6  \w   -164.00 -77.00   0.50   10.00    --  -90.00 -36.00-137.00  174
  7  \w    100.00 178.00   0.50   10.00    --  113.25  36.00  18.00  156
  8  \w   -121.00 -24.00   0.50   10.00    --  -47.55 -77.00 -90.00  194
  9  \w   -122.00 -34.00   0.50   10.00    --  -47.55 -37.00 120.00  176
 10  \w    -28.00  24.00   0.50   10.00    --   47.55 -19.00 120.00  104
 11  \w    -28.00  24.00   0.50   10.00    --   47.55 -19.00  30.00  104
 12  \w    -54.00 -17.00   0.50   10.00    --  -90.00  45.00 150.00   74
 13  \w    -74.00 -16.00   0.50   10.00    --  -90.00  61.00  30.00  116
 14  \w     41.00  68.00   0.50   10.00    --  113.25 -61.00 -60.00   54
 15  \w     41.00  68.00   0.50   10.00    --  113.25 -61.00 120.00   54
 16  \w     41.00 103.00   0.50   10.00    --  113.25 -77.00 -30.00  124
 17  \w     41.00  68.00   0.50   10.00    --  113.25 -61.00-180.00   54
 18  \w     41.00 103.00   0.50   10.00    --  113.25 -77.00-180.00  124
 19  \w     99.00 178.00   0.50   10.00    --  113.25  15.00 -60.00  158
 20  \w     41.00  68.00   0.50   10.00    --  113.25 -61.00   0.00   54
 21  \w     99.00 178.00   0.50   10.00    --  113.25  15.00 120.00  158
 22  \w     41.00 103.00   0.50   10.00    --  113.25 -77.00  90.00  124
 23  \w     99.00 178.00   0.50   10.00    --  113.25  15.00-120.00  158
 24  \w     41.00 103.00   0.50   10.00    --  113.25 -77.00 -60.00  124
 25  \w     41.00 103.00   0.50   10.00    --  113.25 -77.00   0.00  124
 26  \w     96.00 178.00   0.50   10.00    --  113.25  61.00 -90.00  164
 27  \w     96.00 178.00   0.50   10.00    --  113.25  61.00 -90.00  164
 28  \w     67.00  92.00   0.50   10.00    --  113.25 -77.00  60.00   50
 29  \w     44.00  71.00   0.50   10.00    --  113.25 -77.00 120.00   54
 30  \w     72.00 102.00   0.50   10.00    --  113.25 -77.00  30.00   60
 31  \w    101.00 176.00   0.50   10.00    --  113.25  45.00-120.00  150
 32  \w     41.00  66.00   0.50   10.00    --  113.25 -61.00 -90.00   50
 33  \w     41.00  66.00   0.50   10.00    --  113.25 -61.00  90.00   50
 34  \w     41.00  66.00   0.50   10.00    --  113.25 -61.00  60.00   50
;
_diffrn_measurement_device         '\k-geometry diffractometer'
_diffrn_measurement_device_type    'Rigaku XtaLAB Synergy-S'
_diffrn_measurement_method         '\w scans'
_diffrn_orient_matrix_type        
 'CrysAlisPro convention (1999,Acta A55,543-557)'
_diffrn_orient_matrix_UB_11        0.0633833000
_diffrn_orient_matrix_UB_12        0.0282236000
_diffrn_orient_matrix_UB_13        0.0451044000
_diffrn_orient_matrix_UB_21        -0.0113143000
_diffrn_orient_matrix_UB_22        -0.0483015000
_diffrn_orient_matrix_UB_23        0.0502234000
_diffrn_orient_matrix_UB_31        0.0216287000
_diffrn_orient_matrix_UB_32        -0.1080083000
_diffrn_orient_matrix_UB_33        -0.0106363000
_diffrn_radiation_monochromator    mirror
_diffrn_radiation_probe            x-ray
_diffrn_radiation_type             CuK\a
_diffrn_radiation_wavelength       1.54184
_diffrn_source                     'micro-focus sealed X-ray tube'
_diffrn_source_type                'PhotonJet (Cu) X-ray Source'
_reflns_Friedel_coverage           0.000
_reflns_Friedel_fraction_full      .
_reflns_Friedel_fraction_max       .
_reflns_number_gt                  11805
_reflns_number_total               14747
_reflns_special_details
;
 Reflections were merged by SHELXL according to the crystal
 class for the calculation of statistics and refinement.
 
 _reflns_Friedel_fraction is defined as the number of unique
 Friedel pairs measured divided by the number that would be
 possible theoretically, ignoring centric projections and
 systematic absences.
;
_reflns_threshold_expression       'I > 2\s(I)'
_computing_cell_refinement         'CrysAlisPro 1.171.43.121a (Rigaku OD, 2024)'
_computing_data_collection         'CrysAlisPro 1.171.43.121a (Rigaku OD, 2024)'
_computing_data_reduction          'CrysAlisPro 1.171.43.121a (Rigaku OD, 2024)'
_computing_molecular_graphics      'Olex2 1.5 (Dolomanov et al., 2009)'
_computing_publication_material    'Olex2 1.5 (Dolomanov et al., 2009)'
_computing_structure_refinement    'SHELXL 2019/3 (Sheldrick, 2015)'
_computing_structure_solution      'SHELXT  (Sheldrick, 2015)'
_refine_diff_density_max           0.900
_refine_diff_density_min           -1.014
_refine_diff_density_rms           0.091
_refine_ls_extinction_coef         .
_refine_ls_extinction_method       none
_refine_ls_goodness_of_fit_ref     1.041
_refine_ls_hydrogen_treatment      constr
_refine_ls_matrix_type             full
_refine_ls_number_parameters       842
_refine_ls_number_reflns           14747
_refine_ls_number_restraints       174
_refine_ls_R_factor_all            0.0856
_refine_ls_R_factor_gt             0.0690
_refine_ls_restrained_S_all        1.041
_refine_ls_shift/su_max            0.001
_refine_ls_shift/su_mean           0.000
_refine_ls_structure_factor_coef   Fsqd
_refine_ls_weighting_details      
 'w=1/[\s^2^(Fo^2^)+(0.1016P)^2^+9.9741P] where P=(Fo^2^+2Fc^2^)/3'
_refine_ls_weighting_scheme        calc
_refine_ls_wR_factor_gt            0.1748
_refine_ls_wR_factor_ref           0.1951
_olex2_refinement_description
;
1. Fixed Uiso
 At 1.2 times of:
  All C(H) groups, All C(H,H) groups
 At 1.5 times of:
  All C(H,H,H) groups
2. Restrained distances
 O9-C67 = O9-C70
 1.44 with sigma of 0.02
 C67-C68 = C69-C70
 1.53 with sigma of 0.02
 C68-C69
 1.54 with sigma of 0.02
 O10-C67* = O10-C70*
 1.44 with sigma of 0.02
 C67*-C68* = C69*-C70*
 1.53 with sigma of 0.02
 C68*-C69*
 1.54 with sigma of 0.02
 O9-C68 = O9-C69 = C67-C69 = C68-C70
 2.38 with sigma of 0.04
 O10-C68* = O10-C69* = C67*-C69* = C68*-C70*
 2.38 with sigma of 0.04
3. Uiso/Uaniso restraints and constraints
C68 \\sim O9 \\sim C67 \\sim C70 \\sim C69 \\sim C68* \\sim C69* \\sim C70*
\\sim O10 \\sim C67*: within 2A with sigma of 0.005 and sigma for terminal
atoms of 0.01 within 2A
4. Others
 Fixed Sof: O9(0.75) C67(0.75) H67A(0.75) H67B(0.75) C68(0.75) H68A(0.75)
 H68B(0.75) C69(0.75) H69A(0.75) H69B(0.75) C70(0.75) H70A(0.75) H70B(0.75)
 O10(0.25) C67*(0.25) H67C(0.25) H67D(0.25) C68*(0.25) H68C(0.25) H68D(0.25)
 C69*(0.25) H69C(0.25) H69D(0.25) C70*(0.25) H70C(0.25) H70D(0.25)
5.a Ternary CH refined with riding coordinates:
 C1(H1), C4(H4), C23(H23), C26(H26)
5.b Secondary CH2 refined with riding coordinates:
 C45(H45A,H45B), C46(H46A,H46B), C47(H47A,H47B), C48(H48A,H48B), C49(H49A,
 H49B), C50(H50A,H50B), C51(H51A,H51B), C52(H52A,H52B), C53(H53A,H53B),
 C54(H54A,H54B), C55(H55A,H55B), C56(H56A,H56B), C57(H57A,H57B), C58(H58A,H58B),
  C59(H59A,H59B), C60(H60A,H60B), C61(H61A,H61B), C62(H62A,H62B), C63(H63A,
 H63B), C64(H64A,H64B), C65(H65A,H65B), C66(H66A,H66B), C67(H67A,H67B),
 C68(H68A,H68B), C69(H69A,H69B), C70(H70A,H70B), C67*(H67C,H67D), C68*(H68C,
 H68D), C69*(H69C,H69D), C70*(H70C,H70D)
5.c Me refined with riding coordinates:
 C12(H12A,H12B,H12C), C19(H19A,H19B,H19C), C41(H41A,H41B,H41C)
5.d Aromatic/amide H refined with riding coordinates:
 C9(H9), C10(H10), C13(H13), C17(H17), C20(H20), C31(H31), C32(H32), C35(H35),
 C39(H39), C42(H42)
5.e Idealised Me refined as rotating group:
 C2(H2A,H2B,H2C), C3(H3A,H3B,H3C), C5(H5A,H5B,H5C), C6(H6A,H6B,H6C), C16(H16A,
 H16B,H16C), C22(H22A,H22B,H22C), C24(H24A,H24B,H24C), C25(H25A,H25B,H25C),
 C27(H27A,H27B,H27C), C28(H28A,H28B,H28C), C34(H34A,H34B,H34C), C38(H38A,H38B,
 H38C), C44(H44A,H44B,H44C)
;
_atom_sites_solution_hydrogens     geom
_atom_sites_solution_primary       dual
loop_
  _atom_site_label
  _atom_site_type_symbol
  _atom_site_fract_x
  _atom_site_fract_y
  _atom_site_fract_z
  _atom_site_U_iso_or_equiv
  _atom_site_adp_type
  _atom_site_occupancy
  _atom_site_site_symmetry_order
  _atom_site_calc_flag
  _atom_site_refinement_flags_posn
  _atom_site_refinement_flags_adp
  _atom_site_refinement_flags_occupancy
  _atom_site_disorder_assembly
  _atom_site_disorder_group
 Ti1 Ti 0.26372(2) 0.35026(4) 0.14211(2) 0.02437(13) Uani 1 1 d . . . . .
 P1 P 0.15512(3) 0.39207(6) 0.12467(3) 0.02498(16) Uani 1 1 d . . . . .
 P2 P 0.36610(3) 0.27620(6) 0.15455(3) 0.02556(16) Uani 1 1 d . . . . .
 O1 O 0.28849(9) 0.47422(17) 0.16399(9) 0.0328(5) Uani 1 1 d . . . . .
 N1 N 0.24923(11) 0.25331(19) 0.20703(10) 0.0272(5) Uani 1 1 d . . . . .
 N2 N 0.25108(10) 0.31346(18) 0.05206(10) 0.0239(5) Uani 1 1 d . . . . .
 C1 C 0.13107(13) 0.5296(2) 0.12678(14) 0.0317(6) Uani 1 1 d . . . . .
 H1 H 0.094310 0.527296 0.132306 0.038 Uiso 1 1 calc R U . . .
 C2 C 0.17869(15) 0.5876(3) 0.17981(15) 0.0386(7) Uani 1 1 d . . . . .
 H2A H 0.184698 0.551745 0.216566 0.058 Uiso 1 1 calc R U . . .
 H2B H 0.166162 0.660530 0.180604 0.058 Uiso 1 1 calc R U . . .
 H2C H 0.215707 0.587548 0.176200 0.058 Uiso 1 1 calc R U . . .
 C3 C 0.11730(14) 0.5875(3) 0.06919(15) 0.0360(7) Uani 1 1 d . . . . .
 H3A H 0.101331 0.657570 0.070257 0.054 Uiso 1 1 calc R U . . .
 H3B H 0.088176 0.547208 0.035794 0.054 Uiso 1 1 calc R U . . .
 H3C H 0.153498 0.595134 0.064408 0.054 Uiso 1 1 calc R U . . .
 C4 C 0.09037(13) 0.3285(2) 0.06424(13) 0.0295(6) Uani 1 1 d . . . . .
 H4 H 0.090955 0.349211 0.026166 0.035 Uiso 1 1 calc R U . . .
 C5 C 0.02865(14) 0.3557(3) 0.05794(16) 0.0411(8) Uani 1 1 d . . . . .
 H5A H 0.025121 0.331480 0.093203 0.062 Uiso 1 1 calc R U . . .
 H5B H -0.001279 0.320696 0.022711 0.062 Uiso 1 1 calc R U . . .
 H5C H 0.022755 0.432315 0.053901 0.062 Uiso 1 1 calc R U . . .
 C6 C 0.10014(15) 0.2088(3) 0.07064(15) 0.0376(7) Uani 1 1 d . . . . .
 H6A H 0.140383 0.192475 0.076968 0.056 Uiso 1 1 calc R U . . .
 H6B H 0.071827 0.173742 0.034470 0.056 Uiso 1 1 calc R U . . .
 H6C H 0.094472 0.183702 0.104581 0.056 Uiso 1 1 calc R U . . .
 C7 C 0.15600(13) 0.3336(2) 0.19121(12) 0.0277(6) Uani 1 1 d . . . . .
 C8 C 0.20483(13) 0.2667(2) 0.22413(13) 0.0281(6) Uani 1 1 d . . . . .
 C9 C 0.20401(14) 0.2172(2) 0.27435(13) 0.0307(6) Uani 1 1 d . . . . .
 H9 H 0.236144 0.173199 0.298573 0.037 Uiso 1 1 calc R U . . .
 C10 C 0.15777(14) 0.2309(3) 0.28916(13) 0.0336(7) Uani 1 1 d . . . . .
 H10 H 0.158634 0.194652 0.322572 0.040 Uiso 1 1 calc R U . . .
 C11 C 0.10993(13) 0.2967(3) 0.25621(14) 0.0331(6) Uani 1 1 d . . . . .
 C12 C 0.05979(15) 0.3114(3) 0.27242(16) 0.0429(8) Uani 1 1 d . . . . .
 H12A H 0.067168 0.269237 0.307679 0.064 Uiso 1 1 calc R U . . .
 H12B H 0.056728 0.386106 0.280768 0.064 Uiso 1 1 calc R U . . .
 H12C H 0.022851 0.288345 0.239359 0.064 Uiso 1 1 calc R U . . .
 C13 C 0.11084(13) 0.3475(2) 0.20789(13) 0.0305(6) Uani 1 1 d . . . . .
 H13 H 0.079288 0.393717 0.185145 0.037 Uiso 1 1 calc R U . . .
 C14 C 0.29370(13) 0.1809(2) 0.24305(13) 0.0292(6) Uani 1 1 d . . . . .
 C15 C 0.28635(14) 0.0715(3) 0.23160(14) 0.0336(7) Uani 1 1 d . . . . .
 C16 C 0.22864(15) 0.0288(3) 0.18502(16) 0.0379(7) Uani 1 1 d . . . . .
 H16A H 0.196804 0.046908 0.195522 0.057 Uiso 1 1 calc R U . . .
 H16B H 0.231299 -0.048169 0.182837 0.057 Uiso 1 1 calc R U . . .
 H16C H 0.220355 0.059808 0.146447 0.057 Uiso 1 1 calc R U . . .
 C17 C 0.33256(15) 0.0031(3) 0.26536(16) 0.0398(8) Uani 1 1 d . . . . .
 H17 H 0.327846 -0.070428 0.257007 0.048 Uiso 1 1 calc R U . . .
 C18 C 0.38477(15) 0.0388(3) 0.31041(15) 0.0429(8) Uani 1 1 d . . . . .
 C19 C 0.43403(18) -0.0373(4) 0.3453(2) 0.0611(12) Uani 1 1 d . . . . .
 H19A H 0.467462 0.001575 0.375234 0.092 Uiso 1 1 calc R U . . .
 H19B H 0.420018 -0.089502 0.364852 0.092 Uiso 1 1 calc R U . . .
 H19C H 0.446574 -0.073460 0.318348 0.092 Uiso 1 1 calc R U . . .
 C20 C 0.38990(15) 0.1466(3) 0.32329(15) 0.0418(8) Uani 1 1 d . . . . .
 H20 H 0.425078 0.172349 0.354882 0.050 Uiso 1 1 calc R U . . .
 C21 C 0.34493(14) 0.2171(3) 0.29114(13) 0.0346(7) Uani 1 1 d . . . . .
 C22 C 0.34901(16) 0.3321(3) 0.30850(15) 0.0426(8) Uani 1 1 d . . . . .
 H22A H 0.317881 0.348653 0.320310 0.064 Uiso 1 1 calc R U . . .
 H22B H 0.344144 0.376280 0.274674 0.064 Uiso 1 1 calc R U . . .
 H22C H 0.387644 0.345886 0.341764 0.064 Uiso 1 1 calc R U . . .
 C23 C 0.38494(13) 0.1337(2) 0.16989(13) 0.0305(6) Uani 1 1 d . . . . .
 H23 H 0.388474 0.118862 0.210349 0.037 Uiso 1 1 calc R U . . .
 C24 C 0.33309(14) 0.0690(2) 0.12621(14) 0.0345(7) Uani 1 1 d . . . . .
 H24A H 0.296537 0.094113 0.126406 0.052 Uiso 1 1 calc R U . . .
 H24B H 0.339106 -0.005551 0.137822 0.052 Uiso 1 1 calc R U . . .
 H24C H 0.330271 0.076733 0.086296 0.052 Uiso 1 1 calc R U . . .
 C25 C 0.44235(14) 0.0977(3) 0.16967(16) 0.0390(7) Uani 1 1 d . . . . .
 H25A H 0.439636 0.106907 0.129876 0.059 Uiso 1 1 calc R U . . .
 H25B H 0.449155 0.023048 0.180898 0.059 Uiso 1 1 calc R U . . .
 H25C H 0.475171 0.139978 0.198086 0.059 Uiso 1 1 calc R U . . .
 C26 C 0.43658(13) 0.3470(2) 0.19703(13) 0.0312(6) Uani 1 1 d . . . . .
 H26 H 0.465449 0.321125 0.182835 0.037 Uiso 1 1 calc R U . . .
 C27 C 0.46272(16) 0.3252(3) 0.26361(14) 0.0432(8) Uani 1 1 d . . . . .
 H27A H 0.437217 0.356150 0.279544 0.065 Uiso 1 1 calc R U . . .
 H27B H 0.502132 0.356670 0.283509 0.065 Uiso 1 1 calc R U . . .
 H27C H 0.465558 0.248794 0.270454 0.065 Uiso 1 1 calc R U . . .
 C28 C 0.42758(14) 0.4650(3) 0.18364(15) 0.0359(7) Uani 1 1 d . . . . .
 H28A H 0.416363 0.476983 0.141526 0.054 Uiso 1 1 calc R U . . .
 H28B H 0.464346 0.502750 0.207731 0.054 Uiso 1 1 calc R U . . .
 H28C H 0.396254 0.491046 0.193085 0.054 Uiso 1 1 calc R U . . .
 C29 C 0.35516(12) 0.2908(2) 0.07836(12) 0.0263(6) Uani 1 1 d . . . . .
 C30 C 0.29616(12) 0.3037(2) 0.03541(12) 0.0250(5) Uani 1 1 d . . . . .
 C31 C 0.28682(13) 0.3061(2) -0.02497(13) 0.0277(6) Uani 1 1 d . . . . .
 H31 H 0.247677 0.310452 -0.055756 0.033 Uiso 1 1 calc R U . . .
 C32 C 0.33349(13) 0.3022(2) -0.03958(13) 0.0288(6) Uani 1 1 d . . . . .
 H32 H 0.325440 0.304351 -0.080192 0.035 Uiso 1 1 calc R U . . .
 C33 C 0.39154(13) 0.2953(2) 0.00313(13) 0.0301(6) Uani 1 1 d . . . . .
 C34 C 0.44286(15) 0.2905(3) -0.01241(15) 0.0396(7) Uani 1 1 d . . . . .
 H34A H 0.479951 0.298562 0.023738 0.059 Uiso 1 1 calc R U . . .
 H34B H 0.439201 0.347629 -0.040113 0.059 Uiso 1 1 calc R U . . .
 H34C H 0.442657 0.222360 -0.030898 0.059 Uiso 1 1 calc R U . . .
 C35 C 0.40103(13) 0.2884(2) 0.06186(13) 0.0296(6) Uani 1 1 d . . . . .
 H35 H 0.440378 0.281780 0.091982 0.036 Uiso 1 1 calc R U . . .
 C36 C 0.19466(12) 0.3299(2) 0.00382(12) 0.0237(5) Uani 1 1 d . . . . .
 C37 C 0.17605(13) 0.4335(2) -0.01680(12) 0.0270(6) Uani 1 1 d . . . . .
 C38 C 0.21871(14) 0.5235(2) 0.00834(14) 0.0314(6) Uani 1 1 d . . . . .
 H38A H 0.236062 0.521640 0.051726 0.047 Uiso 1 1 calc R U . . .
 H38B H 0.197831 0.590523 -0.006016 0.047 Uiso 1 1 calc R U . . .
 H38C H 0.250046 0.517099 -0.004309 0.047 Uiso 1 1 calc R U . . .
 C39 C 0.11919(14) 0.4496(2) -0.06099(13) 0.0322(6) Uani 1 1 d . . . . .
 H39 H 0.106338 0.519751 -0.073318 0.039 Uiso 1 1 calc R U . . .
 C40 C 0.08030(13) 0.3666(3) -0.08791(13) 0.0327(6) Uani 1 1 d . . . . .
 C41 C 0.01836(15) 0.3874(3) -0.13483(16) 0.0468(9) Uani 1 1 d . . . . .
 H41A H 0.012360 0.463602 -0.141376 0.070 Uiso 1 1 calc R U . . .
 H41B H 0.012463 0.352799 -0.171880 0.070 Uiso 1 1 calc R U . . .
 H41C H -0.009972 0.359222 -0.121695 0.070 Uiso 1 1 calc R U . . .
 C42 C 0.10049(13) 0.2642(2) -0.07003(13) 0.0310(6) Uani 1 1 d . . . . .
 H42 H 0.075309 0.206218 -0.088924 0.037 Uiso 1 1 calc R U . . .
 C43 C 0.15697(13) 0.2451(2) -0.02493(13) 0.0279(6) Uani 1 1 d . . . . .
 C44 C 0.17833(14) 0.1336(2) -0.00864(15) 0.0345(7) Uani 1 1 d . . . . .
 H44A H 0.202540 0.113623 -0.028499 0.052 Uiso 1 1 calc R U . . .
 H44B H 0.144392 0.085907 -0.021191 0.052 Uiso 1 1 calc R U . . .
 H44C H 0.202002 0.128410 0.034398 0.052 Uiso 1 1 calc R U . . .
 K1 K 0.26447(3) 0.77563(5) -0.04523(3) 0.03205(16) Uani 1 1 d . . . . .
 O2 O 0.23004(10) 0.97358(18) -0.09967(10) 0.0381(5) Uani 1 1 d . . . . .
 O3 O 0.35133(11) 0.92678(18) -0.02968(12) 0.0446(6) Uani 1 1 d . . . . .
 O4 O 0.29624(9) 0.77897(18) 0.07733(10) 0.0349(5) Uani 1 1 d . . . . .
 O5 O 0.17525(9) 0.78743(17) -0.00373(9) 0.0327(5) Uani 1 1 d . . . . .
 O6 O 0.20902(11) 0.64662(17) -0.14750(10) 0.0407(5) Uani 1 1 d . . . . .
 O7 O 0.32211(11) 0.59491(18) -0.05756(10) 0.0402(5) Uani 1 1 d . . . . .
 N3 N 0.13565(12) 0.8143(2) -0.13255(12) 0.0388(6) Uani 1 1 d . . . . .
 N4 N 0.39017(12) 0.7351(2) 0.04349(13) 0.0390(6) Uani 1 1 d . . . . .
 C45 C 0.12826(17) 0.9259(3) -0.14971(17) 0.0469(8) Uani 1 1 d . . . . .
 H45A H 0.122090 0.966973 -0.119476 0.056 Uiso 1 1 calc R U . . .
 H45B H 0.092449 0.933632 -0.187854 0.056 Uiso 1 1 calc R U . . .
 C46 C 0.18009(18) 0.9712(3) -0.15610(17) 0.0495(9) Uani 1 1 d . . . . .
 H46A H 0.188804 0.927322 -0.183814 0.059 Uiso 1 1 calc R U . . .
 H46B H 0.170699 1.043547 -0.172494 0.059 Uiso 1 1 calc R U . . .
 C47 C 0.27682(17) 1.0332(3) -0.10213(17) 0.0450(8) Uani 1 1 d . . . . .
 H47A H 0.263790 1.106972 -0.113615 0.054 Uiso 1 1 calc R U . . .
 H47B H 0.287287 1.002703 -0.132424 0.054 Uiso 1 1 calc R U . . .
 C48 C 0.32916(17) 1.0318(3) -0.04346(18) 0.0455(8) Uani 1 1 d . . . . .
 H48A H 0.360074 1.078907 -0.044147 0.055 Uiso 1 1 calc R U . . .
 H48B H 0.318099 1.057859 -0.012672 0.055 Uiso 1 1 calc R U . . .
 C49 C 0.40524(16) 0.9224(3) 0.0230(2) 0.0530(10) Uani 1 1 d . . . . .
 H49A H 0.398668 0.944755 0.057334 0.064 Uiso 1 1 calc R U . . .
 H49B H 0.434387 0.970874 0.019809 0.064 Uiso 1 1 calc R U . . .
 C50 C 0.42843(16) 0.8104(3) 0.0321(2) 0.0509(9) Uani 1 1 d . . . . .
 H50A H 0.432269 0.787604 -0.003641 0.061 Uiso 1 1 calc R U . . .
 H50B H 0.468250 0.809026 0.065999 0.061 Uiso 1 1 calc R U . . .
 C51 C 0.39753(15) 0.7477(3) 0.10456(17) 0.0468(8) Uani 1 1 d . . . . .
 H51A H 0.405256 0.822971 0.115955 0.056 Uiso 1 1 calc R U . . .
 H51B H 0.432432 0.706683 0.131691 0.056 Uiso 1 1 calc R U . . .
 C52 C 0.34482(15) 0.7121(3) 0.11237(15) 0.0412(8) Uani 1 1 d . . . . .
 H52A H 0.335282 0.637781 0.099410 0.049 Uiso 1 1 calc R U . . .
 H52B H 0.353227 0.716761 0.154640 0.049 Uiso 1 1 calc R U . . .
 C53 C 0.25050(14) 0.7712(3) 0.09536(14) 0.0346(7) Uani 1 1 d . . . . .
 H53A H 0.264506 0.798933 0.136150 0.041 Uiso 1 1 calc R U . . .
 H53B H 0.239248 0.696296 0.095245 0.041 Uiso 1 1 calc R U . . .
 C54 C 0.19824(15) 0.8334(3) 0.05364(15) 0.0358(7) Uani 1 1 d . . . . .
 H54A H 0.167555 0.833719 0.067940 0.043 Uiso 1 1 calc R U . . .
 H54B H 0.210086 0.907292 0.051927 0.043 Uiso 1 1 calc R U . . .
 C55 C 0.11885(14) 0.8292(3) -0.04247(15) 0.0377(7) Uani 1 1 d . . . . .
 H55A H 0.121264 0.907027 -0.043968 0.045 Uiso 1 1 calc R U . . .
 H55B H 0.090024 0.811273 -0.027189 0.045 Uiso 1 1 calc R U . . .
 C56 C 0.09845(15) 0.7845(3) -0.10366(16) 0.0401(7) Uani 1 1 d . . . . .
 H56A H 0.097576 0.706520 -0.101322 0.048 Uiso 1 1 calc R U . . .
 H56B H 0.057628 0.808764 -0.128666 0.048 Uiso 1 1 calc R U . . .
 C57 C 0.12132(18) 0.7488(3) -0.18546(16) 0.0496(9) Uani 1 1 d . . . . .
 H57A H 0.135875 0.784977 -0.211278 0.060 Uiso 1 1 calc R U . . .
 H57B H 0.077875 0.743306 -0.207808 0.060 Uiso 1 1 calc R U . . .
 C58 C 0.14684(18) 0.6395(3) -0.17247(16) 0.0481(9) Uani 1 1 d . . . . .
 H58A H 0.135027 0.603746 -0.144431 0.058 Uiso 1 1 calc R U . . .
 H58B H 0.131755 0.597636 -0.209510 0.058 Uiso 1 1 calc R U . . .
 C59 C 0.23606(18) 0.5452(3) -0.14265(16) 0.0466(9) Uani 1 1 d . . . . .
 H59A H 0.221273 0.512247 -0.182335 0.056 Uiso 1 1 calc R U . . .
 H59B H 0.225857 0.498403 -0.117064 0.056 Uiso 1 1 calc R U . . .
 C60 C 0.30069(18) 0.5583(3) -0.11689(16) 0.0453(8) Uani 1 1 d . . . . .
 H60A H 0.319417 0.489918 -0.117467 0.054 Uiso 1 1 calc R U . . .
 H60B H 0.310721 0.609652 -0.140636 0.054 Uiso 1 1 calc R U . . .
 C61 C 0.38450(16) 0.5956(3) -0.02893(17) 0.0446(8) Uani 1 1 d . . . . .
 H61A H 0.399683 0.646644 -0.048605 0.053 Uiso 1 1 calc R U . . .
 H61B H 0.399817 0.524656 -0.031211 0.053 Uiso 1 1 calc R U . . .
 C62 C 0.40457(16) 0.6264(3) 0.03481(17) 0.0442(8) Uani 1 1 d . . . . .
 H62A H 0.386331 0.577773 0.052724 0.053 Uiso 1 1 calc R U . . .
 H62B H 0.447860 0.616977 0.056314 0.053 Uiso 1 1 calc R U . . .
 O8 O -0.01236(15) -0.0051(3) 0.12110(15) 0.0798(10) Uani 1 1 d . . . . .
 C63 C -0.00022(18) -0.0168(3) 0.07279(18) 0.0513(9) Uani 1 1 d . . . . .
 H63A H 0.005696 0.053344 0.058863 0.062 Uiso 1 1 calc R U . . .
 H63B H -0.033723 -0.051914 0.039852 0.062 Uiso 1 1 calc R U . . .
 C64 C 0.0546(2) -0.0822(4) 0.0913(2) 0.0678(12) Uani 1 1 d . . . . .
 H64A H 0.084930 -0.044284 0.083929 0.081 Uiso 1 1 calc R U . . .
 H64B H 0.045836 -0.150394 0.069887 0.081 Uiso 1 1 calc R U . . .
 C65 C 0.0752(2) -0.0992(4) 0.1580(2) 0.0701(13) Uani 1 1 d . . . . .
 H65A H 0.063530 -0.169655 0.166232 0.084 Uiso 1 1 calc R U . . .
 H65B H 0.118477 -0.090943 0.180695 0.084 Uiso 1 1 calc R U . . .
 C66 C 0.0424(2) -0.0116(5) 0.1720(2) 0.0719(13) Uani 1 1 d . . . . .
 H66A H 0.036867 -0.029149 0.207495 0.086 Uiso 1 1 calc R U . . .
 H66B H 0.064220 0.055981 0.179027 0.086 Uiso 1 1 calc R U . . .
 O9 O 0.3508(2) 0.7055(4) 0.35729(18) 0.0652(9) Uani 0.75 1 d D U P A 1
 C67 C 0.3107(3) 0.6827(5) 0.2994(3) 0.0572(11) Uani 0.75 1 d D U P A 1
 H67A H 0.282370 0.741548 0.282369 0.069 Uiso 0.75 1 calc R U P A 1
 H67B H 0.288458 0.617683 0.298002 0.069 Uiso 0.75 1 calc R U P A 1
 C68 C 0.3459(3) 0.6678(10) 0.2654(3) 0.0613(13) Uani 0.75 1 d D U P A 1
 H68A H 0.349862 0.735128 0.247516 0.074 Uiso 0.75 1 calc R U P A 1
 H68B H 0.327332 0.614676 0.233669 0.074 Uiso 0.75 1 calc R U P A 1
 C69 C 0.4054(3) 0.6297(6) 0.3118(3) 0.0652(11) Uani 0.75 1 d D U P A 1
 H69A H 0.411918 0.554720 0.305270 0.078 Uiso 0.75 1 calc R U P A 1
 H69B H 0.437837 0.672720 0.311162 0.078 Uiso 0.75 1 calc R U P A 1
 C70 C 0.4014(3) 0.6438(6) 0.3692(3) 0.0682(12) Uani 0.75 1 d D U P A 1
 H70A H 0.398084 0.574243 0.385380 0.082 Uiso 0.75 1 calc R U P A 1
 H70B H 0.437168 0.679731 0.398624 0.082 Uiso 0.75 1 calc R U P A 1
 O10 O 0.4314(5) 0.6932(12) 0.3483(5) 0.0747(18) Uani 0.25 1 d D U P B 2
 C67* C 0.3843(8) 0.7263(16) 0.3621(8) 0.0638(16) Uani 0.25 1 d D U P B 2
 H67C H 0.373396 0.801284 0.352153 0.077 Uiso 0.25 1 calc R U P B 2
 H67D H 0.393202 0.712619 0.403986 0.077 Uiso 0.25 1 calc R U P B 2
 C68* C 0.3373(8) 0.6490(17) 0.3184(8) 0.0671(16) Uani 0.25 1 d D U P B 2
 H68C H 0.349109 0.574400 0.328678 0.081 Uiso 0.25 1 calc R U P B 2
 H68D H 0.298095 0.660654 0.317146 0.081 Uiso 0.25 1 calc R U P B 2
 C69* C 0.3377(9) 0.680(3) 0.2606(9) 0.0631(18) Uani 0.25 1 d D U P B 2
 H69C H 0.313339 0.743017 0.243080 0.076 Uiso 0.25 1 calc R U P B 2
 H69D H 0.323973 0.621045 0.231571 0.076 Uiso 0.25 1 calc R U P B 2
 C70* C 0.4044(7) 0.7025(17) 0.2821(7) 0.0684(19) Uani 0.25 1 d D U P B 2
 H70C H 0.422038 0.650626 0.265263 0.082 Uiso 0.25 1 calc R U P B 2
 H70D H 0.410288 0.774343 0.270196 0.082 Uiso 0.25 1 calc R U P B 2

loop_
  _atom_site_aniso_label
  _atom_site_aniso_U_11
  _atom_site_aniso_U_22
  _atom_site_aniso_U_33
  _atom_site_aniso_U_23
  _atom_site_aniso_U_13
  _atom_site_aniso_U_12
 Ti1 0.0282(3) 0.0250(3) 0.0236(2) -0.00016(19) 0.0148(2) 0.00042(19)
 P1 0.0278(3) 0.0264(4) 0.0244(3) 0.0008(3) 0.0149(3) 0.0009(3)
 P2 0.0272(3) 0.0284(4) 0.0232(3) 0.0021(3) 0.0131(3) 0.0015(3)
 O1 0.0348(11) 0.0334(11) 0.0335(11) -0.0019(9) 0.0182(9) 0.0009(9)
 N1 0.0311(12) 0.0272(12) 0.0274(12) 0.0023(10) 0.0167(10) 0.0020(9)
 N2 0.0271(11) 0.0233(11) 0.0234(11) 0.0003(9) 0.0130(9) 0.0007(9)
 C1 0.0326(15) 0.0322(15) 0.0363(16) -0.0004(13) 0.0209(13) 0.0018(12)
 C2 0.0505(19) 0.0309(16) 0.0380(17) -0.0059(13) 0.0231(15) -0.0020(14)
 C3 0.0379(16) 0.0297(15) 0.0415(17) 0.0038(13) 0.0185(14) 0.0030(12)
 C4 0.0304(14) 0.0322(15) 0.0265(14) 0.0021(12) 0.0131(12) -0.0010(12)
 C5 0.0289(15) 0.054(2) 0.0387(17) -0.0060(15) 0.0134(14) -0.0047(14)
 C6 0.0461(18) 0.0323(16) 0.0333(16) -0.0042(13) 0.0166(14) -0.0095(14)
 C7 0.0316(14) 0.0297(14) 0.0247(13) 0.0003(11) 0.0152(12) -0.0005(11)
 C8 0.0325(14) 0.0281(14) 0.0258(13) -0.0012(11) 0.0149(12) -0.0026(11)
 C9 0.0388(16) 0.0304(15) 0.0275(14) 0.0029(12) 0.0189(13) 0.0014(12)
 C10 0.0425(17) 0.0364(16) 0.0267(14) 0.0010(12) 0.0197(13) -0.0051(13)
 C11 0.0339(15) 0.0392(17) 0.0319(15) -0.0023(13) 0.0198(13) -0.0046(13)
 C12 0.0403(18) 0.058(2) 0.0404(18) 0.0054(16) 0.0274(15) 0.0014(16)
 C13 0.0298(14) 0.0357(16) 0.0299(14) -0.0004(12) 0.0167(12) -0.0007(12)
 C14 0.0349(15) 0.0328(15) 0.0266(13) 0.0060(12) 0.0196(12) 0.0055(12)
 C15 0.0412(17) 0.0343(16) 0.0347(15) 0.0071(13) 0.0254(14) 0.0058(13)
 C16 0.0426(17) 0.0326(16) 0.0448(18) 0.0011(14) 0.0252(15) 0.0017(13)
 C17 0.0463(18) 0.0397(18) 0.0461(19) 0.0153(15) 0.0321(16) 0.0127(14)
 C18 0.0426(18) 0.058(2) 0.0388(17) 0.0232(16) 0.0276(15) 0.0165(16)
 C19 0.049(2) 0.082(3) 0.061(2) 0.039(2) 0.032(2) 0.027(2)
 C20 0.0358(17) 0.062(2) 0.0301(16) 0.0095(15) 0.0168(14) 0.0065(15)
 C21 0.0359(16) 0.0474(19) 0.0241(14) 0.0042(13) 0.0167(13) 0.0038(13)
 C22 0.0430(18) 0.052(2) 0.0324(16) -0.0096(15) 0.0167(15) -0.0030(15)
 C23 0.0328(15) 0.0321(15) 0.0298(14) 0.0052(12) 0.0169(12) 0.0037(12)
 C24 0.0424(17) 0.0295(15) 0.0349(16) 0.0022(13) 0.0202(14) 0.0028(13)
 C25 0.0386(17) 0.0353(17) 0.0466(18) 0.0080(14) 0.0220(15) 0.0105(13)
 C26 0.0301(14) 0.0341(16) 0.0297(15) 0.0004(12) 0.0134(12) -0.0022(12)
 C27 0.0419(18) 0.052(2) 0.0282(15) 0.0061(15) 0.0085(14) -0.0093(15)
 C28 0.0362(16) 0.0350(17) 0.0371(16) 0.0014(13) 0.0166(14) -0.0031(13)
 C29 0.0302(14) 0.0254(14) 0.0262(13) -0.0003(11) 0.0151(12) -0.0006(11)
 C30 0.0318(14) 0.0208(13) 0.0261(13) -0.0001(11) 0.0163(11) 0.0012(10)
 C31 0.0315(14) 0.0273(14) 0.0263(13) 0.0011(11) 0.0147(12) 0.0029(11)
 C32 0.0397(16) 0.0266(14) 0.0261(13) 0.0029(11) 0.0200(12) 0.0027(12)
 C33 0.0341(15) 0.0296(15) 0.0336(15) -0.0002(12) 0.0211(13) -0.0002(12)
 C34 0.0401(17) 0.051(2) 0.0370(17) 0.0046(15) 0.0255(15) 0.0035(14)
 C35 0.0294(14) 0.0324(15) 0.0303(14) 0.0023(12) 0.0162(12) 0.0007(11)
 C36 0.0278(13) 0.0258(13) 0.0213(12) 0.0001(10) 0.0143(11) 0.0011(11)
 C37 0.0338(14) 0.0247(14) 0.0263(13) 0.0009(11) 0.0167(12) 0.0025(11)
 C38 0.0397(16) 0.0233(14) 0.0362(15) 0.0027(12) 0.0214(13) 0.0001(12)
 C39 0.0407(16) 0.0298(15) 0.0317(15) 0.0027(12) 0.0211(13) 0.0059(12)
 C40 0.0328(15) 0.0414(17) 0.0248(14) -0.0008(12) 0.0135(12) 0.0077(13)
 C41 0.0382(18) 0.057(2) 0.0375(18) -0.0087(16) 0.0099(15) 0.0137(16)
 C42 0.0310(14) 0.0351(16) 0.0275(14) -0.0080(12) 0.0134(12) -0.0023(12)
 C43 0.0325(15) 0.0257(14) 0.0286(14) -0.0029(11) 0.0164(12) -0.0003(11)
 C44 0.0352(16) 0.0262(15) 0.0425(17) -0.0025(13) 0.0178(14) 0.0008(12)
 K1 0.0415(4) 0.0266(3) 0.0317(3) -0.0009(2) 0.0196(3) -0.0003(2)
 O2 0.0503(13) 0.0335(12) 0.0391(12) 0.0045(9) 0.0277(11) -0.0005(10)
 O3 0.0509(14) 0.0275(11) 0.0682(16) -0.0011(11) 0.0379(13) -0.0005(10)
 O4 0.0355(11) 0.0378(12) 0.0350(11) 0.0010(9) 0.0189(10) 0.0002(9)
 O5 0.0349(11) 0.0300(11) 0.0345(11) -0.0014(9) 0.0166(9) 0.0034(8)
 O6 0.0584(15) 0.0288(11) 0.0387(12) -0.0052(9) 0.0249(11) -0.0011(10)
 O7 0.0559(14) 0.0326(12) 0.0432(13) -0.0014(10) 0.0320(12) 0.0035(10)
 N3 0.0430(15) 0.0341(14) 0.0359(14) 0.0047(12) 0.0145(12) 0.0009(12)
 N4 0.0378(14) 0.0352(15) 0.0500(16) -0.0025(12) 0.0251(13) 0.0003(11)
 C45 0.053(2) 0.0390(19) 0.0432(19) 0.0122(15) 0.0163(17) 0.0062(16)
 C46 0.065(2) 0.042(2) 0.0430(19) 0.0123(16) 0.0250(18) 0.0008(17)
 C47 0.066(2) 0.0300(17) 0.057(2) 0.0023(15) 0.044(2) -0.0036(15)
 C48 0.054(2) 0.0293(16) 0.065(2) -0.0002(16) 0.0374(19) -0.0025(15)
 C49 0.0401(19) 0.0366(19) 0.084(3) -0.0054(19) 0.029(2) -0.0078(15)
 C50 0.0391(19) 0.042(2) 0.081(3) 0.0025(19) 0.035(2) 0.0010(15)
 C51 0.0344(17) 0.054(2) 0.047(2) -0.0047(17) 0.0134(15) -0.0032(15)
 C52 0.0365(17) 0.051(2) 0.0330(16) 0.0037(15) 0.0129(14) 0.0050(15)
 C53 0.0410(17) 0.0380(17) 0.0303(15) -0.0049(13) 0.0208(14) -0.0025(13)
 C54 0.0437(17) 0.0301(15) 0.0409(17) -0.0055(13) 0.0253(15) -0.0005(13)
 C55 0.0358(16) 0.0312(16) 0.0472(18) 0.0018(14) 0.0194(15) 0.0028(13)
 C56 0.0341(16) 0.0344(17) 0.0466(19) 0.0044(14) 0.0131(15) -0.0024(13)
 C57 0.050(2) 0.058(2) 0.0319(17) -0.0042(16) 0.0108(16) -0.0043(18)
 C58 0.059(2) 0.046(2) 0.0371(18) -0.0110(15) 0.0196(17) -0.0088(17)
 C59 0.075(3) 0.0292(17) 0.0415(18) -0.0059(14) 0.0315(19) 0.0011(16)
 C60 0.074(2) 0.0313(17) 0.0449(19) -0.0037(15) 0.0396(19) 0.0072(16)
 C61 0.054(2) 0.0348(18) 0.057(2) 0.0025(16) 0.0354(18) 0.0098(15)
 C62 0.0449(19) 0.0383(18) 0.054(2) 0.0069(16) 0.0260(17) 0.0103(15)
 O8 0.072(2) 0.115(3) 0.0564(18) 0.0032(19) 0.0319(17) 0.028(2)
 C63 0.053(2) 0.053(2) 0.056(2) -0.0018(18) 0.0313(19) -0.0051(17)
 C64 0.070(3) 0.068(3) 0.072(3) 0.000(2) 0.038(3) 0.020(2)
 C65 0.051(2) 0.077(3) 0.073(3) 0.018(3) 0.018(2) -0.001(2)
 C66 0.074(3) 0.095(4) 0.047(2) 0.007(2) 0.027(2) 0.014(3)
 O9 0.074(2) 0.072(2) 0.0511(17) -0.0056(16) 0.0294(17) 0.0165(18)
 C67 0.063(2) 0.063(2) 0.051(2) 0.0001(19) 0.0305(18) 0.0077(19)
 C68 0.067(2) 0.066(3) 0.054(2) -0.0066(19) 0.0297(19) -0.003(2)
 C69 0.064(2) 0.073(2) 0.060(2) -0.0108(19) 0.0291(18) 0.0054(19)
 C70 0.070(2) 0.075(2) 0.055(2) -0.001(2) 0.024(2) 0.009(2)
 O10 0.072(3) 0.078(3) 0.063(3) -0.014(3) 0.021(3) 0.010(3)
 C67* 0.067(3) 0.072(3) 0.055(2) -0.009(2) 0.029(2) 0.008(2)
 C68* 0.070(3) 0.072(3) 0.057(2) -0.004(2) 0.027(2) 0.004(2)
 C69* 0.067(3) 0.068(3) 0.056(3) -0.006(3) 0.028(3) 0.002(3)
 C70* 0.068(3) 0.074(3) 0.060(3) -0.010(3) 0.026(3) 0.004(3)

_geom_special_details
;
 All esds (except the esd in the dihedral angle between two l.s. planes)
 are estimated using the full covariance matrix.  The cell esds are taken
 into account individually in the estimation of esds in distances, angles
 and torsion angles; correlations between esds in cell parameters are only
 used when they are defined by crystal symmetry.  An approximate (isotropic)
 treatment of cell esds is used for estimating esds involving l.s. planes.
;
loop_
  _geom_bond_atom_site_label_1
  _geom_bond_atom_site_label_2
  _geom_bond_distance
  _geom_bond_site_symmetry_2
  _geom_bond_publ_flag
 Ti1 P1 2.6362(8) . ?
 Ti1 P2 2.6394(8) . ?
 Ti1 O1 1.690(2) . ?
 Ti1 N1 2.201(2) . ?
 Ti1 N2 2.194(2) . ?
 P1 C1 1.854(3) . ?
 P1 C4 1.853(3) . ?
 P1 C7 1.822(3) . ?
 P2 C23 1.863(3) . ?
 P2 C26 1.853(3) . ?
 P2 C29 1.821(3) . ?
 N1 C8 1.380(4) . ?
 N1 C14 1.422(4) . ?
 N2 C30 1.384(3) . ?
 N2 C36 1.420(3) . ?
 C1 C2 1.531(4) . ?
 C1 C3 1.520(4) . ?
 C4 C5 1.537(4) . ?
 C4 C6 1.534(4) . ?
 C7 C8 1.422(4) . ?
 C7 C13 1.392(4) . ?
 C8 C9 1.420(4) . ?
 C9 C10 1.387(4) . ?
 C10 C11 1.399(5) . ?
 C11 C12 1.506(4) . ?
 C11 C13 1.385(4) . ?
 C14 C15 1.411(4) . ?
 C14 C21 1.401(4) . ?
 C15 C16 1.510(5) . ?
 C15 C17 1.399(4) . ?
 C17 C18 1.381(5) . ?
 C18 C19 1.511(5) . ?
 C18 C20 1.395(6) . ?
 C20 C21 1.390(5) . ?
 C21 C22 1.510(5) . ?
 C23 C24 1.524(4) . ?
 C23 C25 1.525(4) . ?
 C26 C27 1.529(4) . ?
 C26 C28 1.527(4) . ?
 C29 C30 1.411(4) . ?
 C29 C35 1.396(4) . ?
 C30 C31 1.431(4) . ?
 C31 C32 1.385(4) . ?
 C32 C33 1.385(4) . ?
 C33 C34 1.514(4) . ?
 C33 C35 1.391(4) . ?
 C36 C37 1.413(4) . ?
 C36 C43 1.405(4) . ?
 C37 C38 1.503(4) . ?
 C37 C39 1.388(4) . ?
 C39 C40 1.393(5) . ?
 C40 C41 1.509(4) . ?
 C40 C42 1.393(4) . ?
 C42 C43 1.396(4) . ?
 C43 C44 1.503(4) . ?
 K1 O2 2.804(2) . ?
 K1 O3 2.808(2) . ?
 K1 O4 2.822(2) . ?
 K1 O5 2.881(2) . ?
 K1 O6 2.839(2) . ?
 K1 O7 2.804(2) . ?
 K1 N3 3.055(3) . ?
 K1 N4 3.009(3) . ?
 O2 C46 1.422(4) . ?
 O2 C47 1.428(4) . ?
 O3 C48 1.425(4) . ?
 O3 C49 1.420(5) . ?
 O4 C52 1.430(4) . ?
 O4 C53 1.422(4) . ?
 O5 C54 1.420(4) . ?
 O5 C55 1.425(4) . ?
 O6 C58 1.414(5) . ?
 O6 C59 1.435(4) . ?
 O7 C60 1.422(4) . ?
 O7 C61 1.414(4) . ?
 N3 C45 1.465(4) . ?
 N3 C56 1.471(4) . ?
 N3 C57 1.471(5) . ?
 N4 C50 1.475(4) . ?
 N4 C51 1.473(5) . ?
 N4 C62 1.465(4) . ?
 C45 C46 1.504(5) . ?
 C47 C48 1.483(6) . ?
 C49 C50 1.513(5) . ?
 C51 C52 1.501(5) . ?
 C53 C54 1.496(5) . ?
 C55 C56 1.501(5) . ?
 C57 C58 1.501(6) . ?
 C59 C60 1.476(6) . ?
 C61 C62 1.504(5) . ?
 O8 C63 1.388(5) . ?
 O8 C66 1.412(6) . ?
 C63 C64 1.502(6) . ?
 C64 C65 1.536(7) . ?
 C65 C66 1.517(7) . ?
 O9 C67 1.387(7) . ?
 O9 C70 1.414(7) . ?
 C67 C68 1.494(9) . ?
 C68 C69 1.517(9) . ?
 C69 C70 1.504(8) . ?
 O10 C67* 1.444(16) . ?
 O10 C70* 1.498(15) . ?
 C67* C68* 1.557(17) . ?
 C68* C69* 1.508(18) . ?
 C69* C70* 1.552(18) . ?

loop_
  _geom_angle_atom_site_label_1
  _geom_angle_atom_site_label_2
  _geom_angle_atom_site_label_3
  _geom_angle
  _geom_angle_site_symmetry_1
  _geom_angle_site_symmetry_3
  _geom_angle_publ_flag
 P1 Ti1 P2 170.53(3) . . ?
 O1 Ti1 P1 94.35(7) . . ?
 O1 Ti1 P2 95.12(7) . . ?
 O1 Ti1 N1 115.87(10) . . ?
 O1 Ti1 N2 113.39(10) . . ?
 N1 Ti1 P1 74.40(7) . . ?
 N1 Ti1 P2 101.05(7) . . ?
 N2 Ti1 P1 101.97(6) . . ?
 N2 Ti1 P2 74.47(6) . . ?
 N2 Ti1 N1 130.73(9) . . ?
 C1 P1 Ti1 120.99(10) . . ?
 C4 P1 Ti1 121.71(10) . . ?
 C4 P1 C1 104.48(14) . . ?
 C7 P1 Ti1 100.29(10) . . ?
 C7 P1 C1 103.05(13) . . ?
 C7 P1 C4 102.94(13) . . ?
 C23 P2 Ti1 121.08(10) . . ?
 C26 P2 Ti1 122.58(10) . . ?
 C26 P2 C23 104.91(14) . . ?
 C29 P2 Ti1 99.01(9) . . ?
 C29 P2 C23 102.82(13) . . ?
 C29 P2 C26 102.47(13) . . ?
 C8 N1 Ti1 126.14(19) . . ?
 C8 N1 C14 113.8(2) . . ?
 C14 N1 Ti1 119.19(17) . . ?
 C30 N2 Ti1 124.74(18) . . ?
 C30 N2 C36 113.9(2) . . ?
 C36 N2 Ti1 118.85(16) . . ?
 C2 C1 P1 109.5(2) . . ?
 C3 C1 P1 111.4(2) . . ?
 C3 C1 C2 111.0(3) . . ?
 C5 C4 P1 118.4(2) . . ?
 C6 C4 P1 107.5(2) . . ?
 C6 C4 C5 110.0(3) . . ?
 C8 C7 P1 115.5(2) . . ?
 C13 C7 P1 123.3(2) . . ?
 C13 C7 C8 121.1(3) . . ?
 N1 C8 C7 120.5(2) . . ?
 N1 C8 C9 124.0(3) . . ?
 C9 C8 C7 115.5(3) . . ?
 C10 C9 C8 122.1(3) . . ?
 C9 C10 C11 121.8(3) . . ?
 C10 C11 C12 121.6(3) . . ?
 C13 C11 C10 116.7(3) . . ?
 C13 C11 C12 121.7(3) . . ?
 C11 C13 C7 122.9(3) . . ?
 C15 C14 N1 120.5(3) . . ?
 C21 C14 N1 120.4(3) . . ?
 C21 C14 C15 119.1(3) . . ?
 C14 C15 C16 120.3(3) . . ?
 C17 C15 C14 119.1(3) . . ?
 C17 C15 C16 120.6(3) . . ?
 C18 C17 C15 122.1(3) . . ?
 C17 C18 C19 120.6(4) . . ?
 C17 C18 C20 117.9(3) . . ?
 C20 C18 C19 121.5(4) . . ?
 C21 C20 C18 121.7(3) . . ?
 C14 C21 C22 118.9(3) . . ?
 C20 C21 C14 119.8(3) . . ?
 C20 C21 C22 121.2(3) . . ?
 C24 C23 P2 108.2(2) . . ?
 C24 C23 C25 110.6(3) . . ?
 C25 C23 P2 116.5(2) . . ?
 C27 C26 P2 112.5(2) . . ?
 C28 C26 P2 109.6(2) . . ?
 C28 C26 C27 111.6(3) . . ?
 C30 C29 P2 115.7(2) . . ?
 C35 C29 P2 123.6(2) . . ?
 C35 C29 C30 120.7(3) . . ?
 N2 C30 C29 120.8(2) . . ?
 N2 C30 C31 123.4(3) . . ?
 C29 C30 C31 115.8(2) . . ?
 C32 C31 C30 121.5(3) . . ?
 C31 C32 C33 122.1(3) . . ?
 C32 C33 C34 122.5(3) . . ?
 C32 C33 C35 116.9(3) . . ?
 C35 C33 C34 120.6(3) . . ?
 C33 C35 C29 122.7(3) . . ?
 C37 C36 N2 119.6(2) . . ?
 C43 C36 N2 121.5(2) . . ?
 C43 C36 C37 118.8(3) . . ?
 C36 C37 C38 119.4(3) . . ?
 C39 C37 C36 119.3(3) . . ?
 C39 C37 C38 121.4(3) . . ?
 C37 C39 C40 122.4(3) . . ?
 C39 C40 C41 120.8(3) . . ?
 C42 C40 C39 117.8(3) . . ?
 C42 C40 C41 121.3(3) . . ?
 C40 C42 C43 121.4(3) . . ?
 C36 C43 C44 119.9(3) . . ?
 C42 C43 C36 120.1(3) . . ?
 C42 C43 C44 120.0(3) . . ?
 O2 K1 O3 60.82(7) . . ?
 O2 K1 O4 113.38(7) . . ?
 O2 K1 O5 90.43(6) . . ?
 O2 K1 O6 98.64(7) . . ?
 O2 K1 O7 137.71(7) . . ?
 O2 K1 N3 60.28(7) . . ?
 O2 K1 N4 120.79(8) . . ?
 O3 K1 O4 90.68(7) . . ?
 O3 K1 O5 127.20(7) . . ?
 O3 K1 O6 124.06(8) . . ?
 O3 K1 N3 120.65(8) . . ?
 O3 K1 N4 60.61(8) . . ?
 O4 K1 O5 59.44(6) . . ?
 O4 K1 O6 141.83(7) . . ?
 O4 K1 N3 118.64(7) . . ?
 O4 K1 N4 59.80(7) . . ?
 O5 K1 N3 59.69(7) . . ?
 O5 K1 N4 118.65(7) . . ?
 O6 K1 O5 101.97(7) . . ?
 O6 K1 N3 60.00(8) . . ?
 O6 K1 N4 120.57(8) . . ?
 O7 K1 O3 99.15(7) . . ?
 O7 K1 O4 102.91(7) . . ?
 O7 K1 O5 127.73(7) . . ?
 O7 K1 O6 60.11(7) . . ?
 O7 K1 N3 119.49(8) . . ?
 O7 K1 N4 60.85(8) . . ?
 N4 K1 N3 178.26(8) . . ?
 C46 O2 K1 114.48(19) . . ?
 C46 O2 C47 110.7(3) . . ?
 C47 O2 K1 114.2(2) . . ?
 C48 O3 K1 113.79(19) . . ?
 C49 O3 K1 118.1(2) . . ?
 C49 O3 C48 112.0(3) . . ?
 C52 O4 K1 114.53(18) . . ?
 C53 O4 K1 118.09(17) . . ?
 C53 O4 C52 111.1(2) . . ?
 C54 O5 K1 110.91(17) . . ?
 C54 O5 C55 112.2(2) . . ?
 C55 O5 K1 118.60(18) . . ?
 C58 O6 K1 116.37(19) . . ?
 C58 O6 C59 112.0(3) . . ?
 C59 O6 K1 114.4(2) . . ?
 C60 O7 K1 114.11(19) . . ?
 C61 O7 K1 117.14(19) . . ?
 C61 O7 C60 110.8(3) . . ?
 C45 N3 K1 108.8(2) . . ?
 C45 N3 C56 111.5(3) . . ?
 C45 N3 C57 109.2(3) . . ?
 C56 N3 K1 108.38(19) . . ?
 C57 N3 K1 108.5(2) . . ?
 C57 N3 C56 110.4(3) . . ?
 C50 N4 K1 108.3(2) . . ?
 C51 N4 K1 111.01(19) . . ?
 C51 N4 C50 110.0(3) . . ?
 C62 N4 K1 107.5(2) . . ?
 C62 N4 C50 110.6(3) . . ?
 C62 N4 C51 109.4(3) . . ?
 N3 C45 C46 113.4(3) . . ?
 O2 C46 C45 109.4(3) . . ?
 O2 C47 C48 109.9(3) . . ?
 O3 C48 C47 109.6(3) . . ?
 O3 C49 C50 108.9(3) . . ?
 N4 C50 C49 113.1(3) . . ?
 N4 C51 C52 113.3(3) . . ?
 O4 C52 C51 108.1(3) . . ?
 O4 C53 C54 109.3(3) . . ?
 O5 C54 C53 109.5(2) . . ?
 O5 C55 C56 110.2(3) . . ?
 N3 C56 C55 114.0(3) . . ?
 N3 C57 C58 114.4(3) . . ?
 O6 C58 C57 108.9(3) . . ?
 O6 C59 C60 109.3(3) . . ?
 O7 C60 C59 109.2(3) . . ?
 O7 C61 C62 108.5(3) . . ?
 N4 C62 C61 114.5(3) . . ?
 C63 O8 C66 106.2(3) . . ?
 O8 C63 C64 108.6(4) . . ?
 C63 C64 C65 103.6(4) . . ?
 C66 C65 C64 101.3(4) . . ?
 O8 C66 C65 104.5(4) . . ?
 C67 O9 C70 106.1(4) . . ?
 O9 C67 C68 106.5(5) . . ?
 C67 C68 C69 103.9(6) . . ?
 C70 C69 C68 103.5(5) . . ?
 O9 C70 C69 107.7(5) . . ?
 C67* O10 C70* 103.1(12) . . ?
 O10 C67* C68* 95.7(12) . . ?
 C69* C68* C67* 101.0(15) . . ?
 C68* C69* C70* 100.6(13) . . ?
 O10 C70* C69* 105.2(13) . . ?

_shelx_res_file
;
TITL test_1 in P21/c #14
    90140.res
    created by SHELXL-2019/3 at 14:30:33 on 19-Aug-2024
CELL 1.54184 25.29672 12.66636 25.17189 90 116.356 90
ZERR 4 0.00042 0.00015 0.0004 0 0.0021 0
LATT 1
SYMM -X,0.5+Y,0.5-Z
SFAC C H K N O P Ti
UNIT 280 456 4 16 36 8 4
DFIX 1.44 O9 C67 O9 C70
SIMU 0.005 0.01 2 C68 O9 C67 C70 C69 C68* C69* C70* O10 C67*
DANG 2.38 O9 C68 O9 C69 C67 C69 C68 C70
DFIX 1.53 C67 C68 C69 C70
DFIX 1.54 C68 C69
DFIX 1.44 O10 C67* O10 C70*
DANG 2.38 O10 C68* O10 C69* C67* C69* C68* C70*
DFIX 1.53 C67* C68* C69* C70*
DFIX 1.54 C68* C69*

L.S. 10
PLAN  25
SIZE 0.2 0.2 0.04
TEMP -173.15
BOND
WPDB -2
fmap 2
acta
WPDB -2
OMIT -9 6 24
OMIT 13 14 0
REM <olex2.extras>
REM <HklSrc "%.\\90140.hkl">
REM </olex2.extras>

WGHT    0.101600    9.974099
FVAR       0.85355
TI1   7    0.263717    0.350260    0.142114    11.00000    0.02819    0.02496 =
         0.02360   -0.00016    0.01480    0.00042
P1    6    0.155117    0.392072    0.124669    11.00000    0.02777    0.02645 =
         0.02439    0.00083    0.01490    0.00093
P2    6    0.366102    0.276204    0.154548    11.00000    0.02717    0.02843 =
         0.02317    0.00207    0.01308    0.00151
O1    5    0.288486    0.474217    0.163991    11.00000    0.03478    0.03342 =
         0.03348   -0.00191    0.01822    0.00086
N1    4    0.249229    0.253308    0.207030    11.00000    0.03113    0.02716 =
         0.02741    0.00228    0.01668    0.00203
N2    4    0.251075    0.313463    0.052062    11.00000    0.02706    0.02328 =
         0.02345    0.00033    0.01299    0.00074
C1    1    0.131072    0.529638    0.126777    11.00000    0.03265    0.03220 =
         0.03633   -0.00042    0.02094    0.00175
AFIX  13
H1    2    0.094310    0.527296    0.132306    11.00000   -1.20000
AFIX   0
C2    1    0.178694    0.587578    0.179808    11.00000    0.05049    0.03094 =
         0.03804   -0.00588    0.02310   -0.00199
AFIX 137
H2A   2    0.184698    0.551745    0.216566    11.00000   -1.50000
H2B   2    0.166162    0.660530    0.180604    11.00000   -1.50000
H2C   2    0.215707    0.587548    0.176200    11.00000   -1.50000
AFIX   0
C3    1    0.117295    0.587532    0.069192    11.00000    0.03794    0.02967 =
         0.04148    0.00378    0.01854    0.00302
AFIX 137
H3A   2    0.101331    0.657570    0.070257    11.00000   -1.50000
H3B   2    0.088176    0.547208    0.035794    11.00000   -1.50000
H3C   2    0.153498    0.595134    0.064408    11.00000   -1.50000
AFIX   0
C4    1    0.090365    0.328543    0.064240    11.00000    0.03039    0.03216 =
         0.02652    0.00211    0.01307   -0.00095
AFIX  13
H4    2    0.090955    0.349211    0.026166    11.00000   -1.20000
AFIX   0
C5    1    0.028652    0.355719    0.057944    11.00000    0.02893    0.05396 =
         0.03873   -0.00596    0.01342   -0.00472
AFIX 137
H5A   2    0.025121    0.331480    0.093203    11.00000   -1.50000
H5B   2   -0.001279    0.320696    0.022711    11.00000   -1.50000
H5C   2    0.022755    0.432315    0.053901    11.00000   -1.50000
AFIX   0
C6    1    0.100144    0.208811    0.070643    11.00000    0.04612    0.03232 =
         0.03334   -0.00421    0.01661   -0.00949
AFIX 137
H6A   2    0.140383    0.192475    0.076968    11.00000   -1.50000
H6B   2    0.071827    0.173742    0.034470    11.00000   -1.50000
H6C   2    0.094472    0.183702    0.104581    11.00000   -1.50000
AFIX   0
C7    1    0.156003    0.333629    0.191211    11.00000    0.03164    0.02967 =
         0.02470    0.00034    0.01522   -0.00052
C8    1    0.204828    0.266701    0.224129    11.00000    0.03253    0.02811 =
         0.02581   -0.00119    0.01486   -0.00265
C9    1    0.204013    0.217158    0.274346    11.00000    0.03881    0.03040 =
         0.02753    0.00294    0.01895    0.00137
AFIX  43
H9    2    0.236144    0.173199    0.298573    11.00000   -1.20000
AFIX   0
C10   1    0.157774    0.230906    0.289159    11.00000    0.04254    0.03641 =
         0.02673    0.00098    0.01974   -0.00515
AFIX  43
H10   2    0.158634    0.194652    0.322572    11.00000   -1.20000
AFIX   0
C11   1    0.109925    0.296717    0.256215    11.00000    0.03392    0.03925 =
         0.03190   -0.00228    0.01976   -0.00460
C12   1    0.059789    0.311382    0.272420    11.00000    0.04035    0.05846 =
         0.04036    0.00539    0.02740    0.00137
AFIX  33
H12A  2    0.067168    0.269237    0.307679    11.00000   -1.50000
H12B  2    0.056728    0.386106    0.280768    11.00000   -1.50000
H12C  2    0.022851    0.288345    0.239359    11.00000   -1.50000
AFIX   0
C13   1    0.110845    0.347463    0.207893    11.00000    0.02980    0.03565 =
         0.02989   -0.00041    0.01673   -0.00066
AFIX  43
H13   2    0.079288    0.393717    0.185145    11.00000   -1.20000
AFIX   0
C14   1    0.293703    0.180918    0.243049    11.00000    0.03489    0.03279 =
         0.02658    0.00600    0.01957    0.00549
C15   1    0.286348    0.071513    0.231603    11.00000    0.04115    0.03430 =
         0.03470    0.00709    0.02540    0.00583
C16   1    0.228639    0.028765    0.185015    11.00000    0.04261    0.03256 =
         0.04485    0.00114    0.02516    0.00174
AFIX 137
H16A  2    0.196804    0.046908    0.195522    11.00000   -1.50000
H16B  2    0.231299   -0.048169    0.182837    11.00000   -1.50000
H16C  2    0.220355    0.059808    0.146447    11.00000   -1.50000
AFIX   0
C17   1    0.332557    0.003055    0.265362    11.00000    0.04630    0.03968 =
         0.04612    0.01529    0.03210    0.01266
AFIX  43
H17   2    0.327846   -0.070428    0.257007    11.00000   -1.20000
AFIX   0
C18   1    0.384765    0.038842    0.310414    11.00000    0.04263    0.05786 =
         0.03880    0.02321    0.02765    0.01651
C19   1    0.434033   -0.037328    0.345275    11.00000    0.04929    0.08192 =
         0.06082    0.03911    0.03243    0.02742
AFIX  33
H19A  2    0.467462    0.001575    0.375234    11.00000   -1.50000
H19B  2    0.420018   -0.089502    0.364852    11.00000   -1.50000
H19C  2    0.446574   -0.073460    0.318348    11.00000   -1.50000
AFIX   0
C20   1    0.389902    0.146564    0.323294    11.00000    0.03579    0.06178 =
         0.03007    0.00952    0.01676    0.00648
AFIX  43
H20   2    0.425078    0.172349    0.354882    11.00000   -1.20000
AFIX   0
C21   1    0.344929    0.217143    0.291143    11.00000    0.03589    0.04744 =
         0.02410    0.00420    0.01665    0.00377
C22   1    0.349008    0.332079    0.308496    11.00000    0.04303    0.05237 =
         0.03240   -0.00958    0.01673   -0.00303
AFIX 137
H22A  2    0.317881    0.348653    0.320310    11.00000   -1.50000
H22B  2    0.344144    0.376280    0.274674    11.00000   -1.50000
H22C  2    0.387644    0.345886    0.341764    11.00000   -1.50000
AFIX   0
C23   1    0.384938    0.133738    0.169886    11.00000    0.03280    0.03212 =
         0.02979    0.00525    0.01692    0.00373
AFIX  13
H23   2    0.388474    0.118862    0.210349    11.00000   -1.20000
AFIX   0
C24   1    0.333088    0.068982    0.126206    11.00000    0.04243    0.02954 =
         0.03495    0.00220    0.02021    0.00281
AFIX 137
H24A  2    0.296537    0.094113    0.126406    11.00000   -1.50000
H24B  2    0.339106   -0.005551    0.137822    11.00000   -1.50000
H24C  2    0.330271    0.076733    0.086296    11.00000   -1.50000
AFIX   0
C25   1    0.442354    0.097698    0.169667    11.00000    0.03865    0.03526 =
         0.04658    0.00803    0.02204    0.01054
AFIX 137
H25A  2    0.439636    0.106907    0.129876    11.00000   -1.50000
H25B  2    0.449155    0.023048    0.180898    11.00000   -1.50000
H25C  2    0.475171    0.139978    0.198086    11.00000   -1.50000
AFIX   0
C26   1    0.436582    0.347016    0.197026    11.00000    0.03005    0.03412 =
         0.02974    0.00041    0.01344   -0.00220
AFIX  13
H26   2    0.465449    0.321125    0.182835    11.00000   -1.20000
AFIX   0
C27   1    0.462720    0.325198    0.263613    11.00000    0.04188    0.05174 =
         0.02818    0.00608    0.00846   -0.00933
AFIX 137
H27A  2    0.437217    0.356150    0.279544    11.00000   -1.50000
H27B  2    0.502132    0.356670    0.283509    11.00000   -1.50000
H27C  2    0.465558    0.248794    0.270454    11.00000   -1.50000
AFIX   0
C28   1    0.427580    0.465013    0.183644    11.00000    0.03616    0.03500 =
         0.03707    0.00137    0.01663   -0.00313
AFIX 137
H28A  2    0.416363    0.476983    0.141526    11.00000   -1.50000
H28B  2    0.464346    0.502750    0.207731    11.00000   -1.50000
H28C  2    0.396254    0.491046    0.193085    11.00000   -1.50000
AFIX   0
C29   1    0.355159    0.290793    0.078363    11.00000    0.03025    0.02542 =
         0.02620   -0.00032    0.01514   -0.00058
C30   1    0.296156    0.303744    0.035414    11.00000    0.03181    0.02079 =
         0.02615   -0.00006    0.01628    0.00122
C31   1    0.286816    0.306109   -0.024975    11.00000    0.03154    0.02729 =
         0.02631    0.00110    0.01471    0.00294
AFIX  43
H31   2    0.247677    0.310452   -0.055756    11.00000   -1.20000
AFIX   0
C32   1    0.333491    0.302216   -0.039578    11.00000    0.03967    0.02661 =
         0.02607    0.00286    0.01996    0.00269
AFIX  43
H32   2    0.325440    0.304351   -0.080192    11.00000   -1.20000
AFIX   0
C33   1    0.391535    0.295308    0.003126    11.00000    0.03406    0.02956 =
         0.03355   -0.00016    0.02112   -0.00025
C34   1    0.442864    0.290545   -0.012407    11.00000    0.04012    0.05076 =
         0.03704    0.00458    0.02548    0.00352
AFIX 137
H34A  2    0.479951    0.298562    0.023738    11.00000   -1.50000
H34B  2    0.439201    0.347629   -0.040113    11.00000   -1.50000
H34C  2    0.442657    0.222360   -0.030898    11.00000   -1.50000
AFIX   0
C35   1    0.401033    0.288401    0.061859    11.00000    0.02943    0.03240 =
         0.03025    0.00232    0.01621    0.00070
AFIX  43
H35   2    0.440378    0.281780    0.091982    11.00000   -1.20000
AFIX   0
C36   1    0.194656    0.329878    0.003822    11.00000    0.02777    0.02578 =
         0.02127    0.00012    0.01430    0.00113
C37   1    0.176054    0.433457   -0.016798    11.00000    0.03376    0.02467 =
         0.02628    0.00091    0.01669    0.00253
C38   1    0.218710    0.523517    0.008338    11.00000    0.03968    0.02332 =
         0.03621    0.00270    0.02144    0.00007
AFIX 137
H38A  2    0.236062    0.521640    0.051726    11.00000   -1.50000
H38B  2    0.197831    0.590523   -0.006016    11.00000   -1.50000
H38C  2    0.250046    0.517099   -0.004309    11.00000   -1.50000
AFIX   0
C39   1    0.119190    0.449576   -0.060990    11.00000    0.04070    0.02981 =
         0.03174    0.00272    0.02109    0.00595
AFIX  43
H39   2    0.106338    0.519751   -0.073318    11.00000   -1.20000
AFIX   0
C40   1    0.080296    0.366558   -0.087912    11.00000    0.03281    0.04135 =
         0.02480   -0.00080    0.01354    0.00770
C41   1    0.018361    0.387368   -0.134826    11.00000    0.03817    0.05717 =
         0.03751   -0.00867    0.00992    0.01369
AFIX  33
H41A  2    0.012360    0.463602   -0.141376    11.00000   -1.50000
H41B  2    0.012463    0.352799   -0.171880    11.00000   -1.50000
H41C  2   -0.009972    0.359222   -0.121695    11.00000   -1.50000
AFIX   0
C42   1    0.100494    0.264205   -0.070031    11.00000    0.03096    0.03509 =
         0.02749   -0.00797    0.01336   -0.00228
AFIX  43
H42   2    0.075309    0.206218   -0.088924    11.00000   -1.20000
AFIX   0
C43   1    0.156972    0.245055   -0.024929    11.00000    0.03250    0.02571 =
         0.02858   -0.00288    0.01642   -0.00026
C44   1    0.178334    0.133553   -0.008639    11.00000    0.03524    0.02622 =
         0.04252   -0.00245    0.01780    0.00076
AFIX 137
H44A  2    0.202540    0.113623   -0.028499    11.00000   -1.50000
H44B  2    0.144392    0.085907   -0.021191    11.00000   -1.50000
H44C  2    0.202002    0.128410    0.034398    11.00000   -1.50000
AFIX   0

K1    3    0.264473    0.775628   -0.045231    11.00000    0.04155    0.02657 =
         0.03172   -0.00092    0.01959   -0.00031
O2    5    0.230043    0.973583   -0.099674    11.00000    0.05034    0.03349 =
         0.03909    0.00445    0.02769   -0.00046
O3    5    0.351332    0.926785   -0.029675    11.00000    0.05090    0.02754 =
         0.06816   -0.00111    0.03790   -0.00046
O4    5    0.296240    0.778972    0.077331    11.00000    0.03551    0.03784 =
         0.03504    0.00097    0.01888    0.00018
O5    5    0.175247    0.787431   -0.003733    11.00000    0.03488    0.03003 =
         0.03451   -0.00141    0.01658    0.00341
O6    5    0.209022    0.646615   -0.147499    11.00000    0.05842    0.02877 =
         0.03875   -0.00519    0.02493   -0.00106
O7    5    0.322106    0.594913   -0.057556    11.00000    0.05594    0.03259 =
         0.04321   -0.00144    0.03195    0.00354
N3    4    0.135652    0.814295   -0.132553    11.00000    0.04302    0.03408 =
         0.03590    0.00469    0.01453    0.00092
N4    4    0.390168    0.735082    0.043488    11.00000    0.03782    0.03523 =
         0.04999   -0.00254    0.02505    0.00026
C45   1    0.128260    0.925853   -0.149705    11.00000    0.05303    0.03898 =
         0.04316    0.01215    0.01634    0.00623
AFIX  23
H45A  2    0.122090    0.966973   -0.119476    11.00000   -1.20000
H45B  2    0.092449    0.933632   -0.187854    11.00000   -1.20000
AFIX   0
C46   1    0.180088    0.971168   -0.156105    11.00000    0.06509    0.04156 =
         0.04303    0.01232    0.02498    0.00083
AFIX  23
H46A  2    0.188804    0.927322   -0.183814    11.00000   -1.20000
H46B  2    0.170699    1.043547   -0.172494    11.00000   -1.20000
AFIX   0
C47   1    0.276825    1.033230   -0.102133    11.00000    0.06605    0.02998 =
         0.05747    0.00232    0.04424   -0.00359
AFIX  23
H47A  2    0.263790    1.106972   -0.113615    11.00000   -1.20000
H47B  2    0.287287    1.002703   -0.132424    11.00000   -1.20000
AFIX   0
C48   1    0.329157    1.031800   -0.043456    11.00000    0.05398    0.02930 =
         0.06529   -0.00024    0.03735   -0.00245
AFIX  23
H48A  2    0.360074    1.078907   -0.044147    11.00000   -1.20000
H48B  2    0.318099    1.057859   -0.012672    11.00000   -1.20000
AFIX   0
C49   1    0.405239    0.922429    0.023042    11.00000    0.04012    0.03663 =
         0.08422   -0.00539    0.02939   -0.00779
AFIX  23
H49A  2    0.398668    0.944755    0.057334    11.00000   -1.20000
H49B  2    0.434387    0.970874    0.019809    11.00000   -1.20000
AFIX   0
C50   1    0.428427    0.810448    0.032097    11.00000    0.03910    0.04227 =
         0.08070    0.00250    0.03500    0.00105
AFIX  23
H50A  2    0.432269    0.787604   -0.003641    11.00000   -1.20000
H50B  2    0.468250    0.809026    0.065999    11.00000   -1.20000
AFIX   0
C51   1    0.397534    0.747682    0.104561    11.00000    0.03442    0.05439 =
         0.04651   -0.00467    0.01340   -0.00325
AFIX  23
H51A  2    0.405256    0.822971    0.115955    11.00000   -1.20000
H51B  2    0.432432    0.706683    0.131691    11.00000   -1.20000
AFIX   0
C52   1    0.344817    0.712069    0.112367    11.00000    0.03647    0.05130 =
         0.03300    0.00371    0.01286    0.00500
AFIX  23
H52A  2    0.335282    0.637781    0.099410    11.00000   -1.20000
H52B  2    0.353227    0.716761    0.154640    11.00000   -1.20000
AFIX   0
C53   1    0.250496    0.771188    0.095363    11.00000    0.04096    0.03795 =
         0.03027   -0.00490    0.02081   -0.00247
AFIX  23
H53A  2    0.264506    0.798933    0.136150    11.00000   -1.20000
H53B  2    0.239248    0.696296    0.095245    11.00000   -1.20000
AFIX   0
C54   1    0.198240    0.833360    0.053644    11.00000    0.04366    0.03006 =
         0.04088   -0.00549    0.02527   -0.00052
AFIX  23
H54A  2    0.167555    0.833719    0.067940    11.00000   -1.20000
H54B  2    0.210086    0.907292    0.051927    11.00000   -1.20000
AFIX   0
C55   1    0.118848    0.829154   -0.042475    11.00000    0.03580    0.03117 =
         0.04724    0.00179    0.01942    0.00283
AFIX  23
H55A  2    0.121264    0.907027   -0.043968    11.00000   -1.20000
H55B  2    0.090024    0.811273   -0.027189    11.00000   -1.20000
AFIX   0
C56   1    0.098451    0.784476   -0.103663    11.00000    0.03412    0.03438 =
         0.04659    0.00445    0.01309   -0.00236
AFIX  23
H56A  2    0.097576    0.706520   -0.101322    11.00000   -1.20000
H56B  2    0.057628    0.808764   -0.128666    11.00000   -1.20000
AFIX   0
C57   1    0.121315    0.748849   -0.185456    11.00000    0.05024    0.05841 =
         0.03194   -0.00417    0.01076   -0.00425
AFIX  23
H57A  2    0.135875    0.784977   -0.211278    11.00000   -1.20000
H57B  2    0.077875    0.743306   -0.207808    11.00000   -1.20000
AFIX   0
C58   1    0.146840    0.639507   -0.172475    11.00000    0.05947    0.04567 =
         0.03708   -0.01098    0.01955   -0.00879
AFIX  23
H58A  2    0.135027    0.603746   -0.144431    11.00000   -1.20000
H58B  2    0.131755    0.597636   -0.209510    11.00000   -1.20000
AFIX   0
C59   1    0.236060    0.545184   -0.142649    11.00000    0.07524    0.02922 =
         0.04149   -0.00593    0.03152    0.00108
AFIX  23
H59A  2    0.221273    0.512247   -0.182335    11.00000   -1.20000
H59B  2    0.225857    0.498403   -0.117064    11.00000   -1.20000
AFIX   0
C60   1    0.300690    0.558260   -0.116889    11.00000    0.07419    0.03126 =
         0.04491   -0.00372    0.03959    0.00724
AFIX  23
H60A  2    0.319417    0.489918   -0.117467    11.00000   -1.20000
H60B  2    0.310721    0.609652   -0.140636    11.00000   -1.20000
AFIX   0
C61   1    0.384501    0.595576   -0.028929    11.00000    0.05420    0.03476 =
         0.05661    0.00251    0.03535    0.00982
AFIX  23
H61A  2    0.399683    0.646644   -0.048605    11.00000   -1.20000
H61B  2    0.399817    0.524656   -0.031211    11.00000   -1.20000
AFIX   0
C62   1    0.404571    0.626392    0.034812    11.00000    0.04495    0.03826 =
         0.05381    0.00694    0.02595    0.01029
AFIX  23
H62A  2    0.386331    0.577773    0.052724    11.00000   -1.20000
H62B  2    0.447860    0.616977    0.056314    11.00000   -1.20000
AFIX   0

O8    5   -0.012356   -0.005067    0.121100    11.00000    0.07203    0.11474 =
         0.05638    0.00316    0.03186    0.02801
C63   1   -0.000216   -0.016756    0.072785    11.00000    0.05336    0.05257 =
         0.05581   -0.00184    0.03134   -0.00511
AFIX  23
H63A  2    0.005696    0.053344    0.058863    11.00000   -1.20000
H63B  2   -0.033723   -0.051914    0.039852    11.00000   -1.20000
AFIX   0
C64   1    0.054635   -0.082223    0.091344    11.00000    0.07042    0.06755 =
         0.07209    0.00021    0.03762    0.01989
AFIX  23
H64A  2    0.084930   -0.044284    0.083929    11.00000   -1.20000
H64B  2    0.045836   -0.150394    0.069887    11.00000   -1.20000
AFIX   0
C65   1    0.075209   -0.099221    0.158022    11.00000    0.05073    0.07669 =
         0.07297    0.01847    0.01838   -0.00105
AFIX  23
H65A  2    0.063530   -0.169655    0.166232    11.00000   -1.20000
H65B  2    0.118477   -0.090943    0.180695    11.00000   -1.20000
AFIX   0
C66   1    0.042449   -0.011566    0.171995    11.00000    0.07364    0.09534 =
         0.04724    0.00660    0.02736    0.01417
AFIX  23
H66A  2    0.036867   -0.029149    0.207495    11.00000   -1.20000
H66B  2    0.064220    0.055981    0.179027    11.00000   -1.20000
AFIX   0

PART 1
O9    5    0.350783    0.705532    0.357293    10.75000    0.07423    0.07180 =
         0.05115   -0.00561    0.02939    0.01649
C67   1    0.310726    0.682736    0.299380    10.75000    0.06346    0.06253 =
         0.05112    0.00006    0.03055    0.00772
AFIX  23
H67A  2    0.282370    0.741548    0.282369    10.75000   -1.20000
H67B  2    0.288458    0.617683    0.298002    10.75000   -1.20000
AFIX   0
C68   1    0.345917    0.667831    0.265440    10.75000    0.06684    0.06582 =
         0.05431   -0.00659    0.02969   -0.00302
AFIX  23
H68A  2    0.349862    0.735128    0.247516    10.75000   -1.20000
H68B  2    0.327332    0.614676    0.233669    10.75000   -1.20000
AFIX   0
C69   1    0.405423    0.629726    0.311760    10.75000    0.06430    0.07267 =
         0.06028   -0.01079    0.02905    0.00538
AFIX  23
H69A  2    0.411918    0.554720    0.305270    10.75000   -1.20000
H69B  2    0.437837    0.672720    0.311162    10.75000   -1.20000
AFIX   0
C70   1    0.401394    0.643799    0.369168    10.75000    0.07048    0.07473 =
         0.05495   -0.00137    0.02383    0.00859
AFIX  23
H70A  2    0.398084    0.574243    0.385380    10.75000   -1.20000
H70B  2    0.437168    0.679731    0.398624    10.75000   -1.20000
AFIX   0

PART 2
O10   5    0.431408    0.693173    0.348261    10.25000    0.07204    0.07848 =
         0.06333   -0.01367    0.02070    0.01011
C67*  1    0.384317    0.726291    0.362134    10.25000    0.06702    0.07172 =
         0.05519   -0.00854    0.02942    0.00765
AFIX  23
H67C  2    0.373396    0.801284    0.352153    10.25000   -1.20000
H67D  2    0.393202    0.712619    0.403986    10.25000   -1.20000
AFIX   0
C68*  1    0.337308    0.648978    0.318352    10.25000    0.06994    0.07231 =
         0.05736   -0.00440    0.02660    0.00376
AFIX  23
H68C  2    0.349109    0.574400    0.328678    10.25000   -1.20000
H68D  2    0.298095    0.660654    0.317146    10.25000   -1.20000
AFIX   0
C69*  1    0.337744    0.679569    0.260645    10.25000    0.06654    0.06787 =
         0.05608   -0.00578    0.02820    0.00173
AFIX  23
H69C  2    0.313339    0.743017    0.243080    10.25000   -1.20000
H69D  2    0.323973    0.621045    0.231571    10.25000   -1.20000
AFIX   0
C70*  1    0.404366    0.702515    0.282114    10.25000    0.06821    0.07393 =
         0.05992   -0.01025    0.02569    0.00404
AFIX  23
H70C  2    0.422038    0.650626    0.265263    10.25000   -1.20000
H70D  2    0.410288    0.774343    0.270196    10.25000   -1.20000
AFIX   0
HKLF 4


REM  test_1 in P21/c #14
REM wR2 = 0.1951, GooF = S = 1.041, Restrained GooF = 1.041 for all data
REM R1 = 0.0690 for 11805 Fo > 4sig(Fo) and 0.0856 for all 14747 data
REM 842 parameters refined using 174 restraints

END

WGHT      0.1016      9.9736

REM Highest difference peak  0.900,  deepest hole -1.014,  1-sigma level  0.091
Q1    1   0.3120  0.3542  0.1759  11.00000  0.05    0.90
Q2    1   0.2164  0.3510  0.1127  11.00000  0.05    0.88
Q3    1   0.4125  0.2863  0.1818  11.00000  0.05    0.76
Q4    1   0.2221  0.7746 -0.0749  11.00000  0.05    0.73
Q5    1   0.3121  0.7741 -0.0187  11.00000  0.05    0.72
Q6    1   0.1118  0.3825  0.0951  11.00000  0.05    0.70
Q7    1   0.3415  0.5975  0.2914  11.00000  0.05    0.69
Q8    1   0.3205  0.2810  0.1301  11.00000  0.05    0.66
Q9    1   0.2609  0.3388  0.0987  11.00000  0.05    0.64
Q10   1   0.3601  0.2943  0.1121  11.00000  0.05    0.62
Q11   1   0.0467 -0.1296  0.1749  11.00000  0.05    0.61
Q12   1   0.4050  0.5936  0.3362  11.00000  0.05    0.59
Q13   1   0.2046  0.3983  0.1483  11.00000  0.05    0.54
Q14   1   0.0262  0.3651  0.2425  11.00000  0.05    0.49
Q15   1   0.1777  0.3503  0.1002  11.00000  0.05    0.48
Q16   1   0.1551  0.3669  0.1630  11.00000  0.05    0.47
Q17   1   0.4410  0.6644  0.3789  11.00000  0.05    0.43
Q18   1   0.3485  0.7410  0.0216  11.00000  0.05    0.42
Q19   1   0.2445  0.4533  0.1292  11.00000  0.05    0.42
Q20   1   0.3080  0.2779  0.0925  11.00000  0.05    0.41
Q21   1   0.0139  0.0622  0.1253  11.00000  0.05    0.40
Q22   1   0.2802  1.0036 -0.0711  11.00000  0.05    0.39
Q23   1  -0.0077  0.3235 -0.1607  11.00000  0.05    0.39
Q24   1   0.3475  0.3187  0.1816  11.00000  0.05    0.38
Q25   1   0.0692  0.3354  0.3147  11.00000  0.05    0.38
;
_shelx_res_checksum                19192
_shelx_hkl_file
;
   0   0   2 14312.3 677.001   8
   0   0   2 14181.4 676.684   2
   0   0   3 2.80664 14.2991   8
   0   0   3 3.51055 13.0504   2
   0   0   4 8711.17 405.377   8
   0   0   4 8268.79 403.821   2
   0   0   5 20.2096 25.0158   8
   0   0   5-4.74673 18.7867   2
   0   0   6 28410.8 1339.07   8
   0   0   6 27903.4 1336.56   2
   0   0   7 29.3679 28.6736   8
   0   0   7 7.67630 21.0768   2
   0   0  -8 2127.67 113.032   4
   0   0   8 1912.72 110.896   8
   0   0   8 2101.62 106.227   2
   0   0  -9-8.88887 35.1661   4
   0   0   9 44.4450 33.4036   8
   0   0   9 24.5760 24.8653   2
   0   0 -10 16190.8 717.989   4
   0   0  10 14908.2 710.172   2
   0   0  10 13595.5 713.897   8
   0   0  11-5.84877 36.5863   6
   0   0  11-1.19808 27.7810   2
   0   0  11 5.50656 36.2758   8
   0   0  12 3870.71 180.110   6
   0   0  12 3545.74 177.770   2
   0   0  13-16.7616 39.6243   6
   0   0  13-27.7432 28.9642   2
   0   0  13-3.49387 39.8158   8
   0   0  14 865.432 63.8138   6
   0   0  14 788.687 57.1254   2
   0   0  14 696.085 66.2036   8
   0   0  15-12.5325 44.4685   6
   0   0  15-22.8510 31.9370   2
   0   0  15-66.4339 47.3958   8
   0   0  16 536.747 36.7047  11
   0   0 -16 623.821 57.0459   3
   0   0  16 601.071 47.7927  23
   0   0 -16 474.893 61.6782   7
   0   0  16 536.676 60.0558   6
   0   0  16 500.876 50.8276   2
   0   0  16 394.223 62.3626   8
   0   0  17 41.8816 51.2525   8
   0   0  17-10.9007 33.9038  23
   0   0 -17-4.01560 40.6882   3
   0   0  17-13.2732 36.4649   2
   0   0  17-7.81718 20.6374  11
   0   0 -17-27.9189 52.5340   7
   0   0  17 12.8209 48.5518   6
   0   0  18 74.0010 51.2260   8
   0   0  18 41.9449 36.4587  23
   0   0  18-6.91160 35.7183   2
   0   0 -18 86.9658 46.0694   3
   0   0  18 42.5154 22.0694  11
   0   0 -18 46.3365 55.0727   7
   0   0  18 73.4128 52.7399   6
   0   0  19-1.94199 56.2270   8
   0   0  19-24.8969 37.5976  23
   0   0 -19 30.1738 45.2174   3
   0   0  19 24.6832 36.8700   2
   0   0  19 3.52624 22.7967  11
   0   0 -19-15.8166 56.3247   7
   0   0  19-22.1424 56.9347   6
   0   0  20 229.971 63.6320   8
   0   0  20 481.705 49.6956  23
   0   0 -20 383.245 59.2478   3
   0   0  20 292.253 47.4611   2
   0   0  20 436.347 35.3894  11
   0   0  20 383.188 65.6346   6
   0   0 -20 374.816 65.1932   7
   0   0  21-26.4507 51.2449   8
   0   0  21-14.6599 40.7464  23
   0   0 -21 35.5626 43.5775   3
   0   0  21-38.3471 36.3232   2
   0   0  21-31.2796 25.2853  11
   0   0 -21-34.8255 61.7982   7
   0   0  21 61.4057 60.7968   6
   0   0  22 804.428 62.9994  23
   0   0  22 882.263 83.6109   6
   0   0 -22 788.204 80.8209   7
   0   0 -23-33.5235 55.1151   7
   0   0  23 7.83515 60.7857   6
   0   0  23-16.1944 37.9931  23
   0   0 -24 13.6197 49.8828   7
   0   0  24-14.1265 54.8944   6
   0   0  24 43.3751 34.6573  23
   0   0  25-6.57138 46.4219   6
   0   0 -25 9.49763 44.0973   7
   0   0  25 48.8845 32.1196  23
   0   0  26 257.077 33.1952  31
   0   0 -26 283.914 44.7233   7
   0   0  26 209.653 42.3846   6
   0   0  26 275.411 33.5688  23
   0   0  27-3.37788 23.3744  31
   0   0  27 5.61033 29.8934   6
   0   0 -27-23.5651 31.3780   7
   0   0  27 9.22533 22.6921  23
   0   0 -28 32.2337 24.7503   7
   0   0  28 13.8737 16.3135  23
   0   0  28 10.5975 16.7682  31
   0  -1   0-0.02863 0.66880  11
   0   1  -1 7281.63 30.4925   4
   0   1   1 6960.28 23.3660   2
   0  -1   1 6557.21 22.0099   2
   0   1  -1 7332.79 16.3678   9
   0  -1   1-0.13881 4.17087   8
   0  -1  -1-0.06205 3.70163  10
   0   1   2 69642.0 101.588   2
   0   1   2 66774.4 95.9492   8
   0  -1  -3-0.25951 4.90225   4
   0   1  -3 676.188 26.4691   4
   0   1   3 908.424 20.0257   2
   0  -1   3 873.224 27.1894   8
   0   1   3 857.579 19.9053   8
   0   1  -3 937.949 12.3796   9
   0  -1  -3-0.19299 4.41367  10
   0   1   4 21352.6 78.9480   2
   0  -1   4 22123.1 110.850   8
   0   1   4 20814.4 82.5352   8
   0   1  -4 17862.7 98.3441   4
   0  -1   5-0.24412 3.85757   2
   0   1   5 774.423 24.6787   2
   0  -1   5 689.245 34.4235   8
   0   1   5 773.600 27.5946   8
   0  -1  -5-0.43259 6.04196   4
   0   1  -5 675.985 36.7873   4
   0   1   6 2686.81 39.9166   2
   0  -1   6-0.29890 4.93910   2
   0   1   6 2625.15 45.0469   8
   0  -1   6 2483.28 53.2081   8
   0   1  -6 2466.73 52.8234   4
   0  -1  -6-0.52039 7.16834   4
   0   1   7 2927.42 46.0608   2
   0  -1   7-0.35948 5.36077   2
   0  -1   7 2706.55 58.6935   8
   0   1   7 2878.44 51.6117   8
   0   1  -7 2804.30 62.6706   4
   0  -1  -7-0.60979 7.86548   4
   0   1   8 20088.0 113.743   2
   0  -1   8 17458.9 139.332   8
   0   1   8 19487.3 131.054   8
   0  -1  -8-0.70439 9.67239   4
   0   1  -8 19954.1 149.142   4
   0   1   9 1526.84 41.9278   2
   0  -1   9-0.47625 6.55082   2
   0   1   9 1398.51 47.7200   8
   0  -1   9 1342.30 53.1019   8
   0  -1  -9-0.80338 10.0968   4
   0   1  -9 1580.39 57.1846   4
   0  -1  10-0.53775 6.78814   2
   0   1  10 104.782 26.1916   2
   0   1  10 101.890 34.8778   8
   0  -1  10 74.1417 37.0923   8
   0   1 -10 134.379 43.2416   4
   0  -1 -10-0.91464 11.2108   4
   0   1  11 1575.31 47.8834   2
   0  -1  11 1436.38 62.0851   8
   0   1  11 1431.09 55.1257   8
   0   1  11 1773.37 53.7163   6
   0  -1  11 1823.56 47.8854   6
   0   1  12 10005.9 103.970   2
   0  -1  12 9521.14 135.452   8
   0   1  13 178.417 30.8513   2
   0  -1  13 153.274 46.3412   8
   0   1  13 189.249 41.3510   8
   0   1  13 226.622 41.1699   6
   0   1  14 4898.66 84.8984   2
   0   1  14 4162.78 97.4402   8
   0  -1  14 4081.39 106.460   8
   0   1  14 5367.98 91.7976   6
   0  -1  15-0.92727 21.3570   2
   0   1  15 5358.29 92.7878   2
   0  -1  15 4283.61 114.955   8
   0   1  15 4366.76 106.281   8
   0  -1  15 5974.53 64.1398  11
   0  -1  15-1.81581 27.1281   6
   0   1  15 6072.47 101.962   6
   0  -1  16 241.512 35.5090  23
   0  -1  16-1.02566 15.0534   2
   0  -1 -16-1.21115 15.4276   3
   0   1 -16 293.807 43.5160   3
   0   1  16 253.562 38.2360   2
   0   1  16 143.603 50.0148   8
   0  -1  16 163.447 53.7642   8
   0  -1  16 263.222 23.9540  11
   0   1 -16 215.034 50.9409   7
   0  -1  16-0.99606 21.6659   6
   0  -1 -16 20.6931 23.9091   7
   0   1  16 268.695 48.5529   6
   0   1  17 54.8538 35.0327  23
   0  -1  17 37.0214 34.2624  23
   0   1 -17 52.2009 41.3171   3
   0  -1  17-1.12001 16.2459   2
   0   1  17 43.7652 36.2195   2
   0  -1 -17-1.33384 17.1107   3
   0  -1  17-29.5574 53.7647   8
   0   1  17-18.1213 49.4194   8
   0  -1  17-1.08154 22.7324   6
   0   1  17 40.1572 49.0471   6
   0   1 -17 41.0663 51.7028   7
   0  -1  17 37.4621 21.8926  11
   0   1  17 30.2617 20.1932  11
   0   1  18 1145.90 38.7614  11
   0  -1  18 1111.09 40.1042  11
   0   1  18 728.994 67.2714   8
   0  -1  18 652.529 72.9747   8
   0  -1  18 1198.88 54.1896  23
   0   1  18 1253.03 54.3515  23
   0   1 -18 1344.21 73.1630   3
   0  -1 -18-1.44189 25.7417   3
   0   1  18 1008.61 56.4774   2
   0  -1  18-1.14490 23.5365   2
   0  -1 -18-6.09209 34.8936   7
   0  -1  18-1.17402 28.8030   6
   0   1 -18 1096.68 77.2115   7
   0   1  18 1251.20 71.6145   6
   0   1  19 32.9201 52.7951   8
   0  -1  19 2.00291 54.2352   8
   0  -1 -19 110.822 46.9529  17
   0   1  19 46.9940 38.0719  23
   0  -1  19 47.1790 37.7135  23
   0  -1  19-1.18686 20.6134   2
   0   1 -19 94.9089 47.9961   3
   0   1  19 57.9480 36.5722   2
   0  -1  19 52.1839 24.9723  11
   0   1  19 59.2163 22.5515  11
   0  -1 -19-1.57216 29.5091   7
   0   1  19 63.0585 56.1854   6
   0  -1  19-1.24170 24.3424   6
   0   1 -19 18.9164 57.9617   7
   0   1  20 49.7791 50.6431   8
   0  -1  20 82.3406 55.5898   8
   0  -1 -20 173.594 48.2010  17
   0  -1  20 155.171 41.9311  23
   0   1  20 154.189 40.6994  23
   0   1 -20 185.728 50.0957   3
   0  -1 -20 247.466 33.6540   3
   0   1  20 120.233 39.7697   2
   0   1  20 125.611 24.6329  11
   0  -1  20 139.829 27.6520  11
   0   1  20 155.079 59.6514   6
   0   1 -20 145.113 60.2964   7
   0  -1 -20-1.58845 27.6518   7
   0  -1  20-1.29125 25.3034   6
   0  -1  21-4.55343 24.4158  11
   0   1  21 32.4170 23.3468  11
   0   1  21 36.9996 38.5171  23
   0  -1  21-13.2710 39.6111  23
   0  -1  21-7.70987 53.4418   8
   0   1  21 1.76528 48.4909   8
   0  -1 -21-33.9567 45.2994  17
   0   1 -21 35.8437 59.9861   7
   0   1  21 14.4267 60.1252   6
   0  -1 -21-1.55042 25.8379   7
   0  -1  21-1.34339 26.4100   6
   0   1  21-42.3635 37.1750   2
   0  -1  21 61.4748 16.4733   2
   0   1 -21-23.1071 45.0358   3
   0  -1  22-1.34091 29.5705   6
   0  -1 -22-1.48356 26.0131   7
   0   1  22 715.993 71.9721   6
   0  -1  22 647.940 49.6902  23
   0   1  22 751.000 49.0702  23
   0   1 -22 627.113 68.6621   7
   0  -1  22 709.360 51.1342  31
   0  -1  23-22.8071 39.2723  31
   0   1 -23 1.36975 53.3184   7
   0  -1  23-1.38086 30.2932   6
   0  -1 -23-1.35921 20.9905   7
   0   1  23-4.04362 62.5088   6
   0  -1  23 24.1858 37.4808  23
   0   1  23 3.41769 35.9970  23
   0  -1  24 21.7033 35.8923  31
   0   1 -24 9.79395 49.2232   7
   0   1  24 45.8532 54.6416   6
   0  -1  24-1.17438 26.6649   6
   0  -1 -24-1.21323 19.3976   7
   0   1  24-16.6049 33.7832  23
   0  -1  24-13.5418 34.4284  23
   0  -1  25 144.386 33.8736  31
   0   1  25-0.54771 12.1206  31
   0  -1 -25-1.02994 17.0528   7
   0   1 -25 159.222 46.4643   7
   0  -1  25-0.93326 24.4441   6
   0   1  25 171.276 47.4875   6
   0  -1  25 203.237 34.2276  23
   0   1  25 130.745 31.7021  23
   0   1  26-0.44850 10.4153  31
   0  -1  26 139.368 29.4406  31
   0   1 -26 72.4614 39.2547   7
   0   1  26 61.7671 37.5163   6
   0  -1 -26-0.83282 14.4541   7
   0  -1  26 138.696 29.6204  23
   0   1  26 118.035 27.5818  23
   0  -1  27-0.95759 22.6325  31
   0  -1 -27-0.63029 12.2887   7
   0   1 -27-17.2379 32.0904   7
   0   1  27 15.5992 28.7931   6
   0   1  27-15.1823 21.7345  23
   0  -1  27-21.5955 23.0055  23
   0   1 -28 200.291 27.1206   7
   0  -1  28 264.976 19.6020  31
   0   1  28 188.552 18.8326  23
   0  -1  28 208.063 20.4161  23
   0  -2   0 98736.7 4687.10  11
   0   2   0 98982.3 4686.88   9
   0   2   1 3054.26 148.194   2
   0  -2   1 3103.90 148.254   2
   0   2  -1 3061.80 148.203   9
   0  -2   1 3168.11 152.040   8
   0  -2   1 2981.75 148.395  11
   0  -2  -1 3553.86 149.105  10
   0  -2  -2 6034.87 331.079   4
   0   2  -2 7628.36 331.585   4
   0  -2   2 6436.41 330.219   2
   0   2   2 6810.23 330.261   2
   0   2  -2 7326.28 329.448   9
   0  -2   2 5943.72 333.129   8
   0  -2   2 6614.66 329.592  11
   0   2  -3 3196.96 40.1047   4
   0  -2  -3 3563.69 42.5170   4
   0  -2   3 3450.89 31.5510   2
   0   2   3 3942.30 32.5280   2
   0   2   3 3862.87 30.8545   8
   0   2  -3 4238.59 20.8702   9
   0  -2  -3 4398.46 41.9653  10
   0   2  -4 34995.5 132.534   4
   0  -2  -4 41727.7 148.650   4
   0   2   4 44220.3 114.728   2
   0  -2   4 38610.0 109.506   2
   0   2   4 42380.4 112.096   8
   0   2  -4 46464.2 74.2186   9
   0  -2  -4 44366.6 138.685  10
   0  -2  -5 808.507 36.7231   4
   0   2   5 807.486 27.2687   8
   0  -2   5 755.019 26.7164   2
   0   2   5 843.261 26.5329   2
   0   2  -6 8557.54 446.284   4
   0  -2  -6 9575.15 447.526   4
   0   2   6 9393.55 443.640   8
   0  -2   6 9035.48 443.102   2
   0   2   6 9539.68 443.133   2
   0   2  -7 2.95826 31.4484   4
   0  -2  -7 8.48148 32.0787   4
   0   2   7 0.40930 22.4621   8
   0  -2   7-3.31138 21.4709   2
   0   2   7 4.25170 20.8927   2
   0   2  -8 1708.01 97.5985   4
   0  -2  -8 1682.29 98.3431   4
   0  -2   8 1581.31 100.049   8
   0   2   8 1657.81 92.7438   8
   0  -2   8 1775.69 90.9639   2
   0   2   8 1806.07 90.9012   2
   0   2  -9 875.428 63.8615   4
   0  -2  -9 901.973 65.6286   4
   0   2   9 836.167 58.2534   8
   0  -2   9 816.582 65.4224   8
   0   2   9 894.385 54.5198   2
   0  -2   9 916.014 55.0369   2
   0   2  10 949.519 66.1923   8
   0  -2  10 925.867 73.3002   8
   0   2  10 1092.65 62.1842   2
   0  -2  10 1032.54 61.7572   2
   0   2  11 1526.74 86.5034   2
   0  -2  11 1630.04 87.3014   2
   0   2  11 1278.96 89.1915   8
   0  -2  11 1194.38 97.3902   8
   0   2  11 1787.21 91.1495   6
   0  -2  11 1625.71 90.4352   6
   0  -2  11 1617.27 79.2685  11
   0  -2  12 1183.96 71.5658   2
   0   2  12 1144.69 69.8429   2
   0  -2  12 1032.73 83.5507   8
   0   2  12 995.737 75.6865   8
   0   2  12 1304.56 75.8976   6
   0  -2  12 1232.01 76.1026   6
   0  -2  12 1222.49 62.4711  11
   0  -2  13 3640.84 189.587   2
   0   2  13 3598.15 188.722   2
   0  -2  13 3004.21 198.918   8
   0   2  13 3153.68 192.511   8
   0  -2  13 3915.69 191.963   6
   0   2  13 4192.44 192.271   6
   0  -2  13 3891.08 181.665  11
   0  -2  14 2509.59 132.577   2
   0   2  14 2431.49 131.704   2
   0   2  14 1895.89 133.997   8
   0  -2  14 1924.95 142.953   8
   0  -2  14 2555.55 123.132  11
   0  -2  14 2714.20 136.221   6
   0   2  14 2734.15 135.684   6
   0   2  15 665.667 59.0505   6
   0  -2  15 567.116 58.7901   6
   0   2 -15 608.385 54.4079   3
   0  -2 -15 634.298 53.6743   3
   0   2  15 497.835 47.7772   2
   0  -2  15 509.039 48.3172   2
   0   2  15 389.240 53.7426   8
   0  -2  15 384.039 63.7462   8
   0  -2  15 507.943 36.3147  11
   0  -2  16 1487.06 51.1295  11
   0  -2 -16 1605.67 76.5479   3
   0   2 -16 1517.22 74.3234   3
   0  -2  16 1237.62 66.9016   2
   0   2  16 1265.49 65.1290   2
   0   2  16 969.993 71.0731   8
   0  -2  16 854.073 80.8041   8
   0  -2 -16 1279.99 79.8117   7
   0  -2  16 1490.15 76.2701   6
   0   2  16 1484.45 74.8486   6
   0   2 -16 1286.72 77.8672   7
   0  -2 -17 363.875 50.5227   3
   0  -2  17 320.954 41.4591   2
   0   2  17 249.511 40.2618   2
   0   2 -17 356.837 50.9245   3
   0   2  17 233.342 52.8805   8
   0  -2  17 252.659 61.9334   8
   0  -2  17 369.785 29.7884  11
   0  -2 -17 338.680 60.2021   7
   0   2 -17 299.818 59.2933   7
   0  -2  17 336.756 57.5571   6
   0   2  17 385.140 54.9745   6
   0   2  18 24.0827 35.9956  23
   0   2  18-44.0865 36.6943   2
   0   2 -18 21.3819 43.7660   3
   0  -2  18 31.1664 36.0542   2
   0  -2 -18-16.9539 44.5453   3
   0  -2  18-4.05765 55.7134   8
   0   2  18 40.9009 49.9251   8
   0   2  18 1.73032 20.1477  11
   0  -2  18 9.18989 24.7064  11
   0   2  18 46.3162 53.1513   6
   0  -2 -18 25.5951 51.9628   7
   0   2 -18 78.4907 54.4767   7
   0  -2  18 44.9434 53.6926   6
   0  -2  19 166.273 31.3654  23
   0   2  19 263.677 41.9495  23
   0   2  19 160.195 52.9091   8
   0  -2  19 113.825 60.3221   8
   0   2  19 220.797 41.5381   2
   0  -2  19 231.335 42.2430   2
   0   2 -19 219.842 51.8389   3
   0  -2 -19 221.787 49.4769   3
   0   2 -19 198.460 59.8455   7
   0   2  19 277.935 60.4726   6
   0  -2 -19 197.922 58.5879   7
   0  -2  19 222.779 60.5856   6
   0   2  19 222.053 26.2511  11
   0  -2  19 240.335 30.3035  11
   0  -2  20 2501.96 119.436  11
   0   2  20 2274.92 116.221  11
   0   2  20 2686.26 126.084  23
   0  -2  20 2804.80 124.802  23
   0  -2  20 953.425 133.443   8
   0   2  20 1202.81 129.972   8
   0  -2 -20 2304.61 132.791  17
   0   2 -20 2384.04 139.146   3
   0  -2 -20 2339.16 137.696   3
   0   2 -20 2271.80 141.869   7
   0  -2 -20 2098.00 139.941   7
   0  -2  20 2715.59 143.424   6
   0   2  20 2646.56 140.034   6
   0  -2  20 2448.94 126.183  31
   0   2  20 1911.47 125.874   2
   0  -2  20 2029.73 128.501   2
   0  -2  21 819.171 52.4589  11
   0   2  21 710.659 48.4915  11
   0   2  21 801.874 61.1310  23
   0  -2  21 1019.74 62.8593  23
   0   2 -21 800.002 79.1350   7
   0  -2 -21 773.954 78.2414   7
   0  -2 -21 780.453 69.7530  17
   0  -2 -21 739.783 71.7283   3
   0   2 -21 808.213 74.3684   3
   0  -2  21 883.171 81.3819   6
   0   2  21 804.449 79.7934   6
   0   2  21 693.346 61.8604   2
   0  -2  21 680.194 62.3132   2
   0  -2  21 762.262 61.9342  31
   0  -2  22 76.7794 63.2339   6
   0   2  22 107.227 62.8949   6
   0  -2 -22 125.978 56.2088   7
   0   2 -22 58.7720 54.9262   7
   0  -2  22 49.6050 41.3293  31
   0   2  22 74.7394 37.4809  23
   0  -2  22 100.844 40.0160  23
   0  -2 -22 20.9878 45.2261  17
   0   2 -23 241.463 56.6364   7
   0  -2  23 191.192 64.6821   6
   0   2  23 243.961 63.8718   6
   0  -2 -23 122.152 52.8910   7
   0  -2  23 134.325 40.6273  31
   0   2  23 187.127 38.6413  23
   0  -2  23 174.632 39.6111  23
   0  -2 -23 174.974 44.1761  17
   0  -2  24 64.7942 52.8752   6
   0  -2 -24 45.5124 48.2105   7
   0   2 -24 108.887 47.9326   7
   0   2  24 73.1210 51.6215   6
   0  -2  24 48.9138 36.2346  31
   0  -2  24 48.9278 35.5236  23
   0   2  24 69.6592 33.1308  23
   0  -2 -24 74.9446 37.0495  17
   0  -2  25 151.526 33.6356  31
   0   2 -25 89.6921 45.3659   7
   0   2  25 106.732 43.6275   6
   0  -2 -25 135.622 44.2003   7
   0  -2  25 210.780 47.1901   6
   0   2  25 152.398 31.4835  23
   0  -2  25 159.427 33.4397  23
   0   2  26 253.557 41.6409   6
   0   2 -26 328.469 44.4965   7
   0  -2  26 252.801 43.9843   6
   0  -2  26 315.238 35.1982  23
   0   2  26 310.867 33.4387  23
   0  -2 -26 340.740 43.9055   7
   0  -2  26 288.740 34.0698  31
   0  -2  27 112.327 22.0834  31
   0  -2 -27 64.3884 28.4816   7
   0   2 -27 71.7829 30.0061   7
   0  -2  27 47.7001 22.8641  23
   0   2  27 50.3037 20.4400  23
   0   3   0 11.7240 8.46494   9
   0  -3  -1 22391.3 1041.82  10
   0   3  -1 21626.0 1041.07   9
   0  -3   1 22040.7 1041.58  11
   0  -3  -2 6209.77 316.868   3
   0  -3   2 6955.26 317.052  11
   0  -3  -2 7738.90 318.774  10
   0  -3   2 5479.30 321.131   8
   0   3  -2 6837.56 316.560   9
   0  -3   2 6089.57 316.925   2
   0   3   2 7025.37 317.051   2
   0  -3   3 2129.37 99.2339  11
   0  -3  -3 2365.29 102.933  10
   0   3  -3 2214.44 98.8091   9
   0  -3   3 1559.89 105.043   8
   0   3   3 1946.14 100.006   2
   0  -3   3 1785.68 99.9675   2
   0  -3   4 5718.17 265.789  11
   0  -3  -4 6125.15 269.995  10
   0   3   4 5415.90 266.958   8
   0   3  -4 5804.17 265.251   9
   0  -3   4 4623.58 272.362   8
   0   3   4 5643.94 267.324   2
   0  -3   4 4944.15 267.028   2
   0  -3   5 2914.05 135.280  11
   0  -3  -5 2839.61 140.938  10
   0   3  -5 2859.39 134.773   9
   0   3   5 2761.49 137.496   8
   0   3   5 2893.83 137.812   2
   0  -3   5 2582.81 137.522   2
   0  -3   6 5771.49 283.683  11
   0  -3   6 5686.30 293.466   8
   0   3   6 5856.65 286.566   8
   0   3   6 6532.42 287.156   2
   0  -3   6 5946.11 286.918   2
   0   3   7 684.839 37.9303   8
   0   3   7 683.578 37.2130   2
   0  -3   7 666.348 37.6555   2
   0  -3   8-0.19164 2.84187  11
   0   3   8 215.555 26.7881   8
   0  -3   8-0.89398 10.0271   8
   0  -3   8 224.548 26.0812   2
   0   3   8 230.633 25.8554   2
   0  -3   9-0.21817 3.35826  11
   0  -3   9-1.00545 11.2644   8
   0   3   9 1424.52 43.9001   8
   0   3   9 1574.42 40.3752   2
   0  -3   9 1564.70 41.0580   2
   0  -3  10-0.24684 4.19728  11
   0  -3  10 3947.15 55.5947  12
   0   3  10 3893.21 69.8817   8
   0  -3  10-1.12390 12.8031   8
   0  -3  10 4146.55 63.8728   2
   0   3  10 4000.07 61.0945   2
   0  -3  11 40.7339 36.2415   6
   0   3  11 30.7741 35.9533   6
   0   3  11 48.1006 30.6869   8
   0  -3  11 29.9452 24.2261   2
   0   3  11 18.8318 23.2124   2
   0   3  12 48.6155 26.4762   2
   0  -3  12 41.7192 27.8479   2
   0   3  12 19.5339 32.3473   8
   0  -3  12 110.700 44.3562   8
   0  -3  12 41.4154 38.5636   6
   0   3  12 48.3108 37.0951   6
   0  -3  12 139.479 17.3382  11
   0   3  13 41.1582 28.7906   2
   0  -3  13 62.8616 30.1544   2
   0   3  13 29.6956 34.0025   8
   0  -3  13 41.0850 47.3425   8
   0  -3  13 75.9376 42.3361   6
   0   3  13 54.5330 37.8550   6
   0  -3  13 54.1746 18.1976  11
   0   3 -14 42.1641 34.7938   3
   0  -3 -14 19.0876 33.7248   3
   0   3  14 20.8971 30.0533   2
   0  -3  14 1.77999 29.8399   2
   0   3  14 1.08286 36.5579   8
   0  -3  14 48.6758 50.9830   8
   0  -3  14 8.68067 44.0137   6
   0   3  14 40.7992 41.8076   6
   0  -3  14-17.1311 20.0118  11
   0  -3  15 824.465 49.1433  11
   0   3  15 561.005 61.5776   8
   0  -3  15 472.307 74.1039   8
   0  -3  15 824.279 55.1494  23
   0  -3 -15 897.823 64.9764   3
   0   3 -15 805.577 63.9809   3
   0  -3  15 837.202 60.6271   2
   0   3  15 761.332 58.7606   2
   0  -3  15 833.711 67.8992   6
   0   3  15 801.504 66.3443   6
   0  -3  16 28.8072 33.0037  23
   0   3  16 12.1786 41.7978   8
   0  -3  16 51.6377 53.5533   8
   0  -3 -16-8.67262 36.1291  18
   0   3 -16 1.24168 39.6249   3
   0   3  16-29.2845 32.4575   2
   0  -3 -16 13.5791 39.0336   3
   0  -3  16 23.9594 34.1867   2
   0  -3  16 17.7000 49.0985   6
   0   3  16 41.0044 48.0927   6
   0  -3 -16-20.0001 49.4230   7
   0   3 -16 53.0914 48.2954   7
   0  -3  16 8.81820 22.5126  11
   0  -3  17 2367.51 112.280  11
   0  -3  17 2339.82 117.584  23
   0   3  17 1459.62 123.753   8
   0  -3  17 1281.35 131.414   8
   0  -3 -17 2445.71 122.655  18
   0  -3 -17 2303.60 128.415   3
   0   3 -17 2416.30 130.133   3
   0   3 -17 1965.73 130.983   7
   0  -3 -17 2041.93 130.483   7
   0  -3  17 2361.54 130.210   6
   0   3  17 2372.16 128.191   6
   0  -3  17 2078.38 117.116  31
   0  -3  17 1962.07 120.760   2
   0   3  17 1929.15 119.676   2
   0   3  18 629.372 42.9505  11
   0  -3  18 762.732 48.3839  11
   0   3  18 748.250 56.5069  23
   0  -3  18 937.717 57.1848  23
   0  -3  18 306.147 70.6472   8
   0   3  18 411.663 62.7057   8
   0  -3 -18 763.261 61.2338  18
   0   3  18 810.324 71.5229   6
   0  -3  18 684.104 70.6609   6
   0  -3 -18 626.739 72.9663   7
   0   3 -18 628.501 72.3977   7
   0   3  18 621.771 56.3228   2
   0  -3  18 630.436 59.0591   2
   0   3 -18 729.527 66.9349   3
   0  -3 -18 820.761 67.7561   3
   0  -3  18 679.019 58.2824  31
   0   3  19 330.548 45.2227  23
   0  -3  19 170.568 61.0777   8
   0   3  19 215.977 41.0310   2
   0  -3  19 271.882 44.4760   2
   0  -3 -19 364.042 53.3082   3
   0   3 -19 328.017 53.5968   3
   0   3 -19 285.408 62.2840   7
   0   3  19 278.566 62.0451   6
   0  -3 -19 207.141 61.0207   7
   0  -3  19 258.274 62.5748   6
   0   3  19 298.697 28.6165  11
   0  -3  19 346.288 34.7100  11
   0  -3  19 229.067 45.7436  31
   0  -3  20-42.7167 24.5921  23
   0   3  20 8.52925 37.5663  23
   0  -3  20-4.40034 56.3306   8
   0  -3 -20 24.7958 50.3089  17
   0   3 -20 27.7816 42.9443   3
   0  -3  20 14.1553 36.2979   2
   0   3  20-6.61281 33.6314   2
   0  -3 -20 13.3602 44.7736   3
   0  -3 -20 37.9945 53.7124   7
   0   3 -20-7.38342 55.1025   7
   0   3  20 46.7278 56.7810   6
   0  -3  20-1.31595 59.8418   6
   0  -3  20-3.01839 25.3736  11
   0  -3  20-27.4085 40.3349  31
   0  -3 -21 204.673 53.2169  17
   0  -3  21 89.0941 41.3194  31
   0  -3  21 69.0866 62.3586   6
   0  -3 -21 111.714 53.2974   7
   0   3  21 80.6549 58.9366   6
   0   3 -21 109.029 57.3362   7
   0  -3  21 70.4902 26.6851  11
   0   3  21 80.1448 38.6039  23
   0  -3 -22 471.665 55.2679  17
   0  -3 -22 560.375 61.4218   7
   0   3 -22 554.733 62.4527   7
   0  -3  22 645.938 75.5474   6
   0   3  22 666.479 72.6523   6
   0   3  22 597.104 44.7998  23
   0  -3  22 633.748 48.4221  31
   0  -3  23-1.19566 56.8855   6
   0   3  23 3.34840 55.2527   6
   0  -3 -23 7.12797 48.2486   7
   0   3 -23 20.6537 48.9563   7
   0  -3  23 16.8264 37.4748  31
   0   3  23-24.9612 34.3047  23
   0  -3  23-0.68121 13.7189  23
   0  -3 -23 12.8232 42.8919  17
   0  -3  24 156.221 49.9404   6
   0   3  24 76.5227 46.9270   6
   0  -3 -24 131.021 44.9703   7
   0   3 -24 117.715 46.5126   7
   0  -3  24 162.182 35.3187  31
   0  -3  24-0.60807 12.9596  23
   0   3  24 127.919 31.7505  23
   0  -3 -24 50.5025 38.6925  17
   0  -3  25 430.705 47.6780   6
   0   3  25 433.245 44.8354   6
   0   3  25 452.029 33.0793  23
   0  -3 -25 415.327 44.9321   7
   0   3 -25 473.211 47.6535   7
   0  -3  25 505.071 35.2906  31
   0   3  26-8.06129 27.2480  31
   0  -3  26 28.5139 24.3854  31
   0  -3 -26 5.18296 31.8566   7
   0   3  26-29.6756 32.3937   6
   0  -3  26 25.2832 33.7204   6
   0   3 -26 34.1849 32.9981   7
   0  -3  26-0.41941 9.89921  23
   0   3  26-0.32788 22.0333  23
   0   3 -27 318.311 30.7078   7
   0  -3 -27 348.906 29.4416   7
   0   3  27 338.708 26.0838  31
   0  -3  27 340.779 22.1655  31
   0   3  27 286.063 19.9130  23
   0  -4   0 14010.5 626.310  10
   0   4   0 12589.5 625.634   9
   0  -4  -1 4728.96 218.573  10
   0   4   1 4228.86 217.653   9
   0  -4   1 4695.03 218.341  11
   0   4  -1 4649.44 217.483   9
   0  -4   2 1826.08 72.4313  11
   0  -4  -2 1855.47 74.6262  10
   0   4  -2 1771.41 71.3526   9
   0  -4   3 949.410 45.4497  11
   0  -4  -3 1016.15 50.3508  10
   0  -4   3 774.688 44.9021   2
   0   4   3 936.879 45.3876   2
   0   4  -3 788.702 44.7310   3
   0  -4  -3 865.072 45.1727   3
   0   4  -3 979.921 44.6932   9
   0  -4  -4 2932.06 139.040  10
   0  -4   4 2969.06 134.484  11
   0   4   4 2776.34 135.270   2
   0  -4   4 2514.44 135.138   2
   0  -4  -4 2799.87 135.595   3
   0   4  -4 2696.47 135.044   3
   0   4  -4 2992.21 133.607   9
   0   4   4 2652.84 135.248   8
   0   4   5 47.2718 14.6333   8
   0   4  -5 41.4518 11.8278   9
   0  -4   5 58.2338 28.8874   8
   0  -4  -5 71.0982 26.1944  10
   0  -4   5 54.2749 11.9780  11
   0  -4   5 58.3576 17.3888   2
   0   4   5 49.8054 16.5890   2
   0   4   6 6234.13 306.829   8
   0   4  -6 6552.86 304.007   9
   0  -4   6 6629.67 304.753  11
   0  -4   6 6020.87 306.688   2
   0   4   6 6612.78 307.005   2
   0  -4   7 718.458 63.2464   8
   0   4   7 775.930 50.0955   8
   0  -4   7 926.822 46.2014  11
   0   4   7 907.329 50.4468   2
   0  -4   7 841.707 50.5531   2
   0  -4   8 374.357 50.2260   8
   0   4   8 406.945 34.8784   8
   0  -4   8 449.001 27.9416  11
   0  -4   8 434.241 33.9496  12
   0  -4   8 427.618 34.7041   2
   0   4   8 454.028 33.7770   2
   0   4   9 831.354 56.5386   8
   0  -4   9 960.385 55.7271  12
   0  -4   9 972.472 50.0839  11
   0   4   9 931.138 55.2832   2
   0  -4   9 946.803 56.5612   2
   0  -4  10 1775.89 97.1857   6
   0   4  10 2048.02 96.8255   6
   0  -4  10 1626.83 91.7024  12
   0  -4  10 1794.54 87.6287  11
   0  -4  10 1830.41 94.3886   2
   0   4  10 1719.67 93.0607   2
   0  -4  10 1372.18 105.926   8
   0   4  10 1424.48 93.4610   8
   0   4  11 2533.97 156.344   8
   0  -4  11 2728.02 168.416   8
   0   4  11 3490.98 158.359   6
   0  -4  11 3340.01 159.678   6
   0   4 -11 3443.56 158.832   3
   0  -4 -11 3629.54 159.399   3
   0   4  11 2865.17 154.856   2
   0  -4  11 3046.37 156.544   2
   0  -4  11 2786.75 149.032  11
   0   4  12 233.443 35.5832   8
   0   4  12 277.521 39.8066   6
   0  -4  12 280.628 42.2533   6
   0  -4 -12 294.980 33.8759   3
   0   4 -12 294.803 33.4336   3
   0   4  12 281.714 30.8490   2
   0  -4  12 276.297 32.2115   2
   0   4  13 36.0942 38.4237   6
   0  -4  13 77.7357 42.0828   6
   0  -4  13-0.39593 6.04255  11
   0   4  13 51.6175 28.8403   2
   0  -4 -13 75.3610 32.3424   3
   0   4 -13 101.098 32.8357   3
   0  -4  13 41.5286 29.8635   2
   0  -4  13-1.61721 19.2357   8
   0   4  13 53.6274 32.3171   8
   0  -4  14-1.73252 21.4596   8
   0   4  14 245.354 39.9497   8
   0   4 -14 398.777 41.4996   3
   0  -4 -14 433.525 42.3157   3
   0  -4  14-0.43695 7.18832  11
   0  -4  14 374.331 38.6292   2
   0   4  14 317.582 35.1756   2
   0   4  14 402.289 47.4369   6
   0  -4  14 395.711 50.4929   6
   0  -4  15-0.47628 11.8745  11
   0  -4  15 1121.66 46.8589  23
   0  -4  15-1.86664 24.3572   8
   0   4  15 801.327 51.9087   8
   0   4 -15 1356.38 61.2179   3
   0  -4 -15 1277.32 59.1198   3
   0  -4 -15 1210.99 64.7168   7
   0   4 -15 1016.30 63.4719   7
   0  -4  15 1319.68 65.7823   6
   0   4  15 1316.51 62.7398   6
   0   4  15 1069.16 49.5871   2
   0  -4  15 1064.01 51.4508   2
   0  -4  15 1089.38 47.3624  31
   0  -4  16 2198.02 112.047  31
   0  -4 -16 1689.30 121.501   7
   0  -4  16 2186.86 123.561   6
   0   4 -16 1691.71 120.932   7
   0   4  16 2186.66 120.690   6
   0  -4 -16 2299.99 119.967  18
   0  -4 -16 2112.98 120.032   3
   0   4 -16 2138.33 121.186   3
   0   4  16 1698.41 111.987   2
   0  -4  16 1865.17 114.341   2
   0  -4  16 2096.16 111.418  23
   0  -4  17 1104.80 67.3028  23
   0  -4  17 623.818 75.4302   8
   0  -4 -17 1099.01 74.5492  18
   0   4 -17 997.859 75.7431   3
   0  -4 -17 982.864 75.6964   3
   0  -4 -17 1003.40 81.6220   7
   0   4 -17 848.549 79.5286   7
   0   4  17 1149.57 80.5836   6
   0  -4  17 1089.31 82.9711   6
   0  -4  17 1033.42 68.5097  31
   0   4  17 849.602 66.7235   2
   0  -4  17 922.721 69.4940   2
   0  -4  18 1868.45 87.4650  11
   0   4  18 1601.48 92.5423  23
   0  -4  18 1668.02 93.7663  23
   0   4 -18 1483.85 106.948   7
   0  -4 -18 1474.07 105.628   7
   0  -4  18 831.475 110.256   8
   0  -4 -18 1623.95 99.3203  18
   0  -4 -18 1500.53 101.381   3
   0   4 -18 1594.96 103.249   3
   0  -4  18 1856.42 110.511   6
   0   4  18 1819.85 106.842   6
   0   4  18 1255.10 92.8223   2
   0  -4  18 1355.97 95.2268   2
   0  -4  18 1630.42 93.8040  31
   0  -4  19 27.3819 38.4056  23
   0   4  19 41.9906 36.6173  23
   0  -4  19 9.19704 59.2029   8
   0  -4 -19 44.8772 43.8665  18
   0  -4 -19 16.7064 42.9899   3
   0   4  19 22.8830 32.9388   2
   0  -4  19 12.4546 34.9717   2
   0   4 -19 28.4553 42.6980   3
   0   4  19 66.2509 54.7367   6
   0  -4  19-30.3573 57.9515   6
   0   4 -19 47.1599 54.4404   7
   0  -4 -19 56.4581 50.8191   7
   0  -4  19 51.6019 40.3049  31
   0  -4  19 23.2569 26.1213  11
   0  -4  20 669.638 47.1639  11
   0   4  20 748.530 54.3362  23
   0  -4  20 683.712 55.5961  23
   0   4 -20 603.208 69.2189   7
   0  -4 -20 586.296 66.8901   7
   0  -4 -20 738.495 71.1050  17
   0  -4 -20 636.306 60.6326  18
   0   4 -20 618.266 64.4446   3
   0  -4 -20 633.708 62.3938   3
   0  -4  20 778.659 80.2253   6
   0   4  20 744.420 75.4022   6
   0   4  20 449.203 51.4007   2
   0  -4  20 479.263 55.1130   2
   0  -4  20 736.938 56.8170  31
   0   4 -21 403.619 60.6107   7
   0  -4  21 440.511 73.4168   6
   0   4  21 410.349 69.7494   6
   0  -4 -21 329.063 58.2815   7
   0  -4  21 354.073 46.4342  31
   0  -4  21 471.493 48.0837  23
   0   4  21 388.747 43.9030  23
   0  -4 -21 387.896 59.7273  17
   0  -4 -21 382.044 51.4517  18
   0   4 -22 347.017 56.8422   7
   0  -4 -22 356.481 55.8059   7
   0  -4  22 377.638 62.5416   6
   0   4  22 423.163 62.8289   6
   0  -4  22 351.665 45.0909  31
   0   4  22 370.650 41.6516  23
   0  -4  22 399.094 44.4771  23
   0  -4 -22 346.836 55.7556  17
   0  -4 -23 834.346 70.2363  17
   0  -4 -23 909.000 70.4272   7
   0   4 -23 814.420 72.0069   7
   0  -4  23 934.303 75.8741   6
   0   4  23 782.560 71.7131   6
   0  -4  23 929.000 62.8692  23
   0   4  23 883.141 59.5202  23
   0  -4  23 1052.45 62.1503  31
   0  -4 -24 30.0288 38.5793   7
   0  -4  24 31.2739 41.8158   6
   0   4  24 52.2055 39.7212   6
   0   4 -24 9.76736 41.1886   7
   0  -4  24 32.6638 30.5308  31
   0  -4  24 32.4966 31.4071  23
   0   4  24 19.3064 26.6958  23
   0  -4 -24 31.9695 38.4405  17
   0  -4 -25 524.536 50.0748  17
   0   4 -25 588.821 52.3425   7
   0  -4 -25 671.660 50.7734   7
   0   4  25 541.191 40.8731  23
   0  -4  25 705.307 45.7261  23
   0  -4  25 692.619 44.4649  31
   0   4  25 501.297 48.6429   6
   0  -4  25 658.687 52.3963   6
   0  -4 -26 645.353 45.8364   7
   0   4 -26 574.663 47.3384   7
   0  -4  26 806.954 44.0833  23
   0   4  26 550.539 38.4249  23
   0   4  26 639.321 44.1777  31
   0  -4  26 728.075 41.4304  31
   0  -4  27-1.27898 16.9868  23
   0   4  27 0.24955 18.4294  31
   0  -5   0 39.4063 11.5990  10
   0   5   0 11.0860 11.0186   9
   0   5   1 1373.67 70.8033   9
   0  -5  -1 1369.39 71.9735  10
   0   5  -1 1526.28 70.6049   9
   0  -5   2 2580.82 127.436  11
   0  -5  -2 2643.29 129.172  10
   0   5  -2 2916.35 126.320   9
   0  -5   3 24.4774 13.2814  11
   0  -5  -3 17.7780 20.4680  10
   0   5  -3 23.1349 11.3605   9
   0  -5   4 2399.18 104.061  11
   0  -5  -4 2564.55 110.124  10
   0   5   4 1957.13 102.379   2
   0  -5   4 1746.62 102.082   2
   0   5   4 2187.04 104.394   8
   0   5  -4 2477.98 102.637   9
   0  -5  -4 2208.53 102.945   3
   0   5  -4 1909.04 102.484   3
   0  -5  -5 14494.8 666.449  10
   0  -5   5 14867.5 661.763  11
   0  -5   5 11940.7 661.216   2
   0   5   5 13406.1 661.495   2
   0   5   5 14290.7 662.621   8
   0   5  -5 15332.6 660.506   9
   0  -5  -5 14183.8 662.057   3
   0   5  -5 12793.1 661.483   3
   0  -5   6 40.5551 14.3068  11
   0   5   6 38.6858 16.8322   2
   0  -5   6 36.7090 16.7406   2
   0  -5  -6 40.2105 17.1342   3
   0   5  -6 38.8439 17.1373   3
   0  -5   6 59.7199 34.8273   8
   0   5   6 33.7962 15.6532   8
   0   5  -6 42.4761 13.6045   9
   0  -5   7 724.866 28.3023  11
   0   5   7 644.427 31.6489   2
   0  -5   7 636.322 32.5824   2
   0   5   7 654.365 32.1066   8
   0  -5  -7 746.952 34.2539   3
   0   5  -7 664.143 32.6997   3
   0  -5   8 137.413 25.3788  12
   0  -5   8 128.818 16.9012  11
   0  -5   8 115.367 39.8051   8
   0   5   8 116.780 23.3845   8
   0   5   8 99.0179 22.2323   2
   0  -5  -8 153.485 24.9342   3
   0  -5   8 123.481 22.8526   2
   0   5  -8 110.206 22.2215   3
   0  -5   9 68.3879 16.5092  11
   0  -5   9 73.6053 26.3499  12
   0   5  -9 92.5494 23.7709   3
   0   5   9 84.5495 22.6113   2
   0  -5  -9 93.7673 24.2407   3
   0  -5   9 57.0564 22.6332   2
   0   5   9 83.4150 23.8586   8
   0  -5   9 76.3034 40.4702   8
   0   5 -10 634.019 44.2619   3
   0  -5 -10 717.347 46.0762   3
   0  -5  10 552.880 44.9603  12
   0  -5  10 624.299 37.0760  11
   0   5  10 553.625 41.6987   2
   0  -5  10 620.146 43.7722   2
   0  -5  10 437.417 57.3275   8
   0   5  10 531.990 44.1612   8
   0  -5  10 674.734 50.3134   6
   0  -5 -11 977.643 58.1203   3
   0   5 -11 933.704 57.6853   3
   0  -5  11 869.080 48.4406  11
   0  -5  11 813.373 55.1474  12
   0   5  11 657.013 55.3725   8
   0  -5  11 671.279 70.3489   8
   0  -5  11 800.922 54.2412   2
   0   5  11 812.150 53.9815   2
   0  -5  11 959.681 62.4071   6
   0  -5  12 172.940 22.7995  11
   0   5  12 177.467 28.8874   2
   0  -5  12 196.156 30.8682   2
   0  -5 -12 222.755 34.6861   3
   0   5 -12 226.413 34.6686   3
   0  -5  12 164.734 48.3254   8
   0  -5  12 219.359 42.7611   6
   0   5  12 206.669 40.5320   6
   0  -5 -13 1298.36 123.943  22
   0  -5  13 1316.93 120.139   8
   0   5 -13 2052.44 110.428   3
   0  -5 -13 2155.53 111.436   3
   0  -5  13 2111.22 101.346  11
   0   5  13 1635.42 105.015   2
   0  -5  13 1946.55 107.821   2
   0  -5  13 2197.39 114.045   6
   0   5  13 2304.95 112.985   6
   0  -5  14 791.788 55.7547  31
   0  -5  14 937.969 69.9605   6
   0   5  14 900.274 66.3398   6
   0  -5  14 795.842 54.8704  23
   0  -5  14 815.882 53.6190  20
   0  -5 -14 848.712 61.0899   3
   0   5 -14 912.709 61.7258   3
   0  -5  14 857.515 49.7484  11
   0  -5  14 691.974 56.1658   2
   0   5  14 649.609 54.5021   2
   0  -5  14 492.691 72.7250   8
   0  -5  15 356.226 43.1496  31
   0  -5  15 457.011 58.3729   6
   0   5  15 493.423 54.7881   6
   0  -5 -15 360.790 52.6343   7
   0  -5  15 426.511 35.6086  11
   0  -5  15 431.224 42.4309  23
   0  -5  15 470.202 40.2508  20
   0  -5 -15 390.836 47.1254   3
   0   5 -15 389.026 47.5372   3
   0  -5  15 226.662 64.5544   8
   0   5  15 367.374 40.3545   2
   0  -5  15 406.955 43.3736   2
   0  -5  16 3057.11 153.751  31
   0  -5  16 3372.64 165.764   6
   0   5  16 3287.43 162.630   6
   0  -5  16 3181.73 150.221  11
   0  -5  16 3033.98 153.411  23
   0  -5  16 3145.15 152.016  20
   0  -5 -16 3495.75 164.100  18
   0   5 -16 3000.69 161.069   3
   0  -5 -16 2932.87 160.103   3
   0   5 -16 2604.42 161.234   7
   0  -5 -16 2624.00 161.627   7
   0  -5  16 1880.81 170.704   8
   0   5  16 2417.76 153.079   2
   0  -5  16 2572.71 155.185   2
   0  -5  17 908.119 61.5987  31
   0  -5  17 923.809 78.0307   6
   0   5  17 969.606 75.2674   6
   0  -5  17 912.732 53.3326  11
   0  -5  17 828.853 60.1520  23
   0  -5  17 835.395 56.3918  20
   0  -5 -17 938.645 70.8709  18
   0   5  17 607.303 57.2547   2
   0  -5  17 697.640 60.1751   2
   0  -5  17 455.749 82.6123   8
   0  -5 -17 719.195 70.1026   7
   0   5 -17 743.514 70.6254   7
   0  -5 -17 820.549 66.9752   3
   0   5 -17 856.829 68.4823   3
   0  -5 -18 500.128 54.9887   3
   0   5 -18 507.919 58.1633   3
   0  -5  18 624.428 51.4370  23
   0   5  18 533.537 49.0224  23
   0   5 -18 480.404 62.9102   7
   0  -5  18 794.949 74.5788   8
   0  -5 -18 495.414 62.2996   7
   0  -5 -18 541.846 60.4630  18
   0  -5  18 801.284 42.9625  11
   0   5  18 535.832 65.3855   6
   0  -5  18 620.870 71.4471   6
   0  -5  18 444.868 49.5421   2
   0   5  18 345.212 46.5941   2
   0  -5  18 552.117 51.6148  31
   0  -5 -19 1182.63 85.8439   3
   0   5  19 1352.08 77.2611  23
   0  -5  19 1371.66 80.4579  23
   0  -5 -19 1347.26 91.0989   7
   0   5 -19 1135.63 88.5716   7
   0  -5 -19 1320.24 88.5052  18
   0  -5  19 982.532 68.7974  11
   0   5  19 1601.05 99.5054   6
   0  -5  19 1765.39 105.149   6
   0  -5  19 988.804 79.4650   2
   0  -5  19 1393.51 79.2682  31
   0  -5  20-76.5460 60.9156   6
   0  -5 -20-12.8242 46.0201   7
   0   5  20 90.2971 54.3553   6
   0   5 -20 28.3678 48.7082   7
   0  -5 -20 72.7204 54.6036  17
   0  -5 -20 6.34108 43.6612  18
   0  -5  20-5.84180 37.4651  23
   0   5  20-4.79654 33.0940  23
   0  -5  20 15.9578 37.1021  31
   0   5 -21 245.276 51.4854   7
   0   5  21 320.178 56.0247   6
   0  -5 -21 334.382 50.8558   7
   0  -5  21 329.767 59.2339   6
   0  -5 -21 327.350 50.8508  18
   0  -5 -21 324.009 57.7674  17
   0  -5  21 277.855 42.5320  23
   0   5  21 276.682 37.7346  23
   0  -5  21 315.718 43.9153  31
   0  -5 -22 122.490 41.9827   7
   0   5 -22 78.7062 45.0850   7
   0   5  22 81.2905 44.0448   6
   0  -5  22 86.1671 48.5691   6
   0  -5 -22 129.182 43.6113  18
   0  -5 -22 94.3428 49.8039  17
   0  -5  22 187.269 36.7990  23
   0   5  22 89.6136 30.9031  23
   0  -5  22 139.122 36.0968  31
   0   5  23 258.988 43.7913   6
   0  -5 -23 301.888 43.9262   7
   0  -5  23 301.394 47.3197   6
   0   5 -23 263.156 45.7938   7
   0  -5 -23 281.033 50.2444  17
   0  -5  23 343.592 39.0194  23
   0   5  23 313.146 33.3650  23
   0  -5  23 386.596 38.2701  31
   0   5 -24 134.228 34.9239   7
   0  -5  24 191.272 34.2893   6
   0  -5  24 169.827 29.4201  31
   0   5  24 106.440 23.7422  23
   0  -5  24 142.184 30.3152  23
   0  -5 -24 101.883 38.8731  17
   0  -5  25-14.6983 25.0893  23
   0   5 -25-3.26477 26.2791   7
   0  -5 -25 23.5761 31.4038  17
   0  -5  25 8.81372 17.3218  31
   0   5  26 193.929 26.2863  31
   0  -5  26 275.082 25.1644  23
   0   6   0 946.242 46.3747   9
   0  -6   0 828.173 47.0859  10
   0   6   1 2963.34 148.374   9
   0  -6  -1 2909.74 150.087  10
   0  -6   1 2892.12 148.489  10
   0   6  -2 5227.95 231.239   9
   0  -6  -2 4754.12 234.472  10
   0   6   2 4407.72 231.514   9
   0   6  -3 1137.13 51.9300   9
   0   6   3 889.796 52.5198   9
   0  -6   3 943.365 53.8100  11
   0  -6   3 1088.36 57.9905  12
   0  -6  -3 992.048 57.9520  10
   0   6   4 296.484 23.9615   8
   0   6  -4 367.183 22.3119   9
   0  -6  -4 343.734 32.6237  10
   0  -6   4 340.436 25.1149  11
   0   6  -5 32.2591 13.3058   9
   0  -6   5 15.1913 15.5785  11
   0  -6   5 18.4386 22.3071  12
   0   6  -6 888.514 40.5383   9
   0  -6   6 811.690 42.7096  11
   0  -6   6 847.813 48.2548  12
   0  -6   7-1.50646 15.6542  11
   0  -6  -7 4.04111 15.9156   3
   0  -6   7 21.0869 14.2889   2
   0  -6  -8 459.987 26.8723   3
   0  -6   8 456.623 24.0931  11
   0  -6  -9 4838.74 215.800   3
   0  -6   9 4454.55 216.307  12
   0  -6   9 4560.22 212.560  11
   0  -6 -10 124.138 25.2682   3
   0  -6  10 106.717 21.7438   2
   0  -6  10 102.786 30.6187  12
   0  -6  10 137.420 20.6247  11
   0  -6 -11 5850.89 257.605   3
   0  -6  11 4677.96 253.838   2
   0  -6  11 4385.07 270.341   8
   0  -6  11 4658.23 255.485  12
   0  -6  11 5738.69 252.532  11
   0  -6  12 379.655 31.4669  11
   0  -6 -12 301.082 70.0162  22
   0  -6  12 276.461 60.4540   8
   0  -6 -12 438.180 38.5661   3
   0  -6 -12 258.483 53.5092  15
   0  -6  12 344.409 34.5761   2
   0  -6  13 4256.90 211.476  31
   0  -6  13 4596.57 209.907  11
   0  -6  13 4172.12 211.126  23
   0  -6  13 4661.60 213.452  20
   0  -6  13 4062.27 211.977  16
   0  -6 -13 4592.45 216.545   3
   0  -6  13 3302.46 230.785   8
   0  -6  13 3649.26 211.755   2
   0  -6  14 218.809 35.3093  23
   0  -6  14 250.272 37.0320  20
   0  -6  14 217.241 34.4530  16
   0  -6  14 272.095 30.4813  11
   0  -6  14 310.644 52.1859   6
   0  -6  14 263.236 38.4541  31
   0  -6 -14 264.619 37.2027   3
   0  -6  14 194.580 32.3625   2
   0  -6  15 312.264 39.4908  23
   0  -6  15 230.443 37.5630  20
   0  -6 -15 302.594 52.1337  18
   0  -6  15 262.696 31.2491  11
   0  -6  15 265.575 55.2998   6
   0  -6  15 273.007 39.0609  31
   0  -6  15 199.339 34.1152   2
   0  -6 -15 227.948 38.9419   3
   0  -6  16 950.455 66.0206  23
   0  -6  16 1002.13 66.3679  20
   0  -6 -16 1118.48 79.1008  18
   0  -6  16 1064.46 62.4611  11
   0  -6  16 1199.12 85.9655   6
   0  -6  16 949.492 66.3535  31
   0  -6  16 821.730 65.2463   2
   0  -6  17 500.794 41.7372  11
   0  -6  17 490.576 46.7220  20
   0  -6 -17 562.582 60.9950  18
   0  -6 -17 449.874 54.8846   7
   0  -6  17 605.644 65.6827   6
   0  -6  17 473.293 48.6645  31
   0  -6  17 470.333 47.8402  23
   0  -6  18 679.017 54.0170  23
   0  -6 -18 588.648 64.1297  18
   0  -6 -18 572.910 59.7990   7
   0  -6  18 659.241 66.9123   6
   0  -6  18 607.547 47.3007  11
   0  -6  18 672.064 54.2165  31
   0  -6 -19 8.99972 39.7953   7
   0  -6  19-13.7777 48.1033   6
   0  -6  19 35.6927 36.3775  31
   0  -6  19-11.8998 36.2314  23
   0  -6 -19-29.9409 49.1039  18
   0  -6 -20 795.651 75.2880  17
   0  -6 -20 766.983 69.2797  18
   0  -6 -20 692.024 61.8985   7
   0  -6  20 782.057 67.1791   6
   0  -6  20 844.375 58.8400  31
   0  -6  20 873.795 59.6397  23
   0  -6  21 93.0155 37.7570   6
   0  -6 -21-0.82487 29.9268   7
   0  -6  21 56.5484 34.6845  23
   0  -6  21 50.9034 33.2494  31
   0  -6 -21 60.6012 44.5473  18
   0  -6 -21 90.3143 49.2745  17
   0  -6  22 773.605 52.6334  23
   0  -6  22 748.373 50.9066  31
   0  -6 -22 563.560 63.9183  17
   0  -6 -22 605.789 59.8588  18
   0  -6  23 458.593 39.1421  23
   0  -6  23 448.663 36.8920  31
   0  -6 -23 396.791 50.9864  17
   0  -6  24 228.893 29.2578  23
   0  -6 -24 189.185 39.2335  17
   0  -6  25 228.218 24.8458  23
   0  -6 -25 131.313 31.9951  17
   0  -6  26 24.1448 11.8463  23
   0   6  26-3.00415 16.7129  31
   0  -7   0 25.2932 22.0706  12
   0  -7   0-4.04080 14.8530  10
   0   7   0 6.76681 12.9816   9
   0  -7  -1 1957.47 110.543  10
   0  -7  -1 2356.11 112.426  12
   0   7   1 2266.69 108.623   9
   0  -7   1 1954.09 108.546  10
   0  -7   1 2519.22 113.817  12
   0   7  -1 2376.99 108.321   9
   0   7   2 944.619 49.2168   9
   0  -7   2 781.731 48.0169  10
   0  -7  -2 889.487 53.0594  10
   0  -7   2 1075.84 55.5095  12
   0   7  -2 1073.09 48.7907   9
   0  -7   3 644.890 39.9713  12
   0  -7   3 480.850 30.6265  10
   0   7   3 560.859 32.5950   9
   0  -7  -3 520.819 38.0283  10
   0   7  -3 599.251 31.5165   9
   0   7   4 4.18163 15.2105   9
   0  -7   4 16.2048 23.0105  12
   0   7  -4 30.1021 12.5873   9
   0  -7   5 291.914 24.8522  11
   0  -7   5 312.965 31.4152  12
   0   7   5 265.684 22.7197   9
   0  -7   6 458.852 38.1819  12
   0  -7   6 438.993 31.4640  11
   0  -7   7 1531.79 82.3437  11
   0  -7   7 1635.20 87.3356  12
   0  -7   8 88.3707 25.1445  12
   0  -7   8-0.81691 20.1860  11
   0  -7   9 28.0060 20.0918  11
   0  -7   9-0.66078 14.1540  12
   0  -7  10 1006.99 49.0658  20
   0  -7  10 1032.49 50.2061  16
   0  -7 -10-9.09036 34.8473  22
   0  -7 -10 859.139 62.3332  29
   0  -7  10 173.541 34.6741  12
   0  -7  10 1016.92 41.0933  11
   0  -7 -10 1474.11 64.1665  15
   0  -7  11 1103.80 57.1576  20
   0  -7  11 1126.03 57.7390  16
   0  -7  11 1175.11 57.2117  25
   0  -7  11 1073.74 50.2210  11
   0  -7  12-2.67746 27.1223  23
   0  -7  12-15.1959 32.6251  20
   0  -7  12 11.9743 23.1067  11
   0  -7  12 6.07171 31.9366  16
   0  -7  12-24.7626 29.6503  31
   0  -7  12-3.28527 32.9243  25
   0  -7  13 42.2879 33.3971  20
   0  -7  13 56.7981 33.9958  16
   0  -7  13 48.5906 23.9386  11
   0  -7  13 37.9324 31.5613  31
   0  -7  13 42.3798 29.3882  23
   0  -7 -13 47.1040 66.1659  22
   0  -7  13 43.3442 33.6053  25
   0  -7  14 572.203 49.4019  20
   0  -7  14 546.959 45.3791  23
   0  -7  14 546.216 42.2143  11
   0  -7  14 467.352 46.3646  31
   0  -7  14 537.635 47.8300  25
   0  -7 -15 84.5243 49.0526  18
   0  -7  15 121.906 34.2669  23
   0  -7  15 99.8218 27.8228  11
   0  -7  15 140.260 35.6691  31
   0  -7  15 157.758 38.7040  20
   0  -7 -16 698.069 70.0892  18
   0  -7  16 775.972 54.8107  23
   0  -7  16 677.556 50.6546  11
   0  -7  16 719.188 55.2424  31
   0  -7  16 694.665 56.3210  20
   0  -7  17 711.694 50.1149  11
   0  -7  17 657.061 53.3184  23
   0  -7 -17 685.058 68.9467  18
   0  -7  17 625.595 52.7191  31
   0  -7  18 256.056 38.9651  23
   0  -7 -18 220.748 53.2242  18
   0  -7  18 207.865 38.4637  31
   0  -7  19 434.971 45.2408  23
   0  -7 -19 506.376 59.5493  18
   0  -7 -19 478.324 64.2172  17
   0  -7  19 468.896 44.7233  31
   0  -7  20 154.080 35.1880  23
   0  -7 -20 151.271 50.8905  17
   0  -7 -20 131.718 47.1354  18
   0  -7  20 165.791 33.9831  31
   0  -7  21 2577.71 131.985  23
   0  -7 -21 2339.47 140.282  18
   0  -7 -21 2360.44 143.163  17
   0  -7  21 2641.31 130.672  31
   0  -7  22 367.110 35.3361  23
   0  -7 -22 279.598 49.4344  17
   0  -7 -22 298.614 45.9511  18
   0  -7  23 238.250 28.2758  23
   0  -7 -23 160.287 37.3276  18
   0  -7 -23 168.325 40.0195  17
   0  -7  24-9.75917 9.55810  23
   0  -7 -24-8.14037 32.2562  17
   0  -7 -24 45.2836 29.1977  18
   0   8   0 297.289 22.4967   9
   0  -8   0 348.755 30.5344  12
   0   8   1 3233.07 168.201   9
   0  -8   1 3839.45 174.078  12
   0  -8  -1 3670.68 172.852  12
   0  -8  -2 2516.70 124.335  12
   0   8   2 2275.16 120.025   9
   0  -8   3 204.613 31.9972  12
   0   8   3 185.443 19.5450   9
   0  -8   4 4980.70 213.499  12
   0   8   4 3977.72 206.379   9
   0   8   5 25.5023 16.7542   9
   0  -8   5 41.1650 29.9619  12
   0  -8   6 388.148 38.3438  12
   0   8   6 311.118 26.7452   9
   0  -8   7 4165.22 132.959  12
   0  -8   7 3998.22 132.702  25
   0  -8   7 4113.60 131.663  20
   0  -8   8 56.6296 32.4137  25
   0  -8   8 63.7882 30.4530  20
   0  -8  -8-1.43738 36.5666  22
   0  -8  -8 32.0756 42.5430  28
   0  -8  -8 34.9391 45.0040  29
   0  -8   8 47.3824 33.2798  12
   0  -8   8 36.4409 22.1278  11
   0   8   8 42.3510 19.1825   9
   0  -8  -8 39.4811 45.3438  15
   0  -8   8 25.1390 30.4428  16
   0  -8   9 469.261 44.0521  25
   0  -8   9 420.413 43.0147  20
   0  -8   9 509.972 43.5173  16
   0  -8   9 558.262 44.1600  12
   0   8   9 372.887 30.9313   9
   0  -8   9 455.591 34.8114  11
   0  -8  -9 414.921 55.3973  15
   0  -8  -9 501.467 58.9331  29
   0  -8  10 281.444 32.9400  31
   0  -8  10 229.011 36.8299  16
   0  -8 -10 199.865 53.9480  15
   0  -8  10 246.975 37.1482  20
   0  -8 -10 171.679 57.0146  29
   0  -8  10 241.245 38.6391  25
   0  -8  10 257.459 28.7429  11
   0  -8  11-2.99443 34.4281  20
   0  -8  11-10.1978 34.1602  16
   0  -8  11 12.5449 24.3228  11
   0  -8  11-11.9616 15.7852  12
   0  -8 -11-39.6863 49.3373  15
   0  -8  11-0.73736 35.7392  25
   0  -8  11 26.2403 29.7565  31
   0  -8  12 68.7882 35.2629  20
   0  -8  12 60.4817 34.3923  16
   0  -8  12 52.8783 27.7107  23
   0  -8  12 33.3724 26.2147  11
   0  -8  12 53.9075 37.6307  25
   0  -8  12 58.5048 31.8508  31
   0  -8  13 1770.56 99.0500  20
   0  -8  13 1567.56 93.1019  23
   0  -8  13 1636.53 93.5791  11
   0  -8  13 1651.15 99.3482  25
   0  -8  13 1676.71 94.4133  31
   0  -8  14 154.512 39.1912  20
   0  -8 -14 75.6422 49.0448  18
   0  -8  14 158.141 33.6475  23
   0  -8 -14 251.821 74.7175  22
   0  -8  14 136.362 30.4372  11
   0  -8  14 158.629 35.0936  31
   0  -8  14 187.153 41.1265  25
   0  -8 -15-30.1319 49.1834  18
   0  -8  15 1.20216 31.1623  23
   0  -8  15-13.7748 27.6807  11
   0  -8  15 19.8971 33.0847  31
   0  -8  15-9.00399 36.9712  25
   0  -8 -16 218.159 54.7624  18
   0  -8  16 228.117 36.4689  23
   0  -8  16 190.736 32.5946  11
   0  -8  16 260.071 37.8291  31
   0  -8  16 224.318 39.8530  25
   0  -8  17 38.5320 31.2140  23
   0  -8  17 12.2192 32.0394  31
   0  -8 -17 61.0682 49.6810  18
   0  -8  18 13.6120 30.7203  23
   0  -8  18 25.3675 30.4938  31
   0  -8 -18 6.71978 45.8209  18
   0  -8 -18-1.25447 20.2282  17
   0  -8  19 538.070 45.5597  23
   0  -8  19 621.115 44.5228  31
   0  -8 -19 542.661 61.6696  18
   0  -8  20 6.55699 27.0692  23
   0  -8 -20-7.43017 44.0691  17
   0  -8 -20-20.2393 42.6613  18
   0  -8  21-4.36670 12.4535  23
   0  -8 -21 59.3845 41.5114  18
   0  -8 -21 42.2437 42.3932  17
   0  -8 -22-31.1819 38.3552  17
   0  -8 -22-17.1869 36.7393  18
   0  -8 -23 603.507 51.4401  17
   0  -8 -23 671.945 49.6952  18
   0  -8 -24 60.5549 25.7205  17
   0  -9   0-14.6278 35.6528  30
   0  -9   0 32.4733 26.6231  12
   0  -9   0 11.6671 42.5159  22
   0  -9   0-24.8527 30.2418  25
   0  -9   1 76.4666 35.7596  34
   0  -9  -1 121.285 36.9852  30
   0  -9  -1 107.820 26.6948  12
   0  -9   1 91.0024 27.6730  12
   0  -9   1 82.8479 31.5231  25
   0  -9   1 75.0908 43.8849  22
   0  -9  -1 20.0733 43.4286  22
   0  -9  -2 470.382 50.1127  34
   0  -9  -2 592.219 48.7300  30
   0  -9  -2 533.536 38.7836  12
   0  -9   2 543.342 42.7595  12
   0  -9   2 427.899 45.3217  25
   0  -9  -2 563.996 59.5553  22
   0  -9  -3 510.655 63.0092  22
   0  -9  -3 652.532 52.0940  30
   0  -9  -3 429.245 58.2990  33
   0  -9  -3 412.616 50.8493  34
   0  -9   3 636.078 46.8452  16
   0  -9  -3 695.022 58.2728  28
   0  -9  -3 584.557 62.8958  29
   0  -9   3 693.271 47.9001  12
   0  -9   3 643.634 44.7457  25
   0  -9  -4 10602.0 489.476  30
   0  -9  -4 9372.69 495.765  33
   0  -9  -4 10016.8 496.137  15
   0  -9   4 10081.3 488.903  16
   0  -9   4 9837.84 488.562  12
   0  -9  -4 11339.7 493.298  28
   0  -9  -4 9351.13 488.301  26
   0  -9  -4 10623.2 497.022  29
   0  -9  -4 9173.83 488.262  27
   0  -9  -4 11698.4 501.518  22
   0  -9  -5-12.6145 45.3150  29
   0  -9  -5-20.1344 43.7817  28
   0  -9  -5 18.9643 35.8163  30
   0  -9  -5-4.26293 43.6785  15
   0  -9   5 15.9104 30.3886  16
   0  -9   5 29.9698 33.5661  25
   0  -9   5 15.8985 31.9552  12
   0  -9  -5 27.9422 44.1616  33
   0  -9   6 145.159 37.1135  25
   0  -9  -6 70.5309 32.4631  22
   0  -9  -6 214.907 39.4031  30
   0  -9  -6 205.518 48.7237  28
   0   9   6 116.023 21.5712   9
   0  -9  -6 201.612 50.3361  15
   0  -9   6 154.589 34.3832  16
   0  -9   6 198.552 38.4877  12
   0  -9  -6 125.803 48.9702  33
   0  -9  -7 48.8947 37.2553  30
   0  -9   7 10.5126 29.0775  31
   0  -9  -7 33.6885 48.3590  15
   0  -9   7-0.69544 17.5570  16
   0   9   7 42.5938 18.7076   9
   0  -9   7 27.3491 35.1507  25
   0  -9   7 9.31006 34.7409  12
   0  -9  -7 63.6650 47.7713  28
   0  -9  -7-1.13559 26.6789  29
   0  -9   8 385.671 37.7051  31
   0  -9  -8 471.289 59.3488  15
   0  -9   8 499.102 43.4599  16
   0  -9   8 425.685 45.7900  25
   0   9   8 304.516 28.3931   9
   0  -9   8 421.166 44.8641  12
   0  -9   9 1343.97 64.9658  31
   0  -9  -9 1274.87 85.1900  15
   0  -9   9 1374.08 70.3740  16
   0  -9   9 1460.05 73.3018  25
   0  -9   9 1253.13 72.6922  12
   0  -9  -9 1461.26 86.6131  29
   0  -9  10 252.880 35.6376  31
   0  -9 -10 236.636 54.8418  15
   0  -9  10 285.421 40.3096  16
   0  -9  10 270.173 43.8625  25
   0   9  10 201.602 25.6026   9
   0  -9  10 257.962 45.0995  12
   0  -9 -10 250.908 56.5323  29
   0  -9 -11 1769.45 99.6607  18
   0  -9  11 1443.69 87.7062  16
   0  -9  11 1628.47 89.7458  25
   0  -9 -11 1473.64 101.740  15
   0  -9  11 1519.82 81.9859  31
   0  -9  12 194.034 44.0224  25
   0  -9 -12 183.077 54.5004  15
   0   9  12 86.3557 24.4753   9
   0  -9  12 186.561 33.9751  31
   0  -9 -13-1.20721 20.3780  18
   0  -9 -13 1.92529 41.6819  22
   0   9  13 19.6953 21.4740   9
   0  -9  13 82.4487 32.2837  31
   0  -9  13 42.8645 40.2522  25
   0  -9  14 250.380 44.2449  25
   0   9  14 168.443 26.2591   9
   0  -9  14 288.508 32.4902  11
   0  -9  14 276.491 35.6173  31
   0  -9  15 208.920 41.4764  25
   0  -9  15 209.779 31.1160  23
   0  -9  15 197.330 34.4014  31
   0  -9 -15 222.128 52.7734  18
   0  -9  16 99.8392 37.1498  25
   0  -9  16 147.040 32.0433  31
   0  -9 -16 110.340 49.5747  18
   0  -9 -16 143.828 51.4196  17
   0  -9  16 135.744 28.2854  23
   0  -9  17 43.8185 22.2679  31
   0  -9  17 1.41060 13.1830  23
   0  -9 -17 91.9354 47.2174  18
   0  -9 -17 60.2100 49.9282  17
   0  -9 -18 361.101 55.4167  17
   0  -9 -18 359.548 54.1876  18
   0  -9 -19 179.998 46.9941  18
   0  -9 -19 289.261 48.4372  17
   0  -9 -20 141.908 41.9500  18
   0  -9 -21 641.840 47.0844  18
   0  -9 -21-0.75737 14.4169  17
   0  -9 -22 147.748 34.6614  18
   0  -9 -23 17.3620 24.4784  18
   0   9 -23-35.5115 27.7393  21
   0 -10   0 17.4410 48.6740  22
   0 -10   0 76.8239 38.9339  34
   0 -10   0 16.1959 45.1074  33
   0 -10   0 3.76638 33.3339  25
   0 -10   0 10.0685 28.1988  12
   0 -10   0-65.2473 41.2795  30
   0 -10  -1 92.9510 52.7206  22
   0 -10   1 173.471 52.9571  22
   0 -10   1 174.806 30.8566  16
   0 -10  -1 150.910 42.9808  30
   0 -10  -1 133.772 35.4366  27
   0 -10   1 165.104 38.4978  25
   0 -10  -1 94.6170 34.6268  26
   0 -10  -1 106.115 36.1631  25
   0 -10   1 193.688 33.7431  12
   0 -10  -1 219.137 30.9437  12
   0 -10  -1 168.644 41.7935  34
   0 -10   1 120.025 41.1581  34
   0 -10  -1 163.548 50.3177  33
   0 -10  -2 3232.97 140.546  28
   0 -10  -2 2774.49 144.881  29
   0 -10  -2 2582.34 146.681  22
   0 -10   2 2415.96 142.590  22
   0 -10   2 2437.41 130.414  16
   0 -10   2 2339.38 133.971  25
   0 -10  -2 2032.22 131.164  25
   0 -10   2 2519.61 131.381  12
   0 -10  -2 1897.84 135.160  34
   0 -10  -2 2477.98 142.975  33
   0 -10   2 2310.00 136.273  34
   0 -10  -2 3046.24 136.269  30
   0 -10   3-1.77029 41.2585  34
   0 -10  -3 26.8392 49.3332  33
   0 -10  -3 55.5868 45.9379  15
   0 -10   3-30.0691 52.9641  22
   0 -10  -3 26.7436 56.5176  22
   0 -10   3 48.7849 33.1305  16
   0 -10  -3 66.4620 32.9470  25
   0 -10   3 105.473 37.3284  25
   0 -10   3 60.0978 34.8563  12
   0 -10  -3 81.7662 48.6944  28
   0 -10  -3 5.03265 40.4506  30
   0 -10  -3 74.3604 51.8923  29
   0 -10  -4 1136.39 76.5892  22
   0 -10  -4 846.332 67.9235  33
   0 -10  -4 1015.60 57.2084  30
   0 -10   4 939.542 60.5589  34
   0 -10  -4 726.830 62.9688  15
   0 -10   4 886.071 50.7513  16
   0 -10  -4 920.729 56.6779  18
   0 -10   4 723.588 51.3377  12
   0 -10  -4 899.337 69.9750  29
   0 -10  -4 978.511 65.0438  28
   0 -10  -5 4177.51 191.422  22
   0 -10  -5 2754.56 181.608  33
   0 -10   5 3369.49 177.969  34
   0 -10  -5 3396.85 174.451  30
   0 -10  -5 3143.78 182.172  15
   0 -10   5 3256.15 172.670  16
   0 -10  -5 3592.98 178.061  18
   0 -10   5 3068.94 174.317  25
   0 -10   5 3358.84 173.952  12
   0 -10  -5 3148.98 183.444  29
   0 -10  -5 3580.96 179.852  28
   0 -10  -6 1224.32 95.0401  22
   0 -10  -6 1183.09 95.6325  33
   0 -10  -6 1281.90 85.1974  30
   0 -10   6 1421.02 83.5661  16
   0 -10  -6 1507.33 89.2633  18
   0 -10  -6 1315.68 94.7460  15
   0 -10   6 1268.58 85.2470  25
   0 -10   6 1352.63 85.4742  12
   0 -10  -6 1422.82 93.1931  28
   0 -10  -6 1444.79 98.3930  29
   0 -10  -7 585.107 57.2279  18
   0 -10  -7 388.647 61.3308  15
   0 -10   7 404.514 51.4587  25
   0 -10   7 354.931 50.6747  12
   0 -10  -7 416.309 61.2451  28
   0 -10  -8-40.6493 34.6969  22
   0 -10  -8 552.163 54.2882  18
   0 -10   8-0.78047 16.8636  16
   0 -10  -8 421.148 59.3564  15
   0 -10   8 440.230 47.1332  25
   0 -10   8 453.536 47.8509  12
   0 -10  -8-1.26659 25.9336  29
   0 -10  -9 678.063 58.4047  18
   0 -10   9 613.118 53.6413  25
   0 -10 -10-18.3840 45.9738  18
   0 -10  10 12.6274 42.7775  25
   0 -10 -10-24.0346 51.8048  15
   0 -10 -10-1.87087 34.4926  22
   0 -10 -11 1240.08 76.2461  18
   0 -10  11 1195.12 67.1060  25
   0 -10  11 1133.51 53.6022  31
   0 -10  12 128.484 43.7081  25
   0 -10  12 72.9108 29.8706  31
   0 -10 -12 111.672 50.2964  18
   0 -10 -12-1.89466 33.9557  22
   0 -10  13 217.910 45.5581  25
   0 -10  13 248.926 32.4685  31
   0 -10 -13 288.586 53.2573  18
   0 -10 -13 276.221 54.5623  17
   0 -10 -14 374.789 57.8660  17
   0 -10  14 463.372 50.5342  25
   0 -10 -15 1100.11 65.1339  17
   0 -10  15 917.765 50.7877  25
   0 -10 -16 161.120 49.5468  17
   0 -10  16 172.256 37.7213  25
   0 -10 -17 183.381 46.6502  17
   0 -10 -17 134.121 46.2557  18
   0 -10 -18 323.746 47.6586  18
   0 -10 -18 233.038 45.4954  17
   0 -10  18 249.502 36.3362  30
   0 -10 -19 38.9126 38.5950  18
   0 -10 -19 83.6320 38.3517  17
   0 -10 -20 540.913 43.8121  17
   0 -10 -20 600.612 48.2911  18
   0 -10 -21-6.36865 27.3907  17
   0 -10 -21 19.8686 30.4571  18
   0 -11   0-10.5948 55.3704  22
   0 -11   0 24.8617 37.0297  25
   0 -11   0 14.4835 43.2887  15
   0 -11   0-20.2044 47.7654  33
   0 -11   0-33.7339 43.3549  34
   0 -11   0 0.64944 30.0792  12
   0 -11   0 5.51661 43.8924  30
   0 -11   0-52.3382 52.0075  29
   0 -11  -1 12.2299 56.5546  22
   0 -11   1 66.0659 55.8328  22
   0 -11   1 91.5958 38.4924  25
   0 -11  -1-0.80608 35.5007  25
   0 -11  -1 19.2084 43.5399  15
   0 -11   1 38.3939 43.3457  34
   0 -11  -1 37.4093 49.2149  33
   0 -11  -1 58.6690 41.7167  34
   0 -11   1 47.6898 49.0844  33
   0 -11   1 32.4631 31.4759  12
   0 -11  -1 10.2260 43.3698  30
   0 -11   1 46.0011 53.2490  29
   0 -11  -1 12.7180 52.6122  29
   0 -11  -2 5.73823 59.0413  22
   0 -11   2-50.0180 55.0902  22
   0 -11  -2-7.01136 34.5003  25
   0 -11   2-32.8651 40.1391  25
   0 -11  -2 16.4941 43.5263  15
   0 -11   2 12.7788 43.9877  34
   0 -11  -2 11.1502 51.1188  33
   0 -11   2-26.4856 50.2081  33
   0 -11  -2 35.7166 43.6443  30
   0 -11  -2 21.1653 52.7107  29
   0 -11   2 0.79478 20.6849  30
   0 -11   2-4.37132 34.2812  12
   0 -11  -3 6498.40 353.209  22
   0 -11   3 7342.95 350.452  22
   0 -11   3 6349.00 342.405  34
   0 -11   3 8268.15 342.179  30
   0 -11  -3 7363.94 341.183  30
   0 -11  -3 5600.79 346.019  33
   0 -11  -3 6497.85 345.926  15
   0 -11   3 6255.74 340.454  25
   0 -11  -3 7341.68 344.726  28
   0 -11  -3 6822.79 348.378  29
   0 -11   3 6877.93 339.947  12
   0 -11  -4 797.117 85.5726  22
   0 -11   4 795.055 77.2852  22
   0 -11  -4 752.337 60.8070  18
   0 -11   4 719.706 61.0456  12
   0 -11  -4 756.708 69.6018  15
   0 -11   4 793.769 67.0026  34
   0 -11   4 859.486 69.1203  30
   0 -11  -4 688.143 73.9519  33
   0 -11  -4 922.264 65.5656  30
   0 -11  -4 870.181 72.4492  28
   0 -11  -4 704.803 75.8834  29
   0 -11   5 31.7634 54.8723  22
   0 -11  -5 18.4440 39.2345  18
   0 -11   5 32.8748 37.4038  12
   0 -11  -5 7.22679 49.1453  15
   0 -11  -5 78.9626 53.0323  33
   0 -11   5 52.8658 45.4579  34
   0 -11  -5 68.1913 50.6879  28
   0 -11   5 85.0374 49.9101  30
   0 -11  -5 8.73180 54.2724  29
   0 -11  -5 73.9769 43.5061  30
   0 -11   6 34.3660 44.7670  34
   0 -11  -6 13.5590 47.7419  15
   0 -11  -6 63.5246 43.6000  18
   0 -11   6 41.8139 43.5985  25
   0 -11   6 89.1026 40.4424  12
   0 -11  -6 52.5172 50.4122  28
   0 -11  -6 11.3684 54.3464  29
   0 -11   7 660.064 60.8750  34
   0 -11  -7 488.577 63.3397  15
   0 -11  -7 663.791 59.4167  18
   0 -11   7 544.101 58.9784  25
   0 -11  -8 72.4463 50.8626  15
   0 -11   8 15.0506 43.7331  25
   0 -11   8 22.6835 45.0694  34
   0 -11  -8 49.7172 45.0140  18
   0 -11   9-89.7791 46.0415  25
   0 -11  -9-83.8035 44.4505  17
   0 -11  -9-33.5165 48.5185  18
   0 -11  -9-57.7360 55.7739  15
   0 -11  -9-1.84547 32.8654  22
   0 -11 -10 1063.47 64.0441  17
   0 -11 -10 957.723 74.1477  15
   0 -11  11 594.736 53.0586  25
   0 -11 -11 663.974 59.3965  18
   0 -11 -11 522.415 52.2676  17
   0 -11  12 298.112 46.0654  25
   0 -11 -12 265.250 46.1335  17
   0 -11 -12 310.430 51.8327  18
   0 -11  13 1415.40 64.1943  25
   0 -11 -13 1553.46 73.7803  18
   0 -11 -13 1424.87 67.6626  17
   0 -11  14-2.25111 37.0434  25
   0 -11 -14 19.5821 43.8623  18
   0 -11 -14 29.5824 42.1739  17
   0 -11  15 56.1851 33.5433  25
   0 -11  15 24.1612 39.8762  30
   0 -11 -15 93.2321 41.9413  18
   0 -11 -15-34.9810 39.2626  17
   0 -11 -16 377.879 43.2552  17
   0 -11  16 394.968 39.6338  30
   0 -11 -17 508.114 49.4467  17
   0 -11  17 556.466 43.6675  30
   0 -11 -18 151.532 38.4506  18
   0 -11 -18 50.7321 33.6856  17
   0 -11 -19-34.1302 28.2729  17
   0 -11  19-0.47622 10.9176  34
   0 -11 -20 266.807 32.7121  18
   0 -11  20 169.738 23.3955  22
   0 -12   0 329.889 45.7953  25
   0 -12   0 338.630 58.5252  33
   0 -12   0 481.726 54.5259  30
   0 -12   0 345.430 49.8284  15
   0 -12   0 408.207 69.1098  22
   0 -12   0 476.306 62.7584  29
   0 -12   1 235.731 42.8759  25
   0 -12   1 200.291 47.3606  34
   0 -12  -1 169.323 54.9485  33
   0 -12   1 113.265 38.8143  30
   0 -12   1 213.925 52.4899  33
   0 -12   1 218.494 42.4671  15
   0 -12  -1 204.080 47.2870  15
   0 -12   1 0.93517 23.3222  28
   0 -12  -1 212.201 55.6283  29
   0 -12  -1 144.741 44.7468  28
   0 -12   1 250.323 56.4483  29
   0 -12  -1 266.248 49.3276  30
   0 -12  -1 217.381 67.1714  22
   0 -12   1 212.076 62.5529  22
   0 -12  -2 505.309 63.9523  29
   0 -12   2-2.77825 24.7223  28
   0 -12   2 478.284 58.9008  29
   0 -12   2 0.82133 22.3777  30
   0 -12  -2 828.686 59.9282  28
   0 -12  -2 465.595 72.2594  22
   0 -12   2 464.367 48.4890  25
   0 -12  -2 366.971 50.6973  15
   0 -12   2 570.773 67.2572  22
   0 -12   2 418.821 51.2432  34
   0 -12  -2 542.102 52.6981  30
   0 -12  -2 353.907 57.9034  33
   0 -12   2 469.868 59.3792  33
   0 -12   2 478.574 42.7276  12
   0 -12  -3 392.173 72.2009  22
   0 -12   3 342.070 63.2720  22
   0 -12  -3 209.911 50.1087  15
   0 -12  -3 286.895 56.5498  28
   0 -12   3 378.713 57.1220  29
   0 -12  -3 271.974 60.9199  29
   0 -12  -3 309.397 57.0561  33
   0 -12   3 283.946 49.7358  34
   0 -12  -3 365.747 49.7332  30
   0 -12   3 355.498 56.9335  33
   0 -12   3 218.405 45.9733  25
   0 -12   4 337.788 64.0699  22
   0 -12  -4 377.959 74.8696  22
   0 -12   4 494.670 44.4023  25
   0 -12  -4 323.188 54.2250  15
   0 -12   4 308.421 53.0516  34
   0 -12  -4 399.769 51.4687  30
   0 -12   4 310.542 58.3816  33
   0 -12  -4 290.476 58.1371  28
   0 -12   4 406.165 59.2293  29
   0 -12  -4 323.519 62.1860  29
   0 -12   4 415.864 56.6309  30
   0 -12   5 4178.39 105.998  29
   0 -12  -5 3601.20 110.093  29
   0 -12  -5 3456.73 100.633  28
   0 -12  -5 3615.12 90.9561  18
   0 -12   5 3980.61 116.246  22
   0 -12  -5 3478.92 128.693  22
   0 -12  -5 3289.76 101.887  15
   0 -12   5 3771.40 107.015  33
   0 -12   5 3696.42 100.891  34
   0 -12   5 3930.73 98.3128  30
   0 -12   6 71.7497 43.6503  25
   0 -12   6 39.0396 54.0990  22
   0 -12  -6-10.6215 39.0475  18
   0 -12  -6 195.490 66.6201  22
   0 -12  -6-6.88364 48.5516  15
   0 -12   6 25.7869 47.9090  33
   0 -12   6-7.83929 44.2274  34
   0 -12  -6 32.9640 54.3549  29
   0 -12   6 36.6098 48.6700  30
   0 -12   7 167.143 46.0445  25
   0 -12   7 163.098 56.3536  22
   0 -12  -7 194.513 45.2912  18
   0 -12  -7 194.669 51.3564  15
   0 -12   7 260.715 49.3189  34
   0 -12   7 233.800 51.6702  30
   0 -12  -7 173.045 57.2665  29
   0 -12   8 104.525 45.0846  25
   0 -12   8 86.8445 54.4996  22
   0 -12  -8 140.044 44.1738  18
   0 -12  -8 76.5151 54.2250  22
   0 -12  -8 68.8984 49.3140  15
   0 -12   8 160.295 51.6424  30
   0 -12   8 94.3861 46.4964  34
   0 -12  -9-8.67725 42.0041  18
   0 -12   9 21.4012 51.4337  22
   0 -12   9-16.0469 46.3212  30
   0 -12   9-33.4682 43.9798  34
   0 -12   9 12.5368 41.0862  25
   0 -12 -10-0.98210 41.6107  18
   0 -12  10-20.5814 51.5366  22
   0 -12  10 12.9471 39.8025  25
   0 -12  10 8.13872 42.9423  34
   0 -12  10-21.3095 45.8141  30
   0 -12  11 342.574 45.3182  25
   0 -12 -11 329.098 49.7751  18
   0 -12  11 438.897 56.9039  22
   0 -12  11 423.695 48.2910  34
   0 -12  11 243.891 48.5543  30
   0 -12  12 173.593 39.5755  25
   0 -12 -12 154.673 43.5894  18
   0 -12  12 175.798 50.1340  22
   0 -12  12 123.386 43.9193  30
   0 -12  12 200.330 43.0892  34
   0 -12  13 17.9685 45.2277  22
   0 -12  13-30.9094 40.8753  30
   0 -12  13 44.0658 38.9966  34
   0 -12 -13 21.5218 40.2333  18
   0 -12  13 29.2619 35.5283  25
   0 -12 -14 22.1409 39.5198  18
   0 -12  14-19.2332 36.9213  34
   0 -12  14 13.8382 42.2244  22
   0 -12  14 13.7353 36.8398  30
   0 -12 -15 2004.41 119.673  18
   0 -12  15 2461.10 117.580  34
   0 -12  15 1843.17 112.154  30
   0 -12  15 2344.54 119.531  22
   0 -12 -16 27.7842 35.9564  18
   0 -12  16 105.224 31.4760  34
   0 -12  16 9.16449 34.4023  22
   0 -12  16 36.9506 27.8024  30
   0 -12  17 209.717 33.7946  22
   0 -12  17 156.736 25.0419  30
   0 -12  18 90.8039 27.2346  22
   0 -12  18 484.685 27.5934  34
   0 -13   0-19.7467 59.2113  22
   0 -13   0 76.3403 46.5182  33
   0 -13   0-26.1801 48.2903  29
   0 -13   0-44.7070 43.8437  30
   0 -13  -1 12.3432 20.3783  15
   0 -13   1 297.820 64.9626  22
   0 -13  -1 294.380 66.8121  22
   0 -13  -1 204.918 50.2351  33
   0 -13   1 847.568 47.8425  30
   0 -13   1 196.775 50.1858  33
   0 -13   1 0.88695 21.3869  28
   0 -13  -1 671.424 50.3163  28
   0 -13  -1 303.589 53.2103  29
   0 -13   1 222.472 50.3970  29
   0 -13  -1 249.912 46.9228  30
   0 -13  -2 226.968 38.1644  15
   0 -13  -2 206.028 67.9754  22
   0 -13   2 204.766 59.8820  22
   0 -13   2 181.167 49.5492  33
   0 -13  -2 234.869 52.6405  28
   0 -13  -2 167.247 51.1570  29
   0 -13  -2 247.359 45.8088  30
   0 -13   2 2.63676 20.5165  28
   0 -13   2 286.849 52.9887  29
   0 -13   2 23.5071 20.4901  30
   0 -13  -3 1944.14 120.002  15
   0 -13  -3 2016.83 124.847  28
   0 -13  -3 2134.01 128.418  29
   0 -13   3 2453.67 126.963  29
   0 -13   3 2059.27 125.842  33
   0 -13  -3 2048.46 140.599  22
   0 -13   3 2423.60 136.881  22
   0 -13  -4 82.6941 65.1210  22
   0 -13  -4 74.2074 40.9307  15
   0 -13   4 126.131 56.7119  22
   0 -13  -4 58.6861 51.6728  29
   0 -13  -4 93.9127 49.7521  28
   0 -13   4 51.0416 45.8443  30
   0 -13   4 102.278 45.5395  29
   0 -13   4 298.960 40.2220  28
   0 -13   4 46.8752 42.5341  34
   0 -13   4 41.4029 44.5640  33
   0 -13   5-0.83828 16.0151  25
   0 -13  -5 175.981 67.6035  22
   0 -13  -5 126.243 42.9486  15
   0 -13   5 151.851 55.6401  22
   0 -13   5 115.112 43.4529  34
   0 -13   5 145.283 46.2508  33
   0 -13   5 128.673 44.7838  29
   0 -13  -5 147.841 50.5609  29
   0 -13   5 121.396 47.4133  30
   0 -13  -6 143.945 66.9486  22
   0 -13  -6 83.5114 42.0685  15
   0 -13   6 142.936 45.4955  33
   0 -13   6 102.977 42.5202  34
   0 -13   6 173.412 54.2120  22
   0 -13   6 208.845 40.7483  29
   0 -13   6 111.021 47.2949  30
   0 -13  -7-70.4683 65.1638  22
   0 -13   7 55.6788 41.0862  25
   0 -13   7 44.8499 42.7723  34
   0 -13   7-25.7508 42.0448  33
   0 -13   7 1.09815 54.4107  22
   0 -13   7-79.2375 47.1189  30
   0 -13   8 328.054 57.4326  22
   0 -13   8 318.196 45.5744  25
   0 -13   8 383.892 45.6054  33
   0 -13   8 267.638 47.7741  34
   0 -13   8 327.030 49.9111  30
   0 -13  -9-7.76506 22.7273  18
   0 -13   9-11.8026 46.8757  22
   0 -13   9-12.1943 36.7137  25
   0 -13   9-40.9897 43.4405  30
   0 -13   9 18.5235 17.9495  33
   0 -13   9 1.59717 39.0323  34
   0 -13  10 64.4799 45.2497  22
   0 -13  10-6.82802 37.1559  34
   0 -13 -10 86.6503 37.1025  18
   0 -13  10 13.0226 39.8923  30
   0 -13  11-0.70644 35.7091  34
   0 -13 -11-5.17698 35.9345  18
   0 -13  11-24.1424 39.3724  30
   0 -13  11 3.35596 41.5828  22
   0 -13  12 326.137 40.9185  34
   0 -13 -12 308.548 42.0568  18
   0 -13  12 220.784 40.2935  30
   0 -13  12 312.970 46.7478  22
   0 -13  13 1509.50 82.6471  34
   0 -13 -13 1407.95 83.9557  18
   0 -13  13 1636.40 87.3382  22
   0 -13  14-14.4917 28.3650  34
   0 -13 -14 23.8020 31.5072  18
   0 -13  14 3.33415 28.0569  30
   0 -13  14 17.8641 33.3135  22
   0 -13  15 100.639 26.8650  34
   0 -13 -15 77.4474 30.6664  18
   0 -13  15 53.1307 22.6764  30
   0 -13  15 101.596 29.7983  22
   0 -13  16 29.0441 19.5548  34
   0 -13 -16 17.6525 23.3256  18
   0 -13  16 5.38315 18.7306  22
   0 -13  16 1.20704 24.0513  28
   0 -14   0 413.120 46.7391  30
   0 -14   0 343.293 63.6499  22
   0 -14   0 242.448 40.5105  28
   0 -14   0 323.488 49.9174  29
   0 -14   1 290.232 61.0090  22
   0 -14  -1 235.568 63.8207  22
   0 -14  -1 247.106 49.8405  29
   0 -14   1 252.733 46.6180  29
   0 -14   1 262.763 45.3564  30
   0 -14  -2 136.352 59.1070  22
   0 -14   2 37.4097 53.6522  22
   0 -14   2 1.51422 18.1864  28
   0 -14   2 48.6527 39.4495  29
   0 -14  -2 55.9741 42.5864  29
   0 -14  -2 56.1865 44.2845  28
   0 -14   3 10.5382 18.8731  33
   0 -14  -3-45.4719 58.6511  22
   0 -14   3 34.7817 52.3105  22
   0 -14   3 21.5075 19.7026  28
   0 -14   3 13.3101 17.3377  30
   0 -14   3-39.9236 29.9136  29
   0 -14  -4-6.43940 56.1708  22
   0 -14   4-4.38442 51.6703  22
   0 -14   5 407.799 51.8052  30
   0 -14  -5 419.816 69.6163  22
   0 -14   5 442.687 61.7425  22
   0 -14  -6 4.95902 57.3783  22
   0 -14   6 45.3940 46.7335  22
   0 -14   6 97.9490 43.8711  28
   0 -14   6 72.2247 38.9323  30
   0 -14  -7 22.6398 53.2822  22
   0 -14   7-0.91571 44.5076  22
   0 -14   7-25.0612 42.0848  28
   0 -14   7-22.2515 37.6416  30
   0 -14  -8-67.3600 52.4366  22
   0 -14   8-19.1800 42.1046  22
   0 -14   8-10.8702 40.0389  28
   0 -14   8-9.38266 35.1459  30
   0 -14  -9-12.4304 48.6574  22
   0 -14   9-3.82834 39.8107  22
   0 -14   9-2.04244 34.0950  30
   0 -14   9-0.56362 39.1357  28
   0 -14  10 127.444 31.4541  34
   0 -14  10 216.966 40.8424  22
   0 -14  10 130.427 33.6709  30
   0 -14  10 74.9212 38.1409  28
   0 -14  11 59.0667 26.6380  34
   0 -14  11 37.4890 34.0138  22
   0 -14  11 17.8367 29.1856  30
   0 -14  11 22.2023 34.4517  28
   0 -14  12 120.167 27.8019  30
   0 -14  12 191.827 33.8865  28
   0 -14  13-5.21260 22.1089  22
   0 -14  13-13.1654 25.0373  28
   0 -14  13 12.6360 19.3367  30
   0 -15   0 23.1112 45.2403  22
   0 -15   1-14.4419 44.9288  22
   0 -15  -1-88.7989 48.3634  22
   0 -15  -2 359.956 56.4414  22
   0 -15   2 510.779 58.6021  22
   0 -15   3 664.980 53.1855  22
   0 -15  -3 593.495 54.8979  22
   0 -15   4 72.0996 43.5337  22
   0 -15  -5-2.57921 42.3811  22
   0 -15   5 34.3168 40.1555  22
   0 -15   6-11.4260 28.7781  30
   0 -15  -6-55.3511 42.1200  22
   0 -15   6 13.4643 36.7692  22
   0 -15   7 116.491 29.3267  30
   0 -15   7 190.401 38.4318  22
   0 -15  -7 178.608 41.6511  22
   0 -15   8 754.291 51.1802  22
   0 -15   8 610.817 47.8827  28
  -1   0  28 3.14461 20.0067  23
   1   0 -28-2.65623 27.2656   7
  -1   0  27 15.8993 24.7543  23
   1   0 -27-24.4131 35.9356   7
  -1   0  27 27.4757 33.5644   6
  -1   0  26 547.783 43.8529  23
   1   0 -26 494.039 55.1954   7
  -1   0  26 545.965 56.0682   6
   1   0 -25-31.6406 46.6831   7
  -1   0  25-75.6651 53.6660   6
  -1   0  25-0.59313 12.8212  31
  -1   0  25-4.13259 32.4549  23
   1   0 -24 15.6159 52.7141   7
  -1   0  24-1.24286 58.5689   6
  -1   0  24-0.67422 14.2779  31
  -1   0  24 21.9687 36.1520  23
  -1   0  23 47.0078 37.2897  23
  -1   0  23 46.6989 60.1523   6
   1   0 -23 75.7276 56.8166   7
  -1   0  22 193.693 28.0044  11
  -1   0  22 90.7023 53.9345   8
  -1   0  22 119.166 40.7868  23
   1   0 -22 237.237 52.0780   3
  -1   0  22 110.394 39.7197   2
   1   0 -22 177.617 62.1984   7
  -1   0  22 183.200 61.4883   6
  -1   0  21-21.6813 23.8349  11
  -1   0  21-31.9260 54.8961   8
  -1   0  21-13.8713 39.7386  23
   1   0 -21 62.5769 49.7804   3
  -1   0  21 67.4228 37.4086   2
  -1   0  21-41.1200 58.1510   6
   1   0 -21 12.5910 56.2048   7
   1   0 -20 422.373 59.9975   3
  -1   0  20 407.256 35.9550  11
  -1   0  20 477.301 49.4139  23
  -1   0  20 318.025 47.3709   2
   1   0 -20 445.368 65.7576   7
  -1   0  20 491.068 65.2937   6
  -1   0  19 9.47997 22.9628  11
  -1   0  19-32.7428 54.5654   8
  -1   0  19-40.5046 37.6182  23
   1   0 -19 1.47458 44.5804   3
  -1   0  19 18.9545 37.3762   2
   1   0 -19-21.7425 54.8051   7
  -1   0  19-10.5962 54.3471   6
   1   0 -18 1798.93 109.173   3
  -1   0  18 1753.26 88.8780  11
  -1   0  18 1641.48 96.0521  23
  -1   0  18 1579.03 100.508   2
   1   0 -18 1566.00 112.159   7
  -1   0  18 1751.84 107.377   6
  -1   0  17 19.2609 20.2203  11
  -1   0  17 1.70779 51.2684   8
  -1   0  17 27.4725 33.0383  23
   1   0 -17 21.0955 48.4508   7
  -1   0  17 39.6261 49.3988   6
  -1   0  17-36.4735 34.7171   2
   1   0 -17-1.31022 41.3105   3
  -1   0  16 7416.19 342.586  11
  -1   0  16 7324.48 353.847   6
   1   0 -16 8279.91 358.991   3
  -1   0  16 5497.57 357.471   8
  -1   0  16 6474.01 350.537   2
  -1   0  15-10.1626 43.9424   6
  -1   0  15 28.2454 18.1419  11
  -1   0  15-23.0197 30.8402   2
   1   0 -15 9.53189 34.9639   3
  -1   0  15 4.12812 43.2604   8
  -1   0  14 1789.77 96.6656   6
  -1   0  14 1612.42 91.9159   2
  -1   0  13 8.98262 38.6110   6
  -1   0  13 17.0897 28.9128   2
  -1   0  13 6.65001 38.2315   8
  -1   0  12 2167.79 114.450   2
  -1   0  12 2071.29 121.222   8
  -1   0  11-4.00790 26.4308   2
  -1   0  11-10.6422 37.8736   8
  -1   0  10 3094.41 154.035   2
  -1   0  10 2957.02 159.536   8
  -1   0   9 17.7463 24.2157   2
  -1   0   9 18.5600 32.0708   8
  -1   0   8 689.312 45.2970   2
  -1   0   8 781.033 51.0887   8
  -1   0   7-2.50515 23.6556   2
  -1   0   7 15.8186 26.1094   8
  -1   0   6 67040.0 3154.94   2
  -1   0   6 65766.6 3155.98   8
  -1   0   5-5.21495 21.2456   2
  -1   0   5 12.8250 22.1449   8
  -1   0   4 24228.4 1138.21   2
  -1   0   4 23643.0 1138.46   8
  -1   0   3 7.18740 12.3370   2
  -1   0   3 8.30845 11.3360   8
  -1   0   2 9627.01 494.697   8
   1   0  -2 10719.3 493.803   9
   1   0   1 3.95659 6.41953   2
   1   0   1 2.16505 8.31716   8
   1   0   2 359.799 21.0303   2
   1   0   2 306.257 22.9382   8
  -1   0  -2 367.285 22.0125  10
   1   0   3 11.0192 15.2085   2
   1   0   3 2.53107 19.8170   8
   1   0   4 5483.17 256.520   2
   1   0   4 5091.49 258.426   8
   1   0   5 6.82402 19.5571   2
   1   0   5 2.83378 26.5077   8
   1   0   6 194.377 25.2405   2
   1   0   6 192.310 32.1778   8
   1   0   7-7.43492 30.5740   8
   1   0   7-4.95565 23.3415   2
  -1   0  -7-4.95783 31.7268   4
   1   0   8 1221.78 78.9656   8
   1   0   8 1416.46 74.3990   2
  -1   0  -8 1368.53 83.2434   4
   1   0   9-7.39680 31.4649   8
  -1   0  -9-20.7337 38.6179   4
   1   0   9 1.48371 23.8631   2
   1   0  10 11814.6 528.919   6
  -1   0 -10 11602.9 536.844   4
   1   0  10 11005.2 527.680   2
   1   0  11 14.9981 36.1435   6
   1   0  11-21.4431 36.1860   8
  -1   0 -11-6.65531 43.1183   4
   1   0  11-16.8094 27.2687   2
   1   0  12 4187.50 195.635   6
  -1   0 -12 4005.88 204.777   4
   1   0  12 3744.73 192.463   2
   1   0  13 10.2993 30.1486   2
   1   0  13-1.26217 42.3946   8
   1   0  13-7.79487 40.0660   6
   1   0  14 3594.14 180.648   2
   1   0  14 3881.27 183.280   6
   1   0  15 23.5825 33.7709   2
   1   0  15-19.9651 46.6127   8
   1   0  15 9.53282 45.3272   6
   1   0  16 176.068 54.3662   8
   1   0  16 303.374 39.1472  23
   1   0  16 258.355 41.0188   2
  -1   0 -16 246.469 54.7345   7
   1   0  16 331.378 54.7163   6
   1   0  17 12.7560 22.0419  11
   1   0  17 44.6958 53.7568   8
   1   0  17 4.95545 34.4524  23
   1   0  17 3.29746 35.8570   2
  -1   0 -17 17.6779 41.5941   3
  -1   0 -17-26.0909 53.8204   7
   1   0  17 48.5675 50.4887   6
   1   0  18 224.425 27.8901  11
   1   0  18 89.5355 54.6407   8
   1   0  18 223.413 40.8478  23
  -1   0 -18 268.518 52.2888   3
   1   0  18 118.504 38.2091   2
   1   0  18 220.776 58.0330   6
  -1   0 -18 151.987 60.9082   7
   1   0  19-10.6986 22.6747  11
   1   0  19-14.8972 53.1759   8
   1   0  19-28.4773 39.1094  23
   1   0  19 20.0770 36.0655   2
  -1   0 -19 23.0154 45.8406   3
  -1   0 -19-11.3412 54.7633   7
   1   0  19 12.9622 59.9136   6
  -1   0 -20 1280.05 90.0519   3
   1   0  20 1328.51 77.9872  23
   1   0  20 1047.62 78.0771   2
   1   0  20 1360.37 97.0153   6
  -1   0 -20 1119.32 96.9462   7
   1   0  20 1181.30 67.1565  11
   1   0  21 51.3837 39.2228  23
   1   0  21 17.9041 47.8955   8
   1   0  21-8.29326 36.1582   2
  -1   0 -21 24.7153 45.6719   3
  -1   0 -21-3.13080 58.6259   7
   1   0  21 28.6189 62.4873   6
   1   0  21 8.78927 23.8512  11
   1   0  22 176.006 40.9075  23
   1   0  22 261.966 70.4240   6
  -1   0 -22 155.360 60.1707   7
   1   0  23-18.9822 36.8263  23
  -1   0 -23 21.3959 51.9566   7
   1   0  23-17.4244 56.0879   6
   1   0  24 273.816 38.9313  23
   1   0  24 296.213 40.4351  31
   1   0  24 227.162 53.7428   6
  -1   0 -24 169.876 51.6696   7
   1   0  25 31.9026 30.1323  23
   1   0  25 29.5424 31.3423  31
  -1   0 -25-34.9544 41.5186   7
   1   0  25 9.06645 40.5455   6
  -1   0 -26 479.431 48.3960   7
   1   0  26 483.408 37.7270  23
   1   0  26 497.810 37.9503  31
   1   0  27-0.30670 19.9475  23
   1   0  27-11.5637 20.1833  31
  -1   0 -27 24.1566 28.0523   7
   1  -1 -28-0.50738 11.0812   7
   1   1 -28 23.6360 28.0246   7
  -1   1  28 11.2857 17.6001  23
  -1  -1  28-12.9562 19.6207  23
  -1   1  28-2.53134 8.01055  31
  -1  -1  28 7.40678 19.5304  31
  -1   1  27 156.159 35.8243   6
   1   1 -27 157.100 37.2280   7
  -1  -1  27 161.187 27.0943  23
  -1   1  27 181.478 26.1264  23
  -1  -1  27 184.269 28.0458  31
  -1   1  26 36.3412 42.2467   6
   1  -1 -26-0.91456 15.6877   7
   1   1 -26-9.24037 40.4529   7
  -1   1  26 13.7063 28.0712  23
  -1  -1  26 29.9437 29.5018  23
  -1  -1  26-24.6409 30.6129  31
   1  -1 -25-1.10536 17.8689   7
  -1   1  25-41.5693 54.0270   6
   1   1 -25-21.1908 47.3662   7
  -1  -1  25-1.09204 26.6178   6
  -1  -1  25 18.5669 32.9582  23
  -1   1  25 2.25593 31.6396  23
  -1  -1  25 17.3831 34.9846  31
  -1  -1  24-1.24168 29.1444   6
  -1   1  24 428.990 65.1892   6
   1   1 -24 370.930 58.6845   7
   1  -1 -24-1.26504 21.6265   7
  -1  -1  24 465.398 43.1533  23
  -1   1  24 470.301 41.6907  23
  -1  -1  24 554.225 44.2363  31
  -1  -1  23-1.29956 27.6914   6
  -1   1  23 246.054 64.1866   6
   1   1 -23 145.874 56.8560   7
   1  -1 -23-1.40747 22.4790   7
  -1  -1  23 222.099 41.2172  23
  -1   1  23 124.659 38.6142  23
  -1   1  22 606.995 48.5652  23
  -1  -1  22 554.202 48.8399  23
  -1  -1  22 865.011 50.5064  31
   1  -1 -22 338.070 50.9352  17
   1  -1 -22 622.467 59.0579   3
  -1  -1  22 479.313 35.9295  11
   1   1 -22 470.555 59.8580   3
  -1   1  22 437.772 47.9164   2
  -1  -1  22-1.29574 29.8830   6
   1   1 -22 487.524 69.3418   7
  -1   1  22 585.533 68.0408   6
   1  -1 -22-1.49737 28.6709   7
  -1  -1  21 32.9709 55.8990   8
  -1   1  21-1.87705 51.2752   8
   1  -1 -21 114.517 46.2325  17
  -1   1  21 88.8109 40.0061  23
  -1  -1  21 36.7448 39.6024  23
  -1  -1  21 59.6707 25.3886  11
  -1   1  21 45.9713 24.0899  11
  -1   1  21 52.0725 37.0914   2
   1   1 -21 44.7618 46.5647   3
   1  -1 -21-1.55936 26.0355   7
   1   1 -21 18.7791 58.2804   7
  -1   1  21 50.5033 58.6573   6
  -1  -1  21-1.29349 25.5495   6
  -1  -1  20 179.530 62.5397   8
  -1   1  20 233.777 59.6270   8
   1  -1 -20 300.577 49.7917  17
  -1  -1  20 321.301 43.5088  23
  -1   1  20 334.834 44.2973  23
  -1   1  20 326.754 28.7606  11
  -1  -1  20 325.273 31.4067  11
  -1  -1  20-41.4841 23.3602   2
  -1   1  20 277.506 43.1014   2
   1   1 -20 384.801 54.5522   3
  -1  -1  20-1.24449 26.2104   6
   1  -1 -20-1.56316 28.4445   7
  -1   1  20 349.897 59.4719   6
   1   1 -20 316.475 62.1465   7
   1   1 -19 1251.30 74.0022   3
  -1  -1  19 735.789 79.1128   8
  -1   1  19 855.988 75.0143   8
   1  -1 -19 1136.27 67.3633  17
  -1   1  19 1298.72 57.5131  23
  -1  -1  19 1245.26 57.9242  23
  -1   1  19 1261.15 43.4189  11
  -1  -1  19 1307.49 46.5580  11
  -1   1  19 1031.01 60.9065   2
  -1  -1  19-1.19736 29.7235   2
   1   1 -19 1119.98 77.7150   7
  -1   1  19 1257.94 74.8158   6
   1  -1 -19-1.53059 35.3686   7
  -1  -1  19-1.18959 32.3104   6
   1   1 -18 898.576 63.7962   3
  -1   1  18 653.051 67.3048   8
  -1  -1  18 582.707 69.2230   8
   1  -1 -18 826.625 58.3417  17
  -1  -1  18 923.930 38.4213  11
  -1   1  18 896.411 35.8004  11
  -1   1  18 836.947 64.1508   6
  -1  -1  18-1.11879 26.8644   6
   1   1 -18 794.047 69.6007   7
  -1   1  18 766.168 52.9532   2
   1  -1 -18-1.39144 24.1131   3
  -1  -1  18-1.16075 23.4508   2
  -1  -1  18 995.659 50.2134  23
  -1   1  18 984.406 50.1172  23
  -1   1  17 1.29797 33.1009  23
  -1  -1  17-0.66103 33.2114  23
  -1   1  17 39.9729 19.9293  11
  -1  -1  17 40.0096 20.7479  11
  -1  -1  17 79.6059 53.5776   8
  -1   1  17 54.8313 49.4019   8
   1   1 -17 36.4812 48.6591   7
  -1  -1  17-1.02939 21.6675   6
  -1   1  17 17.0943 47.8442   6
   1   1 -17 5.23815 41.5857   3
   1  -1 -17-1.30744 16.6930   3
  -1  -1  17-1.05607 15.0509   2
  -1   1  17-7.21961 35.1482   2
  -1  -1  16 273.136 23.1982  11
  -1   1  16 181.341 47.7801   8
  -1  -1  16 180.286 53.5742   8
   1  -1 -16-1.18586 14.4128   3
   1   1 -16 245.589 42.2600   3
  -1   1  16 250.597 37.5880   2
  -1  -1  16-0.96083 13.4766   2
  -1   1  16 335.814 49.5059   6
  -1  -1  16-0.94421 21.1397   6
  -1   1  15 757.757 52.0169   6
  -1  -1  15-15.4721 20.6831   6
  -1  -1  15 699.598 26.9983  11
  -1   1  15 551.400 40.4923   2
   1  -1 -15-1.05955 13.2035   3
  -1  -1  15-0.86556 12.5444   2
  -1  -1  15 607.663 60.2277   8
  -1   1  15 516.073 51.4545   8
   1   1 -15 694.624 48.4623   3
  -1  -1  14 60.6554 16.0440   6
  -1   1  14 13707.6 131.887   6
  -1  -1  14 13255.6 82.7120  11
  -1  -1  14-0.79291 14.5681   2
  -1   1  14 11941.6 120.810   2
   1  -1 -14-0.94574 14.6143   3
  -1  -1  14 10810.4 155.972   8
  -1   1  14 10515.5 142.040   8
   1   1 -14 14478.9 147.319   3
  -1  -1  13 533.037 23.0781  11
  -1   1  13 537.654 44.7645   6
  -1   1  13 466.275 36.5287   2
  -1   1  13 476.999 46.2174   8
  -1  -1  13 427.818 50.5782   8
  -1   1  12 1768.62 49.8275   2
  -1   1  12 1746.52 61.5642   8
  -1  -1  12 1604.47 64.3365   8
  -1  -1  11-0.58250 7.49827   2
  -1   1  11 23.3593 27.5392   2
  -1  -1  11 42.5094 37.2194   8
  -1   1  11 3.29333 33.9415   8
  -1   1  10 877.385 35.3570   2
  -1   1  10 856.202 42.7313   8
  -1  -1  10 816.277 49.4796   8
  -1   1   9 3784.98 55.1159   2
  -1   1   9 3597.11 62.9194   8
  -1  -1   9 3682.88 73.6586   8
  -1   1   8 1578.50 37.4741   2
  -1   1   8 1697.50 45.2908   8
  -1  -1   8 1625.03 52.2587   8
  -1   1   7 51.6183 22.0461   2
  -1  -1   7-0.34245 4.54357   2
  -1  -1   7 54.0544 31.7016   8
  -1   1   7 53.5780 24.0248   8
  -1   1   6 67.9262 22.4457   2
  -1  -1   6-0.31263 4.31256   2
  -1  -1   6 69.1197 28.7832   8
  -1   1   6 45.3294 22.0136   8
   1  -1  -6-0.44898 5.65583   4
   1   1  -6 65.3879 29.4255   4
  -1   1   5 5429.46 48.7874   2
  -1  -1   5 5416.23 62.2913   8
  -1   1   5 5419.03 51.1788   8
  -1   1   4 1445.27 75.1829   2
  -1   1   4 1402.24 74.7093   8
   1   1  -4 1520.41 71.9999   9
   1   1  -3 19428.5 40.6195   9
  -1   1   3 19146.9 64.7815   8
   1   1  -2 18767.0 34.3645   9
   1   1  -2 15596.8 45.9387   3
  -1  -1   1 3557.76 175.275  11
   1   1  -1 3557.54 175.120   9
   1  -1  -1 3344.62 175.020   1
   1   1  -1 3702.08 175.099   1
  -1  -1   1 4454.13 176.280   8
   1   1  -1 4473.72 175.686   3
  -1   1   0 14225.5 675.737   4
   1   1   1 6630.16 322.677   2
   1  -1   1 5635.96 323.998   8
   1   1   1 6289.61 322.129   8
  -1   1  -1 7424.77 321.698   9
  -1   1  -1 5189.06 323.691   4
   1   1   2 28159.8 72.4828   8
   1   1   2 27650.3 73.5332   2
   1   1   3 1785.58 28.8041   8
   1   1   3 1828.99 27.6448   2
  -1   1  -4 26243.3 130.413   4
   1  -1   4 28757.0 133.964   8
   1   1   4 30725.0 111.832   8
   1   1   4 31865.0 104.360   2
  -1  -1  -5-0.50885 7.31766   4
  -1   1  -5 1626.87 49.4423   4
   1  -1   5 1697.35 46.1741   8
   1   1   5 1890.26 40.7395   8
   1   1   5 1867.89 34.5889   2
   1  -1   5-0.27739 4.55093   2
  -1   1  -6 4227.38 70.6943   4
  -1  -1  -6-0.61044 8.22111   4
   1  -1   6 4129.01 66.1131   8
   1   1   6 4244.02 57.6271   8
   1   1   6 4446.74 51.9029   2
   1  -1   6-0.33085 5.30883   2
  -1  -1  -7-0.70502 8.58161   4
  -1   1  -7 230.189 39.2331   4
   1   1   7 184.081 30.9050   8
   1  -1   7 156.414 33.6973   8
   1  -1   7-0.38474 5.25251   2
   1   1   7 219.474 23.7914   2
  -1   1  -8 195.356 42.2578   4
  -1  -1  -8-0.80270 9.57662   4
   1   1   8 248.678 31.2619   8
   1  -1   8 181.914 38.0302   8
   1  -1   8-0.44431 5.82094   2
   1   1   8 200.104 27.1724   2
  -1   1  -9 11.6971 40.7467   4
  -1  -1  -9-0.90491 10.9751   4
   1  -1   9-13.7588 38.5467   8
   1   1   9 22.4222 33.0196   8
   1   1   9 20.6924 23.2618   2
   1  -1   9-0.50242 6.57736   2
   1   1  10 2792.59 55.0048   2
   1  -1  10-0.56169 10.5081   2
   1  -1  10 2606.44 74.1294   8
   1   1  10 2527.91 63.0195   8
   1   1  10 3288.58 63.6339   6
   1  -1  10 3506.36 61.4214   6
  -1   1 -10 2980.84 80.0735   4
  -1  -1 -10-0.99932 14.1375   4
   1  -1  11-0.63938 11.2378   2
   1   1  11 2986.21 61.0746   2
   1   1  11 2683.12 69.8771   8
   1  -1  11 2647.50 78.6665   8
   1   1  11 3569.32 68.5780   6
   1  -1  11 2399.38 54.4587   6
  -1  -1 -11-1.11239 15.3183   4
  -1   1 -11 3206.09 86.4298   4
   1  -1  12 2995.72 86.4025   8
   1   1  12 2894.50 76.5760   8
   1  -1  13 111.920 47.6511   8
   1   1  13 98.3981 40.4431   8
   1  -1  13-0.80402 10.3230   2
   1   1  13 107.793 31.4319   2
   1   1  13 140.903 41.4225   6
   1   1  14 681.520 57.1719   8
   1  -1  14 639.236 59.2512   8
   1  -1  14-26.3151 20.6983   6
   1   1  14 903.787 54.8495   6
   1  -1  14-0.89926 12.5358   2
   1   1  14 808.397 46.3581   2
   1  -1  15 287.472 23.8172  11
   1   1  15 287.452 50.2771   8
   1  -1  15 235.596 54.2159   8
   1   1  15 311.801 49.3181   6
   1  -1  15-0.96602 21.7857   6
   1  -1  15-0.99600 14.2975   2
   1   1  15 285.355 39.5007   2
  -1   1 -16 480.799 49.3289   3
   1   1  16 368.638 55.1916   8
   1  -1  16 315.113 59.4126   8
   1  -1  16 452.966 27.8411  11
   1  -1  16 465.146 40.4080  23
   1   1  16 436.233 43.2647   2
   1  -1  16-1.05504 15.9661   2
  -1  -1 -16-1.24665 16.8560   3
   1  -1  16-1.05506 22.9859   6
   1   1  16 527.123 55.6562   6
  -1   1 -16 463.474 58.2049   7
   1   1  17 54.9797 50.9523   8
   1  -1  17 69.7228 56.3755   8
   1  -1  17 100.445 23.8780  11
   1  -1  17 106.533 36.0497  23
   1   1  17 155.383 39.3255   2
  -1  -1 -17-1.35310 18.5362   3
  -1   1 -17 136.033 45.8475   3
   1  -1  17-1.11196 16.8129   2
  -1   1 -17 145.579 54.3275   7
   1   1  17 87.0832 50.8058   6
   1  -1  17-1.14228 23.6819   6
   1  -1  18 77.7320 55.7033   8
   1   1  18 134.827 54.0462   8
   1  -1  18 240.070 40.3329  23
   1   1  18 250.205 41.1232  23
   1  -1  18 213.609 27.2138  11
   1   1  18 189.927 25.1977  11
  -1  -1 -18-10.2021 21.8883   3
   1   1  18 180.076 38.7707   2
  -1   1 -18 243.479 50.9176   3
   1  -1  18-1.15204 19.0516   2
  -1  -1 -18-1.57451 30.8078   7
   1   1  18 214.301 57.9941   6
   1  -1  18-1.23912 24.9200   6
  -1   1 -18 205.344 61.4585   7
   1  -1  19 7.88146 52.9185   8
   1   1  19-10.6035 51.9080   8
  -1  -1 -19 18.1410 44.3828  17
   1   1  19 6.85770 39.0545  23
   1  -1  19 2.31929 38.1991  23
   1   1  19 28.8935 22.6155  11
   1  -1  19 17.4731 24.3899  11
  -1   1 -19 6.12912 46.6896   3
   1   1  19 57.0129 36.9253   2
   1  -1  19-1.30695 26.3295   6
  -1   1 -19-4.84449 57.3478   7
  -1  -1 -19-1.60783 28.9568   7
   1   1  19 49.7907 59.2505   6
  -1  -1 -20 752.169 51.6283   3
   1   1  20 383.573 46.6133  23
   1  -1  20 389.883 46.3380  23
  -1  -1 -20 348.904 50.5997  17
   1  -1  20 137.625 57.9325   8
   1   1  20 137.765 52.2339   8
  -1   1 -20 367.690 55.8118   3
   1   1  20 316.212 44.1417   2
  -1   1 -20 330.924 67.2194   7
   1   1  20 349.415 66.8681   6
   1  -1  20-1.35010 28.7918   6
  -1  -1 -20-1.58987 29.3959   7
   1   1  20 326.284 30.1657  11
   1  -1  20 346.588 32.2621  11
   1   1  21 163.893 41.9510  23
   1  -1  21 162.865 42.0793  23
   1  -1  21 99.0920 27.1159  11
   1   1  21 139.524 26.3458  11
   1  -1  21 112.335 56.3912   8
   1   1  21 168.544 39.2672   2
  -1  -1 -21 281.396 47.5490   3
  -1   1 -21 108.470 47.2393   3
   1  -1  21 310.690 29.4737   2
  -1   1 -21 200.719 60.3986   7
  -1  -1 -21-1.54553 25.4082   7
   1   1  21 109.573 63.7889   6
   1  -1  21-1.36847 28.5169   6
  -1   1 -22 905.458 72.0996   7
   1  -1  22 1005.67 53.5774  23
   1   1  22 933.309 51.9496  23
   1  -1  22 954.992 54.4818  31
   1  -1  22-1.43398 34.4209   6
  -1  -1 -22-1.44186 27.7595   7
   1   1  22 1255.84 84.2811   6
   1   1  23 42.8460 35.8919  23
   1  -1  23 109.770 37.1127  23
   1  -1  23 62.3436 37.8701  31
   1  -1  23-1.24340 28.0414   6
  -1  -1 -23-1.31218 20.5669   7
  -1   1 -23 101.974 52.8463   7
   1   1  23 101.968 58.9470   6
   1  -1  24 25.5111 33.1643  23
   1   1  24 5.82360 32.2883  23
   1  -1  24 46.0494 34.7124  31
  -1  -1 -24-1.13763 18.3980   7
   1  -1  24-1.01000 24.5636   6
   1   1  24 33.5254 48.2575   6
  -1   1 -24 26.4410 47.8503   7
   1  -1  25 117.571 31.0755  23
   1   1  25 50.7685 29.5873  23
   1  -1  25 91.8861 31.0494  31
  -1  -1 -25-0.94519 15.9673   7
   1   1  25 27.9426 40.6634   6
  -1   1 -25 98.5042 43.1374   7
   1  -1  25-27.8012 22.5197   6
   1  -1  26 17.1425 25.4692  23
   1   1  26 55.0393 24.7414  23
   1  -1  26 0.36815 25.7164  31
  -1  -1 -26-0.74331 13.6993   7
  -1   1 -26 51.9575 36.3720   7
   1   1  26 18.0262 32.8687   6
  -1   1 -27 362.391 35.5303   7
   1   1  27 355.145 25.0481  23
   1  -1  27 393.358 26.3537  23
   1  -1  27 409.966 24.9100  31
   1   1  27 385.926 26.0000  31
   1   2 -28 18.3899 23.6837   7
   1  -2 -28-4.81476 23.9720   7
  -1  -2  28 8.20110 18.6633  23
  -1   2  28 0.60236 14.9453  23
  -1  -2  28 17.6498 17.9460  31
  -1   2  28-0.26508 20.1963  31
  -1   2  27 9.67308 21.3764  23
  -1  -2  27 14.9525 24.6251  23
  -1  -2  27-4.15622 24.5097  31
  -1   2  27 5.26543 26.2055  31
   1   2 -27 1.32068 33.1353   7
   1  -2 -27-2.58140 31.6496   7
  -1  -2  27 31.1600 31.9056   6
  -1   2  27-1.68362 30.6691   6
   1   2 -26 673.807 60.7439   7
   1  -2 -26 631.527 58.1863   7
  -1   2  26 702.603 47.9138  23
  -1  -2  26 746.492 50.2166  23
  -1   2  26 706.675 51.4227  31
  -1  -2  26 838.589 50.7405  31
  -1   2  26 570.875 57.4159   6
  -1  -2  26 630.435 59.9814   6
   1  -2 -25 421.630 55.7643   7
  -1  -2  25 450.316 60.5551   6
  -1   2  25 389.414 57.7146   6
   1   2 -25 393.513 55.0293   7
  -1  -2  25 425.155 43.9103  23
  -1   2  25 454.780 42.2463  23
  -1  -2  25 541.894 45.3938  31
   1   2 -24 1143.89 84.9502   7
   1  -2 -24 1072.65 83.5210   7
  -1   2  24 1298.00 92.7820   6
  -1  -2  24 1142.42 93.7473   6
   1  -2 -24 846.700 74.2297  17
  -1   2  24 1064.64 69.2382  23
  -1  -2  24 1166.29 71.7840  23
  -1  -2  24 1109.48 71.4015  31
  -1   2  23 510.578 69.3824   6
   1   2 -23 433.304 65.4747   7
   1  -2 -23 478.841 63.1969   7
  -1  -2  23 474.500 69.7310   6
   1  -2 -23 382.270 54.8078  17
  -1  -2  23 439.999 49.4727  23
  -1   2  23 519.472 48.4804  23
  -1  -2  23 612.927 52.7879  31
   1   2 -22 1549.24 113.758   7
   1  -2 -22 1493.92 112.370   7
   1  -2 -22 1407.50 105.509  17
  -1   2  22 1692.49 113.746   6
  -1  -2  22 1852.26 117.336   6
  -1  -2  22 1825.00 100.639  31
  -1   2  22 1759.51 98.8276  23
  -1  -2  22 1767.45 100.098  23
   1  -2 -21 798.216 74.4280   3
   1   2 -21 900.293 75.7094   3
  -1  -2  21 888.327 63.3880  23
  -1   2  21 884.695 61.9762  23
   1  -2 -21 831.990 81.4368   7
  -1   2  21 355.941 69.0150   8
  -1  -2  21 373.502 75.5641   8
   1   2 -21 889.239 82.9560   7
   1  -2 -21 882.363 72.4676  17
  -1   2  21 767.257 49.8976  11
  -1  -2  21 852.337 53.2073  11
  -1   2  21 904.330 79.4021   6
  -1  -2  21 867.345 81.3827   6
  -1  -2  21 737.010 64.1858   2
  -1   2  21 688.984 61.7617   2
  -1  -2  21 917.931 65.6682  31
  -1   2  20 31.9901 38.0141  23
  -1  -2  20 5.45127 40.0401  23
  -1  -2  20-29.9587 58.7137   8
  -1   2  20 17.4547 49.4590   8
   1  -2 -20 66.3091 50.5954  17
  -1   2  20 18.7433 21.4702  11
  -1  -2  20-0.57797 25.1321  11
   1  -2 -20 40.9955 55.7577   7
   1   2 -20 79.2902 58.7723   7
  -1  -2  20 23.9361 57.2765   6
  -1   2  20-7.21041 53.8391   6
  -1  -2  20-16.0847 41.6560  31
   1  -2 -20 25.2236 43.1165   3
  -1   2  20 55.3074 35.8409   2
  -1  -2  20 28.9950 37.9368   2
   1   2 -20 46.4755 44.8008   3
   1  -2 -19 408.773 55.7537   3
  -1   2  19 266.635 57.6224   8
  -1  -2  19 216.897 65.9445   8
   1  -2 -19 339.744 55.8935  17
  -1  -2  19 366.699 35.5955  11
  -1   2  19 383.118 31.3750  11
  -1  -2  19 415.219 65.0551   6
   1  -2 -19 323.101 64.9313   7
   1   2 -19 311.540 64.1723   7
  -1   2  19 434.350 61.9577   6
   1   2 -19 354.999 55.1626   3
  -1  -2  19 280.583 47.5333   2
  -1   2  19 345.608 45.4430   2
  -1   2  19 426.277 46.0067  23
  -1  -2  19 466.339 46.8068  23
   1  -2 -18 1426.88 93.1743   3
   1   2 -18 1511.89 94.7602   3
  -1   2  18 1326.81 80.0516  23
  -1  -2  18 1431.28 80.2247  23
  -1   2  18 1376.69 71.3411  11
  -1  -2  18 1375.50 74.2707  11
  -1   2  18 898.716 91.5068   8
  -1  -2  18 832.262 98.9864   8
  -1   2  18 1374.26 91.7065   6
   1   2 -18 1227.85 95.1049   7
   1  -2 -18 1188.10 94.1108   7
  -1  -2  18 1344.59 94.6662   6
  -1  -2  18 1154.37 84.5098   2
  -1   2  18 1200.17 84.7820   2
   1  -2 -17 1358.99 85.7493   3
   1   2 -17 1284.08 84.8342   3
  -1   2  17 1109.32 72.6720  23
  -1  -2  17 1421.67 72.4986  23
  -1  -2  17 1232.82 67.0309  11
  -1  -2  17 706.630 90.4201   8
  -1   2  17 802.571 83.8375   8
   1  -2 -17 970.383 87.9638   7
   1   2 -17 1109.23 89.4256   7
  -1  -2  17 1250.19 87.2211   6
  -1   2  17 1201.13 84.0318   6
  -1   2  17 1120.16 77.6012   2
  -1  -2  17 1133.12 78.1207   2
   1   2 -16 807.067 64.3751   3
   1  -2 -16 848.598 65.3947   3
  -1  -2  16 675.761 46.4110  23
  -1  -2  16 845.687 46.8870  11
  -1   2  16 568.302 63.5729   8
  -1  -2  16 521.526 72.8962   8
  -1   2  16 725.619 57.3094   2
  -1  -2  16 726.033 58.2879   2
   1  -2 -16 612.976 68.7462   7
  -1   2  16 822.686 65.8942   6
  -1  -2  16 857.963 68.5365   6
   1   2 -16 706.258 71.1452   7
  -1  -2  15 5174.34 245.421   6
  -1   2  15 5025.16 244.081   6
  -1  -2  15 5134.29 233.885  11
  -1  -2  15 4531.19 241.693   2
  -1   2  15 4389.31 240.472   2
  -1  -2  15 3727.68 252.229   8
  -1   2  15 3642.79 244.009   8
   1   2 -15 5467.82 248.199   3
   1  -2 -15 5533.19 248.460   3
  -1   2  14 249.533 44.8991   6
  -1  -2  14 310.891 45.5596   6
  -1  -2  14 269.797 24.4675  11
  -1   2  14 297.809 35.7438   2
  -1  -2  14 241.691 36.4181   2
  -1   2  14 202.271 44.1547   8
  -1  -2  14 211.321 52.6821   8
   1   2 -14 332.530 41.2259   3
   1  -2 -14 306.010 41.1163   3
  -1   2  13 342.997 44.7009   6
  -1  -2  13 314.455 44.6831   6
  -1  -2  13 357.695 25.6014  11
  -1  -2  13 302.801 37.0658   2
  -1   2  13 325.672 36.3727   2
  -1  -2  13 268.393 52.5594   8
  -1   2  13 267.568 43.9174   8
   1   2 -13 299.537 39.7745   3
   1  -2 -13 320.943 40.0201   3
  -1  -2  12 842.539 47.2989  11
  -1  -2  12 773.733 70.0742   8
  -1   2  12 788.924 61.9576   8
  -1   2  12 928.993 60.6970   6
  -1  -2  12 949.034 62.7195   6
  -1   2  12 889.883 57.3053   2
  -1  -2  12 816.279 56.8700   2
  -1  -2  11 4476.21 205.345  11
  -1  -2  11 3742.22 219.657   8
  -1   2  11 3843.25 213.846   8
  -1   2  11 4174.50 210.823   2
  -1  -2  11 4333.84 212.110   2
  -1  -2  10 47.0610 13.5135  11
  -1   2  10 40.4280 28.4657   8
  -1  -2  10 58.2591 39.4633   8
  -1   2  10 8.58226 25.5301   2
  -1  -2  10 51.6125 24.5770   2
  -1  -2   9 19.7882 11.9649  11
  -1   2   9 28.3464 26.7681   8
  -1  -2   9 25.4193 24.5176   2
  -1   2   9 22.7752 23.8275   2
  -1  -2   8 5306.43 246.473  11
  -1   2   8 4966.28 251.665   8
  -1  -2   8 4923.86 250.529   2
  -1   2   8 5101.73 250.374   2
  -1  -2   7 490.018 15.7879  11
  -1   2   7 499.159 28.2032   8
  -1   2   7 505.507 25.7766   2
  -1  -2   7 467.941 26.6258   2
  -1   2   6 11648.5 77.9810   8
  -1   2   6 11863.2 76.0689   2
   1   2  -5 2842.38 131.705   9
  -1   2   5 2616.76 134.460   8
  -1   2   5 2798.10 134.948   2
  -1  -2   5 2523.67 134.966   2
  -1   2   4 45635.3 2207.34   8
  -1  -2   4 39825.2 2209.27   8
   1   2  -4 48695.4 2205.58   9
  -1  -2   4 44127.8 2207.40   2
  -1   2   4 48650.3 2207.59   2
   1  -2  -3 1074.24 24.0896  10
  -1  -2   3 1135.58 22.0929   2
  -1   2   3 1108.26 21.1964   2
  -1  -2   3 1050.01 31.8100   8
   1  -2  -3 1083.12 19.4972   3
   1  -2  -2 843.773 18.5298  10
  -1   2   2 664.148 14.5692   2
  -1  -2   2 1004.85 17.4507   2
  -1  -2   2 861.304 25.7062   8
   1   2  -2 775.130 11.5721   9
   1  -2  -2 637.451 13.4837   3
   1   2  -2 963.684 14.0866   3
   1  -2  -1 16279.5 753.310  10
   1   2  -1 14496.9 753.157   9
   1   2  -1 16853.8 753.336   3
   1  -2  -1 14063.4 753.265   3
   1   2   0 9510.26 458.816   9
  -1   2   0 9140.05 458.271   9
   1  -2   0 9852.92 458.485  11
   1  -2   0 9498.83 458.495   1
   1   2   0 10022.0 458.688   1
  -1   2   0 8862.07 459.301   4
  -1  -2  -1 78108.4 3238.42  10
   1  -2   1 68245.5 3237.36  11
   1  -2   1 55990.1 3237.58   2
   1   2   1 77096.3 3237.94   2
  -1   2  -1 71005.5 3237.07   9
  -1  -2  -1 62239.5 3238.96   4
  -1   2  -1 62630.1 3238.92   4
  -1  -2  -2 23219.9 86.7136  10
   1  -2   2 21412.0 62.5100  11
   1   2   2 22447.1 79.6314   2
   1  -2   2 18406.0 75.1037   2
  -1   2  -2 22531.0 56.7884   9
   1   2   2 20797.9 69.0023   8
  -1  -2  -2 19456.8 96.9131   4
  -1   2  -2 17158.0 90.6585   4
  -1  -2  -3 5433.09 55.2727  10
   1   2   3 4845.81 48.0674   2
   1  -2   3 4187.37 46.6916   2
  -1   2  -3 5117.50 36.6806   9
   1   2   3 4560.74 44.5334   8
  -1  -2  -3 4383.56 60.8851   4
  -1   2  -3 3887.75 57.8813   4
  -1  -2  -4 754.309 44.2533  10
  -1  -2  -4 743.500 51.8069   4
  -1   2  -4 672.971 50.3641   4
   1   2   4 808.707 42.6534   8
   1  -2   4 709.384 43.0994   2
   1   2   4 794.062 42.9068   2
  -1   2  -5 150.484 34.7166   4
  -1  -2  -5 162.496 35.6264   4
   1   2   5 130.365 22.0534   8
   1  -2   5 155.556 21.7130   2
   1   2   5 150.108 21.9571   2
  -1  -2  -6 3257.07 165.003   4
  -1   2  -6 3223.42 164.495   4
   1   2   6 3227.01 159.217   8
   1  -2   6 2767.24 164.590   8
   1  -2   6 3204.34 158.054   2
   1   2   6 3357.62 158.389   2
  -1   2  -7 1555.59 93.4782   4
  -1  -2  -7 1586.41 94.5670   4
   1   2   7 1675.82 87.6596   8
   1  -2   7 1491.73 95.5158   8
   1  -2   7 1636.12 85.8891   2
   1   2   7 1673.43 85.3952   2
  -1  -2  -8 534.024 51.2009   4
  -1   2  -8 462.664 48.6908   4
   1   2   8 446.744 40.1518   8
   1  -2   8 384.571 48.1996   8
   1  -2   8 447.486 36.2408   2
   1   2   8 469.113 35.5777   2
  -1  -2  -9 47.8627 40.6286   4
  -1   2  -9 8.75187 39.9399   4
   1   2   9 24.9632 29.7008   8
   1  -2   9 28.0307 40.4624   8
   1   2   9 31.8211 24.0379   2
   1  -2   9 16.2626 24.2771   2
   1   2  10 3235.67 165.278   2
   1  -2  10 3315.07 165.757   2
   1  -2  10 2870.68 174.227   8
   1   2  10 2780.24 167.623   8
   1   2  10 3597.04 167.868   6
   1  -2  10 3511.89 168.291   6
  -1  -2 -10 3433.93 175.927   4
  -1   2 -10 3298.51 175.370   4
   1  -2  11 1777.17 99.2984   2
   1   2  11 1798.84 98.8529   2
   1  -2  11 1642.39 110.614   8
   1   2  11 1485.68 101.763   8
   1  -2  11 1967.67 103.697   6
   1   2  11 2048.77 102.979   6
  -1   2 -11 1952.14 111.591   4
  -1  -2 -11 1838.47 110.228   4
   1   2  12 478.375 49.2285   8
   1  -2  12 472.460 59.3855   8
   1  -2  12 613.123 46.9602   2
   1   2  12 576.419 46.1162   2
   1   2  12 655.841 53.5749   6
   1  -2  12 582.145 52.5085   6
   1  -2  13 11.9135 17.2339  11
   1   2  13-2.14388 36.7939   8
   1  -2  13-17.6512 47.3957   8
   1   2  13-3.18913 28.1514   2
   1  -2  13-16.6299 29.1061   2
   1   2  13-0.78010 39.6394   6
   1  -2  13 8.94352 41.2566   6
   1  -2  14 1616.10 85.0547  11
   1   2  14 1322.59 99.5721   8
   1  -2  14 1118.42 106.009   8
   1  -2  14 1752.67 96.9510   2
   1   2  14 1700.32 96.2858   2
   1  -2  14 1861.30 101.850   6
   1   2  14 1935.19 101.549   6
   1  -2  15 325.242 29.5695  11
   1   2  15 227.425 49.6986   8
   1  -2  15 175.027 59.0000   8
   1  -2  15 420.915 55.6784   6
   1   2  15 347.147 53.6893   6
   1   2  15 321.622 41.7625   2
   1  -2  15 306.359 42.0209   2
   1  -2  16 184.903 24.8349  11
   1   2  16 96.6445 46.7006   8
   1  -2  16 120.296 57.9720   8
  -1  -2 -16 199.572 56.4359   7
   1  -2  16 241.256 54.5085   6
   1   2  16 174.960 50.5196   6
  -1   2 -16 231.284 54.7937   7
   1  -2  16 188.109 38.5464   2
   1   2  16 149.769 37.1653   2
  -1   2 -16 205.975 43.8486   3
  -1  -2 -16 171.729 43.5107   3
  -1   2 -17 1985.24 87.0344   3
  -1  -2 -17 1919.82 84.9253   3
   1  -2  17 1890.92 57.7902  11
   1  -2  17 1131.52 88.6216   8
   1   2  17 1180.68 78.6206   8
  -1  -2 -17 1798.38 91.4735   7
   1  -2  17 2006.45 88.0050   6
  -1   2 -17 1635.10 88.8634   7
   1   2  17 2119.55 86.9799   6
   1  -2  17 1730.91 73.7323   2
   1   2  17 1591.88 71.2162   2
  -1   2 -18 672.682 61.7452   3
  -1  -2 -18 559.466 58.9748   3
   1   2  18 534.213 46.5966  23
   1  -2  18 537.760 35.3601  11
   1  -2  18 295.153 62.7974   8
   1   2  18 353.553 56.6232   8
   1   2  18 401.689 46.3882   2
   1  -2  18 470.267 48.9542   2
  -1  -2 -18 547.843 66.7078   7
   1  -2  18 530.256 65.4690   6
  -1   2 -18 529.268 66.1233   7
   1   2  18 592.374 65.3350   6
   1   2  19 463.380 46.8870  23
   1  -2  19 206.471 59.7911   8
   1   2  19 241.193 53.5324   8
   1   2  19 518.733 31.7882  11
   1  -2  19 460.771 35.4462  11
   1  -2  19 394.391 64.9626   6
  -1   2 -19 431.370 68.0047   7
   1   2  19 402.879 65.4485   6
  -1  -2 -19 452.783 65.8158   7
  -1  -2 -19 386.029 53.5438   3
   1   2  19 316.343 43.4143   2
  -1   2 -19 393.248 55.1873   3
   1  -2  19 352.724 46.0284   2
  -1   2 -20 860.487 67.2331   3
  -1  -2 -20 710.730 63.7674   3
   1   2  20 825.091 54.8058  23
  -1  -2 -20 738.856 63.6909  17
   1   2  20 726.943 37.7579  11
   1  -2  20 729.298 41.6748  11
   1   2  20 839.401 75.7651   6
  -1   2 -20 790.591 72.5884   7
  -1  -2 -20 659.814 70.3809   7
   1  -2  20 786.632 77.1630   6
   1  -2  20 537.882 52.6134   2
   1   2  20 543.193 51.3983   2
   1  -2  20 771.064 54.1013  31
  -1   2 -21 211.519 60.1783   7
  -1  -2 -21 185.064 57.3213   7
   1  -2  21 179.738 67.3571   6
   1   2  21 268.014 66.6208   6
  -1  -2 -21 177.535 49.2817  17
   1   2  21 223.756 42.3848  23
   1  -2  21 222.720 43.6836  31
  -1  -2 -22 380.610 62.5596   7
   1  -2  22 370.170 70.1849   6
  -1   2 -22 441.453 64.2148   7
   1   2  22 442.000 71.4032   6
  -1  -2 -22 370.322 52.2161  17
   1   2  22 374.602 45.3235  23
   1  -2  22 380.518 47.2560  31
   1   2  23 32.8769 53.1523   6
  -1  -2 -23-3.70752 50.1767   7
   1  -2  23 21.8267 55.6259   6
  -1   2 -23 59.1523 50.6296   7
  -1  -2 -23 11.8371 39.4454  17
   1   2  23 102.373 35.7283  23
   1  -2  23 114.211 38.2233  31
   1   2  24 112.726 33.6008  23
   1  -2  24 132.924 36.0322  31
  -1  -2 -24 122.039 46.4638   7
  -1   2 -24 107.264 48.4021   7
   1  -2  24 92.5512 48.7229   6
   1   2  24 130.638 47.7230   6
   1   2  25 169.668 29.7962  23
   1  -2  25 207.196 31.4382  31
  -1   2 -25 172.847 42.9397   7
   1  -2  25 113.570 41.6392   6
  -1  -2 -25 228.929 42.1144   7
   1   2  25 97.4581 39.4162   6
   1   2  26 83.1743 23.5949  23
   1   2  26-0.38018 9.66623  31
   1  -2  26 69.5523 24.7088  31
   1   2  26 42.4995 31.0936   6
  -1   2 -26 101.276 35.8424   7
   1  -2  26 103.100 33.6308   6
  -1  -2 -26 127.582 34.6781   7
   1   2  27 22.3023 17.2355  23
   1  -2  27 6.72196 17.0964  31
  -1  -2 -27 6.46674 24.9213   7
  -1   2 -27-12.8188 25.6000   7
  -1  -3  28 247.645 20.8606  31
  -1   3  28 281.963 24.2434  31
   1   3 -27-3.28117 29.3092   7
   1  -3 -27 31.7355 28.0866   7
  -1  -3  27 23.1095 22.2936  31
  -1   3  27-5.84680 24.1429  31
  -1   3  27 25.5521 18.2070  23
  -1  -3  26-44.3890 38.5096   6
   1  -3 -26 56.1904 35.2778   7
  -1   3  26 53.5875 35.5617   6
   1   3 -26 39.8638 36.7247   7
  -1   3  26 14.7596 23.4842  23
  -1   3  26 3.57866 29.1521  31
  -1  -3  26 38.5746 27.5721  31
  -1  -3  25 152.548 48.5446   6
   1  -3 -25 166.024 44.3734   7
   1   3 -25 210.945 46.6385   7
  -1   3  25 104.537 44.3442   6
   1  -3 -25 115.492 38.3716  17
  -1   3  25 161.741 30.3372  23
  -1  -3  25 161.903 34.1681  31
   1   3 -24 1028.19 81.6754   7
   1  -3 -24 1160.68 81.2700   7
  -1   3  24 1115.30 85.3352   6
  -1  -3  24 1140.27 88.9000   6
  -1   3  24 1074.93 67.4734  23
  -1  -3  24 1254.48 71.4472  31
   1  -3 -23 854.747 63.6349   7
   1   3 -23 840.187 65.2297   7
  -1  -3  23 1070.39 79.7296   6
  -1   3  23 960.320 75.0600   6
   1  -3 -23 713.817 57.7572  17
  -1   3  23 868.642 46.6342  23
  -1  -3  23 954.459 51.4735  31
   1  -3 -22 2068.25 88.9605   7
   1   3 -22 2055.97 89.0458   7
   1  -3 -22 2073.84 81.4997  17
  -1  -3  22 2361.03 94.6053   6
  -1   3  22 2369.11 91.6054   6
  -1  -3  22 2369.45 70.0836  31
  -1   3  22 2365.96 65.6668  23
  -1  -3  21-0.77883 16.3819  23
  -1   3  21 22.0011 37.0008  23
  -1  -3  21-12.6706 56.4927   8
   1  -3 -21-24.5980 50.7298  17
  -1  -3  21 43.5875 26.1847  11
  -1   3  21 1.19262 54.8358   6
  -1  -3  21 103.220 60.6596   6
   1   3 -21 63.1225 55.5325   7
   1  -3 -21 39.7798 52.7475   7
  -1   3  21 15.3554 34.3652   2
  -1  -3  21 17.6240 34.2593   2
   1   3 -21 33.2899 45.3954   3
   1  -3 -21 13.4404 43.6859   3
  -1  -3  21 35.8615 41.4455  31
  -1  -3  20-0.77886 17.1403  23
  -1   3  20 23.0326 36.8711  23
  -1  -3  20 67.4282 56.1943   8
   1  -3 -20 18.8722 49.4577  17
  -1  -3  20 1.21736 25.7295  11
  -1   3  20 11.7866 54.6078   6
  -1  -3  20 11.3587 58.1408   6
   1   3 -20 64.1387 56.1785   7
   1  -3 -20 36.2361 52.9090   7
  -1  -3  20-7.53794 40.4775  31
   1   3 -20 10.5463 45.6561   3
  -1  -3  20 22.4576 35.7632   2
   1  -3 -20-10.3850 44.1465   3
  -1   3  20-25.3835 35.3906   2
   1   3 -19 2346.87 133.138   3
   1  -3 -19 2254.42 132.419   3
  -1   3  19 2517.89 120.620  23
   1  -3 -19 2081.39 134.145   7
  -1  -3  19 1344.30 136.823   8
  -1   3  19 1416.28 126.633   8
   1   3 -19 2269.56 135.508   7
   1  -3 -19 2269.47 125.249  18
  -1  -3  19 2393.22 115.673  11
  -1   3  19 2202.03 111.284  11
  -1  -3  19 2438.48 134.588   6
  -1   3  19 2359.56 132.275   6
  -1   3  19 1818.18 121.794   2
  -1  -3  19 1958.05 123.960   2
  -1  -3  19 2342.45 122.479  31
  -1   3  18 225.373 40.1437  23
  -1   3  18 150.038 48.6145   8
  -1  -3  18 136.405 61.8662   8
   1  -3 -18 312.309 48.3673  18
  -1  -3  18 273.184 31.3665  11
  -1   3  18 191.285 24.6692  11
  -1  -3  18 296.348 58.2133   6
   1  -3 -18 246.393 59.4837   7
   1   3 -18 192.155 58.1179   7
  -1   3  18 220.271 53.7248   6
  -1  -3  18 266.096 43.6444  31
  -1  -3  18 236.179 42.1375   2
   1  -3 -18 215.003 47.1218   3
  -1   3  18 182.702 39.7730   2
   1   3 -18 203.003 47.7663   3
   1  -3 -17 3240.22 166.616   3
   1   3 -17 3261.43 166.553   3
  -1  -3  17 3472.22 153.967  23
  -1   3  17 2151.66 162.046   8
  -1  -3  17 1823.99 170.132   8
   1  -3 -17 3274.65 159.907  18
  -1  -3  17 3165.97 165.413   6
   1   3 -17 2829.52 167.479   7
   1  -3 -17 2751.99 167.015   7
  -1   3  17 3102.25 163.042   6
  -1  -3  17 3010.52 161.415   2
  -1   3  17 2668.54 158.365   2
  -1  -3  17 3028.92 150.112  11
  -1  -3  17 2898.46 155.258  31
   1  -3 -16 1714.16 99.7855   3
   1   3 -16 1810.12 100.944   3
  -1   3  16 1109.70 94.5819   8
  -1  -3  16 1016.14 107.128   8
  -1  -3  16 1636.43 83.7197  11
  -1  -3  16 1606.29 88.7031  23
   1   3 -16 1523.16 103.004   7
  -1   3  16 1698.58 98.0193   6
  -1  -3  16 1774.71 102.064   6
   1  -3 -16 1400.45 101.333   7
  -1   3  16 1399.86 91.9874   2
  -1  -3  16 1508.65 93.2218   2
  -1  -3  16 1645.41 90.4282  31
  -1  -3  15 153.892 24.1172  11
  -1  -3  15 69.9648 53.2126   8
  -1   3  15 90.0154 39.6428   8
   1   3 -15 87.0989 38.3162   3
   1  -3 -15 122.353 37.4558   3
  -1  -3  15 110.749 34.4989   2
  -1   3  15 120.197 32.3495   2
  -1  -3  15 110.203 45.7292   6
  -1   3  15 103.337 44.3555   6
  -1   3  14 1607.93 92.1135   6
  -1  -3  14 1554.07 93.0239   6
  -1  -3  14 1587.02 79.6131  11
  -1   3  14 1360.67 86.2934   2
  -1  -3  14 1458.23 87.6875   2
  -1  -3  14 1322.88 100.729   8
  -1   3  14 1140.63 90.9076   8
   1   3 -14 1597.27 92.2446   3
   1  -3 -14 1709.96 93.5779   3
  -1  -3  13 6385.95 151.053   6
  -1   3  13 6736.79 150.300   6
  -1  -3  13 6441.30 133.518  11
  -1   3  13 5841.31 144.259   2
  -1  -3  13 5921.84 146.791   2
   1  -3 -13 6862.17 155.120   3
   1   3 -13 6662.13 154.161   3
  -1   3  12 484.647 43.8625   6
  -1  -3  12 497.719 44.7044   6
  -1  -3  12 408.021 24.5611  11
  -1  -3  12 429.380 35.7182   2
  -1   3  12 434.065 35.1752   2
  -1   3  12 359.385 40.3716   8
   1   3 -12 471.753 38.9380   3
   1  -3 -12 464.158 39.6985   3
  -1   3  11 1802.29 60.9180   6
  -1  -3  11 1749.50 61.7918   6
  -1  -3  11 1440.88 50.5536  12
  -1  -3  11 1619.34 44.0398  11
  -1  -3  11 1550.30 55.4854   2
  -1   3  11 1576.75 54.9482   2
  -1   3  11 1419.44 58.6610   8
   1  -3 -11 1810.39 60.3938   3
  -1  -3  10 176.296 25.6087  12
  -1  -3  10 234.796 15.7115  11
  -1   3  10 183.048 30.7859   8
  -1  -3  10 195.017 28.3351   2
  -1   3  10 181.701 26.6157   2
  -1   3   9 2664.56 89.1505   8
  -1  -3   9 2803.65 87.6862   2
  -1   3   9 2891.06 87.3831   2
  -1  -3   8 1497.39 56.5505   8
  -1   3   8 1561.25 38.8600   8
  -1   3   8 1636.36 38.1941   2
  -1  -3   8 1508.14 38.6110   2
  -1   3   7 403.923 24.7755   8
  -1  -3   7 356.853 39.1760   8
   1   3  -7 373.227 15.7145   9
  -1  -3   7 378.163 25.9673   2
  -1   3   7 423.102 23.9321   2
  -1  -3   6-0.14942 2.19553  11
  -1   3   6 29.6907 19.5067   2
  -1  -3   6 15.8999 18.6331   2
   1   3  -6 25.7371 12.2566   9
  -1   3   6 31.8089 17.9323   8
  -1  -3   6-10.1601 33.6816   8
   1   3  -5 104.916 16.6315   3
  -1   3   5 70.5270 17.0548   2
  -1  -3   5 87.8030 18.3601   2
  -1   3   5 91.3019 16.3056   8
  -1  -3   5 41.4223 32.2523   8
   1  -3  -5 109.228 17.6942   3
   1  -3  -4 3673.10 182.677  10
  -1  -3   4 3712.96 179.449  11
  -1   3   4 3359.29 180.287   2
  -1  -3   4 3358.45 180.557   2
  -1  -3   4 3217.51 185.876   8
   1   3  -4 3944.54 179.175   9
   1  -3  -4 3853.94 181.085   3
   1  -3  -3 38392.2 1862.20  10
  -1  -3   3 39210.0 1860.69  11
  -1   3   3 35180.1 1860.80   2
  -1  -3   3 39675.2 1860.97   2
   1   3  -3 39305.3 1860.25   9
  -1  -3   3 38453.1 1864.81   8
   1  -3  -3 36442.4 1860.93   3
  -1  -3   2 25743.3 1194.49  11
   1  -3  -2 27455.4 1195.30  10
  -1   3   2 22505.2 1193.88   2
  -1  -3   2 29125.1 1194.10   2
  -1  -3   2 27347.8 1197.77   8
   1   3  -2 24941.0 1193.94   9
   1  -3  -2 22941.5 1194.03   3
   1   3  -2 24740.4 1193.98   3
   1   3  -1 16987.5 817.641   9
  -1  -3   1 17772.4 818.286  11
   1  -3  -1 17098.9 817.739  10
   1  -3   0 3205.99 146.233  11
  -1   3   0 2908.88 145.644   9
   1   3   0 3144.91 146.452   9
  -1  -3  -1 19215.0 781.505  10
   1  -3   1 16850.0 780.261  11
  -1   3  -1 17461.7 779.836   9
  -1  -3  -1 13826.7 780.755   4
  -1   3  -1 14478.8 780.722   4
  -1  -3  -2 5037.24 215.348  10
   1  -3   2 4573.70 212.971  11
   1   3   2 4698.43 213.726   2
   1  -3   2 3693.41 213.314   2
  -1   3  -2 4917.09 212.557   9
   1   3   2 4109.74 213.113   8
  -1  -3  -2 4183.35 215.542   4
  -1   3  -2 4285.44 215.569   4
  -1  -3  -3 27772.3 1151.84  10
   1  -3   3 25235.8 1148.49  11
   1   3   3 24947.0 1149.72   2
   1  -3   3 20670.0 1149.27   2
   1   3   3 23325.0 1149.00   8
  -1   3  -3 26334.7 1147.92   9
   1  -3   3 18781.6 1153.08   8
  -1   3  -3 22176.0 1151.31   4
  -1  -3  -3 22491.8 1151.68   4
  -1  -3  -4 14206.8 569.566  10
   1  -3   4 12014.8 564.330  11
   1  -3   4 11075.6 566.137   2
   1   3   4 12439.5 566.498   2
   1  -3   4 9170.58 570.102   8
   1   3   4 11180.8 565.420   8
  -1   3  -4 12909.4 563.918   9
  -1   3  -4 10038.6 568.113   4
  -1  -3  -4 11029.1 568.956   4
  -1  -3  -5 880.998 51.5872  10
   1  -3   5 817.339 40.3730  11
   1   3   5 848.930 45.9951   2
   1  -3   5 747.411 45.6402   2
   1   3   5 770.877 43.7433   8
  -1  -3  -5 777.140 53.3636   4
  -1   3  -5 685.212 51.0009   4
  -1  -3  -6 628.872 36.8862  10
   1  -3   6 583.969 20.1435  11
   1  -3   6 540.406 28.1696   2
   1   3   6 580.170 28.4648   2
   1   3   6 532.447 28.9674   8
  -1  -3  -6 554.262 41.3984   4
  -1   3  -6 537.584 38.6167   4
   1  -3   7 2628.52 39.1167  11
   1  -3   7 2423.19 52.2207   2
   1   3   7 2523.96 51.6197   2
   1   3   7 2267.23 51.6986   8
  -1   3  -7 2292.46 64.1981   4
  -1  -3  -7 2374.15 66.3092   4
   1  -3   8 2404.24 51.0939   2
   1   3   8 2251.67 52.7531   8
  -1   3  -8 2333.62 65.1309   4
  -1  -3  -8 2441.85 67.9738   4
   1  -3   9 4239.06 62.8391   2
   1   3   9 4271.78 62.0119   2
  -1   3  -9 4157.64 81.4740   4
  -1  -3  -9 4194.31 85.2334   4
   1  -3  10 1181.31 62.7536   8
   1   3  10 1089.52 45.6258   8
   1  -3  10 1353.60 50.2234   6
   1   3  10 1457.16 49.2476   6
   1   3  10 1216.63 40.8945   2
   1  -3  10 1286.93 42.6865   2
   1  -3  11-0.29221 4.06310  11
   1  -3  11 71.6180 46.5335   8
   1   3  11 52.4057 32.0429   8
   1   3  11 57.7333 36.2904   6
   1  -3  11 39.3059 38.4241   6
   1   3  11 65.7633 26.6164   2
   1  -3  11 53.0244 27.8835   2
   1  -3  12 2920.19 94.6431   8
   1   3  12 2657.16 68.1303   8
   1  -3  12 3820.74 73.3283   2
   1   3  12 3867.81 70.6853   2
   1  -3  12 3987.69 79.1411   6
   1   3  12 4062.95 76.7903   6
   1  -3  13 4168.04 277.350   8
   1   3  13 4090.77 267.465   8
   1  -3  13 6001.88 271.350   6
   1   3  13 6537.03 271.188   6
   1   3  13 5527.47 267.678   2
   1  -3  13 5655.42 269.228   2
   1  -3  14 1406.96 69.0674  11
   1  -3  14 1055.15 93.8094   8
   1   3  14 898.354 80.3981   8
   1  -3  14 1468.35 87.5875   6
   1   3  14 1477.99 85.3925   6
   1   3  14 1167.23 77.8254   2
   1  -3  14 1217.07 78.6136   2
  -1  -3 -15 337.660 45.4331   3
   1  -3  15 144.848 56.2864   8
   1   3  15 158.401 44.1976   8
   1  -3  15 228.671 36.6011  23
   1  -3  15 279.364 28.0779  11
   1   3  15 236.948 37.4930   2
  -1   3 -15 282.547 45.1000   3
   1  -3  15 321.267 40.0201   2
   1   3  15 362.095 53.2107   6
   1  -3  15 321.207 53.7637   6
  -1   3 -15 236.105 53.1622   7
  -1  -3 -15 263.000 53.7501   7
  -1   3 -16 2683.32 138.427   3
  -1  -3 -16 2646.37 137.369   3
   1  -3  16 2430.48 125.503  23
   1  -3  16 1326.18 139.054   8
   1   3  16 1482.57 130.620   8
  -1  -3 -16 2844.12 132.064  18
   1  -3  16 2486.05 121.010  11
   1   3  16 2797.48 137.693   6
  -1   3 -16 2129.06 139.735   7
   1  -3  16 2645.63 138.584   6
  -1  -3 -16 2129.98 138.973   7
   1   3  16 2114.64 128.056   2
   1  -3  16 2330.91 130.897   2
  -1  -3 -17 442.777 55.4024   3
  -1   3 -17 461.741 56.6165   3
   1  -3  17 453.760 47.2381  23
   1   3  17 314.337 55.1653   8
   1  -3  17 234.720 63.5075   8
  -1  -3 -17 489.143 49.5544  18
  -1  -3 -17 363.711 62.7226   7
   1   3  17 502.737 62.3353   6
  -1   3 -17 397.437 65.1554   7
   1  -3  17 424.473 64.5672   6
   1  -3  17 480.059 48.1226  31
   1  -3  17 431.799 48.3310   2
   1   3  17 395.302 47.2813   2
   1  -3  17 489.453 37.5923  11
   1  -3  18 83.3556 38.6594  23
   1  -3  18 130.738 27.4986  11
   1  -3  18 78.5894 57.4705   8
  -1   3 -18 129.842 57.8766   7
   1  -3  18 199.431 60.6866   6
  -1  -3 -18 116.977 56.1858   7
   1   3  18 153.676 57.6855   6
   1   3  18 101.148 36.2442   2
   1  -3  18 90.8013 38.9294   2
  -1   3 -18 121.692 47.4705   3
  -1  -3 -18 129.355 44.8097   3
   1  -3  18 79.0973 39.8670  31
   1  -3  19 170.015 40.8380  23
   1   3  19 115.527 39.8562  23
   1  -3  19-28.4167 61.4211   8
   1  -3  19 169.156 29.2870  11
   1   3  19 120.094 22.8125  11
  -1   3 -19 111.551 57.2854   7
   1  -3  19 139.639 63.9003   6
  -1  -3 -19 81.9597 55.9032   7
   1   3  19 154.763 61.3247   6
   1  -3  19 64.4573 37.7597   2
  -1   3 -19 60.0804 47.5666   3
  -1  -3 -19 126.541 45.8281   3
   1   3  19 98.6725 37.2269   2
   1  -3  19 211.300 42.4395  31
   1   3  20 35.1254 37.6889  23
   1  -3  20 88.5147 38.7797  23
   1  -3  20 59.9250 57.5045   8
  -1  -3 -20 4.85490 51.3261  17
   1  -3  20-11.4844 25.8715  11
  -1   3 -20 19.3163 57.3223   7
   1   3  20 70.7367 60.8338   6
   1  -3  20 30.8218 64.2379   6
  -1  -3 -20 16.0973 53.0766   7
  -1  -3 -20 12.8259 42.7851   3
   1   3  20-1.09128 33.3063   2
   1  -3  20-10.5047 35.3755   2
  -1   3 -20-17.5394 43.7419   3
   1  -3  20 12.9682 39.5351  31
  -1   3 -21 4.22481 55.8292   7
   1   3  21 58.7415 62.7530   6
  -1  -3 -21 22.1071 51.8404   7
   1  -3  21 168.581 69.1260   6
  -1  -3 -21 27.4706 47.9201  17
   1   3  21 54.9566 37.4147  23
   1  -3  21 29.7168 39.1472  31
  -1  -3 -22 1809.72 121.935   7
  -1   3 -22 1881.65 123.299   7
   1   3  22 2050.84 124.229   6
   1  -3  22 1982.76 125.086   6
  -1  -3 -22 1738.99 116.363  17
   1   3  22 1999.25 109.852  23
   1  -3  22 2090.64 108.284  23
   1  -3  22 2058.63 110.315  31
  -1   3 -23 741.501 64.1850   7
  -1  -3 -23 779.065 63.5981   7
   1   3  23 898.021 65.7228   6
   1  -3  23 801.098 67.1070   6
  -1  -3 -23 661.617 55.9755  17
   1   3  23 781.999 49.1723  23
   1  -3  23 872.030 50.1815  31
  -1   3 -24 25.3490 43.6878   7
   1   3  24-23.0415 40.5068   6
   1  -3  24 22.9674 43.0686   6
  -1  -3 -24 9.45527 40.0609   7
  -1  -3 -24-18.3237 36.0396  17
   1   3  24 1.46537 29.7411  23
   1  -3  24 4.35084 30.6296  31
   1  -3  25 41.7154 37.5711   6
  -1   3 -25 84.4838 37.1946   7
   1   3  25 89.2752 35.8668   6
  -1  -3 -25 64.2438 37.0579   7
  -1  -3 -25 53.5388 28.8996  17
   1   3  25 112.911 26.8381  23
   1  -3  25 111.524 27.6077  31
   1   3  26-22.6268 20.2119  23
   1  -3  26 0.27243 20.8739  31
  -1   3 -26-19.5189 29.2929   7
  -1  -3 -26-25.1008 29.2628   7
  -1   3 -27 239.009 25.3272   7
  -1  -3 -27 264.701 24.7785   7
   1   3  27 389.003 19.8947  31
   1  -3  27 52.5156 16.0984  23
   1   3  27 174.478 17.7059  23
  -1   4  27 799.927 50.9063  31
  -1  -4  27 828.255 48.5902  31
   1   4 -26 9.92841 31.0603   7
   1  -4 -26 0.56599 29.2851   7
  -1   4  26 5.80738 19.4361  23
  -1  -4  26 19.7362 24.2997  31
  -1   4  26 41.9387 27.4713  31
   1   4 -25 39.7821 37.2944   7
  -1  -4  25 30.8638 40.1048   6
   1  -4 -25 59.5540 35.7843   7
  -1   4  25 61.2145 36.4449   6
   1  -4 -25 4.49821 36.4017  17
  -1   4  25-3.33100 24.0176  23
  -1  -4  25 62.9671 28.9527  31
   1  -4 -24 410.232 51.1950   7
   1   4 -24 378.293 52.3336   7
  -1  -4  24 476.077 57.5877   6
  -1   4  24 353.018 53.2996   6
   1  -4 -24 304.154 49.8558  17
  -1   4  24 437.252 39.0706  23
  -1  -4  24 562.923 43.6195  23
  -1  -4  24 452.739 43.4249  31
  -1  -4  23 190.675 57.9717   6
   1  -4 -23 155.126 47.5963   7
  -1   4  23 125.820 54.7355   6
   1   4 -23 84.6530 46.8634   7
   1  -4 -23 90.2245 49.4056  17
  -1  -4  23 151.943 37.8738  23
  -1   4  23 125.249 32.9384  23
  -1  -4  23 170.751 38.8150  31
  -1  -4  22 84.6355 63.2236   6
   1  -4 -22 46.9217 49.5312   7
   1   4 -22-11.0204 48.9441   7
  -1   4  22 46.0457 59.7887   6
   1  -4 -22 60.5127 50.0685  17
   1  -4 -22 52.3483 43.2189  18
  -1   4  22 37.3970 32.7884  23
  -1  -4  22 16.0330 37.6200  23
  -1  -4  22 61.6802 39.2243  31
   1  -4 -21 463.342 62.7560   7
   1  -4 -21 500.190 65.1103  17
   1  -4 -21 465.902 56.6932  18
  -1   4  21 627.571 68.7988   6
  -1  -4  21 566.271 72.6553   6
   1   4 -21 441.568 64.9807   7
  -1  -4  21 576.834 52.7304  31
  -1  -4  21 578.731 51.7327  23
  -1   4  21 483.429 48.1191  23
  -1  -4  20 74.0003 39.2744  23
  -1   4  20 14.3956 35.4221  23
   1  -4 -20 36.6791 53.7065  17
   1  -4 -20-2.08852 43.5549  18
  -1  -4  20 25.7831 27.5075  11
   1   4 -20 18.9927 52.2284   7
  -1  -4  20 120.148 59.6208   6
   1  -4 -20 25.6117 49.3595   7
  -1   4  20 41.7644 54.6091   6
  -1  -4  20 67.0027 36.4825   2
  -1   4  20 8.33246 33.0994   2
   1  -4 -20 73.3394 42.9943   3
   1   4 -20 47.5140 44.6917   3
  -1  -4  20 32.9852 39.4900  31
  -1  -4  19 29.1367 39.3637  31
   1   4 -19 63.9436 52.4494   7
  -1   4  19 17.7446 52.3055   6
  -1  -4  19 100.260 56.0695   6
   1  -4 -19 76.1216 51.5918   7
   1  -4 -19 68.7408 45.7030  18
  -1  -4  19 74.2560 27.7270  11
  -1  -4  19 37.2824 36.3619   2
   1   4 -19 100.110 43.8567   3
  -1   4  19 62.2140 32.8863   2
   1  -4 -19 101.399 42.1420   3
  -1  -4  19 79.1270 37.9139  23
  -1   4  19 57.2303 36.1768  23
  -1  -4  18 48.5548 37.8888  23
  -1   4  18 39.4211 34.4029  23
  -1  -4  18-2.07962 31.5377   8
   1  -4 -18 6.21131 44.1941  18
  -1  -4  18 4.09037 25.4235  11
  -1   4  18-1.06275 50.2125   6
   1  -4 -18-29.4536 50.4186   7
   1   4 -18 11.9943 50.2900   7
  -1  -4  18-32.3757 54.5958   6
  -1  -4  18 30.9439 36.0025   2
   1   4 -18 36.5712 43.0421   3
   1  -4 -18 17.4411 41.1922   3
  -1   4  18-8.12177 32.5354   2
  -1  -4  18 0.70964 39.3983  31
  -1  -4  17 106.706 36.1480  23
  -1  -4  17-2.05693 28.9654   8
  -1   4  17 69.1184 42.3085   8
   1  -4 -17 119.652 43.6329  18
  -1  -4  17 73.5347 25.6145  11
   1   4 -17 127.999 51.9800   7
   1  -4 -17 115.057 49.7184   7
  -1   4  17 24.0724 48.0472   6
  -1  -4  17 88.2815 51.8961   6
  -1  -4  17 112.001 38.7675  31
  -1   4  17 45.9211 33.0498   2
   1  -4 -17 91.0582 40.3568   3
   1   4 -17 68.4596 42.0214   3
  -1  -4  17 54.1823 35.0223   2
   1   4 -16 400.665 49.0287   3
   1  -4 -16 418.382 47.4958   3
  -1  -4  16 403.610 41.3467  23
  -1   4  16 255.933 45.7491   8
   1  -4 -16 451.828 50.3280  18
  -1  -4  16 488.135 32.3558  11
  -1   4  16 454.757 55.0944   6
  -1  -4  16 511.632 57.2974   6
   1   4 -16 335.145 54.0882   7
   1  -4 -16 377.156 55.6307   7
  -1   4  16 361.581 42.7358   2
  -1  -4  16 284.371 41.9850   2
  -1  -4  16 400.436 42.8299  31
  -1  -4  15 2725.73 86.9308  23
   1  -4 -15 3128.51 100.138  18
  -1  -4  15 2831.86 100.846   6
  -1   4  15 2833.61 98.5773   6
  -1  -4  15 2611.23 87.2963  31
  -1  -4  15 2526.21 93.9046   2
  -1   4  15 2321.81 90.1035   2
   1   4 -15 2631.27 98.4139   3
   1  -4 -15 2586.88 99.2144   3
  -1  -4  14 708.878 59.6512   6
  -1   4  14 757.899 56.2266   6
   1   4 -14 701.354 52.3367   3
   1  -4 -14 732.280 54.0148   3
  -1   4  14 525.735 51.8434   8
  -1  -4  14 672.074 50.0151   2
  -1   4  14 672.853 47.8828   2
  -1  -4  13 163.829 41.9031   6
  -1   4  13 185.691 40.6911   6
   1   4 -13 136.361 33.3313   3
  -1   4  13 136.120 28.4689   2
   1  -4 -13 139.997 32.9754   3
  -1  -4  13 134.692 30.1390   2
  -1  -4  13 108.065 51.3590   8
  -1   4  13 99.5171 34.5990   8
  -1  -4  13-0.38174 5.77223  11
  -1  -4  12 250.845 30.1628  12
  -1   4  12 280.187 37.8027   6
  -1  -4  12 339.968 40.8818   6
   1   4 -12 257.614 33.0510   3
   1  -4 -12 313.685 34.1858   3
  -1   4  12 198.788 28.3988   2
  -1  -4  12 257.636 30.9835   2
  -1   4  12 211.486 35.3514   8
  -1  -4  12 224.311 50.9922   8
  -1  -4  11 6044.66 71.6854  12
  -1  -4  11 6757.75 87.6141   6
  -1   4  11 7457.95 86.6808   6
   1   4 -11 7277.81 90.4056   3
   1  -4 -11 7511.29 94.0215   3
  -1   4  11 6277.46 76.8944   2
  -1  -4  11 6593.61 82.1134   2
  -1   4  11 5747.74 84.3007   8
  -1  -4  11 5775.32 118.697   8
   1  -4 -10 2358.92 112.290   3
   1   4 -10 2333.05 112.087   3
  -1  -4  10 2131.90 109.924   2
  -1   4  10 2007.58 109.190   2
  -1  -4  10 1825.93 121.604   8
  -1   4  10 1974.55 111.014   8
  -1  -4  10 1963.97 108.015  12
   1   4  -9 1935.00 100.613   3
   1  -4  -9 2135.26 101.807   3
  -1  -4   9 1868.56 99.5093   2
  -1   4   9 1825.18 98.8676   2
  -1  -4   9 1655.37 110.638   8
  -1   4   9 1747.64 99.8746   8
  -1  -4   9 2029.31 94.6925  11
  -1  -4   9 1762.29 97.7701  12
   1  -4  -8 1074.10 56.8045   3
   1   4  -8 1037.42 56.5847   3
  -1  -4   8 914.386 55.1621   2
  -1   4   8 938.807 54.4269   2
  -1  -4   8 839.193 67.0875   8
  -1   4   8 846.293 54.7038   8
  -1  -4   8 939.972 50.1223  11
   1  -4  -7 2482.23 114.004   3
   1   4  -7 2329.85 113.433   3
  -1   4   7 2317.07 112.657   2
  -1  -4   7 2152.40 112.739   2
  -1   4   7 2134.78 112.827   8
  -1  -4   7 1893.88 121.272   8
   1   4  -7 2184.19 109.129   9
  -1  -4   7 2251.84 109.690  11
  -1   4   6-12.3093 17.0410   2
   1   4  -6 13.8905 16.6820   3
  -1  -4   6 16.2109 17.8121   2
   1  -4  -6 2.76584 17.6536   3
  -1  -4   6 18.6994 31.9244   8
  -1   4   6 19.6392 16.5161   8
  -1  -4   6 32.3566 12.4299  11
   1   4  -5 630.001 34.9243   3
   1  -4  -5 624.061 35.5058   3
  -1  -4   5 546.804 35.3531   2
  -1   4   5 611.813 35.3484   2
   1   4  -5 606.860 32.1538   9
  -1  -4   5 550.813 46.9091   8
  -1   4   5 558.265 34.6948   8
  -1  -4   5 623.378 33.3587  11
   1  -4  -4 129.175 16.1463   3
   1   4  -4 139.083 14.7888   3
  -1   4   4 123.374 15.2219   2
  -1  -4   4 137.304 16.2066   2
  -1  -4   4 104.617 28.7666   8
   1   4  -4 160.137 13.9669   9
   1  -4  -4 179.875 24.3610  10
  -1  -4   4 159.449 14.7936  11
   1  -4  -3 1789.94 88.8743   3
   1   4  -3 1623.20 88.3393   3
  -1   4   3 1813.42 88.2956   2
  -1  -4   3 1881.98 88.5317   2
  -1  -4   3 1591.37 96.2424   8
   1   4  -3 1950.56 88.6110   9
   1  -4  -3 1865.71 92.0632  10
  -1  -4   3 1960.89 89.5472  11
   1   4  -2 10333.3 493.953   9
  -1  -4   2 10652.8 494.912  11
   1  -4  -2 10178.0 495.310  10
   1  -4  -1 53730.8 2579.75  10
   1   4  -1 57120.7 2579.60   9
  -1   4   1 52678.9 2579.29   9
   1  -4   0 1412.67 72.1315  10
  -1   4   0 1452.71 71.9532   9
   1   4   0 1475.39 72.8791   9
  -1   4  -1 83234.4 3922.75   9
   1  -4   1 81227.3 3923.45  11
   1   4   1 79294.1 3923.51   9
  -1  -4  -1 89087.6 3924.49  10
  -1   4  -2 175.980 12.4976   9
  -1  -4  -2 184.153 18.6746  10
   1  -4   2 170.110 13.9521  11
   1   4   3 95.5637 13.3611   2
   1  -4   3 86.3934 13.4699   2
   1   4   3 96.6705 12.4163   8
  -1   4  -3 106.067 10.5173   9
   1  -4   3 96.7779 11.6333  11
  -1  -4  -3 98.9706 21.7549  10
   1  -4   4 4309.70 242.216   2
   1   4   4 4783.09 242.454   2
  -1   4  -4 5709.52 240.739   9
   1   4   4 4850.69 242.100   8
   1  -4   4 3904.00 249.154   8
   1  -4   4 5125.42 241.355  11
  -1  -4  -4 5541.12 246.613  10
  -1   4  -5 2368.39 139.075   4
  -1  -4  -5 2636.24 140.630   4
  -1  -4  -5 3232.06 142.641  10
   1  -4   5 2880.94 134.500  11
   1   4   5 2449.06 135.557   8
   1  -4   5 2204.06 144.916   8
  -1   4  -5 3007.56 133.731   9
   1  -4   5 2658.57 136.614   2
   1   4   5 2946.88 136.998   2
  -1  -4  -6 98.2251 29.7673  10
   1  -4   6 48.3307 13.0322  11
   1   4   6 70.7925 18.9701   8
   1  -4   6 33.7019 36.0366   8
   1  -4   6 48.1500 20.0761   2
   1   4   6 45.2676 19.1310   2
   1  -4   7 104.592 15.4541  11
   1  -4   7 92.6925 38.5260   8
   1   4   7 120.104 22.6184   8
   1  -4   7 73.4211 23.6852   2
   1   4   7 117.401 22.7771   2
   1  -4   8 29.9223 23.9968  12
   1  -4   8 9.26288 14.4895  11
   1  -4   8 3.08540 39.8308   8
   1   4   8 9.81504 24.1534   8
   1  -4   8 25.8635 23.4878   2
   1   4   8 3.23720 23.2727   2
   1  -4   9 117.325 26.7679  12
   1  -4   9 144.419 17.1404  11
   1  -4   9 139.484 41.8126   8
   1   4   9 73.5240 26.2604   8
   1   4   9 131.715 26.7812   2
   1  -4   9 117.903 26.6320   2
   1  -4  10 8625.01 209.196   6
   1  -4  10 8296.14 194.907  11
   1   4  10 8187.19 204.509   2
   1  -4  10 7880.04 205.168   2
   1   4  11 6259.65 103.877   6
   1  -4  11 6044.36 105.716   6
   1  -4  11 5860.09 80.1721  11
   1  -4  11 5460.17 97.9283   2
   1   4  11 5286.60 95.0927   2
   1  -4  12 445.758 47.3324   6
   1   4  12 446.277 45.4439   6
   1  -4  12 464.388 26.5570  11
   1   4  12 375.336 34.8666   2
   1  -4  12 402.604 36.6066   2
   1  -4  13 13.0120 42.5770   6
   1   4  13-13.7241 40.7146   6
   1   4  13-3.11082 27.9297   2
  -1   4 -13 37.5543 33.6358   3
   1  -4  13 18.4053 28.9582   2
  -1  -4 -13-0.93780 30.3988   3
   1  -4  13-1.60864 19.1525   8
   1   4  13 3.77522 33.1096   8
   1  -4  13 60.6076 16.5183  11
   1   4  14 3598.19 195.883   2
   1  -4  14 3595.44 197.127   2
   1  -4  14 3935.21 193.517  23
  -1   4 -14 4436.70 203.166   3
  -1  -4 -14 4111.12 201.571   3
   1   4  14 4559.66 202.459   6
   1  -4  14 4406.10 204.293   6
  -1   4 -15 704.268 51.8925   3
  -1  -4 -15 751.539 53.1574   3
   1  -4  15 707.141 42.4842  23
   1  -4  15 620.012 60.2707   8
   1  -4  15 820.826 62.2446   6
  -1   4 -15 534.739 56.5178   7
   1   4  15 768.830 57.9132   6
  -1  -4 -15 611.290 58.2645   7
   1  -4  15 623.858 43.4308   2
   1   4  15 555.643 41.4331   2
   1  -4  15 726.087 43.0682  31
   1  -4  16-3.40195 33.5956  23
   1  -4  16 27.9460 55.0221   8
  -1  -4 -16 35.0161 40.7014  18
   1  -4  16-0.52971 9.83472  11
   1   4  16 57.9496 50.2086   6
  -1   4 -16 23.8609 48.8536   7
  -1  -4 -16-25.2195 48.8404   7
   1  -4  16 18.2433 52.6860   6
  -1   4 -16 64.3477 40.5163   3
  -1  -4 -16-3.70241 38.2055   3
   1   4  16 49.6059 31.4716   2
   1  -4  16 36.1584 34.3936   2
   1  -4  16-25.2192 35.5240  31
   1  -4  17 123.483 37.5738  23
   1  -4  17 56.3829 57.9283   8
  -1  -4 -17 169.595 44.7588  18
   1  -4  17-0.56398 11.0699  11
   1  -4  17 109.973 56.1971   6
  -1  -4 -17 104.473 53.0189   7
  -1   4 -17 88.2953 53.4140   7
   1   4  17 67.6246 53.7990   6
  -1  -4 -17 102.310 42.3230   3
   1  -4  17 73.8756 35.8062   2
   1   4  17 66.1003 33.6631   2
  -1   4 -17 109.781 42.9329   3
   1  -4  17 166.584 39.2526  31
   1  -4  18-2.23116 36.4618  23
   1  -4  18-31.8845 61.9438   8
  -1  -4 -18 3.00047 41.3004  18
   1  -4  18-5.94330 12.8450  11
  -1   4 -18 81.6842 54.0145   7
   1  -4  18-6.47580 59.4632   6
  -1  -4 -18 22.3405 51.0497   7
   1   4  18-4.77092 55.7350   6
   1  -4  18 31.3049 35.5766   2
   1   4  18 22.6433 33.1871   2
  -1   4 -18 19.2140 42.3263   3
  -1  -4 -18-20.1112 42.3006   3
   1  -4  18 32.6899 38.6749  31
   1   4  19 549.499 50.2722  23
   1  -4  19 545.523 51.0693  23
   1  -4  19 245.782 71.2483   8
  -1  -4 -19 581.652 55.5736  18
   1   4  19 377.891 47.0138   2
   1  -4  19 461.623 50.4203   2
   1  -4  19 664.566 75.7398   6
  -1   4 -19 409.310 65.2878   7
   1   4  19 680.893 71.7705   6
  -1  -4 -19 485.383 64.0469   7
  -1  -4 -19 544.382 57.2143   3
  -1   4 -19 524.110 59.4163   3
   1  -4  19 511.186 51.0263  31
  -1  -4 -20 2384.69 149.864   7
  -1   4 -20 2357.15 150.949   7
  -1  -4 -20 2379.93 142.904  18
   1  -4  20 2731.78 133.828  11
   1  -4  20 2948.97 158.214   6
   1   4  20 3127.33 158.702   6
   1   4  20 2541.03 138.278  23
   1  -4  20 2527.27 139.264  23
   1  -4  20 2522.71 138.747  31
  -1  -4 -21 1889.03 122.807   7
  -1   4 -21 1816.81 123.693   7
   1  -4  21 2324.29 129.065   6
   1   4  21 2011.41 124.584   6
  -1  -4 -21 1979.15 123.257  17
   1   4  21 1919.75 110.916  23
   1  -4  21 1993.39 112.942  23
   1  -4  21 2211.75 112.653  31
   1   4  22-17.2661 48.4178   6
  -1  -4 -22-5.55749 45.1230   7
   1  -4  22-19.8653 51.4261   6
  -1   4 -22 46.9329 47.4079   7
  -1  -4 -22-1.05645 46.2156  17
   1   4  22 34.3446 33.0130  23
   1  -4  22-7.33763 35.2745  23
   1  -4  22-0.58359 34.7389  31
  -1  -4 -23 1206.65 80.9846   7
  -1   4 -23 1239.37 82.9405   7
   1  -4  23 1157.10 81.9844   6
   1   4  23 1064.61 79.6966   6
  -1  -4 -23 1065.51 80.0389  17
   1  -4  23 1270.53 73.2932  23
   1   4  23 1126.75 70.1500  23
   1  -4  23 1267.31 72.0574  31
   1  -4  24 13.4042 38.6266   6
   1   4  24 40.7798 36.5214   6
  -1   4 -24 17.8264 38.0846   7
  -1  -4 -24 0.77871 35.6572   7
  -1  -4 -24 37.2466 35.8482  17
   1   4  24 47.7362 26.3415  23
   1  -4  24 72.1588 29.7023  23
   1  -4  24 55.9650 27.8613  31
   1  -4  25 70.5795 31.1692   6
   1   4  25-35.3500 30.2578   6
  -1  -4 -25 43.0835 31.0528   7
  -1   4 -25 40.0936 32.1484   7
   1   4  25 42.2443 21.9009  23
   1  -4  25 53.5609 25.7922  23
   1  -4  25 44.3778 23.5234  31
  -1  -4 -25-21.6963 31.2569  17
  -1   4 -26 50.2483 24.5168   7
   1  -4  26 59.3075 21.4068  23
   1   4  26 34.7489 15.4869  23
   1   4  26 61.5361 22.9273  31
  -1  -5  27 254.255 22.0298  23
  -1   5  27 216.971 23.2917  31
  -1  -5  26-19.1311 22.9201  23
  -1   5  26 6.04306 23.5426  31
   1   5 -25 33.2535 29.6542   7
   1  -5 -25 0.71596 35.2480  17
  -1  -5  25 23.7841 26.7257  23
  -1  -5  25 38.3724 25.3346  31
  -1   5  24 129.345 36.3462   6
  -1  -5  24 78.9590 39.0614   6
   1   5 -24 102.286 36.7082   7
   1  -5 -24 100.998 34.0599   7
   1  -5 -24 85.8191 41.0009  17
  -1   5  24 77.4086 24.6652  23
  -1  -5  24 138.531 32.4934  23
  -1  -5  24 140.304 31.2160  31
  -1   5  23 143.007 44.0606   6
   1   5 -23 212.187 45.0517   7
   1  -5 -23 243.865 43.6217   7
  -1  -5  23 201.503 48.1376   6
   1  -5 -23 211.491 45.5934  18
   1  -5 -23 220.929 49.6259  17
  -1  -5  23 268.393 38.4781  23
  -1   5  23 196.293 31.0758  23
  -1  -5  23 291.492 38.1887  31
   1  -5 -22 1668.68 107.461   7
   1   5 -22 1571.48 108.054   7
  -1   5  22 1748.04 110.073   6
  -1  -5  22 1872.16 114.048   6
   1  -5 -22 1686.83 107.418  18
   1  -5 -22 1707.83 112.336  17
  -1  -5  22 1956.09 102.573  23
  -1   5  22 1724.80 97.3864  23
  -1  -5  22 2021.38 101.805  31
   1  -5 -21 1733.14 111.036   7
   1   5 -21 1592.27 110.804   7
   1  -5 -21 1768.46 110.829  18
   1  -5 -21 1702.73 115.255  17
  -1  -5  21 2152.05 121.610   6
  -1   5  21 2116.30 119.994   6
  -1  -5  21 1890.23 103.236  31
  -1  -5  21 1879.20 104.201  23
  -1   5  21 1662.98 99.1958  23
   1  -5 -20 232.176 51.6118  18
   1  -5 -20 249.943 59.5707  17
  -1  -5  20 318.730 65.0673   6
  -1   5  20 296.523 58.9184   6
   1  -5 -20 141.277 50.0208   7
   1   5 -20 257.072 52.5675   7
  -1  -5  20 289.414 42.7056  31
  -1  -5  20 293.728 42.0138  23
  -1   5  20 248.783 36.1430  23
  -1   5  19 196.641 35.9357  23
  -1  -5  19 202.542 40.4484  23
  -1  -5  19 120.455 64.8250   8
   1  -5 -19 152.981 48.8754  18
  -1  -5  19-0.65732 17.0745  11
  -1  -5  19 192.423 60.7941   6
   1  -5 -19 178.577 49.6913   7
  -1   5  19 242.941 56.9026   6
   1   5 -19 175.967 51.0228   7
  -1  -5  19 287.023 43.1152  31
  -1  -5  19 190.320 37.3989   2
   1   5 -19 187.867 44.6190   3
  -1   5  19 147.609 33.2103   2
   1  -5 -19 227.067 43.8293   3
   1  -5 -18 982.058 62.9070   3
   1   5 -18 1068.42 65.4076   3
  -1   5  18 1157.45 51.6992  23
  -1  -5  18 1154.25 55.5270  23
   1  -5 -18 1061.29 70.0734   7
   1   5 -18 989.585 68.6950   7
   1  -5 -18 1174.66 68.3804  18
  -1   5  18 1152.66 69.1768   6
  -1  -5  18 1237.08 76.5521   6
  -1  -5  18 1199.06 56.6517  31
  -1  -5  18 924.952 55.7671   2
  -1   5  18 783.758 50.9836   2
   1  -5 -17 4267.01 102.294   3
   1   5 -17 4180.26 101.846   3
  -1  -5  17 3970.53 81.5156  23
   1  -5 -17 3768.95 101.131   7
  -1  -5  17 2558.47 117.877   8
   1   5 -17 3561.18 99.6653   7
   1  -5 -17 4563.84 103.431  18
  -1  -5  17 4626.27 107.118   6
  -1   5  17 4608.09 101.904   6
  -1  -5  17 3876.54 81.2652  31
  -1   5  17 3185.14 80.3122   2
  -1  -5  17 3628.01 88.1809   2
  -1  -5  16 575.735 45.7160  31
  -1   5  16 510.386 54.8616   6
  -1  -5  16 602.301 59.7919   6
   1  -5 -16 465.296 54.2445   7
   1   5 -16 453.727 48.4441   3
   1  -5 -16 483.063 48.7504   3
  -1  -5  16 489.419 42.4820  23
  -1  -5  16 545.774 39.4726  20
   1  -5 -16 522.789 54.6354  18
  -1  -5  16 395.538 65.9536   8
  -1   5  16 390.868 40.4937   2
  -1  -5  16 404.795 42.9749   2
  -1   5  15 209.573 35.3207   2
   1  -5 -15 274.037 42.8339   3
   1   5 -15 208.405 39.3684   3
  -1  -5  15 206.678 36.6971   2
  -1  -5  15 256.048 36.9446  23
  -1  -5  15 222.945 33.2235  20
   1  -5 -15 258.944 46.4134  18
  -1  -5  15 406.420 28.0249  11
  -1   5  15 267.791 48.6967   6
  -1  -5  15 287.253 52.1882   6
   1  -5 -15 239.215 46.8787   7
  -1  -5  15 188.746 38.3174  31
  -1  -5  15 103.554 52.8951   8
  -1  -5  14 43.0359 47.9096   8
  -1  -5  14 56.0064 21.6218  11
  -1   5  14 63.2508 29.0290   2
   1  -5 -14 61.1280 31.4200   3
  -1  -5  14 60.5310 31.0637   2
   1   5 -14 10.2669 31.6798   3
  -1  -5  14 5.13906 43.4689   6
  -1   5  14 62.0463 40.7132   6
  -1  -5  14 65.2554 29.7329  23
  -1  -5  14 52.3180 31.0656  31
  -1  -5  13 75.2309 29.4263   2
   1   5 -13 71.4442 30.0316   3
   1  -5 -13 92.7045 31.1885   3
  -1   5  13 77.3864 27.6829   2
  -1   5  13 62.6272 32.0308   8
  -1  -5  13 39.7093 46.0019   8
  -1  -5  13 95.4349 41.0338   6
  -1   5  13 67.7511 37.6788   6
  -1  -5  13 69.0850 20.7347  11
  -1  -5  12 443.220 32.0061  11
  -1  -5  12 378.433 39.6377  12
   1   5 -12 442.533 40.9857   3
   1  -5 -12 475.174 41.7740   3
  -1  -5  12 424.809 39.8255   2
  -1   5  12 404.244 38.2223   2
  -1   5  12 373.995 40.6499   8
  -1  -5  12 330.542 56.8230   8
  -1  -5  12 521.387 47.4849   6
  -1   5  12 486.619 46.1858   6
  -1  -5  11 833.399 45.1162  11
  -1  -5  11 716.268 51.0987  12
   1   5 -11 745.990 51.4860   3
   1  -5 -11 803.191 52.7298   3
  -1   5  11 733.206 49.8412   2
  -1  -5  11 752.842 50.8265   2
  -1  -5  11 564.647 65.0925   8
  -1   5  11 604.884 51.5213   8
  -1  -5  11 846.378 57.4566   6
   1   5 -10 66.7454 23.4584   3
   1  -5 -10 93.9766 25.6267   3
  -1  -5  10 39.9297 24.0659   2
  -1   5  10 105.430 23.8382   2
  -1   5  10 60.7304 24.5029   8
  -1  -5  10 28.4418 42.9510   8
  -1  -5  10 88.4687 26.6606  12
  -1  -5  10 80.8284 17.1323  11
   1   5  -9 683.711 46.1740   3
   1  -5  -9 786.494 47.5882   3
  -1  -5   9 703.954 46.1581   2
  -1   5   9 707.510 45.6954   2
  -1   5   9 678.289 46.7456   8
  -1  -5   9 785.623 47.4164  12
  -1  -5   9 765.569 42.1059  11
  -1   5   8-0.38178 19.2425   2
  -1  -5   8-4.05252 20.5739   2
   1   5  -8 18.4667 19.1369   3
   1  -5  -8 32.9815 20.6321   3
  -1   5   8 25.9072 19.5105   8
   1   5  -8 2.65509 15.0514   9
  -1  -5   8 8.65342 34.1072   8
  -1  -5   8-9.48067 22.6259  12
  -1  -5   8 9.13109 15.1379  11
   1   5  -7 110.332 19.3002   3
  -1   5   7 98.2199 19.1208   2
  -1  -5   7 100.234 20.2992   2
   1  -5  -7 126.212 21.4129   3
  -1   5   7 115.398 19.5011   8
  -1  -5   7 76.7424 34.8538   8
   1   5  -7 114.426 15.7763   9
  -1  -5   7 107.028 16.5419  11
  -1   5   6 21.1570 16.5419   2
   1   5  -6 7.02088 15.7800   3
  -1  -5   6 3.79848 16.2480   2
   1  -5  -6 32.2608 16.9813   3
  -1   5   6 23.7396 16.2595   8
  -1  -5   6 1.57661 31.8559   8
   1   5  -6 24.6477 13.4894   9
  -1  -5   6 18.9006 14.0770  11
  -1  -5   6-0.34444 10.6193  12
  -1  -5   5 31.7483 13.8432   2
   1  -5  -5 22.8762 14.6210   3
  -1   5   5 34.9243 13.8044   2
   1   5  -5 26.4342 13.8093   3
  -1   5   5 25.4553 16.2478   8
  -1  -5   5 7.81768 30.9327   8
   1   5  -5 33.8988 13.2553   9
  -1  -5   5 24.7084 14.3275  11
   1  -5  -4 5707.41 252.957   3
   1   5  -4 4923.46 252.483   3
  -1   5   4 5277.64 252.106   2
  -1  -5   4 4389.17 251.776   2
   1   5  -4 6366.25 253.073   9
   1  -5  -4 5416.79 256.765  10
  -1  -5   4 6043.92 254.392  11
   1   5  -3 20418.3 921.752   9
  -1  -5   3 19264.9 922.911  11
   1  -5  -3 17612.9 923.825  10
  -1   5   2 695.883 39.9689   9
   1  -5  -2 730.150 43.2125  10
  -1   5   1 3184.86 159.173   9
   1   5  -1 3627.16 159.839   9
   1  -5  -1 3166.39 160.129  10
  -1   5   0 11764.1 566.788   9
  -1  -5   0 12794.5 568.416  10
   1   5   0 12313.6 567.477   9
   1  -5   0 11290.8 567.062  10
  -1   5  -1 32967.1 1569.26   9
   1   5   1 32366.2 1570.16   9
  -1  -5  -1 34434.5 1571.41  10
  -1   5  -2 18571.9 831.370   9
  -1  -5  -2 17885.8 834.369  10
   1   5   2 15974.8 832.270   9
   1  -5   2 17126.3 832.426  11
  -1  -5  -3 109.232 10.9996   3
   1  -5   3 53.1158 13.5357   1
  -1   5  -3 81.2595 10.5250   3
  -1   5  -3 105.487 11.6962   9
   1   5   3 93.6530 13.6890   8
  -1  -5  -3 98.9656 22.7376  10
   1  -5   3 130.881 13.3527  11
  -1   5  -4 943.298 51.3453   3
  -1  -5  -4 1095.29 52.0038   3
   1  -5   4 832.497 50.8227   2
   1   5   4 940.969 51.2132   2
  -1   5  -4 1132.66 50.4199   9
   1   5   4 946.651 51.4488   8
  -1  -5  -4 1088.78 59.1684  10
   1  -5   4 1031.11 51.5131  11
   1  -5   5 18.3004 14.6552   2
   1   5   5 20.4297 14.7870   2
  -1  -5  -5 26.2173 16.0044   3
  -1   5  -5 25.0846 12.2970   9
   1   5   5 23.7083 13.2239   8
   1  -5   5 25.4765 13.1757  11
  -1  -5  -5 35.3767 27.6500  10
  -1  -5  -6 2212.10 98.1348   3
   1   5   6 1959.64 96.6594   2
   1  -5   6 1802.45 96.4578   2
   1   5   6 1848.11 96.4032   8
   1  -5   6 1552.62 96.1939  12
  -1  -5  -6 2068.85 104.760  10
   1  -5   6 2031.84 94.8681  11
   1   5   7 4817.53 69.0192   2
   1  -5   7 4563.93 68.7131   2
   1  -5   7 4132.90 100.924   8
   1   5   7 4475.15 67.9302   8
   1  -5   7 5153.56 61.9709  11
  -1  -5  -8 6875.17 286.688   3
   1  -5   8 5555.86 284.281   2
   1   5   8 5787.91 284.136   2
   1  -5   8 5162.89 296.045   8
   1   5   8 5132.18 283.903   8
   1  -5   8 6178.69 281.552  11
   1  -5   8 5879.27 285.352  12
  -1  -5  -9 3066.62 138.233   3
   1  -5   9 2798.76 131.916  11
   1  -5   9 2562.33 136.400  12
   1  -5   9 2166.80 148.471   8
   1   5   9 2546.24 135.196   2
   1  -5   9 2531.57 135.622   2
   1  -5  10 117.247 25.9629   2
  -1  -5 -10 163.487 28.9673   3
  -1   5 -10 141.347 27.5241   3
   1   5  10 141.139 24.6746   2
   1  -5  10 128.014 46.3526   8
   1  -5  10 156.113 39.6854   6
   1  -5  10 144.620 19.4110  11
   1  -5  10 112.126 29.7885  12
   1  -5  11 429.730 30.1209  11
  -1  -5 -11 426.271 39.8215   3
  -1   5 -11 370.148 38.8251   3
   1   5  11 402.280 35.7572   2
   1  -5  11 342.804 35.7792   2
   1  -5  11 288.031 54.9276   8
   1  -5  11 440.435 48.7960   6
   1  -5  12 1106.84 60.4973  11
  -1   5 -12 1170.44 71.1021   3
  -1  -5 -12 1205.57 71.2333   3
   1  -5  12 932.473 66.2178   2
   1   5  12 912.377 64.7871   2
   1  -5  12 1228.20 76.9824   6
   1   5  12 1263.10 74.6775   6
   1  -5  12 863.611 85.2917   8
   1  -5  13-18.1342 50.1258   8
   1  -5  13 8.83278 19.7495  11
  -1  -5 -13-19.3044 59.9058  22
   1  -5  13-0.90339 46.1964   6
   1   5  13 10.0242 41.1120   6
  -1   5 -13-9.50696 31.2392   3
   1  -5  13 37.3165 28.0985   2
  -1  -5 -13-18.0872 32.3585   3
   1   5  13 14.9843 26.1202   2
   1   5  14 10.5449 27.8810   2
  -1  -5 -14 51.4007 33.5725   3
   1  -5  14 29.9793 30.1019   2
  -1   5 -14-6.24534 33.6494   3
   1  -5  14-10.2373 29.1552  20
   1  -5  14 22.8686 22.1537  11
   1  -5  14 29.9770 30.3497  23
  -1  -5 -14 59.5161 41.8956   7
   1  -5  14 49.0220 49.7829   6
   1   5  14 39.6166 45.2351   6
   1  -5  14 32.1058 31.9495  31
   1  -5  14 21.8963 54.7752   8
  -1   5 -15 11.1564 36.4668   3
   1  -5  15 22.6365 30.7279   2
   1   5  15 6.93910 29.1943   2
  -1  -5 -15 1.10164 35.3290   3
   1  -5  15-5.79133 32.9358  23
   1  -5  15 4.38153 29.7467  20
   1  -5  15-5.75693 23.3904  11
   1   5  15-6.86906 48.3677   6
   1  -5  15 9.62457 52.1491   6
  -1  -5 -15-16.5945 44.3917   7
   1  -5  15 2.44385 33.4543  31
   1  -5  16 343.414 42.2335  23
   1  -5  16 346.149 38.8524  20
  -1  -5 -16 361.063 52.0175  18
   1  -5  16 319.606 32.7349  11
   1  -5  16 322.641 61.6860   6
  -1   5 -16 257.384 54.3308   7
   1   5  16 369.450 59.7396   6
  -1  -5 -16 304.359 53.5577   7
   1  -5  16 356.630 42.8480  31
  -1  -5 -16 323.704 47.2256   3
   1  -5  16 288.072 40.8705   2
  -1   5 -16 355.087 47.5774   3
   1   5  16 233.264 38.0138   2
   1  -5  17 607.984 49.7881  31
   1   5  17 620.279 69.0994   6
  -1  -5 -17 366.270 59.5751   7
   1  -5  17 718.599 73.8465   6
  -1   5 -17 515.252 55.3707   3
  -1  -5 -17 427.899 52.2027   3
   1  -5  17 575.679 50.0673  23
   1  -5  17 598.696 46.3164  20
  -1  -5 -17 595.608 60.4884  18
   1  -5  17 543.618 41.5840  11
  -1   5 -17 499.042 61.0641   7
   1  -5  17 432.408 47.9607   2
   1   5  17 353.827 44.6618   2
  -1   5 -18 159.525 44.3992   3
   1  -5  18 108.031 35.2247   2
  -1  -5 -18 118.129 40.6629   3
   1   5  18 92.5221 33.6631   2
  -1  -5 -18 157.387 46.8701  18
   1  -5  18 187.417 29.1890  11
   1  -5  18 202.588 66.3730   6
  -1   5 -18 138.055 49.9050   7
   1   5  18 177.111 61.4327   6
  -1  -5 -18 174.845 51.0661   7
   1  -5  18 211.470 39.8975  31
   1  -5  18 163.055 39.1728  23
   1   5  19 508.471 46.9621  23
   1  -5  19 542.944 49.5888  23
  -1  -5 -19 495.757 59.8170   7
  -1   5 -19 421.874 60.0164   7
  -1  -5 -19 503.035 57.2881  18
   1  -5  19 484.685 40.9157  11
   1   5  19 599.592 66.4937   6
   1  -5  19 619.923 68.4842   6
   1  -5  19 501.884 48.1038  31
  -1  -5 -19 369.089 52.1261   3
   1  -5  19 345.817 46.9843   2
  -1  -5 -20 1938.93 126.718   7
  -1   5 -20 1991.35 127.441   7
   1   5  20 2233.66 127.322   6
   1  -5  20 2299.19 130.913   6
  -1  -5 -20 2173.92 131.313  17
  -1  -5 -20 2188.24 124.393  18
   1  -5  20 2277.69 117.848  31
   1   5  20 2060.47 116.290  23
   1  -5  20 2180.21 118.793  23
  -1  -5 -21 24.7926 43.4674   7
   1  -5  21 1.93998 49.1343   6
   1   5  21-2.63662 44.7249   6
  -1   5 -21 80.7514 45.1860   7
  -1  -5 -21 72.0041 49.4079  17
  -1  -5 -21 98.8775 42.5195  18
   1  -5  21 130.367 35.9372  31
   1  -5  21 43.9119 35.3290  23
   1   5  21 100.836 31.9472  23
  -1  -5 -22 636.771 59.6477   7
  -1   5 -22 617.647 59.7758   7
   1   5  22 594.811 58.2365   6
   1  -5  22 690.705 62.1828   6
  -1  -5 -22 717.304 65.8900  17
  -1  -5 -22 636.955 58.1000  18
   1  -5  22 787.800 54.4123  23
   1   5  22 692.923 50.0311  23
  -1   5 -23 376.956 46.9040   7
  -1  -5 -23 411.843 45.0015   7
   1   5  23 360.852 44.0322   6
   1  -5  23 411.303 47.4569   6
  -1  -5 -23 462.724 51.2136  17
   1  -5  23 556.128 39.7962  31
   1   5  23 392.741 36.1947  23
   1  -5  23 450.075 40.6718  23
  -1   5 -24 112.257 31.5703   7
   1  -5  24 104.880 27.5611  23
   1   5  24 72.3411 22.1351  23
  -1  -5 -24 102.099 36.7728  17
  -1   5 -25 114.421 24.4406   7
   1  -5  25 175.741 25.0481  23
  -1  -5 -25 113.134 30.2719  17
   1  -5  26 0.89713 16.0054  23
   1   5  26-0.24927 18.9312  31
  -1  -6  26 100.092 18.7558  23
  -1   6  26 82.2646 20.7466  31
  -1  -6  25 76.9588 23.7999  23
   1  -6 -25 31.5119 32.6173  17
   1  -6 -24 415.328 51.9997  17
   1  -6 -24 441.625 48.7429  18
  -1  -6  24 592.922 42.2064  23
  -1  -6  24 609.975 40.5392  31
   1  -6 -23 35.1309 43.5013  17
   1  -6 -23 4.14952 39.5791  18
  -1  -6  23 26.3443 30.5272  23
  -1  -6  23 6.37468 30.0763  31
   1  -6 -22 212.152 49.4038  18
   1  -6 -22 304.947 55.0130  17
  -1  -6  22 333.134 39.4524  31
  -1  -6  22 284.762 39.0246  23
   1  -6 -21 20.1574 46.2230  18
   1  -6 -21 42.9146 51.3818  17
  -1  -6  21 50.1785 34.0644  31
   1  -6 -21 32.8528 35.1479   7
  -1  -6  21 46.0029 41.2713   6
  -1  -6  21 41.7640 35.7698  23
   1  -6 -20 60.3076 47.7847  18
   1  -6 -20 31.3778 53.4680  17
  -1  -6  20 98.3515 48.9020   6
   1  -6 -20 26.6736 38.6060   7
  -1  -6  20 31.3242 36.8990  31
  -1  -6  20 56.6924 37.0997  23
   1  -6 -19 3949.53 228.819   7
   1  -6 -19 4428.94 233.780  18
   1  -6 -19 4461.16 238.560  17
  -1  -6  19 4429.63 223.196  11
  -1  -6  19 4863.52 236.397   6
  -1  -6  19 4391.93 224.855  23
  -1  -6  19 4652.53 224.799  31
   1  -6 -18 26.8018 48.0255  18
  -1  -6  18 68.7737 28.8061  11
   1  -6 -18 61.7856 41.7393   7
  -1  -6  18 100.618 58.1408   6
  -1  -6  18 45.2706 36.1122  23
  -1  -6  18 70.0087 37.5560  31
  -1  -6  17 300.229 39.3938  20
   1  -6 -17 308.238 52.5227  18
  -1  -6  17 320.537 34.9017  11
   1  -6 -17 208.330 46.8609   7
  -1  -6  17 334.642 59.2646   6
  -1  -6  17 272.561 42.6130  31
  -1  -6  17 284.345 41.7233  23
   1  -6 -16 55.9856 34.4662   3
  -1  -6  16 53.9690 30.0213   2
  -1  -6  16 91.3066 35.0847  23
  -1  -6  16 64.8377 33.6701  20
   1  -6 -16 46.3925 45.0080  18
  -1  -6  16 87.8680 27.3800  11
  -1  -6  16 134.897 51.8644   6
  -1  -6  16 70.4267 60.1370   8
  -1  -6  16 89.4196 36.5989  31
  -1  -6  15 1467.31 85.5863  31
  -1  -6  15 1544.95 95.7816   6
   1  -6 -15 1434.38 88.7333   3
  -1  -6  15 1438.44 84.3033  23
  -1  -6  15 1536.11 84.6879  20
   1  -6 -15 1653.34 97.3557  18
  -1  -6  15 1180.17 83.5126   2
  -1  -6  15 1549.47 81.1581  11
  -1  -6  14 819.745 55.4742  31
  -1  -6  14 797.021 63.9623   6
  -1  -6  14 808.434 53.6159  23
  -1  -6  14 773.819 54.0214  20
   1  -6 -14 715.403 55.2618   3
  -1  -6  14 786.359 49.5456  11
  -1  -6  14 619.460 51.5550   2
  -1  -6  13 815.839 52.7012  31
  -1  -6  13 755.607 50.6529  23
  -1  -6  13 833.400 52.2699  20
  -1  -6  13 796.377 52.2622  16
   1  -6 -13 824.484 54.2726   3
  -1  -6  13 866.051 47.7356  11
  -1  -6  13 676.891 49.4643   2
  -1  -6  13 653.204 73.0137   8
   1  -6 -12 423.104 36.9313   3
  -1  -6  12 311.394 39.1413  12
  -1  -6  12 402.694 31.4184  11
  -1  -6  12 367.790 34.0184   2
  -1  -6  12 268.683 58.7970   8
   1  -6 -11 255.209 30.6907   3
  -1  -6  11 197.106 27.1307   2
  -1  -6  11 161.912 49.2205   8
  -1  -6  11 266.838 36.3095  12
  -1  -6  11 214.560 25.2451  11
   1  -6 -10 234.771 28.0000   3
  -1  -6  10 184.136 24.1775   2
  -1  -6  10 213.034 32.6914  12
  -1  -6  10 227.802 23.7839  11
   1  -6  -9 3043.35 146.291   3
  -1  -6   9 2637.41 144.277   2
  -1  -6   9 3130.55 148.375  12
  -1  -6   9 3046.48 143.987  11
   1  -6  -8 5731.67 252.522   3
  -1  -6   8 4634.60 250.251   2
  -1   6   8 4899.13 252.026   8
   1   6  -8 5175.43 248.636   9
  -1  -6   8 5553.47 251.027  11
  -1  -6   7 17.9885 13.6810   2
   1  -6  -7 20.8370 15.8580   3
  -1   6   7 18.6913 16.2699   8
   1   6  -7 22.1627 14.6828   9
  -1  -6   7-1.78939 11.4635  12
  -1  -6   7 26.8688 15.7485  11
  -1   6   6 2639.74 136.390   8
   1   6  -6 2770.37 133.766   9
  -1  -6   6 2783.72 138.814  12
  -1  -6   6 2801.56 136.128  11
   1   6  -5 2003.24 95.3025   9
  -1   6   5 1780.58 97.3462   8
  -1  -6   5 1966.62 97.6115  11
  -1  -6   5 1964.97 100.503  12
   1   6  -4 1445.17 70.2154   9
  -1  -6   4 1322.79 72.0458  11
  -1  -6   4 1400.21 75.0014  12
   1  -6  -3 14762.6 783.080  10
  -1  -6   3 16224.3 784.270  12
  -1   6   3 15189.0 780.919   9
   1  -6  -2 2899.19 160.325  10
  -1   6   2 3118.90 158.474   9
   1   6  -1 43423.9 1906.00   9
   1  -6  -1 36810.5 1906.39  10
  -1   6   1 38729.0 1905.28   9
  -1  -6   1 42293.7 1906.78  10
  -1   6   0 326.057 20.3251   9
   1   6   0 324.963 22.1822   9
  -1  -6   0 341.494 23.3243  10
   1  -6   0 302.084 21.1079  10
  -1   6  -1 4857.41 215.074   9
   1   6   1 4658.30 216.106   9
  -1  -6  -1 4637.36 217.968  10
  -1   6  -2 4611.43 217.622   9
   1   6   2 4330.87 218.889   9
  -1  -6  -2 4772.85 222.566  10
  -1   6  -3 59.2946 11.8808   9
  -1  -6  -3 67.6246 23.2476  10
   1  -6   3 61.3297 14.6492  11
   1   6   3 59.2164 16.0171   9
   1  -6   3 84.9373 22.0180  12
  -1   6  -4 3023.65 143.650   9
   1  -6   4 2984.89 148.974  12
   1  -6   4 2917.89 145.693  11
  -1  -6  -4 2928.95 151.187  10
  -1   6  -5 13728.4 638.452   9
   1  -6   5 13136.9 643.133  12
  -1  -6  -5 13539.3 646.129  10
   1  -6   5 12986.5 640.243  11
   1  -6   6 3387.24 167.921  11
   1  -6   6 3568.47 172.315  12
  -1  -6  -6 3430.08 168.244   3
  -1  -6  -7 5931.47 274.010   3
   1  -6   7 5926.60 276.522  12
   1  -6   7 6074.62 272.911  11
  -1  -6  -8 5729.63 72.9760   3
   1  -6   8 5669.93 63.8375  11
  -1  -6  -9 3900.08 179.735   3
   1  -6   9 3806.88 176.013  11
  -1  -6 -10 398.162 33.9070   3
   1  -6  10 381.843 28.9460  11
   1  -6  10 307.842 31.2905   2
  -1  -6 -11 1003.51 61.8106   3
   1  -6  11 1042.24 56.2551  11
   1  -6  11 859.363 58.7277   2
   1  -6  12 58.0663 24.8076   2
  -1  -6 -12 41.3787 26.8197   3
  -1  -6 -12 81.7801 63.7111  22
   1  -6  12 80.2959 30.0401  20
  -1  -6 -12 39.5927 46.6109  15
   1  -6  12 101.104 30.3524  16
   1  -6  12 62.0130 21.8213  11
  -1  -6 -13 788.507 56.0424   3
   1  -6  13 772.081 52.4595  23
  -1  -6 -13 547.642 86.0769  22
   1  -6  13 810.487 55.2357  20
   1  -6  13 753.079 53.6721  16
   1  -6  13 857.609 54.1547  31
   1  -6  13 875.894 71.1759   6
   1  -6  13 720.866 48.1763  11
   1  -6  13 599.139 51.2840   2
  -1  -6 -14 439.710 45.9492   3
   1  -6  14 536.126 44.9048  23
   1  -6  14 572.757 47.0055  20
   1  -6  14 467.599 44.5140  16
   1  -6  14 596.792 64.5151   6
   1  -6  14 440.400 42.7713   2
   1  -6  14 565.760 46.4228  31
   1  -6  14 536.816 39.8258  11
  -1  -6 -15 1116.21 80.0813   3
   1  -6  15 1276.74 76.3561  23
   1  -6  15 1381.99 77.6056  20
   1  -6  15 1279.93 72.3124  11
   1  -6  15 1478.76 92.9681   6
   1  -6  15 1277.71 76.1768  31
   1  -6  15 1034.61 76.4122   2
   1  -6  16 771.629 58.0801  23
   1  -6  16 796.987 57.8612  20
  -1  -6 -16 833.888 70.8288  18
   1  -6  16 906.018 59.2241  31
   1  -6  16 821.808 71.5167   6
   1  -6  16 753.759 52.3825  11
  -1  -6 -16 597.481 63.6296   7
   1  -6  17 117.422 35.2741  20
  -1  -6 -17 145.817 48.2102  18
   1  -6  17 125.453 37.4328  31
  -1  -6 -17 98.9466 42.8808   7
   1  -6  17 102.095 51.2617   6
   1  -6  17 116.364 29.2744  11
   1  -6  17 124.290 36.5260  23
   1  -6  18 882.134 62.5291  23
   1   6  18 768.282 59.2269  23
   1  -6  18 840.726 60.1016  20
  -1  -6 -18 925.704 73.7977  18
   1  -6  18 971.776 62.3350  31
   1  -6  18 870.172 72.1276   6
   1  -6  18 941.708 58.1499  11
  -1  -6 -18 785.540 68.1031   7
  -1  -6 -19 387.376 48.4785   7
   1  -6  19 371.634 52.9982   6
   1   6  19 388.885 41.4266  23
   1  -6  19 430.886 45.6262  23
   1  -6  19 523.112 45.5139  31
  -1  -6 -19 424.441 57.3347  18
  -1  -6 -20 74.9893 36.2521   7
   1  -6  20 46.8736 39.0171   6
   1  -6  20 105.588 35.0579  23
   1   6  20 95.2320 30.8171  23
   1  -6  20 95.0866 34.5836  31
  -1  -6 -20 78.7642 43.4070  18
  -1  -6 -20 104.929 52.4268  17
  -1  -6 -21 6.90395 17.2248   7
   1  -6  21-4.21407 25.5582   6
   1  -6  21 42.4908 30.6548  31
  -1  -6 -21 79.5416 48.4266  17
  -1  -6 -21-14.6499 41.1996  18
   1  -6  21 58.1083 32.5827  23
   1   6  21 32.8069 26.7282  23
   1  -6  22 781.746 45.5411  31
  -1  -6 -22 647.131 61.0202  17
  -1  -6 -22 588.012 54.8344  18
   1  -6  22 705.435 48.4209  23
   1   6  22 484.754 41.5732  23
  -1  -6 -23 215.151 42.6799  17
  -1  -6 -23 192.520 36.9822  18
   1  -6  23 201.678 30.3200  23
  -1  -6 -24 67.6495 33.3590  17
   1  -6  24 123.037 24.1770  23
  -1  -6 -25 57.8103 25.5910  17
   1  -6  25 137.830 17.3387  23
   1  -7 -25 24.1923 27.1578  17
  -1  -7  25-8.73015 8.85270  23
   1  -7 -24 160.058 37.7772  17
   1  -7 -24 150.574 35.6557  18
  -1  -7  24 196.805 25.4789  23
  -1  -7  23-9.67109 12.6752  31
   1  -7 -23-7.80037 41.1048  17
   1  -7 -23 37.4723 37.8613  18
  -1  -7  23 27.4744 26.4288  23
  -1  -7  22 212.717 32.0422  31
   1  -7 -22 113.866 46.2913  17
   1  -7 -22 168.311 45.9018  18
  -1  -7  22 185.113 32.7366  23
  -1  -7  21 1.51598 31.7240  31
   1  -7 -21 56.6302 45.9967  18
   1  -7 -21 41.0246 48.3887  17
  -1  -7  21 16.1387 31.6181  23
  -1  -7  20 453.615 44.4179  31
   1  -7 -20 481.515 59.6787  18
   1  -7 -20 449.448 61.6999  17
  -1  -7  20 431.643 44.3972  23
  -1  -7  19 632.119 51.8527  31
  -1  -7  19 667.099 51.7740  23
   1  -7 -19 587.230 66.0080  18
   1  -7 -19 502.601 68.5614  17
  -1  -7  18 34.6125 28.7564  11
  -1  -7  18 46.3383 35.7072  31
  -1  -7  18 64.3682 34.8577  23
   1  -7 -18 31.8161 48.5655  18
   1  -7 -18 163.763 56.4600  17
  -1  -7  17 2193.23 120.492  11
  -1  -7  17 2270.42 121.805  31
  -1  -7  17 2240.38 121.517  23
   1  -7 -17 2256.94 134.926  18
  -1  -7  16 2.63721 26.2380  11
  -1  -7  16-10.2309 35.2583  31
  -1  -7  16-8.64471 33.4423  23
   1  -7 -16 15.5388 49.9945  18
   1  -7 -15 1803.05 108.561  18
  -1  -7  15 1679.79 97.2557  20
  -1  -7  15 1696.43 93.2223  11
  -1  -7  15 1633.52 96.1374  31
  -1  -7  15 1647.96 95.3064  23
  -1  -7  14 2875.32 112.969  23
  -1  -7  14 2954.76 111.766  11
  -1  -7  14 2828.10 113.488  31
  -1  -7  14 2981.77 116.533  20
  -1  -7  14 2801.22 114.851  25
  -1  -7  13 17.2462 29.0922  23
   1  -7 -13-1.79001 39.7342  22
  -1  -7  13 25.5890 32.8567  20
  -1  -7  13 6.75774 24.7661  11
  -1  -7  13-26.4616 32.2314  31
  -1  -7  13 25.7900 33.0069  25
  -1  -7  12 481.597 40.6051  23
  -1  -7  12 558.057 45.7345  20
  -1  -7  12 490.039 44.9385  16
  -1  -7  12 467.970 46.8112  12
  -1  -7  12 510.784 37.5707  11
   1  -7 -12 558.088 47.4079  15
  -1  -7  12 554.745 44.7272  25
  -1  -7  12 558.944 43.5025  31
  -1  -7  11 1809.69 106.094  16
  -1  -7  11 1910.35 107.968  12
  -1  -7  11 2034.54 102.463  11
   1  -7 -11 1806.83 117.422  15
  -1  -7  11 2025.48 107.000  20
  -1  -7  11 1951.63 106.272  25
  -1  -7  10 330.459 34.0162  12
  -1  -7  10 70.1726 22.5078  11
  -1  -7   9-0.62801 13.3549  12
  -1  -7   9 44.7187 20.5423  11
  -1  -7   8 11951.2 573.282  11
   1   7  -7 1734.20 87.2129   9
  -1  -7   7 1700.76 90.3098  11
  -1  -7   7 1809.35 94.7203  12
   1   7  -6 780.181 42.0731   9
  -1  -7   6 801.871 50.2134  12
  -1  -7   6 721.249 45.2268  11
   1   7  -5 761.223 39.9902   9
  -1  -7   5 817.714 48.0960  12
  -1   7   5 658.654 40.8044   9
   1   7  -4 1823.90 84.9887   9
  -1  -7   4 1776.75 91.1118  12
  -1   7   4 1548.62 84.9818   9
  -1  -7   3 507.402 33.0640  10
  -1  -7   3 583.856 41.0022  12
  -1   7   3 559.028 33.0571   9
   1   7  -2 438.207 25.6464   9
  -1  -7   2 454.203 33.2522  12
  -1  -7   2 349.908 25.0652  10
  -1   7   2 383.966 24.6738   9
  -1   7   1 2577.53 126.907   9
   1   7  -1 2723.96 127.659   9
  -1  -7   1 2456.98 128.464  10
  -1  -7   1 2733.77 132.229  12
   1   7   0 2618.40 124.119   9
  -1   7   0 2498.50 122.914   9
  -1  -7   0 2445.98 125.702  10
   1  -7   0 2572.53 127.413  12
  -1   7  -1 230.809 17.8028   9
  -1  -7  -1 235.461 24.4626  10
   1   7   1 216.119 19.6102   9
   1  -7   1 260.091 26.9191  12
  -1  -7  -2 2393.73 125.950  10
   1   7   2 2354.13 121.763   9
  -1  -7  -3 248.623 30.0901  10
   1  -7   3 301.465 29.5799  12
   1   7   3 252.216 21.9377   9
   1   7   4 4271.64 215.249   9
   1  -7   4 4277.13 215.665  11
  -1  -7  -4 4451.54 221.024  10
   1  -7   4 5058.30 220.090  12
   1   7   5 135.644 19.5825   9
   1  -7   5 160.251 19.5335  11
   1  -7   5 190.253 29.2879  12
  -1  -7  -5 138.175 30.3638  10
   1  -7   6 530.902 42.6114  12
   1  -7   6 539.428 35.1905  11
   1  -7   7 2578.86 129.684  12
   1  -7   7 2414.50 124.100  11
   1  -7   8 3637.20 177.606  12
   1  -7   8 3389.73 171.591  11
   1  -7   9-0.69725 14.4836  12
   1  -7   9 74.6495 19.7093  11
   1  -7  10 1373.91 63.5217  20
   1  -7  10 1412.88 63.6869  16
  -1  -7 -10 1226.58 75.1950  29
   1  -7  10 1476.57 62.6467  25
   1  -7  10 1356.71 55.1762  11
  -1  -7 -11 216.872 67.6152  22
   1  -7  11 352.814 40.4191  20
   1  -7  11 310.882 40.1749  16
   1  -7  11 318.096 36.0405  31
   1  -7  11 369.231 39.4066  25
   1  -7  11 313.105 31.6506  11
   1  -7  12 214.244 32.6130  23
  -1  -7 -12 226.827 69.9918  22
   1  -7  12 214.244 37.5766  20
   1  -7  12 250.742 29.0033  11
   1  -7  12 223.285 37.2119  16
  -1  -7 -12 226.051 51.8942  15
   1  -7  12 224.880 37.0918  25
   1  -7  12 202.973 34.0051  31
   1  -7  13 1502.56 88.5805  23
  -1  -7 -13 1326.36 121.013  22
   1  -7  13 1545.75 92.7257  16
   1  -7  13 1719.51 93.0371  20
   1  -7  13 1651.86 87.5663  11
   1  -7  13 1641.00 92.2020  25
   1  -7  13 1566.15 89.3076  31
   1  -7  14 504.293 45.0483  23
   1  -7  14 526.576 47.9965  16
   1  -7  14 537.317 48.3710  20
   1  -7  14 560.270 41.7866  11
   1  -7  14 482.434 47.8580  25
   1  -7  14 496.116 45.4158  31
  -1  -7 -15 1588.51 100.340  18
   1  -7  15 1544.99 88.5157  20
   1  -7  15 1384.01 82.5408  11
   1  -7  15 1385.58 84.3788  23
   1  -7  15 1480.08 84.8666  31
  -1  -7 -16 291.138 54.6045  18
   1  -7  16 352.768 43.2577  20
   1  -7  16 262.680 33.6891  11
   1  -7  16 274.633 39.6261  23
   1  -7  16 301.322 40.4865  31
  -1  -7 -17 2099.07 125.619  18
   1  -7  17 2054.47 114.514  20
   1  -7  17 2001.04 111.508  11
   1  -7  17 2075.78 113.334  23
   1  -7  17 2140.40 112.390  31
  -1  -7 -18 252.601 53.4579  18
   1  -7  18 301.281 39.9984  23
   1  -7  18 354.159 39.9534  31
  -1  -7 -19 334.861 52.2798  18
  -1  -7 -19 273.510 58.6186  17
   1  -7  19 345.546 39.0645  23
   1  -7  19 277.064 37.1256  31
  -1  -7 -20 374.528 52.1047  18
  -1  -7 -20 356.064 57.1612  17
   1  -7  20 383.551 39.8112  23
   1  -7  20 417.562 37.4346  31
  -1  -7 -21 6.03724 44.1799  17
  -1  -7 -21 52.3575 40.0514  18
   1  -7  21 39.0106 28.7339  23
  -1  -7 -22 588.408 56.7524  17
  -1  -7 -22 511.185 51.6713  18
   1  -7  22 670.124 43.5174  23
  -1  -7 -23 192.710 38.0046  17
  -1  -7 -23 172.026 34.6770  18
  -1  -7 -24 219.388 32.9718  17
   1  -8 -24 7.22461 28.1015  17
   1  -8 -24 82.9141 28.2901  18
   1  -8 -23 412.739 44.8163  18
   1  -8 -23 324.986 43.9638  17
   1  -8 -22 26.9074 38.6457  18
   1  -8 -22 43.4684 39.9546  17
  -1  -8  22-7.09576 13.4038  23
   1  -8 -21 40.0552 43.8089  17
   1  -8 -21 75.8713 43.7301  18
  -1  -8  21 34.8211 27.1124  23
  -1  -8  21-1.56171 13.0581  31
   1  -8 -20 124.405 47.4239  18
  -1  -8  20 133.371 30.8964  23
  -1  -8  20 116.209 30.7483  31
   1  -8 -19 748.024 61.5137  18
  -1  -8  19 674.884 41.6033  23
  -1  -8  19 838.383 42.8582  31
   1  -8 -18 257.643 54.8610  18
  -1  -8  18 218.830 36.4040  23
  -1  -8  18 216.586 37.4135  31
   1  -8 -17-26.4180 50.0410  18
   1  -8 -17 22.6378 52.5629  17
  -1  -8  17 13.6866 34.3928  31
  -1  -8  17 1.86581 33.0055  23
  -1  -8  16 796.131 55.6226  31
  -1  -8  16 684.743 52.5128  11
   1  -8 -16 786.568 71.7902  18
  -1  -8  16 597.276 55.9014  25
  -1  -8  16 738.797 54.0158  23
  -1  -8  15 74.7017 35.1586  31
  -1  -8  15 97.3823 29.4679  11
   1  -8 -15 53.6459 48.9502  18
  -1  -8  15 68.1869 37.6267  25
  -1  -8  15 27.8990 32.1518  23
  -1  -8  14 9.68779 33.5807  31
  -1  -8  14 23.1828 27.5438  11
   1  -8 -14 19.2374 49.5698  18
  -1  -8  14-8.58776 37.5801  25
   1  -8 -14-1.92298 36.4134  22
  -1  -8  14 29.5527 30.4579  23
  -1  -8  13 88.1499 34.1111  31
   1  -8 -13-2.34582 28.3395  18
  -1  -8  13 106.143 28.6164  11
  -1  -8  13 91.0957 37.6985  25
  -1  -8  13 62.5334 30.3077  23
   1  -8 -13-1.89013 37.9618  22
  -1  -8  12 9.36118 28.2074  23
  -1  -8  12 38.9265 34.1560  20
   1  -8 -12-1.13630 22.1288  18
  -1  -8  12 48.6782 26.0645  11
  -1  -8  12 23.5588 37.8546  12
   1  -8 -12-2.61485 53.0858  15
  -1  -8  12 50.4042 38.0284  25
  -1  -8  12 17.1923 32.2911  31
  -1  -8  11 1960.02 64.7383  23
  -1  -8  11 2057.13 73.9270  20
  -1  -8  11 2007.21 72.7039  16
  -1  -8  11 2035.87 65.7075  11
   1  -8 -11 1808.49 88.4472  15
  -1  -8  11 2040.54 68.1837  31
  -1  -8  11 2235.07 75.3819  25
  -1  -8  10 2292.33 70.3393  25
  -1  -8  10 2183.49 68.0072  20
  -1  -8  10 2217.08 68.5001  16
   1  -8 -10 2039.93 86.8693  15
  -1  -8  10 2134.19 59.3229  11
   1  -8 -10 2034.38 85.7492  29
  -1  -8  10 2162.46 62.0867  31
  -1  -8   9 77.3902 31.5218  20
  -1  -8   9 106.972 34.4384  25
  -1  -8   9 75.7302 24.5980  11
  -1  -8   9 164.720 29.5892  12
  -1  -8   9 100.283 32.2739  16
   1  -8  -9 76.9580 46.1721  15
   1  -8  -9 102.751 59.3805  22
   1  -8  -8 1538.50 92.0906  22
  -1  -8   8 1186.47 63.8029  20
  -1  -8   8 1474.26 66.5480  16
   1  -8  -8 1238.45 72.1815  28
  -1  -8   8 1406.21 66.1711  25
   1  -8  -8 1243.72 77.8360  15
  -1   8   8 1055.60 52.7221   9
  -1  -8   8 1500.90 66.8245  12
  -1  -8   7 373.199 37.4201  12
  -1   8   7 227.086 23.6983   9
  -1   8   6 544.174 36.2974   9
  -1  -8   6 726.659 47.6314  12
  -1  -8   5 1775.61 83.4216  12
  -1   8   5 1312.52 73.3639   9
  -1  -8   4 918.216 53.2339  12
  -1   8   4 751.895 44.2094   9
  -1   8   3 2673.96 134.782   9
  -1  -8   3 2996.92 141.988  12
   1  -8  -2 2028.30 100.769  12
  -1  -8   2 2092.26 103.331  12
   1   8  -2 1842.90 96.5701   9
   1  -8  -1 3041.73 151.640  12
  -1  -8   1 3307.79 153.152  12
   1   8  -1 2893.34 147.437   9
  -1  -8   0 502.770 36.7742  12
   1  -8   0 447.040 36.2969  12
   1   8   0 460.346 29.6627   9
   1  -8   1 3047.53 145.875  12
  -1  -8  -1 3000.23 144.777  12
   1   8   1 2720.46 140.590   9
   1   8   2 305.333 24.2075   9
   1  -8   2 326.244 33.4233  12
   1   8   3 256.975 23.0124   9
   1  -8   3 335.317 32.6028  12
  -1  -8  -3 247.430 29.7263  10
   1   8   4 833.559 50.1257   9
   1  -8   4 1098.68 59.9657  12
   1  -8   5 12.1619 29.1309  12
   1   8   5 16.1749 17.4798   9
   1   8   6 1138.37 65.3398   9
   1  -8   6 1391.44 74.4629  12
  -1  -8  -7 303.331 51.3440  33
   1  -8   7 316.525 38.3955  16
  -1  -8  -7 382.385 53.4547  29
  -1  -8  -7 349.314 49.3160  28
   1  -8   7 252.215 39.6733  12
   1   8   7 238.215 26.7160   9
   1  -8   7 273.485 28.0219  11
  -1  -8  -7 330.717 49.8464  15
   1  -8   7 283.820 38.6783  25
   1  -8   8 27.6622 32.1741  25
   1  -8   8 13.9377 30.5540  20
  -1  -8  -8 47.5892 58.7554  22
  -1  -8  -8-10.6847 47.4845  29
   1   8   8-3.99857 20.0523   9
   1  -8   8-30.0411 36.1905  12
   1  -8   8 9.02480 21.7558  11
  -1  -8  -8-20.2762 43.0767  15
   1  -8   8-7.85049 31.5734  16
   1  -8   9 2335.03 120.348  25
   1  -8   9 2246.93 119.810  20
   1  -8   9 2409.16 120.860  16
  -1  -8  -9 2244.58 142.303  22
  -1  -8  -9 2350.98 131.562  29
   1  -8   9 2253.76 114.383  11
   1   8   9 1866.17 111.670   9
  -1  -8  -9 2334.64 132.195  15
   1  -8  10 337.609 42.3011  25
  -1  -8 -10 286.959 72.9711  22
   1  -8  10 381.763 41.9817  20
   1  -8  10 329.249 40.7945  16
  -1  -8 -10 276.340 57.3740  29
   1  -8  10 340.693 32.7841  11
  -1  -8 -10 252.506 39.0903  15
  -1  -8 -11 400.739 76.7257  22
   1  -8  11 440.981 44.2846  20
   1  -8  11 442.568 43.5946  16
   1  -8  11 467.704 35.4934  11
   1  -8  11 510.390 45.8775  25
   1  -8  11 506.833 39.2468  31
  -1  -8 -12 44.6983 69.2873  22
   1  -8  12 58.4189 36.1516  16
   1  -8  12 65.6354 36.4515  20
   1  -8  12 72.9480 25.9171  11
   1  -8  12 90.7251 37.3855  25
   1  -8  12 135.312 32.5722  31
   1  -8  13 47.9726 28.3632  23
  -1  -8 -13 43.6871 73.1362  22
   1  -8  13 5.28360 36.4718  16
   1  -8  13 10.4050 37.0296  20
   1  -8  13 8.80864 26.0715  11
   1  -8  13 8.27227 36.4154  25
   1  -8  13 12.0866 31.8249  31
  -1  -8 -14-24.8655 71.6297  22
   1  -8  14-5.12377 29.3514  23
  -1  -8 -14 13.1936 47.3017  18
   1  -8  14 55.4813 38.2568  20
   1  -8  14 7.84835 25.8064  11
   1  -8  14 10.6107 37.7387  25
   1  -8  14-9.98514 31.6280  31
   1  -8  15 1122.11 72.0224  23
  -1  -8 -15 1367.01 90.8623  18
   1  -8  15 1319.73 78.4245  20
   1  -8  15 1163.73 72.0602  11
   1  -8  15 1141.61 76.8277  25
   1  -8  15 1223.26 72.7835  31
   1  -8  16 27.7063 30.9397  31
   1  -8  16 13.8364 34.9847  25
   1  -8  16 61.4639 30.9995  23
  -1  -8 -16 15.2179 48.4653  18
   1  -8  17 52.9274 30.2619  23
   1  -8  17 74.0622 30.3856  31
  -1  -8 -17 40.4582 46.2400  18
   1  -8  18 18.3551 28.1043  23
   1  -8  18 42.6049 25.6975  31
  -1  -8 -18-16.0874 44.4765  18
  -1  -8 -18-1.21335 19.4095  17
   1  -8  19 43.2770 26.1705  23
  -1  -8 -19-1.96557 42.1650  18
  -1  -8 -20 336.072 49.0045  18
  -1  -8 -20 382.508 52.2096  17
  -1  -8 -21 495.705 48.8592  18
  -1  -8 -21 435.550 52.0786  17
  -1  -8 -22 3.22687 33.6217  18
  -1  -8 -22-26.7103 34.8977  17
  -1  -8 -23 312.445 36.6129  17
  -1  -8 -23 259.376 32.8195  18
   1   9 -23-31.7157 34.3983  21
   1  -9 -23 202.215 32.9831  18
   1  -9 -22-0.68329 13.3675  17
   1  -9 -22 9.71370 35.7018  18
   1  -9 -21-0.82066 14.8750  17
   1  -9 -21 45.7961 40.4687  18
   1  -9 -20 334.763 39.8145  17
   1  -9 -20-7.51928 43.4184  18
   1  -9 -19 14.2934 43.9447  18
   1  -9 -19 13.6881 44.2242  17
  -1  -9  18-20.5420 18.3289  23
  -1  -9  18 66.3573 27.9256  31
   1  -9 -18 129.377 48.3281  18
   1  -9 -18 115.444 49.4289  17
  -1  -9  17 441.565 39.3556  23
  -1  -9  17 473.852 41.9061  31
   1  -9 -17 478.438 61.8642  17
   1  -9 -17 462.159 59.5346  18
  -1  -9  16 244.134 36.7958  31
  -1  -9  16 210.342 32.4379  23
  -1  -9  16 217.838 40.3171  25
   1  -9 -16 203.628 55.1818  17
   1  -9 -16 307.633 55.1632  18
  -1  -9  15 606.591 48.4198  31
  -1  -9  15 523.935 44.6510  23
  -1  -9  15 487.781 52.9240  25
   1  -9 -15 586.425 66.6418  17
   1  -9 -15 714.548 64.8624  18
  -1  -9  14 589.162 42.0256  31
  -1  -9  14 504.952 35.7354  23
   1  -9 -14-1.92175 35.7027  22
  -1  -9  14 477.325 48.3624  25
   1  -9 -14-1.21394 22.0155  18
  -1  -9  13 568.432 43.6989  31
  -1  -9  13 535.904 39.7253  23
  -1  -9  13 475.395 49.8549  25
   1  -9 -12-60.5328 49.2797  18
  -1   9  12-17.5922 21.1923   9
  -1  -9  12 17.0820 40.1343  25
  -1  -9  12 24.3933 32.6457  31
  -1  -9  11-40.0670 34.7569  31
   1  -9 -11-18.5813 52.4652  15
   1  -9 -11-28.7841 45.4309  18
  -1  -9  11-15.5381 17.4888  12
  -1   9  11 0.43617 20.2856   9
   1  -9 -11 39.0416 53.4177  22
  -1  -9  11-32.8179 39.8886  25
  -1  -9  10 132.757 33.5107  31
   1  -9 -10 121.290 50.8339  15
   1  -9 -10 195.896 48.8837  18
  -1  -9  10 215.149 41.7634  12
  -1   9  10 112.245 22.6032   9
  -1  -9  10 173.934 41.9454  25
   1  -9  -9 2242.36 115.238  22
  -1  -9   9 2077.46 76.3619  31
   1  -9  -9 2077.52 97.3630  15
  -1  -9   9 2274.72 83.2965  16
  -1  -9   9 2280.61 85.2480  12
  -1  -9   9 2243.83 85.5601  25
   1  -9  -8 64.6496 60.6560  22
  -1  -9   8 107.621 37.5244  25
   1  -9  -8 161.386 44.2431  18
   1  -9  -8 97.2731 47.8665  15
  -1  -9   8 82.1989 36.4532  12
  -1  -9   8 38.3528 30.5499  31
   1  -9  -8 153.730 34.5600  29
   1  -9  -8 16.9371 46.9104  28
  -1  -9   7 123.768 31.5761  31
   1  -9  -7 140.836 47.0948  15
   1  -9  -7 98.4245 61.0310  22
   1  -9  -7 84.1907 47.2908  28
   1  -9  -7 91.1085 51.9814  29
   1  -9  -7 132.424 37.8169  30
  -1  -9   7 200.723 38.0945  12
  -1  -9   7 132.955 36.9860  25
  -1  -9   6 166.675 32.1467  31
   1  -9  -6 155.443 47.8937  33
   1  -9  -6 196.372 46.5860  15
   1  -9  -6 179.751 59.5480  22
  -1  -9   6 213.347 35.8243  16
   1  -9  -6 214.833 51.2099  29
   1  -9  -6 148.653 37.9990  30
   1  -9  -6 194.319 47.9162  28
  -1  -9   6 239.387 37.3724  12
  -1  -9   6 205.429 38.3714  25
   1  -9  -5 300.462 52.8231  33
   1  -9  -5 397.805 52.0201  15
  -1  -9   5 400.053 39.9435  16
  -1  -9   5 358.377 42.8219  25
   1  -9  -5 307.190 54.7715  29
   1  -9  -5 368.496 50.7238  28
   1  -9  -5 301.487 43.2100  30
  -1  -9   5 494.026 42.0659  12
   1  -9  -5 401.648 61.2215  22
  -1  -9   4 474.118 46.4533  16
  -1  -9   4 492.421 46.1498  12
   1  -9  -4 678.623 57.6947  28
   1  -9  -4 622.350 66.3595  22
   1  -9  -4 708.687 51.9155  30
   1  -9  -4 634.946 61.2631  33
  -1  -9   3 122.690 30.2881  16
   1  -9  -3 144.182 43.7134  28
   1  -9  -3 150.466 45.4168  29
   1  -9  -3 128.046 37.0365  30
  -1  -9   3 107.227 38.0901  34
  -1  -9   3 175.133 32.0385  12
   1  -9  -3 136.971 49.2402  22
   1  -9  -2 483.075 48.3441  30
  -1  -9   2 386.467 47.7582  34
   1  -9  -2 498.576 58.5728  22
   1  -9  -1 1004.76 66.9815  22
  -1  -9   1 803.824 54.4070  22
  -1  -9   1 987.823 55.6046  25
   1  -9  -1 1316.96 58.4260  30
  -1  -9   1 991.509 58.2870  34
   1  -9  -1 1035.35 48.0338  12
  -1  -9   1 1178.30 51.6983  12
  -1  -9   0 929.918 68.4949  34
   1  -9   0 851.920 74.0791  22
  -1  -9   0 856.359 64.1904  25
   1  -9   0 819.737 63.1792  25
   1  -9   0 997.448 61.4492  12
  -1  -9   0 1020.59 61.5628  12
  -1  -9  -1 2110.91 123.978  34
  -1  -9  -1 2625.65 123.446  30
  -1  -9  -1 2228.14 129.383  33
  -1  -9  -1 2339.32 118.104  12
   1  -9   1 2415.58 119.391  12
   1  -9   1 2133.90 128.805  22
   1  -9   1 1902.97 120.430  25
   1  -9   2 1119.23 55.9299  16
  -1  -9  -2 994.245 70.7425  33
  -1  -9  -2 891.913 62.4679  34
   1  -9   2 962.734 60.8999  34
  -1  -9  -2 1052.44 51.6333  12
   1  -9   2 1021.05 55.9045  12
   1  -9   2 951.773 57.9295  25
   1   9   3 3976.31 121.474   9
  -1  -9  -3 5529.79 152.228  29
  -1  -9  -3 3302.09 130.937  28
   1  -9   3 4945.20 134.780  16
  -1  -9  -3 5581.78 139.199  30
  -1  -9  -3 5069.79 150.936  33
   1  -9   3 4795.74 134.593  12
  -1  -9  -4-1.21829 34.1994  22
   1  -9   4 380.590 40.1217  16
   1   9   4 298.918 27.0778   9
   1  -9   4 394.251 41.8529  12
  -1  -9  -4 360.489 43.6021  27
  -1  -9  -4 771.335 50.5373  28
  -1  -9  -4 355.984 42.9032  26
  -1  -9  -4 931.977 57.0944  29
  -1  -9  -4 403.533 45.2153  30
  -1  -9  -4 370.088 54.3012  33
  -1  -9  -5 302.474 42.0325  30
  -1  -9  -5 369.978 49.3706  28
  -1  -9  -5 290.398 49.3642  15
   1  -9   5 273.207 37.3580  16
   1  -9   5 288.846 38.8278  25
   1  -9   5 199.996 37.8152  12
   1   9   5 205.447 23.2784   9
  -1  -9  -5 317.302 52.2551  33
   1  -9   6 3132.54 128.656  20
  -1  -9  -6 3294.45 137.774  28
  -1  -9  -6 3498.86 145.460  15
   1  -9   6 3105.79 131.438  25
   1   9   6 2560.39 119.690   9
   1  -9   6 3080.18 131.841  12
  -1  -9  -6 2930.79 142.804  33
  -1  -9  -6 2792.56 130.753  30
   1   9   7 4.29501 19.9037   9
  -1  -9  -7 162.268 47.8157  22
   1  -9   7-0.72451 16.6935  20
  -1  -9  -7 130.418 48.6111  29
  -1  -9  -7-17.2291 46.5019  28
   1  -9   7 15.9174 36.1490  25
   1  -9   7-2.41414 36.3603  12
  -1  -9  -7 29.5933 47.2839  15
  -1  -9  -8 753.120 71.8222  29
   1  -9   8 807.981 54.4660  20
   1  -9   8 726.712 56.5684  16
   1  -9   8 743.757 58.5087  25
   1   9   8 543.317 43.4972   9
  -1  -9  -8 742.265 69.6485  15
   1  -9   9 1576.69 89.1770  20
   1  -9   9 1695.58 90.0895  16
  -1  -9  -9 1442.89 101.017  29
   1  -9   9 1676.62 91.5096  25
  -1  -9  -9 1563.47 104.353  15
  -1  -9 -10-43.3683 53.2456  29
  -1  -9 -10 1.82173 66.6041  22
   1  -9  10 24.1534 37.0925  16
   1  -9  10-33.7889 36.7603  20
   1  -9  10-9.69624 37.9303  25
   1   9  10 14.2169 21.3250   9
  -1  -9 -10-33.1945 51.5385  15
  -1  -9 -11 30.1053 72.1341  22
   1  -9  11 48.2641 37.9328  16
   1  -9  11 6.60217 39.1885  25
   1   9  11 13.4423 22.1572   9
   1  -9  11 24.6723 37.8728  20
   1  -9  12 93.1747 41.5277  25
   1   9  12 56.0172 23.4029   9
   1  -9  12 55.4200 26.3494  11
  -1  -9 -12 87.9003 72.7404  22
   1  -9  13 436.684 35.6601  31
   1  -9  13 454.225 47.2015  25
   1  -9  13 386.801 33.6806  11
   1   9  13 266.112 28.2769   9
  -1  -9 -13 249.705 77.1303  22
   1  -9  14 746.036 60.4192  25
  -1  -9 -14 733.050 70.0851  18
  -1  -9 -14 571.577 88.1516  22
   1  -9  14 715.495 50.3166  31
   1  -9  15 1025.84 62.5250  31
   1  -9  15 971.715 69.9179  25
  -1  -9 -15 1131.81 82.0583  18
   1  -9  16 331.624 42.8480  25
  -1  -9 -16 428.109 56.1789  18
  -1  -9 -17 456.250 58.5428  17
  -1  -9 -17 379.335 55.1475  18
  -1  -9 -18 259.234 48.3295  18
  -1  -9 -18 240.816 50.6627  17
  -1  -9 -19 729.999 53.9382  18
  -1  -9 -19 80.4748 34.4213  17
  -1  -9 -20 3.96470 36.6264  18
  -1  -9 -20-0.82082 14.4829  17
  -1  -9 -21 80.2628 34.9150  18
  -1  -9 -22 25.9872 29.5844  18
  -1  -9 -22 366.692 28.6352  17
   1 -10 -22 113.517 30.0872  18
  -1 -10  22 85.5745 23.8229  34
   1 -10 -21 179.443 33.3715  17
   1 -10 -21 170.388 37.5795  18
   1  10 -20-3.66702 45.4662  21
   1 -10 -20 88.6466 35.2855  17
   1 -10 -20 72.9975 39.1257  18
   1 -10 -19 36.5217 41.7913  18
   1 -10 -19 96.5711 39.3867  17
   1 -10 -18 453.718 53.2829  18
   1 -10 -18 343.841 50.9350  17
  -1 -10  18 361.863 40.4477  30
   1 -10 -17 16.0612 44.8461  18
   1 -10 -17 15.3857 44.0143  17
   1 -10 -16 56.7097 46.5615  17
  -1 -10  16 34.8865 34.7596  25
   1 -10 -15-1.14738 17.9832  18
   1 -10 -15 45.3510 46.7392  17
  -1 -10  15-5.78440 28.5713  31
  -1 -10  15 10.9258 37.3400  25
   1 -10 -14 93.6767 48.4105  17
   1 -10 -14-25.5258 31.6649  22
  -1 -10  14 109.672 31.2488  31
  -1 -10  14 81.6300 41.1469  25
   1 -10 -13 252.940 53.7569  17
   1 -10 -13 270.320 54.7894  18
  -1 -10  13 296.970 37.4269  31
  -1 -10  13 328.983 49.3530  25
   1 -10 -12 346.672 55.2423  17
   1 -10 -12 386.554 57.2139  18
  -1 -10  12 358.629 50.8947  25
   1 -10 -12 360.970 63.5007  22
  -1 -10  12 339.404 39.4111  31
   1 -10 -11 1548.26 97.7617  18
   1 -10 -11 1384.78 95.2301  17
  -1 -10  11 1482.08 92.8121  25
  -1 -10  11 1343.08 82.1472  31
  -1 -10  10 327.963 39.8895  31
   1 -10 -10 307.676 59.7259  15
   1 -10 -10 353.172 52.6139  17
   1 -10 -10 345.972 53.4678  18
  -1 -10  10 369.251 50.8835  25
   1 -10 -10 462.163 77.5562  22
  -1 -10  10 314.821 48.9558  12
  -1 -10   9 174.122 35.6250  31
   1 -10  -9 189.406 55.8959  15
   1 -10  -9 218.382 51.6287  18
   1 -10  -9 141.388 46.8708  17
  -1 -10   9 162.907 45.4806  25
  -1 -10   9 201.401 43.3214  12
   1 -10  -9 25.3246 73.8415  22
   1 -10  -8 483.653 81.1271  22
  -1 -10   8 455.142 44.8416  31
   1 -10  -8 431.738 63.0575  15
   1 -10  -8 583.707 59.2877  18
  -1 -10   8 531.582 54.4527  25
  -1 -10   8 462.357 52.9424  12
   1 -10  -8 555.258 67.6446  29
   1 -10  -7 1645.42 120.218  22
   1 -10  -7 1653.09 109.225  29
   1 -10  -7 1526.21 101.843  28
   1 -10  -7 1755.49 101.472  18
  -1 -10   7 1561.16 97.8221  25
   1 -10  -7 1528.48 105.339  15
  -1 -10   7 1605.27 95.6710  12
  -1 -10   7 1564.05 89.8143  31
   1 -10  -7 1439.42 93.8481  30
   1 -10  -6 82.9313 51.7902  33
  -1 -10   6 147.994 34.8026  31
   1 -10  -6 203.848 51.9619  15
   1 -10  -6 219.040 67.9902  22
   1 -10  -6 241.181 44.0449  18
  -1 -10   6 147.974 42.4160  25
  -1 -10   6 239.581 40.5353  12
   1 -10  -6 145.189 56.3282  29
   1 -10  -6 206.860 44.4072  30
   1 -10  -6 220.459 53.8599  28
   1 -10  -5 919.959 93.9296  22
   1 -10  -5 1465.83 86.1061  28
   1 -10  -5 1650.55 81.8308  18
  -1 -10   5 1192.76 76.1625  25
   1 -10  -5 995.927 83.5165  15
  -1 -10   5 1146.73 74.9284  12
   1 -10  -5 970.445 87.4260  33
  -1 -10   5 1107.76 79.8846  34
  -1 -10   5 852.339 69.1395  31
   1 -10  -5 1323.39 77.5718  30
   1 -10  -4 55.3318 47.8965  33
  -1 -10   4 44.0295 41.9934  34
   1 -10  -4 108.393 45.2277  15
   1 -10  -4 121.761 58.3984  22
   1 -10  -4 77.6747 36.6045  18
  -1 -10   4-0.82314 19.1082  25
   1 -10  -4 127.016 32.5287  25
  -1 -10   4 186.142 35.7298  12
   1 -10  -4 117.234 40.9804  30
   1 -10  -4 110.481 52.0660  29
   1 -10  -4 106.512 49.1789  28
   1 -10  -3 1771.11 117.433  29
   1 -10  -3 2169.75 113.892  28
  -1 -10   3 2433.88 118.348  22
   1 -10  -3 1475.05 103.422  25
  -1 -10   3 1817.42 108.047  25
   1 -10  -3 1713.26 112.358  15
   1 -10  -3 1847.99 121.839  22
  -1 -10   3 2176.23 107.007  12
   1 -10  -3 2084.65 108.790  30
  -1 -10   3 1773.67 109.728  34
  -1 -10   3 2073.50 110.219  30
   1 -10  -3 1589.54 114.415  33
   1 -10  -2 852.630 66.2302  28
   1 -10  -2 744.494 69.7080  29
   1 -10  -2 709.988 72.7151  22
   1 -10  -2 581.263 54.2785  25
  -1 -10   2 687.977 57.9336  25
   1 -10  -2 632.827 62.4576  15
  -1 -10   2 634.369 51.5472  12
  -1 -10   2 605.061 59.1613  34
   1 -10  -2 561.076 60.3270  34
   1 -10  -2 765.939 59.6253  30
   1 -10  -2 707.277 66.7834  33
  -1 -10   1 438.209 50.4949  34
   1 -10  -1 609.314 50.9163  30
   1 -10  -1 453.881 49.9137  34
   1 -10  -1 527.167 57.5024  33
   1 -10  -1 498.344 37.8710  16
   1 -10  -1 520.800 61.9386  22
  -1 -10   1 663.728 51.0431  22
   1 -10  -1 490.320 46.0310  25
  -1 -10   1 376.874 46.5600  25
  -1 -10   1 591.744 42.6170  12
   1 -10  -1 524.498 39.9187  12
  -1 -10   1 475.796 42.7295  27
   1 -10  -1 475.088 59.0900  29
  -1 -10   1 454.499 42.3549  26
   1 -10   0-20.2264 38.8485  34
   1 -10   0 49.5282 44.9673  33
  -1 -10   0 32.8987 39.4722  34
  -1 -10   0 38.6081 46.0427  33
   1 -10   0 63.8330 50.6009  22
   1 -10   0 5.02836 27.5103  16
  -1 -10   0 64.0978 33.0130  27
   1 -10   0 43.4070 41.1867  30
  -1 -10   0 56.6910 28.3542  12
   1 -10   0 3.01639 28.5493  12
  -1 -10   0 7.60353 33.7425  25
  -1 -10   0 44.3826 32.4547  26
   1 -10   0 2.21683 34.6327  25
  -1 -10  -1 45.1783 47.1890  33
   1 -10   1 47.8887 38.8616  34
  -1 -10  -1 37.1317 39.4155  34
   1 -10   1 53.9268 29.2882  16
   1 -10   1 12.3578 50.2931  22
  -1 -10  -1 43.5249 35.0542  26
   1 -10   1 39.8502 35.5031  25
  -1 -10  -1 60.2920 34.6379  25
   1 -10   1 73.0882 31.7572  12
  -1 -10  -1 58.3224 27.6997  12
  -1 -10  -1-0.83042 24.3341  28
  -1 -10  -1 46.0835 35.8532  27
  -1 -10  -1 62.7194 41.2150  30
  -1 -10  -2 1398.75 66.1278  30
   1 -10   2 979.979 63.7704  34
  -1 -10  -2 1087.39 74.4185  33
  -1 -10  -2-1.26250 42.5683  22
   1 -10   2 1112.17 75.1131  22
   1 -10   2 1213.28 57.4438  16
  -1 -10  -2 1028.97 58.1187  25
   1 -10   2 1140.71 61.6757  25
  -1 -10  -2 1339.02 53.9504  12
   1 -10   2 1344.77 60.3608  12
  -1 -10  -2 1053.72 59.6608  26
  -1 -10  -2 1387.46 79.0335  29
  -1 -10  -2-1.70174 40.8110  28
  -1 -10  -2 1042.93 59.8684  27
   1 -10   3 3030.26 121.584  34
  -1 -10  -3 3810.95 121.701  30
  -1 -10  -3 3147.26 132.396  33
  -1 -10  -3 3276.82 131.121  15
   1 -10   3 3388.22 132.933  22
   1 -10   3 3375.55 116.621  16
   1 -10   3 3418.55 118.985  25
   1 -10   3 3489.83 118.251  12
  -1 -10  -3 3023.76 116.247  26
  -1 -10  -3 3513.21 133.566  29
  -1 -10  -3 2988.17 116.253  27
   1 -10   4 3464.91 89.6340  34
  -1 -10  -4 3213.38 101.171  33
  -1 -10  -4 3648.80 85.1673  30
  -1 -10  -4 3148.48 98.6659  15
  -1 -10  -4-1.43725 47.0840  22
   1 -10   4 3294.64 78.5965  16
  -1 -10  -4 4366.26 94.3543  28
  -1 -10  -4 3667.03 103.382  29
   1 -10   4 2978.89 78.4150  12
   1 -10   4-0.79885 40.5054  25
  -1 -10  -5 110.513 53.0841  33
   1 -10   5 67.3848 35.2829  16
  -1 -10  -5 75.3048 49.8011  15
   1 -10   5 121.459 39.8816  25
  -1 -10  -5-1.53429 31.3495  22
   1 -10   5 110.981 38.7711  12
  -1 -10  -5 178.632 43.2199  30
  -1 -10  -5 120.184 51.5288  28
  -1 -10  -5-30.7211 36.8111  29
  -1 -10  -6 23.2906 51.1708  33
   1 -10   6 2.23114 34.7577  16
  -1 -10  -6-12.2887 50.9809  15
   1 -10   6 41.1974 39.1247  25
   1 -10   6 38.1111 39.2937  12
  -1 -10  -6-1.21801 25.4271  29
  -1 -10  -6 12.4990 49.8615  28
   1 -10   7 188.754 41.6211  25
   1 -10   7 49.2652 39.1213  12
   1 -10   7-4.60468 16.9006  16
  -1 -10  -7 178.025 53.4527  15
  -1 -10  -8 188.706 55.8340  15
   1 -10   8 286.507 46.5777  25
  -1 -10  -8 349.348 60.0952  29
   1 -10   8 136.436 32.4861  16
  -1 -10  -8 290.216 50.3671  22
  -1 -10  -9 24.0478 53.9310  15
   1 -10   9 17.8170 41.6065  25
  -1 -10  -9 38.1701 54.6653  29
  -1 -10  -9 52.1067 45.7666  18
   1 -10   9 24.0690 39.0169  16
  -1 -10 -10 1048.91 78.9564  18
  -1 -10 -10 1101.08 99.2728  22
   1 -10  10 1020.20 72.8475  25
  -1 -10 -11 30.2315 47.7172  18
  -1 -10 -11 7.57433 73.0498  22
  -1 -10 -11-16.2072 53.7056  15
   1 -10  11 28.4806 42.5503  25
   1 -10  12 715.269 61.5140  25
  -1 -10 -12 821.694 69.3921  18
   1 -10  13 508.420 55.0420  25
  -1 -10 -13 308.944 81.5904  22
  -1 -10 -14-1.11723 17.7272  18
  -1 -10 -14 94.2974 49.6307  17
   1 -10  14 44.8738 38.6941  25
  -1 -10 -15 969.594 63.8316  17
   1 -10  15 872.575 50.1004  25
  -1 -10 -16 664.466 61.0741  18
  -1 -10 -16 692.555 61.5579  17
  -1 -10 -17-23.6940 43.0739  18
  -1 -10 -17 21.5536 41.7125  17
   1 -10  17 28.0552 27.8907  25
   1 -10  18 435.369 41.5130  30
  -1 -10 -18 568.948 53.6654  18
  -1 -10 -18 461.607 51.0433  17
  -1 -10 -19 160.363 38.1933  17
  -1 -10 -19 165.026 40.1067  18
  -1 -10 -20 357.782 39.2496  18
  -1 -10 -20 349.309 37.4372  17
  -1 -10 -21 95.2747 25.9787  17
  -1 -10 -21 49.3607 28.3235  18
  -1 -11  20 354.665 34.0296  34
   1 -11 -20 335.951 39.2756  18
   1 -11 -19 482.233 49.5424  18
   1 -11 -19 388.216 43.3479  17
   1 -11 -18 57.0030 34.0527  17
   1 -11 -18 34.8943 25.7565  18
  -1 -11  17 498.426 37.3073  30
   1 -11 -17 534.380 44.5750  17
  -1 -11  16-7.18300 36.9352  30
   1 -11 -16 104.979 35.2014  18
   1 -11 -16 12.6202 38.6706  17
  -1 -11  15 36.4841 39.3828  30
  -1 -11  15 1.38497 33.7398  25
   1 -11 -15-14.4103 41.0149  17
   1 -11 -15 18.6970 44.8784  18
  -1 -11  14 566.368 54.2640  25
   1 -11 -14 582.979 58.4043  17
   1 -11 -14 688.306 63.8618  18
  -1 -11  14 642.252 57.9662  30
  -1 -11  13-18.4610 39.8348  25
   1 -11 -13 39.6367 45.7854  18
   1 -11 -13 41.5575 42.3842  17
  -1 -11  13-21.8472 46.7403  30
   1 -11 -12 336.019 47.6935  17
   1 -11 -12 316.823 51.9610  18
  -1 -11  12 268.987 45.9419  25
   1 -11 -11 241.002 48.1555  17
   1 -11 -11 263.099 55.0337  18
  -1 -11  11 309.373 35.1007  31
   1 -11 -11 234.490 79.2589  22
  -1 -11  11 307.473 49.6318  25
   1 -11 -10 1021.85 78.7549  17
  -1 -11  10 1092.34 82.1415  25
  -1 -11  10 1149.47 69.5865  31
   1 -11 -10 999.465 109.346  22
   1 -11  -9 2752.39 143.456  18
  -1 -11   9 2359.63 138.464  25
   1 -11  -9 2063.36 143.733  15
  -1 -11   9 2322.80 127.954  31
  -1 -11   9 3023.67 141.946  34
   1 -11  -9 2198.80 159.635  22
   1 -11  -8 167.075 73.4907  22
  -1 -11   8 275.464 49.3717  34
   1 -11  -8 152.278 53.3803  15
   1 -11  -8 124.943 45.7427  18
  -1 -11   8 102.758 45.8925  25
  -1 -11   8 95.2562 41.7106  12
   1 -11  -8 188.156 59.0156  29
   1 -11  -7-1.75738 71.1306  22
  -1 -11   7 1.62979 49.9200  30
   1 -11  -7-8.84256 50.9702  28
   1 -11  -7 70.0803 57.6076  29
   1 -11  -7 17.1436 43.7097  18
  -1 -11   7 74.8216 44.8119  25
   1 -11  -7 4.91227 50.2491  15
  -1 -11   7 25.0308 40.5907  12
  -1 -11   7-22.9262 45.9116  34
  -1 -11   6 41.7948 42.9454  34
   1 -11  -6 37.2137 48.4745  15
   1 -11  -6-25.2789 65.5195  22
   1 -11  -6 1.91363 39.5308  18
  -1 -11   6 41.2265 42.9345  25
  -1 -11   6 12.0844 38.4514  12
   1 -11  -6 33.1494 50.8699  28
   1 -11  -6 36.3972 40.4546  30
  -1 -11   6 35.8008 47.1533  30
   1 -11  -6 48.0198 54.9431  29
  -1 -11   5-19.6157 52.8054  22
   1 -11  -5-46.6001 63.6612  22
   1 -11  -5-1.82068 38.8776  18
   1 -11  -5-1.15618 45.1127  15
   1 -11  -5-6.31614 48.2615  33
  -1 -11   5-4.96696 43.8936  34
   1 -11  -5 60.7650 41.8025  30
   1 -11  -5 54.0585 52.3220  28
  -1 -11   5-4.85652 47.8600  30
   1 -11  -5 13.5802 52.9699  29
  -1 -11   5 17.3845 37.0442  12
  -1 -11   4 339.820 44.9694  12
   1 -11  -4 370.599 49.3607  30
  -1 -11   4 272.033 51.2927  34
   1 -11  -4 296.554 58.0569  33
   1 -11  -4 319.251 53.9634  15
   1 -11  -4 338.024 62.3896  29
  -1 -11   4 371.693 54.1754  30
   1 -11  -4 354.595 58.6383  28
  -1 -11   4 327.286 61.8996  22
   1 -11  -4 336.866 69.8023  22
  -1 -11   3 629.138 64.4401  34
  -1 -11   3 852.576 67.5039  30
   1 -11  -3 870.534 63.8702  30
   1 -11  -3 663.315 70.8745  33
   1 -11  -3 694.763 66.6058  15
  -1 -11   3 711.833 62.4204  25
   1 -11  -3 557.653 55.8675  25
   1 -11  -3 704.369 82.9973  22
  -1 -11   3 735.729 75.3780  22
  -1 -11   3 820.920 59.4922  12
   1 -11  -3 871.698 70.8587  28
   1 -11  -3 849.582 76.9864  29
   1 -11  -2 124.349 53.9136  28
   1 -11  -2 166.127 45.2879  30
   1 -11  -2 182.436 55.9905  29
   1 -11  -2 11.4227 62.4463  22
   1 -11  -2 108.226 37.6168  25
  -1 -11   2 111.303 41.4458  25
   1 -11  -2 188.758 46.4995  15
  -1 -11   2 213.237 37.8246  12
  -1 -11   2 146.294 46.6240  34
   1 -11  -2 89.2048 52.4684  33
  -1 -11   2 130.919 51.8608  33
   1 -11  -1-20.9392 43.7946  30
   1 -11  -1-27.0139 50.8811  28
   1 -11  -1 15.9329 51.9035  29
  -1 -11   1 0.79931 20.9479  30
   1 -11  -1 4.05702 55.7335  22
   1 -11  -1 0.79784 35.3413  25
  -1 -11   1 22.2961 36.9182  25
   1 -11  -1 45.1435 41.3834  15
  -1 -11   1 1.00426 42.3897  34
   1 -11  -1 31.6825 48.8275  33
   1 -11  -1-10.7364 40.4996  34
  -1 -11   1-28.5766 50.1750  33
  -1 -11   1 6.83156 31.4527  12
  -1 -11   0 11.0825 42.4821  34
   1 -11   0-5.77478 49.4669  33
   1 -11   0 4.85443 41.8514  34
  -1 -11   0-21.8885 49.5869  33
   1 -11   0 3.85135 38.4242  15
   1 -11   0 15.5520 36.0996  25
  -1 -11   0 24.2062 37.2412  25
   1 -11   0-31.6312 57.5076  22
  -1 -11   0 67.7002 38.0111  22
  -1 -11   0 21.9864 52.8302  29
   1 -11   0 16.3792 43.9595  30
   1 -11   0-17.8305 52.0513  29
   1 -11   0-1.30457 30.2376  12
  -1 -11   0 55.5024 30.7325  12
  -1 -11  -1 259.152 57.5810  33
   1 -11   1 82.3876 44.8155  34
   1 -11   1 184.117 50.9672  33
  -1 -11  -1 146.749 49.6975  15
  -1 -11  -1 209.298 41.8476  25
   1 -11   1 165.505 42.7603  25
   1 -11   1 135.277 59.8119  22
  -1 -11  -1 248.736 48.5037  30
  -1 -11  -1-0.92220 24.8507  28
  -1 -11  -1 247.974 58.0635  29
   1 -11   1 217.242 55.1771  29
   1 -11   1 138.054 35.7320  12
  -1 -11  -2-48.1131 53.9658  33
   1 -11   2-1.92670 44.5746  34
   1 -11   2-14.5248 48.3836  33
  -1 -11  -2-36.6848 47.5192  15
   1 -11   2 14.6136 39.6295  25
   1 -11   2-41.0528 58.3800  22
  -1 -11  -2-4.66400 23.5726  28
  -1 -11  -2-6.46959 44.9071  30
  -1 -11  -2-35.7587 52.8403  29
   1 -11   2 1.57551 20.9075  30
   1 -11   2-18.4544 35.2446  12
   1 -11   3-17.3422 46.9115  34
  -1 -11  -3-1.28575 54.4118  33
  -1 -11  -3-9.38037 50.9684  15
   1 -11   3-51.6058 60.7560  22
  -1 -11  -3-1.52230 28.2440  22
   1 -11   3 4.35669 42.3881  25
   1 -11   3 58.4520 39.3401  12
  -1 -11  -3-56.8123 60.0835  29
  -1 -11  -3-58.3272 46.2275  30
  -1 -11  -4 318.200 58.4996  33
   1 -11   4 280.918 49.2781  34
  -1 -11  -4 341.510 55.7108  15
   1 -11   4 345.032 61.1886  22
  -1 -11  -4-1.60735 30.9288  22
  -1 -11  -4 341.102 44.4020  18
   1 -11   4-0.89109 20.0198  25
   1 -11   4 279.097 42.1426  12
  -1 -11  -4 369.595 48.5931  30
  -1 -11  -4 337.471 60.8083  29
   1 -11   5 823.271 69.0459  22
  -1 -11  -5 782.879 56.4360  18
  -1 -11  -5 692.557 64.0023  15
  -1 -11  -5 901.263 70.4968  29
  -1 -11  -5 803.204 65.3941  28
   1 -11   5 816.020 60.5328  34
  -1 -11  -5 599.882 65.8221  33
   1 -11   6 340.715 51.6263  34
  -1 -11  -6 344.945 56.4232  15
  -1 -11  -6 384.887 48.2134  18
   1 -11   6 297.259 48.2178  25
  -1 -11  -6 238.110 53.8684  28
   1 -11   7 1381.16 64.7412  34
  -1 -11  -7 1161.32 72.4260  15
   1 -11   7 1217.68 63.5748  25
  -1 -11  -7-1.27554 27.5142  29
  -1 -11  -7-1.78501 35.7572  22
  -1 -11  -7 1401.22 65.7212  18
  -1 -11  -8 560.590 65.3021  15
   1 -11   8 496.223 57.9673  25
  -1 -11  -8 652.636 60.6990  18
   1 -11   9 1810.36 82.8964  25
  -1 -11  -9 1711.98 80.0971  17
   1 -11  10 69.2290 44.1391  25
  -1 -11 -10 19.2479 41.1119  17
  -1 -11 -10 45.4820 46.9498  18
  -1 -11 -10 29.3734 53.8634  15
  -1 -11 -10 43.7106 54.2282  22
   1 -11  11 7.91434 41.0950  25
  -1 -11 -11-21.4578 42.7160  17
  -1 -11 -11 1.08206 46.7507  18
   1 -11  12 95.2418 41.4802  25
  -1 -11 -12 196.791 66.9645  22
  -1 -11 -12 90.9427 42.8050  17
  -1 -11 -12 103.675 46.3025  18
   1 -11  13-23.6496 39.7998  25
  -1 -11 -13-40.4417 66.9443  22
  -1 -11 -13 33.0670 42.0567  17
  -1 -11 -13-55.1479 45.8646  18
  -1 -11 -14 1619.78 95.8789  18
  -1 -11 -14 1371.47 90.5907  17
   1 -11  14 1370.73 86.7924  25
  -1 -11 -15-10.9815 38.4064  17
   1 -11  15-49.1577 33.0347  25
  -1 -11 -16-0.86524 14.1426  18
  -1 -11 -16 0.76907 35.6438  17
   1 -11  16-42.9471 35.5236  30
   1 -11  17 323.828 38.6403  30
  -1 -11 -17 362.094 44.0031  17
  -1 -11 -18 160.049 34.9211  17
  -1 -11 -18 189.900 40.4942  18
   1 -11  19 163.177 27.6120  22
  -1 -11 -19 207.907 29.0166  17
  -1 -12  18 37.6609 26.7550  22
  -1 -12  18-0.43006 10.3948  34
  -1 -12  17 171.221 24.2841  30
  -1 -12  17 279.541 37.1980  22
   1 -12 -17 300.332 39.4209  18
  -1 -12  16 15.7832 28.8262  30
  -1 -12  16 10.8968 37.5714  22
   1 -12 -16 29.5878 37.6824  18
  -1 -12  16-0.60930 12.3803  34
   1 -12 -15 245.986 45.7317  18
  -1 -12  15 332.239 48.0165  22
  -1 -12  15 217.514 38.0021  30
  -1 -12  14-3.26444 37.3057  30
   1 -12 -14-7.24347 41.9351  18
  -1 -12  13 341.610 51.2651  30
   1 -12 -13 403.260 55.5292  18
   1 -12 -12-22.1367 42.9126  18
  -1 -12  12 81.9058 40.7324  34
  -1 -12  12-35.5367 38.7847  25
  -1 -12  12-53.7397 43.6355  30
   1 -12 -12 113.069 64.9695  22
   1 -12 -11 538.969 59.6214  18
  -1 -12  11 633.584 65.7651  22
  -1 -12  11 514.411 54.5340  25
  -1 -12  11 593.441 57.8536  34
  -1 -12  11 566.374 59.1030  30
   1 -12 -11 555.487 80.8091  22
   1 -12 -10 85.9579 69.8436  22
   1 -12 -10 48.1290 44.6427  18
  -1 -12  10 41.2526 51.1415  22
  -1 -12  10 7.93271 41.3118  25
  -1 -12  10 32.7772 45.7869  30
  -1 -12  10 116.783 44.8106  34
   1 -12  -9 389.352 80.1171  22
  -1 -12   9 554.506 63.8162  22
   1 -12  -9 500.186 57.4834  18
  -1 -12   9 428.764 53.6929  25
  -1 -12   9 445.798 56.1950  30
  -1 -12   9 520.526 57.1317  34
  -1 -12   8 1184.34 85.4476  22
   1 -12  -8 966.647 72.6962  18
   1 -12  -8 761.685 75.2979  15
  -1 -12   8 1163.49 76.8979  34
  -1 -12   8 1078.34 75.8854  30
   1 -12  -8 812.399 94.6515  22
  -1 -12   8 838.617 73.6145  25
   1 -12  -7 429.264 85.6903  22
  -1 -12   7 708.024 71.7579  22
  -1 -12   7 687.418 61.0060  25
   1 -12  -7 453.044 62.3422  15
   1 -12  -7 569.456 71.2582  29
  -1 -12   7 708.926 62.5253  34
  -1 -12   7 611.595 63.2997  30
   1 -12  -6 411.899 78.7138  22
  -1 -12   6 480.179 67.3438  22
   1 -12  -6 350.227 49.1855  18
   1 -12  -6 483.115 57.8298  15
  -1 -12   6 484.243 58.2236  34
  -1 -12   6 490.274 58.9070  30
  -1 -12   6 603.743 55.5247  25
   1 -12  -6 396.098 64.7204  29
   1 -12  -6 389.388 60.5550  28
  -1 -12   5 41.6284 59.1988  22
   1 -12  -5-140.281 71.0295  22
  -1 -12   5-0.93330 17.7125  25
   1 -12  -5 55.4610 44.7953  15
  -1 -12   5-106.262 49.7793  34
  -1 -12   5-56.9210 53.8390  33
   1 -12  -5-4.65677 42.2119  30
   1 -12  -5-75.6602 54.5209  28
   1 -12  -5-75.6171 56.6949  29
  -1 -12   5 89.0194 51.2324  30
  -1 -12   5 21.1731 38.9667  12
  -1 -12   4 128.478 39.2106  12
  -1 -12   4 31.1823 50.1773  33
  -1 -12   4 34.6434 45.2059  34
   1 -12  -4-12.7030 43.4768  15
   1 -12  -4 55.3607 54.8535  29
   1 -12  -4 4.82156 51.3760  28
  -1 -12   4 51.4321 46.9449  30
   1 -12  -4 27.8209 42.2022  30
  -1 -12   4-30.9340 57.8882  22
   1 -12  -4 61.7550 64.8758  22
  -1 -12   3-6.59060 57.4315  22
   1 -12  -3-21.7727 63.3866  22
  -1 -12   3 42.6957 39.4367  25
  -1 -12   3 43.9284 38.9239  15
   1 -12  -3 19.4175 42.8591  15
   1 -12  -3-37.0853 53.8739  28
   1 -12  -3-29.6635 53.3458  29
  -1 -12   3-27.7735 54.4208  28
   1 -12  -3 30.3837 43.2614  30
  -1 -12   3 161.735 47.2243  30
  -1 -12   3 14.3426 50.7639  29
  -1 -12   3 43.6641 35.1210  12
  -1 -12   3-33.7954 44.9088  34
  -1 -12   3-18.9034 49.2828  33
   1 -12  -3 7.25762 47.7760  33
   1 -12  -2 529.190 64.9666  28
  -1 -12   2 533.276 66.3218  29
   1 -12  -2 486.856 64.5577  29
   1 -12  -2 473.871 75.7872  22
  -1 -12   2 456.373 53.0580  25
   1 -12  -2 403.619 53.1164  15
  -1 -12   2 504.217 54.3525  15
  -1 -12   2 640.747 72.2223  22
  -1 -12   2 503.736 48.9481  12
  -1 -12   2 396.260 56.5632  34
   1 -12  -2 564.706 57.2761  30
  -1 -12   2 450.959 63.5329  33
   1 -12  -2 447.853 62.8483  33
   1 -12  -1 931.462 82.3035  33
  -1 -12   1 1114.22 85.1221  33
   1 -12  -1 1324.94 78.1463  30
   1 -12  -1 1023.55 73.9475  15
  -1 -12   1 1111.91 78.3408  15
   1 -12  -1 930.061 70.6966  25
  -1 -12   1 1733.92 93.4288  22
   1 -12  -1 1161.61 95.2005  22
  -1 -12   1 1114.37 69.3550  12
  -1 -12   1 469.911 65.1539  28
  -1 -12   1 1258.33 87.5595  29
   1 -12  -1 1286.43 86.9832  29
   1 -12  -1 1277.66 83.5862  28
   1 -12   0 194.769 43.4944  25
  -1 -12   0 286.210 50.2804  15
   1 -12   0 262.143 55.6218  29
  -1 -12   0 245.874 58.5436  29
   1 -12   0 478.149 59.6689  28
  -1 -12   0 238.088 56.5452  33
   1 -12   0 217.202 54.6021  33
  -1 -12   0 414.816 51.9046  30
   1 -12   0 367.809 51.6684  30
   1 -12   0 189.295 65.3363  22
  -1 -12  -1 84.9618 47.2621  22
   1 -12   1 260.796 63.3650  22
  -1 -12  -1 204.408 49.8243  15
  -1 -12  -1-0.95600 23.9380  28
   1 -12   1 258.149 54.5953  29
  -1 -12  -1 288.441 58.3387  29
   1 -12   1 483.537 50.7490  30
  -1 -12  -1 159.801 55.2377  33
  -1 -12  -1 403.159 50.5412  30
   1 -12   1 204.358 46.5437  34
   1 -12   1 234.164 52.3139  33
   1 -12   1 224.043 43.0881  25
   1 -12   2 31.9154 56.5068  22
  -1 -12  -2-25.3059 46.8480  15
   1 -12   2 26.3260 49.9031  29
  -1 -12  -2-55.4342 23.2921  28
  -1 -12  -2-47.9412 55.2761  29
  -1 -12  -2-40.7668 44.0491  30
   1 -12   2-17.7825 42.0501  34
  -1 -12  -2 22.8010 49.8486  33
   1 -12   2 32.3559 49.1252  33
   1 -12   2 1.76957 40.0648  25
   1 -12   3-32.3908 57.3803  22
  -1 -12  -3-18.0176 46.0221  15
   1 -12   3 21.2897 46.6975  29
  -1 -12  -3-52.1015 44.9870  30
   1 -12   3 4.37303 48.5614  33
  -1 -12  -3-7.64777 50.9638  33
   1 -12   3-12.7983 43.5734  34
   1 -12   3-56.5059 41.3166  25
   1 -12   4-26.5065 56.3195  22
  -1 -12  -4-1.65931 29.4261  22
   1 -12   4 85.6220 28.0500  25
  -1 -12  -4 13.7643 47.4348  15
   1 -12   4-49.1410 48.9124  33
   1 -12   4-28.3992 44.3082  34
   1 -12   4 126.526 47.9685  30
   1 -12   4-47.7810 48.0822  29
  -1 -12  -4-1.22829 56.3203  29
  -1 -12  -5 526.965 61.4110  28
  -1 -12  -5 584.305 66.6413  29
   1 -12   5 703.215 57.8663  29
  -1 -12  -5 687.372 50.7921  18
  -1 -12  -5-1.67756 30.9794  22
   1 -12   5 687.425 68.5773  22
  -1 -12  -5 547.443 60.4485  15
   1 -12   5-0.91927 20.2238  25
   1 -12   5 580.040 56.9978  34
   1 -12   5 598.057 58.6356  30
   1 -12   5 634.454 59.6769  33
   1 -12   6 67.2415 43.2778  25
   1 -12   6 93.3340 56.3731  22
  -1 -12  -6 144.151 41.1706  18
  -1 -12  -6-1.71823 30.4530  22
  -1 -12  -6 66.0741 48.6073  15
   1 -12   6 6.71646 43.8827  34
   1 -12   6 137.837 47.6896  33
   1 -12   6 56.4303 49.1506  30
   1 -12   6 124.222 44.1099  29
   1 -12   7-14.6443 42.0363  25
   1 -12   7-58.1538 55.2658  22
  -1 -12  -7 37.1075 40.0185  18
  -1 -12  -7-1.71268 29.8717  22
  -1 -12  -7 16.4769 47.1537  15
   1 -12   7 0.94379 43.8277  34
   1 -12   7-15.0736 48.1383  30
   1 -12   7 50.5277 39.6461  29
   1 -12   8 360.198 47.7530  25
   1 -12   8 433.235 57.2680  22
  -1 -12  -8 363.082 47.6514  18
  -1 -12  -8-1.71389 29.7518  22
  -1 -12  -8 289.392 54.0755  15
   1 -12   8 406.603 49.7344  34
   1 -12   8-14.4294 17.9259  29
   1 -12   8 311.558 51.9318  30
   1 -12   9 96.3136 42.7615  25
   1 -12   9 137.177 52.1100  22
  -1 -12  -9 128.057 42.7390  18
  -1 -12  -9-11.8021 29.0591  22
  -1 -12  -9 41.9400 47.7317  15
   1 -12   9 123.570 47.5786  30
   1 -12   9 127.337 43.6720  34
  -1 -12 -10 146.155 44.0080  18
   1 -12  10 85.4470 52.4729  22
   1 -12  10 97.4663 47.2230  30
   1 -12  10 103.552 43.8199  34
   1 -12  10 122.549 41.9220  25
  -1 -12 -11-26.8999 42.3129  18
   1 -12  11 59.0885 48.1811  22
   1 -12  11 20.7179 38.1152  25
   1 -12  11-15.0018 40.8605  34
   1 -12  11 9.54251 43.8126  30
   1 -12  12 70.2158 37.1898  25
  -1 -12 -12 79.6285 40.5647  18
   1 -12  12 30.1662 45.1080  22
  -1 -12 -12 102.038 41.3495  22
   1 -12  12 75.4020 42.3551  30
   1 -12  12 52.7699 40.4963  34
   1 -12  13 571.690 54.4102  30
   1 -12  13 695.781 55.8031  34
   1 -12  13 618.912 51.7597  25
  -1 -12 -13 592.795 58.0709  18
   1 -12  13 743.380 61.0566  22
   1 -12  14 98.8777 37.0213  30
  -1 -12 -14 135.852 41.2622  18
   1 -12  14 106.172 36.6709  34
   1 -12  14 126.509 41.3377  22
   1 -12  15 25.7781 32.1100  30
  -1 -12 -15 64.0432 37.4706  18
   1 -12  15 30.2783 32.8201  34
   1 -12  15-14.7134 35.9753  22
   1 -12  16 2.59513 26.2036  30
  -1 -12 -16 15.8252 34.3225  18
   1 -12  16 2.62391 30.9361  22
   1 -12  16 15.3797 28.6400  34
   1 -12  17 449.860 35.4871  34
   1 -12  17 336.374 33.9498  22
  -1 -13  16 40.7395 26.9214  28
   1 -13 -16 38.4654 26.7034  18
  -1 -13  16 1.97859 22.0989  34
  -1 -13  16 41.1474 25.8097  22
  -1 -13  15 97.9039 25.6537  30
   1 -13 -15 95.5251 32.5380  18
  -1 -13  15 97.2240 28.9598  34
  -1 -13  15 126.786 33.6135  22
  -1 -13  14 91.3507 29.9595  30
   1 -13 -14 48.4066 35.0762  18
  -1 -13  14 69.7572 31.3804  34
  -1 -13  14 86.0949 37.0601  22
  -1 -13  13 102.846 35.2283  30
   1 -13 -13 143.709 38.5107  18
  -1 -13  13 156.983 36.3391  34
  -1 -13  13 248.110 43.2720  22
  -1 -13  12 68.0053 36.7116  30
   1 -13 -12 75.9892 38.8538  18
  -1 -13  12 99.1236 36.2864  34
  -1 -13  12 124.709 43.2238  22
  -1 -13  11 8.88117 43.7265  22
   1 -13 -11-42.2338 55.7808  22
   1 -13 -11 12.2880 36.7637  18
  -1 -13  11 27.5791 37.1627  34
  -1 -13  11 12.1833 17.3808  33
  -1 -13  11 48.2269 38.7006  30
  -1 -13  10 11.4163 45.8162  22
   1 -13 -10 4.12519 58.1207  22
   1 -13 -10-28.3305 26.5166  18
  -1 -13  10 26.3938 36.4061  33
  -1 -13  10-15.8020 38.1086  34
  -1 -13  10 33.7094 40.4699  30
   1 -13  -9 279.897 72.1839  22
  -1 -13   9 335.045 48.3226  34
  -1 -13   9 413.139 49.3650  33
  -1 -13   9 278.998 49.0867  30
  -1 -13   9 450.626 57.6631  22
   1 -13  -8 85.5486 62.4006  22
  -1 -13   8 0.87508 41.5057  33
  -1 -13   8 17.2563 41.2221  34
  -1 -13   8 45.9768 44.0198  30
  -1 -13   8 25.8853 18.0677  29
  -1 -13   8 1.06782 50.8013  22
   1 -13  -7 257.671 70.5094  22
  -1 -13   7 260.979 49.4297  33
  -1 -13   7 315.697 47.9299  34
  -1 -13   7 262.081 49.2165  30
  -1 -13   7 314.390 46.6172  29
  -1 -13   7 411.266 59.1404  22
   1 -13  -6 40.2390 64.2973  22
  -1 -13   6 31.2512 53.1234  22
  -1 -13   6 35.5034 43.0879  34
  -1 -13   6 9.67142 44.5159  33
  -1 -13   6 73.7288 52.3854  28
  -1 -13   6 27.2387 45.8159  30
  -1 -13   6 11.8418 44.0019  29
   1 -13  -5 99.7460 65.8760  22
   1 -13  -5 113.466 35.8040  15
  -1 -13   5 126.700 56.3686  22
  -1 -13   5 94.6059 43.2421  34
  -1 -13   5 17.1121 46.0959  33
   1 -13  -5 123.685 50.6785  29
  -1 -13   5 34.6926 53.2431  28
  -1 -13   5 85.4348 47.1905  29
  -1 -13   5 167.714 47.3875  30
   1 -13  -4-15.2663 62.8021  22
   1 -13  -4-39.8619 28.2704  15
  -1 -13   4 43.8731 56.0898  22
  -1 -13   4-35.3853 46.5525  33
  -1 -13   4 7.51319 41.4801  34
   1 -13  -4 61.3938 49.0387  28
  -1 -13   4 7.05974 44.6129  30
  -1 -13   4 35.8415 46.6238  29
   1 -13  -4 20.3609 50.2066  29
  -1 -13   4 4.31439 51.7950  28
   1 -13  -3 17.1565 20.1944  15
   1 -13  -3 175.617 68.6118  22
  -1 -13   3 195.965 66.3966  22
  -1 -13   3 472.373 58.4461  28
   1 -13  -3 204.221 46.2950  30
   1 -13  -3 140.938 52.0275  29
   1 -13  -3 201.526 54.3881  28
  -1 -13   3 331.259 55.3616  29
  -1 -13   3 254.893 52.6358  33
   1 -13  -2 89.6128 62.5521  22
  -1 -13   2 176.919 61.5562  22
  -1 -13   2 52.5370 48.3159  33
   1 -13  -2 134.857 43.8078  30
  -1 -13   2 8.72156 19.7330  30
   1 -13  -2 165.601 50.7111  29
   1 -13  -2 100.252 51.6927  28
  -1 -13   2 134.830 50.5018  29
  -1 -13   1 10.5857 18.2225  15
   1 -13  -1-18.5876 61.9190  22
  -1 -13   1 1.38004 62.3272  22
   1 -13  -1 87.6461 45.6822  33
  -1 -13   1 134.701 49.6697  33
   1 -13  -1 74.9378 50.3227  28
   1 -13  -1 34.5300 43.2750  30
   1 -13  -1 80.5327 49.4810  29
  -1 -13   1 108.673 51.0031  29
  -1 -13   0 25.7366 34.7718  15
  -1 -13   0 199.517 58.6386  22
   1 -13   0 78.0801 58.7803  22
  -1 -13   0 6.74651 47.6743  33
   1 -13   0-14.4793 44.5273  33
   1 -13   0-5.00639 46.4352  29
  -1 -13   0 58.7515 50.5949  29
  -1 -13   0 47.5891 43.8738  30
   1 -13   0 23.9780 49.6681  28
  -1 -13   0-0.90139 20.3882  28
   1 -13   0 54.8281 43.1338  30
  -1 -13  -1 75.5735 39.1004  15
   1 -13   1-6.76685 61.1386  22
  -1 -13  -1 15.8578 49.0466  33
   1 -13   1 4.06433 44.9206  33
   1 -13   1 48.7556 45.3281  30
  -1 -13  -1 73.8501 43.1368  30
  -1 -13  -1 71.7088 52.2295  29
   1 -13   1 99.1623 48.0834  29
  -1 -13  -1-0.91488 20.8428  28
   1 -13   2-4.62929 45.1160  29
  -1 -13  -2-2.19573 51.2598  29
  -1 -13  -2 8.39719 40.2123  15
  -1 -13  -2 184.718 50.8010  22
   1 -13   2-10.4606 56.2178  22
   1 -13   2 12.9641 37.3377  25
  -1 -13  -2-22.3918 41.8697  30
   1 -13   2 26.7883 44.7203  33
  -1 -13  -3 271.927 43.6235  28
   1 -13   3-26.6993 20.3219  28
   1 -13   3 16.8241 20.1776  30
  -1 -13  -3 172.761 53.6742  29
   1 -13   3 265.827 49.1970  29
  -1 -13  -3 152.095 43.0307  15
   1 -13   3 169.995 59.1987  22
   1 -13   3 181.307 43.1064  25
   1 -13   3 71.8474 43.6886  34
   1 -13   3 145.010 46.2042  33
   1 -13   4 74.4045 40.4761  29
   1 -13   4 4.23209 19.8528  28
  -1 -13  -4 30.6130 50.3104  29
  -1 -13  -4 90.2374 42.2640  15
   1 -13   4 18.1196 55.4695  22
   1 -13   4 81.7553 41.6767  34
   1 -13   4 111.640 42.5382  33
   1 -13   4 38.2514 39.2948  25
   1 -13   5-0.83151 16.1030  25
  -1 -13  -5-3.08466 26.9336  22
  -1 -13  -5 340.611 47.4459  15
   1 -13   5 454.693 60.4945  22
  -1 -13  -5 319.843 54.9979  29
   1 -13   5 360.945 49.5191  30
   1 -13   5-23.2855 23.9711  29
   1 -13   5 393.077 46.9640  34
   1 -13   5 392.937 46.9103  33
   1 -13   6-13.1733 24.9408  25
  -1 -13  -6-1.54406 27.4409  22
  -1 -13  -6 11.5648 41.3715  15
   1 -13   6-39.1553 31.1909  33
   1 -13   6 17.1497 40.4930  34
   1 -13   6-25.2335 52.3006  22
   1 -13   6-70.1716 45.8799  30
   1 -13   7 2158.40 77.1726  25
   1 -13   7 2323.06 78.3554  30
   1 -13   7 2306.24 79.3144  34
  -1 -13  -8-1.46346 25.4669  22
  -1 -13  -8 9.57279 17.0905  18
   1 -13   8-26.6917 49.3517  22
   1 -13   8-56.9125 38.9766  25
   1 -13   8-9.55999 39.5774  34
   1 -13   8-58.3632 44.1769  30
  -1 -13  -9 228.703 35.4279  18
   1 -13   9 280.422 50.8776  22
   1 -13   9 278.516 41.0457  25
   1 -13   9 238.294 41.9093  34
   1 -13   9 267.135 44.9290  30
  -1 -13 -10-1.30365 23.2546  22
  -1 -13 -10 119.451 37.5623  18
   1 -13  10 122.795 44.3667  22
   1 -13  10 134.892 36.6404  25
   1 -13  10 111.146 40.8032  30
   1 -13  10 134.196 37.4493  34
   1 -13  11 478.776 41.7561  34
  -1 -13 -11 410.936 42.2049  18
   1 -13  11 377.941 42.7639  30
   1 -13  11 478.118 48.1257  22
   1 -13  12 259.770 37.1315  34
  -1 -13 -12 314.640 41.2641  18
   1 -13  12 254.289 39.2603  30
   1 -13  12 295.233 44.0362  22
   1 -13  13 168.386 34.0277  34
  -1 -13 -13 228.118 37.1085  18
   1 -13  13 160.999 33.8633  30
   1 -13  13 240.777 38.4167  22
   1 -13  14 198.860 30.5179  34
  -1 -13 -14 235.678 35.1473  18
   1 -13  14 160.766 29.3137  30
   1 -13  14 173.570 32.0224  22
   1 -13  15 83.5371 22.9044  34
   1 -13  15 40.9219 20.3445  30
   1 -13  15 27.9515 16.5188  22
  -1 -13 -15 75.0998 27.5310  18
  -1 -14  13 159.528 24.7412  30
  -1 -14  13 213.208 31.2168  28
  -1 -14  12 4.08522 24.4367  34
  -1 -14  12 27.8150 33.0753  22
  -1 -14  12 20.3752 31.9118  28
  -1 -14  12-8.15856 26.0027  30
  -1 -14  11 230.258 33.0479  34
  -1 -14  11 304.582 42.3387  22
  -1 -14  11 240.430 39.3733  28
  -1 -14  11 151.094 33.7008  30
  -1 -14  10 21.1590 30.5927  34
   1 -14 -10 68.4041 46.9810  22
  -1 -14  10 89.5598 39.8415  22
  -1 -14  10 32.2164 37.6931  28
  -1 -14  10 1.43928 33.1711  30
   1 -14  -9 34.8298 48.4589  22
  -1 -14   9 69.5405 40.7452  22
  -1 -14   9 34.3310 34.6768  30
  -1 -14   9 77.9924 40.0739  28
   1 -14  -8 24.9585 51.0114  22
  -1 -14   8 80.9275 44.2368  22
  -1 -14   8 24.9994 36.3486  30
  -1 -14   8 121.628 42.1454  28
   1 -14  -7-16.8157 54.7874  22
  -1 -14   7 1.91318 47.1278  22
  -1 -14   7 84.6716 38.4223  30
  -1 -14   7 97.9327 44.0657  28
   1 -14  -6 455.303 63.7134  22
  -1 -14   6 736.781 59.1150  22
  -1 -14   6 441.770 47.1511  30
  -1 -14   6 726.322 53.8495  28
  -1 -14   5 5.25734 31.4813  33
   1 -14  -5 111.260 58.0979  22
  -1 -14   5 142.718 53.4891  22
  -1 -14   5 13.5953 17.8860  29
  -1 -14   5 128.132 47.1724  28
  -1 -14   5 162.573 41.7943  30
  -1 -14   4 70.8911 38.0224  33
   1 -14  -4 1.28200 55.4264  22
  -1 -14   4 63.9804 52.2923  22
  -1 -14   4 55.8402 37.7425  29
  -1 -14   4 44.3920 45.6301  28
  -1 -14   4 66.9316 41.0110  30
   1 -14  -3 869.800 84.9357  22
  -1 -14   3 674.551 67.7759  33
  -1 -14   3 800.349 68.6557  29
  -1 -14   2 4.21396 39.7046  33
   1 -14  -2-69.2891 58.3702  22
  -1 -14   2-42.7038 53.5130  22
  -1 -14   2-35.1478 42.6179  29
   1 -14  -2-52.8748 45.4855  28
   1 -14  -2-18.6087 41.9125  29
  -1 -14   2 10.7986 16.8830  30
   1 -14  -1 322.240 45.9562  30
  -1 -14   1 356.869 65.2940  22
   1 -14  -1 234.578 62.3123  22
   1 -14  -1 317.443 51.8329  28
  -1 -14   1 400.441 51.0806  29
   1 -14  -1 243.958 47.2024  29
  -1 -14   0 204.623 60.8637  22
   1 -14   0 245.516 58.4230  22
   1 -14   0 271.599 42.4750  30
  -1 -14   0 198.469 46.4794  29
   1 -14   0 273.126 49.5940  28
   1 -14   0 212.987 42.7772  29
   1 -14   1 10.6302 52.6064  22
  -1 -14  -1 56.8196 58.8454  22
  -1 -14  -1 47.5748 43.0209  29
  -1 -14  -1-33.8994 18.0682  28
   1 -14   1 156.394 45.1252  28
   1 -14   1 39.9332 35.8181  29
   1 -14   1-13.8130 39.5309  30
  -1 -14  -2 183.019 58.2401  22
   1 -14   2 155.721 56.6914  22
  -1 -14  -2 66.0576 43.9161  29
   1 -14   3 435.238 58.9148  22
  -1 -14  -3 404.999 48.9819  29
   1 -14   4 117.004 51.7204  22
   1 -14   4 9.15645 18.0773  28
  -1 -14  -5-11.3758 40.8121  22
   1 -14   5 29.6347 47.2790  22
   1 -14   5-21.7430 40.1037  30
   1 -14   5 10.9647 17.7944  28
   1 -14   6 95.1262 47.3027  22
   1 -14   6-11.8919 39.6206  30
   1 -14   7 39.4748 44.3386  22
   1 -14   7 37.8688 31.3650  28
   1 -14   7 22.0994 36.1718  30
   1 -14   8 29.2787 42.0348  22
   1 -14   8 46.2433 34.8757  30
  -1 -14  -9-0.99996 20.0604  22
   1 -14   9 41.3794 38.4096  22
   1 -14   9 59.6377 39.0880  28
   1 -14   9 46.9160 33.2809  30
   1 -14  10 333.191 41.5578  22
   1 -14  10 262.186 40.6360  28
   1 -14  10 201.206 35.8864  30
   1 -14  11 115.092 33.0517  22
   1 -14  11 75.4921 28.2029  30
   1 -14  11 109.431 33.5319  28
   1 -14  12 384.319 29.8242  22
   1 -14  12 309.978 31.3382  30
   1 -14  12 334.102 35.8164  28
  -1 -15   9 528.293 43.3172  22
  -1 -15   9 456.104 39.8615  28
  -1 -15   8 348.427 40.3616  22
  -1 -15   8 324.605 37.2606  28
   1 -15  -7-45.4384 39.4350  22
  -1 -15   7 67.7869 36.3974  22
  -1 -15   7 11.7028 31.5626  28
   1 -15  -6 14.3671 41.4985  22
  -1 -15   6 89.4893 39.7808  22
  -1 -15   6 60.3000 34.1900  28
   1 -15  -5 60.3921 43.5988  22
  -1 -15   5 108.725 41.2802  22
  -1 -15   5 31.2701 35.6783  28
   1 -15  -4 241.376 53.1910  22
  -1 -15   4 387.085 53.4935  22
   1 -15  -3 59.9832 47.2942  22
  -1 -15   3 145.446 26.8416  28
   1 -15  -2 187.525 50.5478  22
  -1 -15   2 304.382 51.6120  22
   1 -15  -1 603.929 62.7294  22
  -1 -15   1 713.988 64.9104  22
  -1 -15   0 7.52984 46.1869  22
   1 -15   0 79.0648 47.0182  22
  -1 -15  -1 252.476 50.9708  22
   1 -15   1 205.183 50.1352  22
   1 -15   1 138.552 40.8657  28
  -1 -15  -2 1400.69 96.8839  22
   1 -15   2 1565.49 93.6924  22
   1 -15   2 1375.21 85.0687  28
   1 -15   3 18.1804 43.9500  22
   1 -15   3 459.798 35.8067  28
   1 -15   4 370.683 44.3109  22
  -1 -15  -4 314.632 48.0995  22
   1 -15   5-0.48013 14.1256  28
   1 -15   5-20.2739 37.3774  22
  -1 -15  -5-9.34474 42.6993  22
   1 -15   6 127.619 29.3057  30
   1 -15   6 160.203 36.2997  22
  -1 -15  -6 203.128 42.3108  22
   1 -15   7 26.8844 26.4755  30
   1 -15   7 71.8366 30.1383  22
  -1 -15  -7 75.4268 37.9876  22
   1 -15   8 104.475 21.4473  22
   1 -15   8 62.9380 17.7048  28
  -2   0  29-1.64305 14.4205  23
  -2   0  28 423.842 26.5926  23
   2   0 -28 385.952 37.9224   7
  -2   0  28 330.462 33.9321   6
   2   0 -27 0.81761 37.3227   7
  -2   0  27-0.75753 37.9690   6
  -2   0  27 13.9223 26.0400  23
  -2   0  26 21.0644 50.0499   6
   2   0 -26 34.4218 42.7459   7
  -2   0  26 63.4739 31.7045  23
   2   0 -25-37.0415 48.9904   7
  -2   0  25 18.6371 55.3498   6
  -2   0  25-4.95205 33.8044  23
   2   0 -24 163.479 56.3725   7
  -2   0  24 200.021 59.9958   6
  -2   0  24 2.11748 29.3921  31
  -2   0  24 169.924 39.1665  23
  -2   0  23 7.35283 37.5649  23
  -2   0  23-57.9662 58.1720   6
   2   0 -23-23.4214 57.3069   7
   2   0 -22 3830.13 198.349   3
  -2   0  22 3729.78 176.212  11
   2   0 -22 3879.91 199.908   7
  -2   0  22 4063.62 183.613  23
  -2   0  22 3836.12 194.424   6
  -2   0  21 6.94447 23.5940  11
  -2   0  21 14.2991 55.5055   8
  -2   0  21 25.9768 38.9835  23
  -2   0  21 7.34186 38.4391   2
   2   0 -21-39.9737 50.2651   3
  -2   0  21 1.24551 55.8111   6
   2   0 -21-45.1204 57.5489   7
   2   0 -20 5024.26 248.695   3
  -2   0  20 5001.00 228.530  11
   2   0 -20 4304.92 247.924   7
  -2   0  20 5042.09 234.240  23
  -2   0  20 4223.53 239.352   2
  -2   0  20 4866.34 243.637   6
  -2   0  19 5.95302 23.1061  11
  -2   0  19 1.91622 54.1418   8
  -2   0  19 11.4563 35.8977  23
   2   0 -19-57.8444 45.9508   3
  -2   0  19 24.6620 35.4767   2
   2   0 -19 46.7005 53.1008   7
  -2   0  19-12.4673 54.4309   6
   2   0 -18 2662.28 139.117   3
  -2   0  18 2517.17 120.070  11
  -2   0  18 1685.20 139.266   8
  -2   0  18 2534.73 126.578  23
  -2   0  18 2033.59 129.413   2
   2   0 -18 2143.18 141.159   7
  -2   0  18 2268.76 134.957   6
  -2   0  17-16.8234 20.2184  11
  -2   0  17 18.1465 48.9296   8
  -2   0  17 35.7595 32.8681  23
  -2   0  17-44.7443 48.2086   6
   2   0 -17-1.34668 49.2095   7
   2   0 -17 10.0358 38.3675   3
  -2   0  17 6.88613 32.8116   2
  -2   0  16 390.865 31.2563  11
  -2   0  16 435.555 53.8037   6
  -2   0  16 320.238 55.6242   8
  -2   0  16 375.890 44.1520   2
  -2   0  15 15.4343 41.1754   6
  -2   0  15 4.20750 29.7310   2
   2   0 -15-18.5969 35.5070   3
  -2   0  15-34.3640 42.3529   8
  -2   0  15-5.53029 17.0458  11
   2   0 -14 19536.5 819.021   3
  -2   0  14 15619.0 813.692   2
  -2   0  14 13991.4 818.689   8
  -2   0  14 17569.0 806.882  11
  -2   0  13 2.16347 39.9490   8
   2   0 -13 3.25561 30.4799   3
  -2   0  13-11.7312 28.3762   2
  -2   0  12 5371.99 282.068   2
  -2   0  12 5278.18 288.028   8
  -2   0  11-5.87520 26.5101   2
  -2   0  11 0.83038 35.7793   8
  -2   0  10 5428.62 262.589   2
  -2   0  10 5235.47 266.128   8
  -2   0   9 5.04690 25.1258   2
  -2   0   9-7.28876 30.3908   8
  -2   0   8 14935.1 694.522   2
  -2   0   8 13996.6 695.867   8
  -2   0   7-6.17803 22.7964   2
  -2   0   7 5.88565 25.8087   8
  -2   0   6 538.351 37.3983   2
  -2   0   6 540.102 38.3552   8
  -2   0   5 0.75212 21.9160   2
  -2   0   5 0.26810 21.3897   8
  -2   0   4 5033.68 246.800   8
   2   0  -4 5523.79 244.479   9
  -2   0   4 5116.57 243.923  11
  -2   0   3 0.71916 10.9553   8
  -2   0   3 2.47426 4.19006  11
   2   0  -2 11704.3 561.773   1
  -2   0   2 11898.0 561.292  11
   2   0  -1-6.99428 7.63656   1
   2   0  -1-0.02506 0.67619   9
  -2   0   0 124257. 5889.92  10
   2   0   1-0.72994 9.52680   2
   2   0   1 6.61207 12.2294   8
  -2   0  -1 9.70299 8.69763  10
   2   0   2 22.6087 13.6971   2
   2   0   2 17.7419 18.7858   8
  -2   0  -2 18.0738 15.5259  10
   2   0   3 5.20499 18.6158   2
   2   0   3-5.35392 24.2017   8
  -2   0  -3 6.20599 21.3822  10
   2   0   4 96.1884 21.0377   2
   2   0   4 62.4442 27.2324   8
   2   0   5 6.77014 19.7280   2
   2   0   5 6.99405 27.2025   8
   2   0   6 13416.3 622.733   2
   2   0   6 12412.8 625.583   8
   2   0   7-9.55222 22.0733   2
   2   0   7-10.8936 29.8890   8
  -2   0  -7-11.8026 36.4935   4
   2   0   8 157.021 26.8761   2
   2   0   8 68.3972 34.7246   8
  -2   0  -8 132.254 42.2159   4
   2   0   9-9.24125 25.9237   2
   2   0   9-6.77834 36.9014   8
  -2   0  -9-13.1339 42.7224   4
   2   0  10 1161.00 68.2082   6
   2   0  10 904.824 61.7558   2
   2   0  10 909.900 70.4789   8
  -2   0 -10 1077.24 76.2182   4
   2   0  11 10.9085 37.9026   6
   2   0  11 24.9591 28.3053   2
   2   0  11 20.4269 39.8795   8
  -2   0 -11 12.1947 44.4982   4
   2   0  12 1429.96 84.0185   2
   2   0  12 1204.52 90.8335   8
  -2   0 -12 1330.95 94.7382   4
   2   0  13-2.52035 42.9482   6
   2   0  13 24.1419 30.3392   2
   2   0  13-41.1503 44.1043   8
  -2   0 -13-11.7093 48.2200   4
   2   0  14 4006.01 186.530   6
   2   0  14 3472.94 182.261   2
  -2   0 -15-24.3641 48.4437   7
   2   0  15-8.17180 48.9053   6
   2   0  15 12.7484 46.3361   8
   2   0  15-8.90782 32.6950   2
  -2   0 -16 624.292 71.5502   7
   2   0  16 627.295 55.5048   2
   2   0  16 472.297 66.3119   8
   2   0  17 1.42198 21.7182  11
   2   0  17-10.6022 50.9869   8
   2   0  17 11.7215 36.1925  23
  -2   0 -17-15.2758 42.6027   3
   2   0  17 7.79986 34.5959   2
   2   0  17-21.6173 52.8103   6
  -2   0 -17-45.9061 52.9677   7
  -2   0 -18 1092.02 81.8572   3
   2   0  18 971.137 58.2714  11
   2   0  18 656.969 81.3490   8
   2   0  18 1052.72 69.7200  23
   2   0  18 911.112 69.8423   2
   2   0  18 1246.31 88.5137   6
  -2   0 -18 829.540 86.0563   7
   2   0  19-27.0999 23.7004  11
   2   0  19 5.40415 48.8574   8
   2   0  19-34.3032 40.5733  23
  -2   0 -19-25.0438 45.6700   3
   2   0  19 1.19473 35.4421   2
  -2   0 -19 42.9427 60.1955   7
   2   0  19 16.0637 59.3876   6
  -2   0 -20 921.614 78.2482   3
   2   0  20 1056.96 67.8521  23
   2   0  20 777.839 67.6421   2
  -2   0 -20 926.907 88.3220   7
   2   0  20 930.051 56.1019  11
   2   0  21 15.0953 38.7239  23
   2   0  21 7.34507 67.9015   6
  -2   0 -21-3.09826 58.8646   7
   2   0  22 209.346 42.5865  23
  -2   0 -22 320.727 59.2411   7
   2   0  22 370.243 65.3908   6
   2   0  23-19.3227 34.6429  23
   2   0  23-14.2046 36.6188  31
  -2   0 -23 1.26440 49.0826   7
   2   0  23-16.1821 51.8617   6
   2   0  24 128.035 33.6720  23
   2   0  24 177.503 34.9412  31
   2   0  24 78.8711 45.3141   6
  -2   0 -24 156.259 47.0582   7
   2   0  25 15.9068 27.7304  23
   2   0  25 28.1017 28.0293  31
   2   0  25-11.5486 36.6304   6
  -2   0 -25 1.75515 38.9628   7
   2   0  26 182.523 26.2432  23
   2   0  26 205.148 26.8706  31
  -2   0 -26 147.684 35.2233   7
   2   0  26 125.583 32.2904   6
   2   0  27-18.7331 17.3312  23
   2   0  27 8.35435 16.0899  31
  -2   0 -27 29.1878 25.2768   7
   2   1 -28 63.7184 31.9251   7
   2  -1 -28-0.58868 12.6459   7
  -2   1  28 69.6703 21.2463  23
  -2  -1  28 73.5392 23.3729  23
  -2   1  28 108.216 23.7375  31
   2  -1 -27-0.79362 14.0711   7
   2   1 -27 11.2259 36.8280   7
  -2   1  27-25.5909 38.0982   6
  -2  -1  27 1.33515 26.1062  23
  -2   1  27 21.4881 25.6033  23
  -2   1  27 0.87638 28.5638  31
  -2  -1  27 32.1938 21.3509  31
   2   1 -26 16.9501 43.0766   7
   2  -1 -26-0.98818 16.4911   7
  -2  -1  26-1.99340 26.0141   6
  -2   1  26-0.97285 48.2721   6
  -2  -1  26-10.8838 31.0665  23
  -2   1  26 17.6448 30.0266  23
  -2   1  26 18.3249 33.4306  31
   2   1 -25 226.671 51.4787   7
  -2   1  25 153.050 57.7603   6
  -2  -1  25-1.16169 27.3573   6
   2  -1 -25-1.15964 18.9180   7
  -2  -1  25 155.685 36.4609  23
  -2   1  25 161.355 35.3837  23
  -2   1  25 164.802 39.2770  31
  -2  -1  24-1.24275 26.9128   6
   2  -1 -24-1.31804 21.0873   7
   2   1 -24 201.574 56.5262   7
  -2   1  24 168.569 58.9838   6
  -2  -1  24 177.199 39.6257  23
  -2   1  24 244.317 38.8179  23
  -2  -1  24-2.08915 14.9199  31
  -2   1  23 388.514 62.7331   6
   2   1 -23 349.087 62.8744   7
  -2  -1  23-1.26393 26.2181   6
   2  -1 -23-1.42980 23.4502   7
  -2  -1  23-0.74952 16.5214  31
  -2  -1  23 403.144 44.7650  23
  -2   1  23 346.029 42.6300  23
  -2   1  22 118.332 39.6554  23
  -2  -1  22 52.6297 39.7099  23
  -2  -1  22 84.6718 59.2462   8
  -2   1  22 9.45791 51.9697   8
   2  -1 -22 31.7579 44.7439  17
  -2   1  22 54.6030 23.6313  11
  -2  -1  22 91.4579 26.1374  11
  -2   1  22 69.0178 56.8265   6
   2  -1 -22-1.51593 24.9987   7
  -2  -1  22-1.26293 25.4114   6
   2   1 -22 107.992 59.5238   7
   2   1 -22 88.4112 49.3568   3
  -2  -1  22 155.958 23.8700   2
  -2   1  22 73.7182 37.5111   2
  -2  -1  22-0.77946 17.3056  31
  -2   1  21 11.4899 53.2587   8
  -2  -1  21 53.1165 58.4256   8
   2  -1 -21 85.6337 47.8630  17
  -2   1  21 29.7767 38.9104  23
  -2  -1  21 3.88860 40.2845  23
  -2  -1  21 28.0114 25.6096  11
  -2   1  21 39.3857 23.2371  11
   2   1 -21 20.7729 47.5818   3
   2  -1 -21 213.074 35.2388   3
  -2   1  21 38.5204 37.5005   2
   2  -1 -21-1.54397 25.8942   7
   2   1 -21 37.1291 57.6966   7
  -2   1  21 71.0412 55.0510   6
  -2  -1  21-1.25502 24.7098   6
   2   1 -20 5575.94 132.458   3
   2   1 -20 5065.60 133.093   7
  -2   1  20 3446.08 125.148   8
  -2  -1  20 3265.98 128.427   8
   2  -1 -20 4903.35 112.314  17
  -2  -1  20 5777.25 102.155  23
  -2   1  20 6172.65 102.697  23
  -2  -1  20 5664.31 86.7873  11
  -2   1  20 5885.42 85.3099  11
  -2  -1  20-1.22599 51.5346   2
  -2   1  20 4507.40 111.174   2
  -2   1  20 5445.53 120.841   6
   2  -1 -20-1.53217 54.1813   7
  -2  -1  20-1.20444 51.9076   6
   2   1 -19 1736.23 79.3879   3
  -2  -1  19 1144.80 84.8313   8
  -2   1  19 1077.70 77.8765   8
   2  -1 -19 1428.18 70.3643  17
  -2  -1  19 1683.18 60.8327  23
  -2   1  19 1812.70 60.7542  23
  -2  -1  19 1736.05 48.9904  11
  -2   1  19 1707.82 45.8158  11
   2  -1 -19-1.44003 29.0673   3
  -2   1  19 1405.36 64.2559   2
  -2  -1  19-1.18796 27.4261   2
   2   1 -19 1400.19 79.6528   7
  -2   1  19 1747.72 78.9587   6
  -2  -1  19-1.14614 30.6060   6
   2  -1 -19-2.97475 35.2206   7
   2   1 -18 1373.83 70.0077   3
  -2  -1  18 926.944 79.3269   8
  -2   1  18 870.090 69.6111   8
   2  -1 -18 1156.08 62.8892  17
  -2   1  18 1269.85 53.3888  23
  -2  -1  18 1212.08 53.3571  23
  -2  -1  18-1.07183 28.1325   6
   2   1 -18 1170.80 74.4517   7
  -2   1  18 1202.47 68.1574   6
  -2   1  18 1185.24 58.5630   2
  -2  -1  18-1.10174 24.8029   2
   2  -1 -18-1.34957 25.4432   3
  -2  -1  18 1322.28 42.8884  11
  -2   1  18 1242.10 39.3642  11
  -2  -1  17 293.785 24.8667  11
  -2   1  17 253.821 22.8825  11
  -2   1  17 225.798 49.6316   8
  -2  -1  17 203.834 56.5826   8
  -2   1  17 308.442 36.2994  23
  -2  -1  17 281.577 36.2004  23
  -2   1  17 229.875 36.6010   2
   2  -1 -17-1.25347 16.0569   3
   2   1 -17 273.181 46.4694   3
  -2  -1  17-0.99761 15.1174   2
  -2   1  17 309.154 51.0988   6
  -2  -1  17-0.98618 21.9606   6
   2   1 -17 210.180 53.8522   7
  -2   1  16 22.9566 43.5977   6
  -2  -1  16-2.71173 19.7489   6
   2  -1 -16-1.15744 13.9801   3
  -2  -1  16-0.92610 12.7750   2
   2   1 -16 40.4503 37.1663   3
  -2   1  16 37.9844 32.1928   2
  -2  -1  16 4.80140 50.0973   8
  -2   1  16 55.3031 43.5293   8
  -2  -1  16 17.8819 19.5410  11
  -2   1  16 38.7695 17.6755  11
  -2  -1  15 2262.83 40.4683  11
  -2   1  15 2341.86 68.6785   6
   2   1 -15 2462.72 72.6970   3
  -2  -1  15-0.84911 15.4834   2
  -2   1  15 2047.71 59.9531   2
   2  -1 -15-1.03491 16.0427   3
  -2   1  15 1665.53 72.2224   8
  -2  -1  15 1684.94 76.3275   8
   2   1 -14 550.398 43.5839   3
  -2   1  14 438.483 37.7554   2
  -2  -1  14-0.77787 10.7817   2
   2  -1 -14-0.93173 11.2954   3
  -2   1  14 436.489 48.6380   8
  -2  -1  14 374.519 49.0736   8
  -2  -1  14 532.787 23.3935  11
   2   1 -13 4002.44 77.8212   3
   2  -1 -13-0.81675 12.2786   3
  -2   1  13 3262.46 64.7034   2
  -2  -1  13-0.70186 12.1874   2
  -2  -1  13 3019.95 84.3963   8
  -2   1  13 2997.42 77.4839   8
  -2  -1  13 3484.68 42.3159  11
   2   1 -12 33927.3 192.654   3
  -2  -1  12-0.62741 12.0118   2
  -2   1  12 28424.3 163.606   2
   2  -1 -12-0.71635 11.8825   3
  -2  -1  12 26249.5 204.857   8
  -2   1  12 26900.0 193.946   8
  -2  -1  12 29553.0 104.914  11
  -2   1  11 3870.68 62.3072   2
  -2  -1  11 3835.21 82.8828   8
  -2   1  11 3666.15 74.2658   8
  -2   1  10 11221.4 95.0394   2
  -2  -1  10 11055.1 121.706   8
  -2  -1  10 11099.9 58.4236  11
  -2   1   9 4673.30 62.7099   2
  -2  -1   9 4781.67 79.1969   8
  -2  -1   9 4614.38 36.9037  11
  -2  -1   8 16745.2 126.777   8
  -2  -1   8 16924.3 61.2387  11
  -2   1   7 21738.5 108.282   2
  -2   1   7 21728.7 112.689   8
  -2   1   6 32154.2 121.392   2
   2   1  -6 34366.4 76.7271   9
  -2   1   6 33606.7 126.273   8
  -2  -1   6 30884.6 70.0618  11
   2   1  -5 1388.54 28.2488   3
  -2  -1   5-0.24871 4.62684   2
   2  -1  -5-0.23072 4.07854   3
  -2   1   5 1481.39 30.8593   2
   2   1  -5 1700.79 19.0117   9
  -2   1   5 1590.38 31.4607   8
  -2  -1   5-0.32334 4.91590   8
  -2  -1   5 1404.89 15.9032  11
   2   1  -4 3308.23 33.7586   3
  -2   1   4 3188.11 35.7864   2
   2  -1  -4-0.18440 5.04489   3
  -2   1   4 3854.39 36.1957   8
   2   1  -4 3867.11 22.7281   9
  -2  -1   4-0.24697 5.54551   8
  -2  -1   4 3629.84 21.6130  11
   2   1  -3 7355.09 40.5456   3
   2   1  -3 9130.83 29.3894   9
  -2  -1   2 49794.2 2044.31   8
   2   1  -2 44874.0 2043.07   9
   2   1  -2 44197.8 2043.28   1
   2   1  -1 11.5238 9.15033   3
   2   1  -1 2.70670 8.56607   1
  -2  -1   1 8.01167 5.54781   8
   2   1  -1 6.49492 4.96870   9
  -2   1   0 490.787 28.7319   4
  -2   1   0 430.825 22.2338  10
   2  -1   1 14140.5 675.826   8
   2   1   1 12887.6 672.948   8
  -2   1  -1 14257.1 676.012   4
   2  -1   2 2348.38 41.4721   8
  -2   1  -2 2447.64 46.3739   4
   2  -1   3-0.22146 3.87955   2
   2   1   3 1773.42 30.1446   2
   2   1   3 1490.55 30.6353   8
   2  -1   3 1375.84 39.2958   8
  -2  -1  -3-0.42861 6.34494   4
  -2   1  -3 1454.19 44.0095   4
   2   1   4 10350.3 66.0893   2
   2  -1   4-0.26455 5.10877   2
   2   1   4 9252.07 69.7282   8
   2  -1   4 8266.91 82.0213   8
  -2   1  -4 8697.87 87.7897   4
  -2  -1  -4-0.50657 7.37454   4
   2  -1   5-0.31180 4.40107   2
   2   1   5 96.2173 21.1654   2
   2   1   5 62.8992 25.7810   8
   2  -1   5 74.0262 30.6248   8
  -2   1  -5 70.7769 35.8993   4
  -2  -1  -5-0.59283 7.73290   4
   2   1   6 21812.2 110.141   2
   2  -1   6 19238.8 139.222   8
   2   1   6 19356.6 119.679   8
  -2  -1  -6-0.68530 9.05526   4
  -2   1  -6 20195.5 148.351   4
   2   1   7 1402.27 37.6235   2
   2  -1   7-0.42123 5.84955   2
   2  -1   7 1091.37 48.7878   8
   2   1   7 1089.63 40.7793   8
  -2   1  -7 1256.91 54.4825   4
  -2  -1  -7-0.78937 9.97620   4
   2   1   8 1975.97 44.4482   2
   2  -1   8-0.48673 7.34729   2
   2   1   8 1650.85 49.1441   8
   2  -1   8 1726.96 58.5265   8
  -2   1  -8 1907.98 65.1206   4
  -2  -1  -8-0.90236 10.9402   4
   2   1   9 1356.29 41.8264   2
   2  -1   9-0.55154 7.93387   2
   2   1   9 1120.43 48.2978   8
   2  -1   9 1145.78 55.3560   8
  -2   1  -9 1312.55 60.3158   4
  -2  -1  -9-0.99873 11.7907   4
   2  -1  10 4107.68 67.0824   6
   2   1  10 4507.40 74.8806   6
   2   1  10 4034.47 67.2824   2
   2  -1  10-0.62072 11.8626   2
   2   1  10 3359.43 76.9627   8
   2  -1  10 3444.87 84.9302   8
  -2  -1 -10-1.10843 15.1723   4
  -2   1 -10 3929.88 92.6045   4
   2   1  11 56.9624 37.8998   6
   2  -1  11 31.1176 22.3614   6
   2   1  11 30.3377 27.7621   2
   2  -1  11-0.70337 8.86490   2
   2   1  11 69.6732 37.8035   8
   2  -1  11 14.0242 41.4792   8
  -2  -1 -11-1.20784 14.4397   4
  -2   1 -11 26.5369 45.7217   4
   2   1  12 192.332 41.9738   6
   2  -1  12-0.79084 10.1113   2
   2   1  12 114.665 31.5682   2
   2   1  12 136.192 41.3281   8
   2  -1  12 109.954 44.9510   8
  -2  -1 -12-1.32829 15.9937   4
  -2   1 -12 136.744 47.3978   4
   2   1  13 211.266 45.6706   6
   2   1  13 283.241 35.7317   2
   2  -1  13 113.999 48.9302   8
   2   1  13 217.097 45.1645   8
   2   1  14 102.232 46.3414   6
   2  -1  14-3.76329 20.7541   6
   2   1  14 135.686 34.9528   2
   2  -1  14-0.92068 12.6783   2
   2  -1  14 91.1014 49.9193   8
   2   1  14 83.0767 45.5230   8
  -2  -1 -15 30.0347 23.3348   7
  -2   1 -15 104.609 49.1093   7
   2  -1  15-1.03417 22.3744   6
   2   1  15 95.1192 48.8636   6
   2   1  15 51.7888 46.3600   8
   2  -1  15 99.7202 52.0580   8
   2   1  15 76.4794 33.5707   2
   2  -1  15-1.00234 14.0618   2
   2  -1  16-1.12524 23.7327   6
  -2   1 -16 305.872 60.4341   7
   2   1  16 365.380 57.2838   6
   2  -1  16-1.06849 16.2503   2
   2   1  16 259.113 39.2390   2
   2   1  16 235.289 52.9970   8
   2  -1  16 227.850 56.3376   8
   2  -1  16 304.017 25.9269  11
  -2   1 -17 529.440 54.5790   3
   2  -1  17 487.815 30.8517  11
   2   1  17 236.819 57.3867   8
   2  -1  17 296.534 60.8661   8
   2  -1  17 874.619 43.1298  23
   2   1  17 416.081 44.3363   2
  -2  -1 -17-1.37973 20.5590   3
   2  -1  17-1.12608 19.3020   2
  -2   1 -17 434.757 62.6048   7
   2  -1  17-1.21329 25.7700   6
   2   1  17 582.431 63.3318   6
  -2  -1 -17-20.4724 31.5010   7
   2  -1  18 262.569 28.7989  11
   2   1  18 276.365 27.5814  11
   2  -1  18 141.515 55.1905   8
   2   1  18 151.909 51.0520   8
   2   1  18 341.197 43.4858  23
   2  -1  18 439.209 43.0610  23
   2  -1  18-1.17416 21.5143   2
  -2   1 -18 406.961 56.2129   3
   2   1  18 286.855 42.5165   2
   2  -1  18-1.32007 26.9673   6
  -2   1 -18 283.506 64.3311   7
   2   1  18 334.157 63.6687   6
  -2  -1 -18-1.62134 31.7624   7
   2   1  19 293.246 29.2654  11
   2  -1  19 370.856 31.9525  11
   2   1  19 157.187 52.6996   8
   2  -1  19 193.230 59.0333   8
   2   1  19 387.695 46.3376  23
   2  -1  19 393.577 46.2221  23
   2   1  19 342.323 44.1133   2
  -2   1 -19 340.752 56.1316   3
  -2  -1 -19 311.327 37.7814   3
   2  -1  19-1.38989 29.5265   6
   2   1  19 469.877 69.8793   6
  -2   1 -19 275.400 66.4773   7
  -2  -1 -19-1.61982 30.5251   7
   2   1  20 43.7634 39.7988  23
   2  -1  20 77.1858 40.1658  23
   2  -1  20 34.2919 54.8302   8
   2   1  20 70.3212 48.0908   8
   2   1  20 38.6103 36.1127   2
   2  -1  20-8.38442 15.2854   2
  -2   1 -20 75.8847 45.5070   3
  -2   1 -20 109.283 61.2641   7
  -2  -1 -20-1.59568 26.8041   7
   2   1  20 8.44113 64.5636   6
   2  -1  20-1.44021 28.9900   6
   2  -1  20 59.8271 25.7909  11
   2   1  20 22.1530 22.8228  11
   2  -1  21 448.104 45.0937  23
   2   1  21 521.629 46.9917  23
   2   1  21 591.283 75.5641   6
  -2   1 -21 435.984 66.0496   7
  -2  -1 -21-1.51183 26.1094   7
   2  -1  21-1.47304 31.5807   6
  -2   1 -22 588.112 64.3808   7
   2  -1  22 411.474 43.1385  23
   2   1  22 515.324 43.9111  23
   2  -1  22 479.605 44.8209  31
  -2  -1 -22-1.40039 23.5889   7
   2  -1  22-1.23662 27.4973   6
   2   1  22 557.908 65.4173   6
   2  -1  23 49.6876 35.9469  23
   2   1  23 55.1889 34.4838  23
   2  -1  23 49.5948 36.3140  31
  -2  -1 -23-1.23804 19.4895   7
   2   1  23 67.2423 51.0901   6
  -2   1 -23 61.3153 49.2232   7
   2  -1  23-1.07599 24.9898   6
   2   1  24 121.619 32.3163  23
   2  -1  24 143.627 33.0616  23
   2   1  24 89.5203 34.0728  31
   2  -1  24 141.967 33.1554  31
   2  -1  24-0.89090 22.9942   6
   2   1  24 67.8546 43.4114   6
  -2   1 -24 71.2659 45.8808   7
  -2  -1 -24-1.05109 17.4921   7
   2   1  25 63.2458 27.2770  23
   2  -1  25 47.3436 28.1426  23
   2  -1  25 38.0206 27.5573  31
   2   1  25 45.0286 28.6993  31
   2   1  25 19.5289 35.4723   6
  -2   1 -25 48.3214 40.3012   7
  -2  -1 -25-0.85166 15.0103   7
  -2   1 -26 426.107 38.8823   7
   2   1  26 387.712 28.5892  23
   2  -1  26 364.646 29.0371  23
   2  -1  26 427.039 28.2321  31
   2   1  26 445.157 29.5438  31
   2  -1  26 224.387 20.9170   6
   2   1  26 234.031 33.2662   6
   2  -1  27 74.4177 18.0362  23
   2   1  27 72.9041 16.9419  23
   2  -1  27 60.1553 14.8568  31
   2   1  27 86.3647 17.0450  31
  -2   1 -27 83.5851 23.6388   7
   2  -2 -28 352.003 38.2036   7
   2   2 -28 373.351 38.5992   7
  -2  -2  28 375.804 31.7376  23
  -2   2  28 357.404 28.0975  23
  -2   2  28 398.953 32.8259  31
  -2  -2  28 458.752 31.5685  31
   2   2 -27 1316.87 78.7129   7
   2  -2 -27 1110.85 76.1298   7
  -2  -2  27 956.405 75.7409   6
  -2   2  27 992.177 74.6901   6
  -2  -2  27 1352.56 69.3967  31
  -2   2  27 1312.03 70.4487  31
  -2  -2  27 1275.03 69.7374  23
  -2   2  27 1179.68 67.2298  23
   2  -2 -26 3.66265 40.9242   7
  -2  -2  26 45.2407 45.9988   6
   2   2 -26 60.5857 42.3667   7
  -2   2  26 53.4987 43.8437   6
  -2  -2  26 30.5751 30.7965  23
  -2   2  26-19.6108 28.3820  23
  -2  -2  26 39.0580 31.3202  31
  -2   2  26-5.20631 33.6848  31
  -2  -2  25 436.057 64.6693   6
   2  -2 -25 301.832 53.5474   7
   2   2 -25 317.527 54.4281   7
  -2   2  25 333.232 63.0855   6
   2  -2 -25 176.726 42.1926  17
  -2  -2  25 325.642 40.6996  23
  -2   2  25 297.804 37.8275  23
  -2  -2  25 340.118 42.1503  31
  -2   2  24 45.0051 54.6772   6
   2  -2 -24 1.24755 50.4261   7
  -2  -2  24 3.63218 56.2792   6
   2   2 -24-37.8835 50.4358   7
   2  -2 -24-13.2478 42.3876  17
  -2  -2  24-12.5474 37.3943  23
  -2   2  24 22.8347 34.5306  23
  -2  -2  24 28.3186 39.0527  31
   2  -2 -23 1016.90 83.8707   7
   2   2 -23 999.983 85.1362   7
   2  -2 -23 781.046 74.9224  17
  -2  -2  23 1019.56 87.8462   6
  -2   2  23 1043.13 85.6682   6
  -2  -2  23 1112.89 72.2826  31
  -2  -2  23 1026.92 71.4258  23
  -2   2  23 1033.34 68.5741  23
  -2   2  22 267.375 41.8116  23
  -2  -2  22 300.601 44.9412  23
  -2   2  22 93.2882 50.3016   8
  -2  -2  22 50.8389 58.2677   8
   2  -2 -22 288.043 53.4814  17
  -2  -2  22 241.608 31.5196  11
  -2  -2  22 155.072 62.5886   6
  -2   2  22 302.891 61.5705   6
   2  -2 -22 182.114 59.6513   7
   2   2 -22 277.155 61.6696   7
   2   2 -22 205.889 51.7426   3
  -2  -2  22 192.742 41.4050   2
  -2   2  22 98.1326 38.5406   2
   2  -2 -22 236.110 52.1623   3
  -2  -2  22 346.062 46.1681  31
  -2  -2  21 200.761 43.3998  23
  -2   2  21 234.618 42.0704  23
  -2  -2  21 60.6291 58.3284   8
  -2   2  21 128.756 51.2750   8
   2  -2 -21 179.774 52.8657  17
  -2  -2  21 238.238 30.9387  11
   2  -2 -21 176.322 59.5364   7
  -2   2  21 248.678 60.5104   6
  -2  -2  21 255.782 63.0166   6
   2   2 -21 251.979 63.6592   7
  -2  -2  21 193.588 41.9337   2
   2  -2 -21 251.873 51.0989   3
  -2   2  21 125.344 39.4514   2
   2   2 -21 182.126 52.4627   3
  -2  -2  21 315.482 46.1557  31
  -2  -2  20 111.789 40.6116  23
  -2   2  20 179.746 39.6219  23
  -2  -2  20 34.8901 58.1026   8
  -2   2  20 26.6469 51.4440   8
   2  -2 -20 143.181 50.8500  17
  -2   2  20 73.1348 22.6738  11
  -2  -2  20 169.075 27.8936  11
   2  -2 -20 108.529 57.6606   7
  -2   2  20 144.052 56.1274   6
  -2  -2  20 101.114 57.4868   6
   2   2 -20 111.661 56.1209   7
  -2   2  20 82.0924 37.1132   2
   2   2 -20 116.580 49.0968   3
   2  -2 -20 83.7782 45.3059   3
  -2  -2  20 118.089 40.4442   2
  -2  -2  20 164.242 43.5373  31
  -2  -2  19 57.3926 57.6153   8
  -2   2  19 30.7443 47.9853   8
   2  -2 -19-1.17288 49.1060  17
  -2  -2  19 57.1542 25.2075  11
  -2   2  19 39.2256 20.8961  11
   2   2 -19-23.4991 55.0542   7
  -2  -2  19 33.7563 53.5042   6
  -2   2  19 83.2764 50.6073   6
   2  -2 -19 83.8508 57.0438   7
   2   2 -19 36.9043 44.5556   3
   2  -2 -19 22.6123 42.4244   3
  -2   2  19 28.8722 36.8131   2
  -2  -2  19 15.7439 38.5188   2
  -2  -2  19 5.93475 36.3649  23
  -2   2  19 41.2882 36.3993  23
  -2  -2  18 213.751 39.0479  23
  -2   2  18 252.008 40.1693  23
  -2  -2  18 258.338 28.5954  11
  -2  -2  18 84.0254 59.7301   8
  -2   2  18 182.024 51.3803   8
  -2  -2  18 164.895 53.6564   6
   2   2 -18 151.555 56.4686   7
   2  -2 -18 180.382 56.4757   7
  -2   2  18 210.148 52.0530   6
   2  -2 -18 220.335 46.4735   3
   2   2 -18 161.500 45.7943   3
  -2  -2  18 191.926 40.7309   2
  -2   2  18 174.563 38.2900   2
   2  -2 -17 2888.92 151.620   3
   2   2 -17 2858.00 152.383   3
  -2  -2  17 2732.97 140.612  23
  -2   2  17 3029.57 140.824  23
  -2   2  17 2859.92 133.734  11
  -2  -2  17 2861.45 136.091  11
  -2   2  17 1923.53 147.924   8
  -2  -2  17 1992.10 156.263   8
  -2   2  17 2269.44 143.357   2
  -2  -2  17 2506.47 144.591   2
   2   2 -17 2503.38 154.286   7
  -2  -2  17 2892.22 150.297   6
  -2   2  17 2633.45 147.737   6
   2  -2 -17 2355.49 152.959   7
  -2  -2  16 933.683 69.6347   6
  -2   2  16 981.641 70.0812   6
  -2  -2  16 891.733 51.8013  11
  -2   2  16 840.215 61.9397   2
  -2  -2  16 790.741 62.1024   2
  -2   2  16 661.096 68.0920   8
  -2  -2  16 641.947 77.2559   8
   2   2 -16 955.961 68.4177   3
   2  -2 -16 992.354 69.4739   3
  -2  -2  15 1189.72 75.7726   6
  -2   2  15 1092.64 74.9289   6
  -2  -2  15 1128.16 59.2511  11
  -2   2  15 879.546 66.4781   2
  -2  -2  15 954.805 68.2859   2
  -2   2  15 927.030 75.4138   8
  -2  -2  15 771.171 82.7100   8
   2  -2 -15 1239.22 75.9413   3
   2   2 -15 1208.14 75.7996   3
  -2   2  14 1682.10 94.2754   6
  -2  -2  14 1623.68 95.4398   6
  -2  -2  14 1602.76 82.1358  11
  -2  -2  14 1476.45 90.7987   2
  -2   2  14 1485.28 90.3747   2
  -2  -2  14 1258.47 102.750   8
  -2   2  14 1330.32 97.0101   8
   2   2 -14 1865.08 96.5429   3
   2  -2 -14 1816.63 96.4555   3
  -2  -2  13 8950.83 413.836  11
  -2  -2  13 8251.27 420.310   2
  -2   2  13 8084.03 419.644   2
  -2   2  13 7519.83 423.593   8
  -2  -2  13 7794.61 428.642   8
   2   2 -13 9582.85 424.293   3
   2  -2 -13 9758.79 424.640   3
  -2  -2  12 1986.25 97.6127  11
  -2  -2  12 1931.11 105.901   2
  -2   2  12 1772.20 103.764   2
  -2  -2  12 1682.60 113.831   8
  -2   2  12 1718.31 107.749   8
   2  -2 -12 2135.24 107.945   3
   2   2 -12 2308.30 108.952   3
  -2  -2  11 5478.18 264.742  11
  -2   2  11 5433.52 270.204   2
  -2  -2  11 5113.96 270.143   2
  -2   2  11 4932.28 272.240   8
  -2  -2  11 5623.95 278.433   8
   2  -2 -11 6163.31 273.446   3
   2   2 -11 6054.05 273.156   3
  -2  -2  10 323.799 21.2355  11
  -2   2  10 262.407 30.7852   2
  -2  -2  10 263.857 30.9441   2
  -2   2  10 186.664 35.9127   8
   2   2 -10 264.499 31.9969   3
   2  -2 -10 294.211 32.9976   3
  -2  -2   9 8095.96 58.3613  11
  -2   2   9 7999.03 83.0910   2
  -2  -2   9 7816.26 83.2618   2
  -2   2   9 7716.02 86.8400   8
   2   2  -9 7953.17 85.1618   3
  -2  -2   8 4875.39 44.0772  11
  -2  -2   8 5181.47 67.2161   2
  -2   2   8 5653.76 68.3874   2
  -2   2   8 5127.92 66.7374   8
   2   2  -8 5175.14 65.4641   3
   2  -2  -8 5628.23 68.1169   3
  -2   2   7 254.471 25.2940   2
  -2  -2   7 248.751 27.9950   2
   2   2  -7 264.040 15.8353   9
  -2   2   7 231.292 24.0282   8
   2   2  -7 227.877 22.8335   3
   2  -2  -7 231.678 22.6651   3
  -2   2   6 204.928 24.7197   2
  -2  -2   6 210.305 25.8169   2
  -2   2   6 215.572 25.3006   8
   2   2  -6 250.205 17.5808   9
   2   2  -6 161.338 21.9915   3
   2  -2  -6 224.308 24.8361   3
  -2   2   5 76483.0 3545.18   2
  -2  -2   5 68219.1 3544.93   2
   2   2  -5 78880.4 3542.76   9
  -2  -2   5 71572.9 3547.58   8
  -2   2   5 72937.1 3544.85   8
   2  -2  -5 79051.9 3545.23   3
   2   2  -5 69619.1 3544.68   3
  -2  -2   4 8768.98 451.527   2
  -2   2   4 9517.63 451.581   2
   2   2  -4 10512.2 449.634   9
  -2  -2   4 9060.85 453.581   8
   2  -2  -4 9179.30 451.125   3
   2   2  -4 8534.45 450.835   3
  -2  -2   3 21003.5 900.400   8
   2   2  -3 18693.6 896.945   9
   2   2  -3 20192.3 898.231   3
   2  -2  -2 40940.4 57.4412   1
   2   2  -2 40234.8 64.5196   9
   2  -2  -1 7288.79 348.338  11
   2   2  -1 7195.73 349.077   9
   2  -2  -1 7281.31 348.970   1
   2   2  -1 7710.59 349.131   1
   2  -2   0 10016.5 488.862  11
   2  -2   0 9587.36 490.296   1
   2   2   0 10697.8 490.731   1
  -2   2   0 10530.1 488.550   9
  -2   2   0 8696.00 491.235   4
  -2  -2   0 11456.0 492.021   4
   2   2   1 1771.65 87.1765   2
   2  -2   1 1488.95 86.9783   2
  -2   2  -1 1889.48 85.0511   9
  -2  -2  -1 1667.42 91.5246   4
  -2   2  -1 1406.01 90.7953   4
  -2  -2  -2-0.18100 5.20405  10
   2  -2   2 12241.7 56.6542   2
   2   2   2 14414.7 60.8518   2
   2  -2   2-0.40276 6.68315   8
   2   2   2 14308.3 50.8713   8
  -2   2  -2 12014.4 83.3137   4
  -2  -2  -2 13908.7 89.1706   4
   2  -2   3 18486.1 79.4432   2
   2   2   3 20480.5 82.6370   2
   2   2   3 19707.4 76.7310   8
  -2  -2  -3 18612.4 113.449   4
   2  -2   4 550.065 24.8441   2
   2   2   4 587.777 24.9458   2
   2   2   4 554.312 24.2494   8
   2  -2   4 442.967 36.0685   8
  -2   2  -4 463.747 36.1152   4
  -2  -2  -4 503.322 38.7355   4
   2   2   5 4745.39 52.8281   2
   2  -2   5 4449.38 51.6652   2
   2   2   5 4221.49 52.7121   8
   2  -2   5 3685.55 68.7573   8
  -2  -2  -5 4122.14 71.0540   4
  -2   2  -5 3935.89 69.1958   4
  -2  -2  -6-0.50835 6.84708  10
  -2  -2  -6 38.4747 37.7860   4
  -2   2  -6 16.9783 37.0762   4
   2  -2   6 7.99797 33.4384   8
   2   2   6-8.91096 24.6606   8
   2  -2   6 15.2823 21.9537   2
   2   2   6 7.69866 21.1248   2
  -2  -2  -7 105.574 38.5325   4
  -2   2  -7 83.2868 36.9980   4
   2  -2   7 94.7423 38.1461   8
   2   2   7 92.4908 26.9642   8
   2   2   7 111.515 24.0923   2
   2  -2   7 128.882 26.4025   2
  -2  -2  -8 3879.58 198.040   4
  -2   2  -8 3879.79 197.587   4
   2   2   8 3281.89 189.022   8
   2  -2   8 3475.70 196.234   8
   2  -2   8 4028.46 188.620   2
   2   2   8 4053.35 188.600   2
  -2   2  -9 839.166 65.2561   4
  -2  -2  -9 834.276 66.1164   4
   2   2   9 617.852 53.0451   8
   2  -2   9 633.193 63.0963   8
   2   2   9 837.433 52.1351   2
   2  -2   9 890.867 53.4414   2
   2  -2  10 3104.08 152.889   2
   2   2  10 3070.34 152.238   2
   2  -2  10 2510.60 160.972   8
   2   2  10 2419.21 153.347   8
   2  -2  10 3203.05 155.102   6
   2   2  10 3304.28 154.902   6
  -2  -2 -10 2917.08 162.874   4
  -2   2 -10 2967.72 162.737   4
   2  -2  11 87.1630 30.7991   2
   2   2  11 53.1243 28.5449   2
   2  -2  11 58.9684 45.0570   8
   2   2  11 66.1255 35.9805   8
   2  -2  11 113.877 39.9292   6
   2   2  11 126.808 39.7820   6
  -2  -2 -11 83.6001 43.5788   4
  -2   2 -11 140.019 47.1394   4
   2  -2  12 3282.05 167.043   2
   2   2  12 3198.89 166.198   2
   2   2  12 2640.60 168.871   8
   2  -2  12 2544.04 175.403   8
   2  -2  12 3630.20 171.072   6
   2   2  12 3747.45 170.823   6
  -2  -2 -12 3274.59 178.824   4
  -2   2 -12 3277.36 178.908   4
   2  -2  13 396.876 61.1905   8
   2   2  13 316.878 48.6939   8
   2  -2  13 481.614 45.6007   2
   2   2  13 466.477 44.0786   2
   2   2  13 624.521 55.4773   6
   2  -2  13 615.190 56.6018   6
   2  -2  14 0.79485 18.3536  11
   2   2  14 30.5463 41.3764   8
   2  -2  14 13.1685 48.3051   8
   2   2  14 21.5421 30.0930   2
   2  -2  14 12.1690 30.9012   2
   2  -2  14-37.7483 46.9141   6
   2   2  14 5.57181 45.8243   6
   2  -2  15 184.904 34.6751  23
   2  -2  15 180.231 24.0729  11
   2   2  15 106.425 44.0117   8
   2  -2  15 94.0676 54.0071   8
   2   2  15 147.410 35.5871   2
   2  -2  15 151.866 36.5461   2
   2  -2  15 159.212 52.5341   6
  -2  -2 -15 152.234 52.1694   7
  -2   2 -15 195.143 50.5279   7
   2   2  15 215.671 52.3703   6
   2  -2  16 152.019 34.0567  23
   2  -2  16 4.77888 22.1480  11
   2   2  16-4.46855 46.1849   8
   2  -2  16-14.9311 55.6317   8
   2   2  16-4.09875 34.1871   2
   2  -2  16 12.8465 31.4518   2
  -2   2 -16-28.4537 54.4063   7
  -2  -2 -16 22.3475 50.8336   7
   2  -2  16 19.6522 53.9720   6
   2   2  16-60.8837 53.7577   6
   2  -2  17 185.076 31.4795  23
   2  -2  17 37.2099 23.6984  11
   2  -2  17 7.60103 51.5763   8
   2   2  17-4.66415 44.9858   8
   2  -2  17 73.4952 57.7879   6
  -2   2 -17 20.3616 55.9725   7
  -2  -2 -17 54.4242 56.5547   7
   2   2  17 20.2620 55.1485   6
  -2   2 -17 13.9763 43.5717   3
  -2  -2 -17 44.1065 44.0316   3
   2   2  17 16.2190 33.5612   2
   2  -2  17-13.5656 35.9813   2
   2  -2  18 64.7126 25.8827  11
   2  -2  18-11.9168 53.8172   8
   2   2  18 17.0651 44.6673   8
  -2   2 -18 82.7854 57.7473   7
  -2  -2 -18 89.8979 55.7634   7
   2   2  18 116.270 59.8089   6
   2  -2  18 142.753 60.6605   6
   2  -2  18 83.5584 38.9768   2
  -2  -2 -18 92.1520 47.2905   3
   2   2  18 88.8735 36.0141   2
  -2   2 -18 84.7124 47.6492   3
  -2  -2 -19 867.167 66.6228   3
  -2   2 -19 911.960 69.6635   3
   2   2  19 829.870 54.5368  23
   2  -2  19 370.029 70.4602   8
   2  -2  19 799.020 42.5739  11
   2   2  19 677.165 37.7884  11
   2   2  19 710.934 53.7273   2
   2  -2  19 703.424 55.4800   2
   2   2  19 920.389 78.5799   6
  -2  -2 -19 781.612 72.5415   7
  -2   2 -19 827.557 75.0981   7
   2  -2  19 1073.91 82.3628   6
   2   2  20 178.123 41.8967  23
   2  -2  20-0.77426 17.5982  23
   2  -2  20 98.3123 61.2947   8
  -2  -2 -20 167.074 48.7168  17
   2  -2  20 167.428 28.6855  11
   2   2  20 155.755 24.9214  11
  -2   2 -20 268.903 60.9691   7
  -2  -2 -20 254.457 59.4041   7
   2  -2  20 156.620 70.1405   6
   2   2  20 323.620 71.8817   6
  -2   2 -20 124.503 49.0847   3
   2   2  20 128.214 38.5306   2
   2  -2  20 164.212 39.6891   2
  -2  -2 -20 172.594 47.2517   3
   2  -2  20 252.152 43.0177  31
   2   2  21 61.1460 60.8346   6
  -2  -2 -21 26.2123 53.7813   7
  -2   2 -21 34.0434 54.4635   7
   2  -2  21 51.7829 62.3748   6
  -2  -2 -21 73.6104 44.7263  17
   2  -2  21-0.74743 15.4005  23
   2   2  21-15.7441 37.5448  23
   2  -2  21 0.69159 38.8824  31
   2   2  22 217.418 58.0232   6
   2  -2  22 167.532 59.2940   6
  -2  -2 -22 234.434 55.6098   7
  -2   2 -22 256.401 56.3317   7
  -2  -2 -22 210.496 42.9840  17
   2   2  22 226.157 38.6206  23
   2  -2  22 222.105 40.4843  31
   2  -2  23-0.63138 12.8680  23
   2   2  23 66.9394 33.3847  23
   2  -2  23 32.6599 34.1543  31
  -2   2 -23 60.4214 47.9752   7
   2  -2  23 21.2307 47.6165   6
  -2  -2 -23 57.9979 46.6025   7
   2   2  23-11.5776 47.9191   6
  -2   2 -24 1357.73 65.2755   7
  -2  -2 -24 1274.46 62.4030   7
   2   2  24 1359.30 47.2460  23
   2  -2  24 1439.76 46.8536  31
   2  -2  24 1167.03 60.5025   6
   2   2  24 1160.02 57.4877   6
   2   2  25 19.3433 25.6139  23
   2  -2  25 35.7789 25.7316  31
   2  -2  25 7.31040 35.3567   6
   2   2  25 31.7189 33.6849   6
  -2  -2 -25 95.6258 37.6689   7
  -2   2 -25 27.1286 37.5002   7
   2   2  26 16.8830 21.5586  23
   2  -2  26 31.4729 20.3220  31
  -2   2 -26 37.2333 29.8927   7
  -2  -2 -26 42.5208 30.0530   7
   2   2  27 52.4409 14.6740  23
   2   2  27 72.1938 16.5147  31
  -2  -2 -27 57.7585 19.8267   7
  -2   2 -27 42.2703 20.7234   7
  -2  -3  28 1093.93 61.0560  23
  -2   3  28 1060.58 60.9661  31
  -2  -3  28 1160.74 59.6166  31
   2   3 -27 1371.57 80.5529   7
   2  -3 -27 1413.07 80.1625   7
  -2  -3  27 1223.57 79.4276   6
  -2   3  27 1372.22 75.1792  31
  -2  -3  27 1577.24 74.3178  31
  -2   3  27 1284.73 70.9118  23
  -2  -3  27 1474.46 75.2250  23
  -2   3  26 100.743 41.9531   6
   2  -3 -26 188.890 41.4117   7
   2   3 -26 134.514 41.9286   7
  -2  -3  26 163.017 45.3204   6
  -2  -3  26 185.312 32.2597  23
  -2   3  26 209.863 28.6119  23
  -2   3  26 172.458 34.0008  31
  -2  -3  26 225.581 32.9049  31
   2   3 -25 2797.30 155.382   7
   2  -3 -25 2664.99 154.433   7
  -2  -3  25 3165.31 147.133  31
  -2   3  25 2981.01 157.968   6
  -2  -3  25 3070.85 160.608   6
  -2   3  25 2803.12 144.820  23
  -2  -3  25 3025.52 147.259  23
   2  -3 -24 46.8987 45.8224  17
  -2  -3  24-19.6989 37.6294  31
  -2  -3  24-10.0245 60.2646   6
   2  -3 -24-23.9218 46.4444   7
  -2   3  24 16.5883 54.9865   6
   2   3 -24 9.27776 46.9767   7
  -2   3  24-26.1446 31.5215  23
   2  -3 -23-20.2392 47.8111  17
  -2  -3  23 6.99067 39.4076  31
  -2   3  23 1.16642 55.7223   6
   2   3 -23 11.6470 50.3754   7
   2  -3 -23 12.7662 50.9433   7
  -2  -3  23 16.2579 58.2871   6
  -2   3  23 17.2958 33.9260  23
   2  -3 -22 385.946 59.5762  17
   2   3 -22 478.786 64.3643   7
   2  -3 -22 457.931 63.1975   7
  -2   3  22 517.598 64.1756   6
  -2  -3  22 608.882 68.8378   6
  -2  -3  22 557.575 50.4553  31
  -2   3  22 580.950 46.6020  23
   2   3 -21 1175.40 86.1405   3
   2  -3 -21 1129.66 82.8883   3
  -2   3  21 1198.64 70.1788  23
   2   3 -21 1029.08 87.2885   7
   2  -3 -21 995.463 85.8182   7
   2  -3 -21 1111.55 84.4388  17
  -2  -3  21 1067.02 64.3765  11
  -2  -3  21 1167.82 88.8082   6
  -2   3  21 1153.16 86.3876   6
  -2   3  21 832.231 70.6564   2
  -2  -3  21 900.362 73.6327   2
  -2  -3  21 1129.67 73.7872  31
  -2   3  20-38.1309 36.7725  23
  -2   3  20-1.64688 46.6995   8
  -2  -3  20-43.6414 57.1320   8
   2  -3 -20-3.81470 50.9467  17
   2  -3 -20-1.03618 43.6233  18
  -2  -3  20 10.2220 25.8316  11
   2   3 -20-54.4181 57.7326   7
  -2  -3  20 2.44108 56.0005   6
   2  -3 -20-41.4899 53.0302   7
  -2   3  20-22.7856 51.7914   6
  -2  -3  20 25.8697 41.1609  31
  -2  -3  20 5.99302 35.6105   2
   2  -3 -20-11.8477 43.8558   3
  -2   3  20-26.8441 35.5682   2
   2   3 -20 16.4613 44.3514   3
   2   3 -19 1339.43 78.2479   3
   2  -3 -19 1379.73 76.8999   3
  -2   3  19 1468.90 62.2861  23
  -2   3  19 874.728 74.4315   8
   2   3 -19 1285.47 81.1493   7
   2  -3 -19 1168.82 80.1488   7
  -2  -3  19 768.640 87.6587   8
   2  -3 -19 1303.00 69.8799  18
   2  -3 -19 1331.95 79.0182  17
  -2  -3  19 1294.76 54.2894  11
  -2  -3  19 1281.03 79.4572   6
  -2   3  19 1430.83 77.3385   6
  -2  -3  19 1078.26 67.3310   2
  -2   3  19 1089.38 64.1598   2
  -2  -3  19 1401.68 66.0675  31
  -2  -3  18 0.71407 18.9490  23
  -2   3  18 144.767 36.3758  23
  -2  -3  18 67.7183 59.5649   8
  -2   3  18 167.991 48.6996   8
   2  -3 -18 144.811 41.1518  18
  -2   3  18 107.403 20.8668  11
  -2  -3  18 173.469 26.1338  11
   2  -3 -18 71.4604 52.0348   7
   2   3 -18 139.171 50.3635   7
  -2  -3  18 149.681 53.8006   6
  -2   3  18 135.693 49.2456   6
  -2  -3  18 154.638 40.4405  31
   2   3 -18 131.604 44.9184   3
  -2   3  18 144.692 38.7082   2
  -2  -3  18 108.245 37.6044   2
   2  -3 -18 120.805 43.7631   3
   2  -3 -17 2939.12 108.248   3
   2   3 -17 2999.63 108.367   3
  -2   3  17 2941.66 91.5401  23
  -2  -3  17 1927.91 117.006   8
  -2   3  17 1907.87 101.331   8
   2  -3 -17 2871.31 100.483  18
   2  -3 -17 2490.38 109.011   7
  -2  -3  17 2976.41 107.073   6
   2   3 -17 2540.03 108.970   7
  -2   3  17 2901.26 104.424   6
  -2   3  17 2497.28 96.5671   2
  -2  -3  17 2532.18 98.5356   2
  -2   3  17 2831.01 79.4429  11
  -2  -3  17 2890.67 84.9863  11
  -2  -3  17 2707.98 93.0357  31
   2  -3 -16 2334.07 93.1917   3
   2   3 -16 2374.47 93.8711   3
  -2   3  16 1617.77 88.8265   8
  -2  -3  16 1870.40 102.814   8
  -2  -3  16 2245.72 72.6495  11
  -2   3  16 2491.15 92.7178   6
  -2  -3  16 2354.31 92.8110   6
  -2  -3  16 2089.91 85.9673   2
  -2   3  16 1879.08 81.8918   2
  -2  -3  16 2185.78 80.7401  31
  -2  -3  15 121.619 22.0035  11
  -2   3  15 83.7279 39.4105   8
  -2  -3  15 98.0366 32.0346   2
   2   3 -15 119.760 36.9504   3
  -2   3  15 113.680 30.2824   2
   2  -3 -15 137.196 37.0270   3
  -2  -3  15 147.267 44.7083   6
  -2   3  15 150.041 42.8989   6
  -2   3  14 1062.42 58.0856   6
  -2  -3  14 1012.01 58.7198   6
  -2  -3  14 1077.22 40.5451  11
  -2  -3  14 941.324 51.7247   2
  -2   3  14 876.091 49.0791   2
  -2   3  14 857.229 58.5254   8
   2   3 -14 1086.58 57.3015   3
   2  -3 -14 1025.36 57.0188   3
  -2  -3  13 160.123 19.8644  11
  -2   3  13 111.612 35.5258   8
  -2  -3  13 131.754 30.7259   2
  -2   3  13 135.121 28.5012   2
   2   3 -13 191.954 33.1337   3
   2  -3 -13 173.865 33.7530   3
  -2  -3  13 174.438 40.6748   6
  -2   3  13 182.246 38.1357   6
  -2  -3  12 1884.78 56.2717  12
  -2  -3  12 2102.64 50.5518  11
  -2   3  12 1983.19 61.2401   2
  -2  -3  12 1994.11 63.0366   2
  -2   3  12 1864.49 68.6602   8
   2  -3 -12 2364.15 71.0445   3
   2   3 -12 2312.93 69.5865   3
  -2  -3  11 7006.14 371.670  12
  -2  -3  11 7828.08 369.863  11
  -2   3  11 7637.32 374.420   2
  -2  -3  11 7711.26 375.205   2
  -2   3  11 7248.99 376.703   8
   2   3 -11 8444.04 377.147   3
   2  -3 -11 8587.13 377.660   3
  -2  -3  10 500.890 32.0419  11
  -2  -3  10 557.874 41.2071   2
  -2   3  10 562.376 39.9640   2
  -2  -3  10 586.499 55.7476   8
  -2   3  10 451.600 41.8454   8
   2   3 -10 532.744 40.5259   3
   2  -3 -10 597.857 43.4199   3
  -2  -3   9 354.622 22.7211  11
  -2  -3   9 254.026 31.3672   2
  -2   3   9 268.937 28.8518   2
  -2  -3   9 281.195 45.2494   8
  -2   3   9 274.366 32.0452   8
   2   3  -9 265.210 29.5241   3
   2  -3  -9 317.593 32.7317   3
  -2  -3   8 451.611 34.7764   2
  -2   3   8 488.598 35.2713   2
   2   3  -8 513.358 30.0228   9
  -2  -3   8 436.191 47.7688   8
  -2   3   8 476.023 37.7916   8
   2  -3  -8 565.888 37.4937   3
   2   3  -8 455.229 35.8076   3
  -2  -3   7-0.16777 2.38626  11
  -2  -3   7 78.4025 32.8494   8
   2   3  -7 52.8379 13.7916   9
  -2   3   7 59.3342 20.9046   8
  -2  -3   7 51.3862 22.8942   2
   2  -3  -7 91.8367 21.8679   3
   2   3  -7 56.1985 20.7497   3
  -2   3   7 84.7872 22.1189   2
  -2  -3   6 6352.96 58.9862   2
  -2   3   6 7143.66 59.7501   2
  -2  -3   6 6007.48 80.1149   8
  -2   3   6 6566.59 57.7573   8
   2   3  -6 6625.42 37.1243   9
   2  -3  -6 6887.21 58.2316   3
   2   3  -6 6705.03 56.0348   3
  -2  -3   5 7455.79 56.2147   2
  -2   3   5 7697.75 55.2357   2
   2  -3  -5 7609.51 53.8012   3
  -2  -3   4 6098.03 266.598   2
  -2   3   4 5024.61 265.889   2
   2   3  -4 5163.56 264.388   9
  -2  -3   4 5852.35 270.741   8
   2  -3  -4 5059.71 265.757   3
  -2  -3   3 12049.0 601.293  11
  -2   3   3 10228.4 601.317   2
  -2  -3   3 16223.1 602.582   2
  -2  -3   3 17187.7 606.535   8
   2   3  -3 11942.9 600.776   9
   2   3  -3 15416.8 602.094   3
   2  -3  -3 10981.5 601.559   3
  -2  -3   2 71657.8 3543.34  11
   2   3  -2 68439.5 3542.68   9
   2  -3  -2 68623.0 3543.24   3
   2   3  -1 4917.81 237.733   9
   2  -3  -1 4640.26 237.008  10
  -2   3   1 4464.29 238.585   4
   2  -3  -1 4788.73 236.830   1
   2   3  -1 5496.67 237.028   1
  -2   3   0 271.143 13.9648   9
   2   3   0 263.222 17.5989   9
   2  -3   0 252.974 14.9026  11
   2   3   0 271.427 18.4425   1
   2  -3   0 252.531 17.1902   1
  -2  -3   0 253.737 22.9840   4
  -2   3   0 189.121 22.3550   4
   2  -3   1 2463.75 119.809  11
  -2  -3  -1 2761.51 121.980  10
  -2   3  -1 2541.44 119.242   9
  -2  -3  -1 2334.61 124.052   4
  -2   3  -1 2129.33 123.560   4
   2  -3   2 1498.56 71.5225  11
  -2  -3  -2 1516.91 74.5763  10
   2   3   2 1454.74 73.4337   2
   2  -3   2 1201.43 72.9838   2
   2   3   2 1369.94 71.2652   8
  -2   3  -2 1689.50 70.8381   9
  -2   3  -2 1159.56 76.9485   4
  -2  -3  -2 1250.28 77.9577   4
  -2  -3  -3 15201.5 601.085  10
   2  -3   3 13483.0 596.753  11
   2  -3   3 11388.9 598.186   2
   2   3   3 13044.0 598.562   2
   2  -3   3 9810.46 602.378   8
   2   3   3 12537.2 597.432   8
  -2   3  -3 10693.9 600.928   4
  -2  -3  -3 12265.8 601.913   4
   2  -3   4 2897.08 36.4322  11
  -2  -3  -4 3167.90 55.2482  10
   2  -3   4 2628.88 46.1213   2
   2   3   4 2852.85 46.0478   2
   2   3   4 2679.77 42.9231   8
  -2  -3  -4 2653.79 59.8129   4
  -2   3  -4 2468.38 58.5956   4
  -2  -3  -5 4259.35 64.5583  10
   2  -3   5 3810.45 51.4109   2
   2   3   5 4287.18 53.2197   2
   2   3   5 3752.71 49.4223   8
  -2  -3  -5 3829.64 70.8687   4
  -2   3  -5 3768.47 67.9555   4
  -2  -3  -6 28806.5 159.844  10
  -2   3  -6 26345.2 168.380   4
  -2  -3  -6 26772.6 173.894   4
   2   3   6 25317.9 125.381   8
   2   3   6 29195.8 132.559   2
   2  -3   6 27360.2 130.915   2
  -2  -3  -7 6210.70 307.278   4
  -2   3  -7 5893.68 305.876   4
   2   3   7 5620.94 300.008   8
   2   3   7 6782.73 300.824   2
   2  -3   7 6302.92 300.344   2
  -2  -3  -8 5830.39 294.559   4
  -2   3  -8 5956.78 293.675   4
   2   3   8 5109.65 286.491   8
   2  -3   8 5169.25 293.991   8
   2   3   8 6619.45 287.509   2
   2  -3   8 6305.55 287.316   2
  -2  -3  -9 23.4722 38.8215   4
  -2   3  -9 27.0034 39.0211   4
   2   3   9 24.0607 28.3133   8
   2  -3   9 27.9714 41.0374   8
   2  -3   9 35.8345 25.6933   2
   2   3   9 27.0866 25.4025   2
   2  -3  10 174.820 30.0843   2
   2   3  10 161.165 28.1789   2
   2   3  10 113.093 31.4738   8
   2  -3  10 157.306 45.7764   8
  -2  -3 -10 160.229 42.2392   4
  -2   3 -10 173.345 43.6590   4
   2   3  10 223.734 39.6589   6
   2  -3  10 167.809 40.0114   6
   2  -3  11 214.545 41.4927   6
   2   3  11 200.748 41.4259   6
   2   3  11 250.981 30.1170   2
   2  -3  11 222.032 30.1394   2
   2   3  11 132.890 32.6016   8
   2  -3  11 219.751 48.5055   8
  -2   3 -11 192.363 45.6610   4
  -2  -3 -11 202.331 45.7031   4
   2  -3  12-0.34553 5.25554  11
   2  -3  12 1.47571 45.3055   8
   2   3  12-0.97014 33.0769   8
   2  -3  12 2.37221 27.9681   2
   2   3  12 2.24287 26.9515   2
   2  -3  12 0.82198 41.5591   6
   2   3  12-0.77793 39.4199   6
   2  -3  13 734.650 42.7059   2
   2   3  13 795.568 42.5027   2
   2  -3  13 921.664 57.1180   6
   2   3  13 935.976 56.1971   6
   2   3  13 642.208 48.1337   8
   2  -3  13 590.294 61.1440   8
   2  -3  14 36.3457 31.2648   2
   2   3  14 56.6790 30.4835   2
   2   3  14 58.1090 45.9354   6
   2  -3  14 131.250 48.6666   6
   2   3  14 22.4480 37.8106   8
   2  -3  14 52.2403 50.0856   8
   2  -3  15 1359.19 78.2403  23
   2   3  15 908.357 83.9505   8
   2  -3  15 786.001 92.3382   8
   2  -3  15 1705.74 96.5699   6
  -2   3 -15 1229.29 93.4812   7
   2   3  15 1792.79 94.5668   6
  -2  -3 -15 1322.05 95.0307   7
   2   3  15 1249.55 81.0895   2
   2  -3  15 1352.00 82.4447   2
  -2  -3 -16 461.833 53.6170   3
  -2   3 -16 502.304 56.8330   3
   2  -3  16 440.622 46.1825  23
   2  -3  16 269.264 62.9911   8
   2   3  16 315.118 52.2474   8
   2  -3  16 553.842 36.4562  11
   2   3  16 547.408 63.6386   6
  -2  -3 -16 330.977 60.9582   7
  -2   3 -16 356.442 61.3227   7
   2  -3  16 494.978 66.3221   6
   2  -3  16 404.379 47.2676   2
   2   3  16 438.148 46.8636   2
  -2   3 -17 1052.65 78.9567   3
  -2  -3 -17 1138.77 79.5659   3
   2  -3  17 1008.59 66.6210  23
   2  -3  17 540.961 84.9445   8
  -2  -3 -17 1069.90 69.5329  18
  -2   3 -17 833.439 83.4553   7
   2  -3  17 1154.17 86.3155   6
  -2  -3 -17 832.257 82.3119   7
   2   3  17 1074.67 83.6076   6
   2  -3  17 823.650 68.4491   2
   2   3  17 816.964 66.9393   2
   2  -3  17 969.450 58.7560  11
   2  -3  17 901.924 66.3229  31
  -2   3 -18 453.085 57.7923   3
  -2  -3 -18 409.137 54.6046   3
   2  -3  18 352.295 45.3564  23
   2  -3  18 402.955 35.8529  11
  -2   3 -18 309.283 63.2795   7
   2  -3  18 363.657 67.9166   6
   2   3  18 411.534 66.1677   6
  -2  -3 -18 270.541 62.4418   7
   2  -3  18 329.922 45.3283   2
   2   3  18 274.299 42.7170   2
   2  -3  18 365.103 47.4687  31
   2   3  19 196.493 42.1453  23
   2  -3  19 244.458 43.5567  23
   2  -3  19 224.318 29.9817  11
   2   3  19 142.680 24.4923  11
   2  -3  19 150.536 63.1140   8
   2  -3  19 208.515 67.1639   6
  -2   3 -19 197.016 61.5409   7
  -2  -3 -19 204.320 58.9961   7
   2   3  19 348.267 66.6695   6
   2  -3  19 126.471 39.0083   2
   2   3  19 175.339 38.3264   2
  -2   3 -19 207.896 49.5491   3
  -2  -3 -19 257.000 49.7351   3
   2  -3  19 230.345 43.5872  31
   2  -3  20 316.827 33.6918  11
  -2  -3 -20 378.489 62.5021   7
  -2   3 -20 340.628 65.2114   7
   2   3  20 321.035 66.6135   6
   2  -3  20 391.178 69.9083   6
   2  -3  20 301.607 45.4747  23
   2   3  20 329.987 45.6094  23
   2  -3  20 408.247 46.1081  31
   2  -3  21 135.116 60.6517   6
   2   3  21 294.392 58.7569   6
  -2   3 -21 167.268 55.4152   7
  -2  -3 -21 143.103 54.9397   7
  -2  -3 -21 189.172 48.8945  17
   2  -3  21 174.485 39.8522  23
   2   3  21 194.581 40.1547  23
   2  -3  21 206.991 42.1476  31
   2   3  22 28.6274 50.3073   6
  -2  -3 -22 49.6174 48.6077   7
   2  -3  22 41.4972 52.4607   6
  -2   3 -22 75.8712 51.2438   7
  -2  -3 -22 9.65670 43.0960  17
   2  -3  22 35.6173 35.5491  23
   2   3  22 69.5917 34.0177  23
   2  -3  22 14.1367 34.5064  31
   2  -3  23 145.242 48.5906   6
  -2  -3 -23 113.646 44.9703   7
   2   3  23 136.579 45.5180   6
  -2   3 -23 123.691 47.3985   7
  -2  -3 -23 137.555 40.5080  17
   2   3  23 181.772 33.6614  23
   2  -3  23 168.465 35.3013  23
   2  -3  23 128.163 33.6491  31
   2   3  24 147.561 40.9941   6
  -2   3 -24 262.943 46.1942   7
   2  -3  24 276.136 44.5640   6
  -2  -3 -24 242.796 43.4251   7
  -2  -3 -24 173.408 35.8150  17
   2   3  24 230.440 32.5775  23
   2  -3  24 326.162 34.0048  23
   2  -3  24 263.768 33.0704  31
   2   3  25 0.35492 23.1665  23
   2  -3  25 101.557 25.4995  23
   2  -3  25 23.8002 22.4953  31
   2   3  25-10.2865 30.5542   6
  -2   3 -25 1.37688 34.8404   7
  -2  -3 -25 8.61366 32.6714   7
   2  -3  25-11.0024 32.7590   6
  -2  -3 -26 336.491 29.5027   7
  -2   3 -26 318.794 31.0458   7
   2   3  26 339.649 22.1898  23
  -2   4  28 21.9478 17.5651  31
  -2  -4  28 35.0698 13.9085  31
  -2  -4  27 15.6696 21.6111  31
  -2   4  27 29.7851 24.4278  31
   2   4 -26-9.88426 34.2276   7
  -2  -4  26 9.15773 34.6018   6
   2  -4 -26 37.8511 32.3026   7
  -2   4  26 18.8283 32.3876   6
  -2   4  26 4.88331 20.4108  23
  -2  -4  26-2.39263 27.3699  31
   2  -4 -25 492.930 48.8007   7
   2   4 -25 415.905 50.1258   7
  -2   4  25 417.385 50.5739   6
  -2  -4  25 397.130 54.1340   6
   2  -4 -25 353.621 48.6648  17
  -2   4  25 390.549 35.7640  23
  -2  -4  25 499.353 41.9739  31
   2   4 -24 5.01604 44.0025   7
   2  -4 -24 21.5620 41.9389   7
  -2   4  24 79.2829 50.7228   6
  -2  -4  24 15.8343 53.1199   6
   2  -4 -24 7.02349 45.3287  17
  -2   4  24-17.9965 29.0501  23
  -2  -4  24 15.1357 34.8774  31
   2  -4 -23 853.005 65.2664   7
   2   4 -23 1004.20 67.9882   7
   2  -4 -23 881.856 67.4221  17
  -2   4  23 989.130 49.7817  23
  -2  -4  23 1077.43 56.9145  31
  -2   4  23 983.448 73.5442   6
  -2  -4  23 1205.66 82.2408   6
   2  -4 -22 120.022 46.8486  18
   2  -4 -22 82.6223 51.1101  17
   2   4 -22 106.799 50.9082   7
  -2   4  22 107.678 56.3268   6
   2  -4 -22 111.690 49.2597   7
  -2  -4  22 107.679 58.4900   6
  -2   4  22 65.2603 33.2761  23
  -2  -4  22 48.0268 40.5299  31
  -2  -4  21 75.9466 40.9032  31
   2  -4 -21 16.9973 50.5072   7
   2   4 -21 59.1887 52.0322   7
  -2  -4  21 93.0910 58.4959   6
  -2   4  21 103.236 54.4993   6
   2  -4 -21 50.3522 46.0678  18
   2  -4 -21 42.8556 52.6058  17
  -2  -4  21 63.2674 28.0234  11
  -2   4  21 64.1350 32.4629   2
   2   4 -21 76.1595 44.1152   3
   2  -4 -21 96.1661 45.0086   3
  -2  -4  21 85.8204 36.1740   2
  -2   4  21 79.9799 34.4910  23
   2   4 -20 1158.70 86.0008   3
   2  -4 -20 1328.82 86.9192   3
  -2  -4  20 1525.62 77.1777  23
  -2   4  20 1422.15 73.1513  23
   2  -4 -20 1336.37 90.5059   7
   2   4 -20 1332.69 89.4964   7
   2  -4 -20 1344.07 91.5491  17
   2  -4 -20 1299.57 84.1321  18
  -2  -4  20 1330.85 69.9563  11
  -2   4  20 1442.67 89.8965   6
  -2  -4  20 1457.17 92.8518   6
  -2   4  20 1009.32 74.0461   2
  -2  -4  20 1028.38 77.1476   2
  -2  -4  20 1351.21 77.1635  31
  -2  -4  19 205.636 41.5274  23
  -2   4  19 236.814 37.8212  23
  -2  -4  19-2.12156 34.7304   8
   2  -4 -19 217.017 55.6039  17
   2  -4 -19 213.568 49.6255  18
  -2  -4  19 201.042 31.0241  11
   2   4 -19 155.534 54.3418   7
  -2   4  19 140.970 51.6527   6
   2  -4 -19 165.729 53.9235   7
  -2  -4  19 231.056 59.2438   6
  -2  -4  19 219.739 43.7694  31
   2  -4 -19 142.733 44.4039   3
  -2   4  19 174.844 38.6189   2
  -2  -4  19 157.021 39.4173   2
   2   4 -19 269.678 49.1831   3
   2  -4 -18 1657.32 90.8352   3
   2   4 -18 1517.17 89.3842   3
  -2   4  18 1699.64 76.5569  23
  -2  -4  18 1680.70 79.5864  23
   2  -4 -18 1372.98 92.6021   7
  -2   4  18 990.384 84.2416   8
   2   4 -18 1416.11 92.1933   7
   2  -4 -18 1623.67 87.4313  18
  -2  -4  18 1606.28 72.2842  11
  -2   4  18 1518.29 88.9062   6
  -2  -4  18 1752.20 93.4366   6
  -2  -4  18 1651.98 80.7449  31
  -2   4  18 1223.86 78.7756   2
  -2  -4  18 1357.03 82.1989   2
   2  -4 -17 1691.87 108.109   3
   2   4 -17 1888.08 109.874   3
  -2  -4  17 1894.87 98.8743  23
  -2   4  17 1821.37 96.6033  23
   2   4 -17 1575.80 109.021   7
   2  -4 -17 1658.29 109.930   7
   2  -4 -17 1913.79 107.028  18
  -2  -4  17 1817.84 93.0929  11
  -2   4  17 1862.32 107.325   6
  -2  -4  17 1858.06 109.831   6
  -2  -4  17 1804.22 99.5635  31
  -2   4  17 1481.21 99.9133   2
  -2  -4  17 1601.62 102.605   2
   2  -4 -16 2113.41 114.238   3
   2   4 -16 2060.87 113.142   3
  -2  -4  16 1933.75 104.617  23
  -2  -4  16 1661.78 121.865   8
   2   4 -16 1617.15 114.131   7
   2  -4 -16 1861.14 116.835   7
  -2   4  16 1389.87 110.438   8
   2  -4 -16 2177.04 113.117  18
  -2  -4  16 2112.97 115.050   6
  -2   4  16 2056.80 112.869   6
  -2   4  16 1687.23 106.973   2
  -2  -4  16 1870.46 109.613   2
  -2  -4  16 2038.00 100.412  11
  -2  -4  16 1789.82 104.986  31
  -2  -4  15 3377.30 169.453  23
  -2   4  15 2704.70 175.911   8
  -2  -4  15 2669.79 187.984   8
   2   4 -15 3660.05 177.757   3
   2  -4 -15 3598.87 178.310   3
  -2   4  15 2864.55 171.074   2
  -2  -4  15 3339.60 174.096   2
  -2  -4  15 3507.78 166.021  11
  -2   4  15 3591.77 175.685   6
  -2  -4  15 3578.40 178.132   6
  -2   4  14 3079.13 196.529   8
  -2  -4  14 3175.31 208.836   8
   2   4 -14 4128.09 198.140   3
   2  -4 -14 4166.67 198.637   3
  -2   4  14 3509.12 192.806   2
  -2  -4  14 3770.59 195.296   2
  -2  -4  14 3928.39 187.860  11
  -2   4  14 4164.14 196.533   6
  -2  -4  14 4061.76 197.930   6
  -2  -4  13 1199.11 77.7274   8
  -2   4  13 1106.95 58.7570   8
   2  -4 -13 1380.82 60.6018   3
   2   4 -13 1386.43 59.3686   3
  -2   4  13 1407.75 60.7523   6
  -2  -4  13 1419.97 62.9987   6
  -2  -4  13 1244.79 55.5161   2
  -2   4  13 1170.59 53.7165   2
  -2  -4  13 1181.40 51.7407  12
   2  -4 -12-6.73579 28.9409   3
   2   4 -12 18.1837 27.0862   3
  -2   4  12 9.83180 25.2689   2
  -2  -4  12 31.8871 25.8600   2
  -2  -4  12-0.33913 5.01838  11
  -2  -4  12 21.6597 25.1970  12
  -2  -4  12 30.2183 42.8987   8
  -2   4  12 53.7137 29.6724   8
  -2  -4  12 29.2476 36.2656   6
  -2   4  12 57.1869 34.9550   6
  -2  -4  11 911.944 60.7461   8
  -2   4  11 922.881 40.5679   8
   2   4 -11 1038.87 41.7891   3
   2  -4 -11 1084.80 42.1691   3
  -2   4  11 1101.75 44.4252   6
  -2  -4  11 996.444 45.5633   6
  -2  -4  11 953.931 38.9240   2
  -2   4  11 913.590 37.1250   2
  -2  -4  11 1056.16 36.0444  12
   2  -4 -10 121.778 26.7304   3
  -2   4  10 105.205 24.6324   2
   2   4 -10 134.173 26.6550   3
  -2  -4  10 94.3556 25.0965   2
  -2  -4  10 89.8923 23.3677  12
  -2  -4  10-0.27339 3.99539  11
  -2   4  10 124.557 26.0557   8
  -2  -4  10 123.320 42.0953   8
   2   4  -9 240.298 26.7157   3
   2  -4  -9 239.053 27.4177   3
  -2   4   9 209.146 24.6332   2
  -2  -4   9 199.416 25.6483   2
  -2  -4   9 230.910 23.8359  12
  -2   4   9 206.108 27.2601   8
  -2  -4   9 168.230 39.9256   8
   2   4  -8 5996.47 288.612   3
   2  -4  -8 6560.96 289.661   3
  -2  -4   8 5725.36 288.262   2
  -2   4   8 6147.24 288.098   2
   2   4  -8 5725.91 284.622   9
  -2  -4   8 5663.77 297.152   8
  -2   4   8 5932.20 289.276   8
   2  -4  -7 417.619 30.1008   3
   2   4  -7 374.798 28.6764   3
  -2  -4   7 340.816 30.0551   2
  -2   4   7 376.542 28.8967   2
  -2  -4   7 421.944 25.1768  11
  -2  -4   7 315.839 43.8761   8
  -2   4   7 389.425 29.4673   8
   2   4  -7 368.049 24.8532   9
   2  -4  -6 906.947 48.7383   3
   2   4  -6 949.958 48.4382   3
  -2   4   6 859.602 47.6606   2
  -2  -4   6 775.488 47.9103   2
  -2  -4   6 878.823 45.6864  11
  -2  -4   6 714.762 57.4562   8
   2   4  -6 830.624 44.7008   9
  -2   4   6 938.005 48.7036   8
   2   4  -5 966.831 45.8240   3
   2  -4  -5 835.379 45.6735   3
  -2   4   5 748.733 44.5701   2
  -2  -4   5 786.112 45.4861   2
  -2  -4   5 862.025 44.3859  11
   2   4  -5 841.615 43.2824   9
  -2  -4   5 864.396 56.2851   8
   2   4  -4 10287.1 444.440   3
   2  -4  -4 8977.86 444.286   3
  -2  -4   4 9928.98 443.943   2
  -2  -4   4 9234.10 443.958  11
  -2  -4   4 9602.62 449.164   8
   2   4  -4 9543.05 443.214   9
   2   4  -3 8183.81 367.788   3
   2  -4  -3 7309.00 367.818   3
  -2  -4   3 9406.56 367.757   2
  -2   4   3 6481.36 367.122   2
  -2  -4   3 7596.96 368.328  11
  -2  -4   3 9060.35 373.164   8
   2   4  -3 7383.07 367.351   9
  -2  -4   2 20652.2 1036.03   4
  -2  -4   2 25823.2 1035.50   2
  -2   4   2 18920.0 1035.44   2
   2  -4  -2 19248.3 1036.50  10
   2   4  -2 24373.5 1036.68   9
  -2   4   1 7045.60 349.392   9
   2  -4  -1 7216.83 349.762  10
   2   4  -1 8183.51 350.547   9
  -2  -4   0 6899.82 444.109   4
   2   4   0 9497.50 443.658   1
  -2  -4   0 12740.3 447.164  10
   2  -4   0 10725.1 445.009  11
   2  -4   0 8840.39 443.976  10
   2   4   0 10683.6 445.597   9
  -2   4   0 10173.6 444.179   9
  -2  -4  -1 7595.47 405.826   4
  -2   4  -1 6838.44 405.314   4
   2  -4   1 7711.12 404.410   1
   2   4   1 8964.36 405.228   1
   2  -4   1 9056.92 404.833  11
   2   4   1 9008.95 405.581   9
  -2  -4  -1 10076.5 407.033  10
  -2   4  -1 9036.44 404.005   9
  -2   4  -2 11378.5 644.077   4
  -2  -4  -2 12459.2 644.722   4
   2  -4   2 14034.1 642.308  11
  -2  -4  -2 14961.9 645.098  10
  -2   4  -2 15200.2 641.466   9
   2   4   2 11942.2 641.580   8
  -2   4  -3 491.770 38.8661   4
  -2  -4  -3 535.097 39.8639   4
   2   4   3 549.276 33.3366   2
   2  -4   3 483.549 33.0827   2
  -2  -4  -3 701.689 39.7384  10
   2  -4   3 585.708 30.9358  11
  -2   4  -3 664.160 30.1621   9
   2   4   3 555.941 30.8634   8
  -2  -4  -4 1584.66 85.5009   4
  -2   4  -4 1400.91 84.6015   4
   2  -4   4 1442.73 79.4310   2
   2   4   4 1668.12 79.9164   2
  -2  -4  -4 1782.85 85.6809  10
   2  -4   4 1625.75 77.2431  11
   2   4   4 1498.50 78.1239   8
  -2   4  -5 9493.82 495.852   4
  -2  -4  -5 9821.68 496.667   4
   2   4   5 10877.2 492.656   2
   2  -4   5 9643.67 492.232   2
   2  -4   5 11004.5 490.319  11
  -2  -4  -5 11826.5 497.277  10
   2   4   5 9695.97 491.536   8
   2  -4   5 9098.39 500.155   8
  -2  -4  -6 2812.84 149.200   4
  -2   4  -6 2696.84 147.969   4
   2   4   6 3139.06 142.948   2
   2  -4   6 2849.95 142.676   2
   2  -4   6 2967.99 138.956  11
  -2  -4  -6 3053.11 148.457  10
   2   4   6 2615.07 141.597   8
   2  -4   6 2365.07 151.776   8
  -2   4  -7 1522.61 91.7545   4
  -2  -4  -7 1528.36 92.7479   4
   2  -4   7 1574.00 84.5592   2
   2   4   7 1680.79 84.5710   2
   2  -4   7 1623.22 85.0381  12
  -2  -4  -7 1697.63 91.5229  10
   2  -4   7 1635.67 79.6744  11
   2  -4   7 1409.50 95.8839   8
   2   4   7 1449.67 84.1226   8
  -2   4  -8 1955.60 113.858   4
  -2  -4  -8 2082.37 114.683   4
   2  -4   8 2075.21 106.315   2
   2   4   8 2096.75 106.028   2
   2  -4   8 2142.67 100.827  11
   2   4   8 1687.60 105.232   8
   2   4   9 1273.36 52.7982   8
  -2   4  -9 1637.51 68.4926   4
  -2  -4  -9 1635.62 69.8693   4
   2   4   9 2094.07 63.9836   6
   2  -4   9 1881.66 63.5999   6
   2  -4   9 1663.93 43.9777  11
   2   4   9 1644.60 54.6224   2
   2  -4   9 1674.05 55.3810   2
   2  -4  10 2349.57 51.5300  11
   2   4  10 2792.80 74.0666   6
   2  -4  10 2433.98 74.0903   6
   2   4  10 1713.24 61.8179   8
   2  -4  10 2152.93 63.8262   2
   2   4  10 2253.03 63.5531   2
   2  -4  11 2523.00 56.5963  11
   2   4  11 2895.25 80.1703   6
   2  -4  11 2790.44 81.4621   6
   2  -4  11 2346.44 69.5467   2
   2   4  11 2255.52 68.0802   2
   2  -4  12 24.3300 18.6693  11
   2  -4  12 2.57272 42.8635   6
   2   4  12 0.80237 40.5834   6
   2   4  12 15.1081 31.4751   8
   2   4  12-4.40721 26.0466   2
   2  -4  12 15.7204 28.2330   2
   2  -4  13 2645.22 129.668  11
   2  -4  13 2431.73 137.089   2
   2   4  13 2288.93 135.825   2
   2   4  13 2928.66 143.143   6
   2  -4  13 2994.37 146.308   6
   2  -4  13 2085.92 147.569   8
   2  -4  14 138.432 56.4103   8
   2  -4  14 227.732 26.0292  11
  -2  -4 -14 247.229 40.8369   3
   2   4  14 172.598 34.1525   2
   2  -4  14 172.743 35.2241   2
  -2   4 -14 196.039 39.2918   3
  -2   4 -14 193.822 50.7043   7
  -2  -4 -14 116.167 48.7850   7
   2   4  14 216.694 50.7919   6
   2  -4  14 183.344 52.9018   6
   2  -4  14 162.961 35.1263  31
   2  -4  14 173.003 34.2025  23
   2  -4  15 572.582 51.1252  31
  -2   4 -15 460.265 63.9279   7
   2   4  15 686.617 67.7079   6
  -2  -4 -15 471.592 64.3723   7
   2  -4  15 720.003 72.1814   6
   2  -4  15 615.817 50.8491  23
   2  -4  15 647.808 47.3506  20
   2  -4  15 832.862 43.0077  11
   2  -4  15 365.263 70.9931   8
  -2  -4 -15 698.935 59.3884   3
  -2   4 -15 708.587 59.8151   3
   2   4  15 514.681 51.5801   2
   2  -4  15 584.533 52.4783   2
   2  -4  16 1283.01 76.8477  23
   2  -4  16 770.506 97.1976   8
   2  -4  16 1086.11 79.1466   2
   2   4  16 1028.71 76.4173   2
   2   4  16 1505.73 95.3862   6
   2  -4  16 1603.98 98.3461   6
  -2  -4 -16 1084.49 90.0294   7
  -2   4 -16 1182.15 91.5003   7
  -2  -4 -16 1296.42 86.4367   3
  -2   4 -16 1306.18 87.6803   3
   2  -4  16 1271.44 76.8361  31
   2  -4  17 35.4927 35.9410  23
   2  -4  17-38.6759 60.6107   8
  -2  -4 -17 13.7333 40.7268  18
   2   4  17 2.45883 57.3361   6
  -2   4 -17-2.84936 53.3522   7
   2  -4  17 5.32577 61.0457   6
  -2  -4 -17 14.0985 50.7684   7
   2   4  17 10.1478 32.3588   2
  -2   4 -17-32.5738 42.5432   3
  -2  -4 -17-35.7204 41.2274   3
   2  -4  17-20.8906 35.3545   2
   2  -4  17 28.1052 37.2260  31
   2  -4  18 44.1397 38.1515  31
  -2   4 -18 29.8841 53.4464   7
   2  -4  18 74.3354 65.0225   6
  -2  -4 -18 55.2107 51.8334   7
   2   4  18 72.4740 63.0245   6
  -2  -4 -18 107.631 44.0873  18
   2  -4  18-0.59171 13.9683  11
  -2   4 -18 55.5055 43.7408   3
  -2  -4 -18 6.73206 40.4757   3
   2  -4  18 58.9194 36.1089   2
   2   4  18 67.8714 33.0697   2
   2  -4  18 70.5379 37.2532  23
   2  -4  19-4.70309 37.6511  31
  -2  -4 -19 16.4730 50.1354   7
   2  -4  19 98.7089 62.1069   6
  -2   4 -19-1.40071 52.9861   7
   2   4  19 12.2778 57.7466   6
  -2  -4 -19-15.9319 39.3580  18
   2  -4  19-0.60351 15.8012  11
   2  -4  19-3.42700 35.1238   2
  -2   4 -19 33.4353 43.5095   3
  -2  -4 -19-17.3623 40.0285   3
   2   4  19-11.5657 32.0589   2
   2  -4  19-16.3605 36.9639  23
   2   4  19-20.2445 37.2148  23
  -2   4 -20 119.210 53.4915   7
  -2  -4 -20 104.492 51.4475   7
   2  -4  20 114.852 58.3165   6
   2   4  20 128.057 55.9913   6
  -2  -4 -20 77.9923 41.1063  18
   2  -4  20 130.525 39.9200  23
   2   4  20 122.747 37.6841  23
   2  -4  20 128.765 38.9814  31
  -2  -4 -21 54.7184 48.1469   7
   2  -4  21 71.3810 52.7510   6
   2   4  21 50.8881 49.7685   6
  -2   4 -21 95.6310 49.3514   7
  -2  -4 -21 89.7853 48.5028  17
   2  -4  21 132.319 38.1713  23
   2   4  21 101.249 36.2395  23
   2  -4  21 119.942 37.3437  31
   2  -4  22 14.0426 45.9112   6
   2   4  22-6.87565 44.9233   6
  -2  -4 -22-23.9800 44.0522   7
  -2   4 -22 14.0411 45.2136   7
  -2  -4 -22-8.79847 44.7018  17
   2  -4  22-0.62534 33.4802  23
   2   4  22-17.0552 31.9954  23
   2  -4  22-12.0604 33.0175  31
   2  -4  23 126.529 43.1703   6
  -2  -4 -23 124.135 41.0801   7
   2   4  23 148.202 40.5510   6
  -2   4 -23 109.219 42.9946   7
  -2  -4 -23 111.326 40.5202  17
   2  -4  23 125.458 32.8778  23
   2   4  23 141.221 30.5006  23
   2  -4  23 143.489 31.0212  31
  -2  -4 -24 1356.46 83.9045   7
  -2   4 -24 1395.83 85.3107   7
   2   4  24 1154.02 81.0187   6
   2  -4  24 1306.02 83.3384   6
  -2  -4 -24 1162.45 81.0458  17
   2   4  24 1333.36 76.4413  23
   2  -4  24 1629.32 79.7693  23
   2  -4  24 1660.53 75.8008  31
  -2  -4 -25 8.65409 23.9460  17
   2  -4  25 56.3517 23.6274  23
   2   4  25 51.6535 19.8649  23
  -2  -4 -25 24.4885 27.2081   7
  -2   4 -25 20.5648 27.4918   7
  -2   4 -26 32.4705 18.1615   7
   2  -4  26 53.9626 17.6868  23
   2   4  26 12.2488 12.5286  23
  -2  -5  27 260.479 25.1366  23
  -2   5  27 203.000 25.0893  31
  -2  -5  27 258.572 21.2999  31
  -2  -5  26 52.0781 25.1186  23
  -2  -5  26 37.7129 23.2516  31
   2   5 -25 68.2891 31.8330   7
   2  -5 -25 12.7263 16.0306   7
  -2  -5  25-22.3676 26.6665   6
   2  -5 -25 35.2826 37.9298  17
  -2  -5  25 55.3740 29.2358  23
  -2  -5  25 61.4475 28.2784  31
   2  -5 -24 158.140 39.6412   7
   2   5 -24 184.089 41.6294   7
  -2  -5  24 230.195 45.1191   6
  -2   5  24 240.895 42.4060   6
   2  -5 -24 154.897 42.6390  18
   2  -5 -24 195.985 47.2235  17
  -2  -5  24 290.658 37.3226  23
  -2  -5  24 324.972 36.9627  31
   2  -5 -23 378.566 50.5979   7
   2  -5 -23 340.303 57.0461  17
   2  -5 -23 395.502 54.2243  18
  -2  -5  23 494.730 45.5213  31
   2   5 -23 321.296 49.7961   7
  -2   5  23 452.226 55.2106   6
  -2  -5  23 449.286 59.3899   6
  -2   5  23 411.279 37.4701  23
  -2  -5  23 507.456 45.4270  23
   2  -5 -22 348.921 54.4696  18
   2  -5 -22 314.270 58.9997  17
  -2  -5  22 407.993 46.7708  31
  -2   5  22 495.699 64.4507   6
   2   5 -22 298.020 52.0804   7
   2  -5 -22 337.804 52.9075   7
  -2   5  22 368.521 38.5189  23
  -2  -5  22 385.985 46.1113  23
   2  -5 -21 326.359 54.8851  18
   2  -5 -21 254.642 59.2573  17
   2  -5 -21 327.284 52.1071   7
   2   5 -21 327.043 54.0628   7
  -2   5  21 375.229 61.3897   6
  -2  -5  21 406.511 66.9616   6
  -2  -5  21 323.162 46.3761  31
  -2   5  21 299.785 37.4301  23
  -2  -5  21 334.155 45.3431  23
  -2  -5  20 138.967 40.0106  23
  -2   5  20 119.804 33.6528  23
  -2  -5  20 16.1475 61.1884   8
   2  -5 -20 103.977 56.2816  17
   2  -5 -20 104.472 50.5520  18
   2  -5 -20 85.8603 47.6656   7
   2   5 -20 122.697 49.1109   7
  -2   5  20 131.886 52.5925   6
  -2  -5  20 178.669 59.1243   6
   2  -5 -20 120.962 43.4198   3
  -2  -5  20 113.404 34.5562   2
  -2  -5  20 123.880 41.1435  31
  -2  -5  19 202.379 40.9618  23
  -2  -5  19 207.555 63.7628   8
   2  -5 -19 259.869 59.6505  17
   2  -5 -19 239.405 52.0976  18
   2   5 -19 189.934 52.7239   7
  -2  -5  19 200.046 57.4795   6
  -2   5  19 248.255 54.2424   6
   2  -5 -19 189.119 50.4221   7
  -2   5  19 130.503 34.5117   2
  -2  -5  19 187.553 38.4181   2
   2  -5 -19 189.363 45.2311   3
   2   5 -19 144.964 44.1213   3
  -2  -5  19 223.081 42.7878  31
  -2  -5  18 42.6007 37.7172  23
  -2  -5  18 29.7474 56.4470   8
   2  -5 -18 94.1585 46.9728  18
  -2  -5  18-0.63463 13.4810  11
   2   5 -18 64.4556 45.6947   7
  -2   5  18 14.8788 48.9433   6
   2  -5 -18 2.40527 45.1412   7
  -2  -5  18 40.0316 52.3955   6
  -2   5  18 46.5235 31.1742   2
   2   5 -18 7.60690 40.1852   3
   2  -5 -18 18.9456 38.8205   3
  -2  -5  18 24.9085 33.7330   2
  -2  -5  18 101.446 39.7527  31
  -2  -5  17 17.5481 35.7858  23
  -2  -5  17-60.6343 56.6963   8
   2  -5 -17 7.64726 45.3945  18
  -2  -5  17-0.60469 11.5861  11
  -2   5  17-5.65752 46.5422   6
   2  -5 -17-4.62670 44.4052   7
   2   5 -17-16.9585 45.0335   7
  -2  -5  17 80.9345 50.3842   6
  -2  -5  17 27.2661 38.2691  31
   2  -5 -17 3.59156 37.4175   3
   2   5 -17 8.35129 37.9096   3
  -2  -5  17 2.02566 32.4329   2
  -2   5  17 21.1540 30.2013   2
   2   5 -16 3062.29 84.3049   3
   2  -5 -16 3276.29 87.3313   3
  -2  -5  16 3087.41 69.0522  23
   2  -5 -16 3009.84 87.6753   7
   2  -5 -16 3591.52 90.9220  18
  -2  -5  16 3347.03 88.1349   6
  -2   5  16 3341.04 82.9360   6
  -2  -5  16 3212.36 71.2794  31
  -2  -5  16 3011.45 78.0147   2
  -2   5  16 2649.64 70.9550   2
  -2  -5  15 1295.57 50.3970  31
  -2  -5  15 1288.27 63.7667   6
  -2   5  15 1382.57 61.1386   6
  -2  -5  15 1148.90 48.0224  23
  -2  -5  15 1399.59 46.8784  20
   2  -5 -15 1471.50 64.7813  18
   2  -5 -15 1273.73 58.2056   3
   2   5 -15 1293.46 59.3131   3
  -2   5  15 911.663 54.4960   8
  -2  -5  15 872.186 73.2611   8
  -2   5  15 1109.34 49.6325   2
  -2  -5  15 1190.15 53.2604   2
   2  -5 -14 3775.48 165.724  18
   2   5 -14 3136.65 160.117   3
   2  -5 -14 3313.22 161.445   3
  -2   5  14 2832.79 155.767   2
  -2  -5  14 3008.19 157.853   2
  -2  -5  14 3194.86 160.912   6
  -2   5  14 3305.06 159.980   6
  -2  -5  14 2220.24 169.465   8
  -2   5  14 2299.58 157.612   8
  -2  -5  13 306.505 37.5786  12
  -2  -5  13 456.748 29.3301  11
   2  -5 -13 389.672 40.6571   3
   2   5 -13 368.101 39.3004   3
  -2  -5  13 338.956 37.3939   2
  -2   5  13 303.729 34.4320   2
  -2  -5  13 304.471 45.9810   6
  -2   5  13 398.078 44.9043   6
  -2   5  13 225.979 38.5437   8
  -2  -5  13 302.140 56.8907   8
  -2  -5  12 86.7228 27.8235   2
   2  -5 -12 61.1992 28.1539   3
   2   5 -12 103.397 28.3499   3
  -2   5  12 35.8955 24.5867   2
  -2  -5  12 98.1452 37.2062   6
  -2  -5  12 69.3406 29.5976  12
  -2  -5  12 102.955 20.1221  11
  -2   5  12 43.6560 28.4465   8
  -2  -5  12 45.2016 44.6672   8
  -2  -5  11 6677.53 301.856  11
  -2  -5  11 6058.62 304.331  12
   2   5 -11 6461.82 306.615   3
   2  -5 -11 7087.82 308.187   3
  -2   5  11 5972.92 304.206   2
  -2  -5  11 6094.39 305.268   2
  -2  -5  11 6331.13 306.848   6
  -2   5  11 5546.10 305.872   8
  -2  -5  11 5440.54 316.376   8
  -2  -5  10 3785.58 178.506  11
  -2  -5  10 3738.27 181.480  12
  -2   5  10 3600.79 180.857   2
  -2  -5  10 3420.94 181.135   2
  -2   5  10 3473.95 182.620   8
   2  -5 -10 4097.58 183.936   3
   2   5 -10 3680.84 182.345   3
  -2  -5   9 285.386 30.5820  12
  -2  -5   9 339.181 25.2731  11
  -2   5   9 358.397 29.2937   2
  -2  -5   9 299.083 29.0911   2
  -2  -5   9 255.176 45.6727   8
  -2   5   9 351.472 31.7174   8
   2   5  -9 321.318 24.5858   9
   2  -5  -9 339.783 31.1252   3
   2   5  -9 328.974 30.1189   3
  -2  -5   8 1913.38 91.8113  11
  -2  -5   8 1825.43 94.5539  12
  -2  -5   8 1696.71 93.5355   2
  -2   5   8 1860.44 93.5841   2
  -2  -5   8 1567.91 104.716   8
   2   5  -8 1765.79 90.3402   9
  -2   5   8 1715.87 94.5458   8
   2   5  -8 1880.73 94.0989   3
   2  -5  -8 1963.51 95.1975   3
  -2  -5   7 1138.37 65.9668  12
  -2  -5   7 1268.28 63.0813  11
  -2   5   7 1282.16 64.4393   2
  -2  -5   7 1092.38 63.9456   2
   2   5  -7 1189.52 61.4760   9
  -2   5   7 1267.92 65.7659   8
   2   5  -7 1264.20 65.0121   3
   2  -5  -7 1311.70 65.6218   3
  -2  -5   6 4149.48 195.778  11
  -2  -5   6 3734.74 195.675   2
  -2   5   6 4073.97 195.803   2
  -2   5   6 4004.98 197.290   8
  -2  -5   6 3581.72 203.183   8
   2   5  -6 4113.45 194.382   9
   2   5  -6 4017.52 196.138   3
   2  -5  -6 4370.39 196.964   3
  -2  -5   5 260.706 22.6723  11
  -2   5   5 290.539 20.6800   2
  -2  -5   5 299.848 21.2595   2
  -2  -5   5 248.314 35.7279   8
   2   5  -5 297.888 22.4394   3
  -2  -5   4 5368.70 238.479  11
  -2   5   4 4804.88 235.848   2
  -2  -5   4 4901.19 235.949   2
   2   5  -4 5485.87 236.998   9
   2  -5  -4 5228.14 236.899   3
   2   5  -4 4340.25 236.184   3
   2   5  -3 6508.23 310.956   9
  -2   5   2 784.548 43.1463   9
   2   5  -2 975.109 44.9234   9
   2   5  -1 2090.69 91.3213   9
  -2   5   1 1896.17 89.7886   9
  -2  -5   0 229.944 18.7294  10
   2  -5   0 193.646 14.4711  10
  -2   5   0 220.489 14.5497   9
   2   5   1 4670.07 204.210   9
   2  -5   1 4442.98 203.540  11
  -2  -5  -1 4949.84 206.110  10
  -2   5  -1 4541.76 202.238   9
   2  -5   2 1843.27 81.7056  11
   2   5   2 1795.88 82.7487   9
  -2  -5  -2 2006.33 86.0225  10
   2   5   2 1670.27 81.0328   1
   2  -5   2 1341.95 79.4736   1
  -2   5  -2 2021.12 80.2542   9
  -2  -5  -2 1599.38 80.0338   3
  -2   5  -3 2945.23 119.829   9
  -2  -5  -3 2701.70 126.900  10
  -2  -5  -4 13.7366 25.1570  10
   2  -5   4 24.3840 12.1195  11
  -2  -5  -5 6223.78 278.914  10
   2  -5   5 5744.04 271.055  11
   2  -5   5 5765.74 274.960  12
   2   5   5 5713.43 272.726   2
   2  -5   5 5143.28 272.432   2
   2  -5   6 7905.71 377.305  12
  -2  -5  -6 8359.73 382.266  10
   2  -5   6 8028.70 373.826  11
   2  -5   6 7163.42 375.569   2
   2   5   6 7815.08 375.824   2
   2  -5   7 957.803 29.6529  11
  -2  -5  -7 994.758 49.8293  10
   2   5   7 961.485 36.0657   2
   2  -5   7 908.114 35.4892   2
   2  -5   8-3.83134 14.2820  11
   2   5   8 9.27784 20.4243   2
   2  -5   8 28.1000 20.6276   2
   2  -5   9 1736.40 99.7068   2
   2   5   9 1764.55 99.1979   2
   2  -5   9 2242.36 107.649   6
   2  -5   9 2004.72 95.5647  11
   2  -5   9 1515.69 115.311   8
   2   5  10 457.723 38.8552   2
   2  -5  10 501.875 40.2612   2
   2  -5  10 523.691 33.4492  11
   2  -5  10 450.668 61.0501   8
   2   5  11 103.138 26.7021   2
   2  -5  11 91.7215 27.7893   2
   2   5  11 150.058 41.9204   6
   2  -5  11 147.316 43.7534   6
   2  -5  11 120.724 19.6476  11
   2  -5  11 116.147 51.5413   8
   2  -5  12 1427.32 75.4919  11
  -2  -5 -12 1488.23 85.8755   3
  -2   5 -12 1447.14 85.9835   3
   2  -5  12 1276.15 81.6617   2
   2   5  12 1233.70 80.0953   2
   2  -5  12 1653.41 93.9407   6
   2   5  12 1737.10 92.0499   6
   2  -5  12 999.599 100.513   8
  -2   5 -13 1838.33 108.412   3
  -2  -5 -13 1951.55 109.042   3
   2  -5  13 2037.22 102.307  20
   2  -5  13 1868.00 97.7968  11
   2  -5  13 1809.76 101.078  23
   2   5  13 1518.70 102.370   2
   2  -5  13 1704.21 103.938   2
   2  -5  13 2179.76 117.464   6
   2   5  13 2268.39 115.143   6
   2  -5  14 13.6957 29.8019  20
   2  -5  14 36.6497 22.6321  11
   2  -5  14 31.1716 31.2547  23
  -2  -5 -14 27.0842 43.3548   7
   2   5  14 93.2875 53.1440   6
   2  -5  14 108.896 55.2067   6
   2  -5  14 54.5693 30.8300   2
  -2   5 -14 76.6361 36.1302   3
  -2  -5 -14 42.1334 35.7451   3
   2   5  14 31.8528 28.8116   2
   2  -5  14 53.2387 31.7735  31
   2  -5  15-1.92786 31.3223  20
   2  -5  15 5.90593 23.0162  11
   2  -5  15-23.4953 34.6746  23
  -2  -5 -15-68.9608 46.7722   7
  -2   5 -15-39.2893 47.8861   7
   2   5  15 74.7012 52.9531   6
   2  -5  15 27.0945 57.7558   6
  -2   5 -15-66.8290 39.1850   3
  -2  -5 -15-5.70344 34.4634   3
   2   5  15-26.6661 30.3116   2
   2  -5  15-0.97743 31.9725   2
   2  -5  15 0.60620 33.2262  31
  -2  -5 -16 758.923 63.5691   3
  -2   5 -16 807.464 66.3199   3
   2  -5  16 781.908 57.7807  23
   2  -5  16 907.632 57.4200  20
   2  -5  16 770.319 51.6008  11
   2  -5  16 1035.79 84.9193   6
   2   5  16 1011.74 80.8872   6
  -2  -5 -16 706.296 69.6916   7
  -2   5 -16 736.591 72.3268   7
   2  -5  16 774.463 57.9723  31
   2  -5  16 650.842 58.7271   2
   2   5  16 654.810 56.8329   2
   2  -5  17 0.70914 34.7248  23
   2  -5  17 5.81225 31.3777  20
  -2  -5 -17-29.4660 45.1163  18
   2  -5  17-4.17089 24.8201  11
  -2   5 -17 28.1509 48.8132   7
   2  -5  17 29.9746 58.5138   6
  -2  -5 -17-35.8316 49.5309   7
   2   5  17 5.70329 54.0458   6
   2  -5  17 54.0202 35.7261  31
  -2  -5 -17-35.5795 37.2071   3
   2   5  17-21.3516 30.3553   2
  -2   5 -17-5.06226 38.7953   3
   2  -5  17-2.12604 33.0291   2
   2  -5  18 53.0650 36.8882  23
   2  -5  18 54.0182 31.5262  20
  -2  -5 -18 42.2386 43.0178  18
   2  -5  18 66.6980 26.4385  11
  -2   5 -18-17.7768 48.5633   7
   2   5  18 14.0441 51.1007   6
   2  -5  18 52.1745 56.3879   6
  -2  -5 -18 13.7459 48.5576   7
   2  -5  18 34.4725 35.3980  31
  -2  -5 -18 32.9453 37.5299   3
   2  -5  18-4.31399 33.5530   2
  -2  -5 -19 1072.16 83.4998   7
  -2   5 -19 1130.84 87.0445   7
   2   5  19 1185.25 84.7476   6
   2  -5  19 1169.61 88.8154   6
  -2  -5 -19 1155.02 80.3374  18
   2  -5  19 1154.78 74.3135  23
   2   5  19 1055.46 72.8259  23
   2  -5  19 1261.51 73.7838  31
  -2  -5 -20 1350.80 95.9979   7
  -2   5 -20 1350.94 96.9987   7
   2  -5  20 1437.98 98.6688   6
   2   5  20 1430.44 95.2536   6
  -2  -5 -20 1420.65 93.2700  18
   2   5  20 1456.66 86.5745  23
   2  -5  20 1602.35 89.0600  23
   2  -5  20 1673.77 87.4976  31
  -2  -5 -21 315.330 48.0790   7
   2   5  21 242.440 46.2138   6
  -2   5 -21 230.785 47.8442   7
   2  -5  21 309.607 50.5757   6
  -2  -5 -21 296.592 54.0693  17
  -2  -5 -21 223.721 43.3295  18
   2  -5  21 194.421 38.7093  23
   2   5  21 265.826 36.1116  23
   2  -5  21 249.167 37.3719  31
   2  -5  22 47.2874 39.9258   6
  -2   5 -22 91.6613 40.5511   7
   2   5  22 103.774 37.6506   6
  -2  -5 -22 38.1479 36.1969   7
  -2  -5 -22 51.3359 43.0459  17
   2  -5  22 99.0366 32.4039  23
   2   5  22 94.3648 29.0833  23
   2  -5  22 77.8520 29.6910  31
  -2  -5 -23 15.8851 38.3199  17
  -2   5 -23 51.8433 35.1005   7
   2  -5  23 116.829 32.7676   6
  -2  -5 -23-43.3345 23.4647   7
   2   5  23 54.1319 24.5157  23
   2  -5  23 83.7028 28.6398  23
  -2  -5 -24 30.4726 31.2686  17
  -2   5 -24-4.36528 27.5879   7
   2   5  24 10.7636 19.8279  23
   2  -5  24-1.13784 23.8533  23
  -2  -5 -25 56.9785 23.8911  17
   2  -5  25 60.3113 19.9587  23
  -2   6  26-16.2888 21.3040  31
  -2  -6  26 3.64514 20.0068  23
  -2  -6  25 1062.64 58.4283  31
  -2  -6  25 1090.93 60.4523  23
   2  -6 -24 43.2752 38.9061  18
   2  -6 -24 46.4641 41.8311  17
  -2  -6  24 54.7027 28.3809  31
  -2  -6  24 76.4040 29.5344  23
   2  -6 -23 451.133 59.6172  17
   2  -6 -23 495.011 56.1451  18
  -2  -6  23 560.569 47.0922  23
  -2  -6  23 618.179 46.2340  31
  -2  -6  22 324.805 42.4562   6
   2  -6 -22 302.803 54.8458  17
   2  -6 -22 235.924 50.9053  18
  -2  -6  22 323.888 38.9576  23
  -2  -6  22 340.398 39.1089  31
   2  -6 -21 488.734 53.2245   7
  -2  -6  21 612.896 61.5429   6
   2  -6 -21 533.234 69.2844  17
  -2  -6  21 625.014 52.4239  23
  -2  -6  21 695.226 53.3757  31
   2  -6 -20 390.404 48.6676   7
   2  -6 -20 367.659 57.9453  18
   2  -6 -20 250.575 60.3823  17
  -2  -6  20 363.325 62.9530   6
  -2  -6  20 335.971 44.5536  23
  -2  -6  20 309.870 44.8866  31
   2  -6 -19 966.872 78.2619   7
   2  -6 -19 1111.26 85.9181  18
   2  -6 -19 1109.85 90.6863  17
  -2  -6  19 1168.42 69.7412  11
  -2  -6  19 1239.35 89.6826   6
  -2  -6  19 1078.96 73.5393  23
  -2  -6  19 1121.55 74.3157  31
   2  -6 -18 414.944 59.0919  18
  -2  -6  18 445.141 40.7820  11
   2  -6 -18 439.355 52.7751   7
  -2  -6  18 494.187 62.3047   6
  -2  -6  18 469.802 46.7955  23
  -2  -6  18 464.589 48.4202  31
  -2  -6  17 68.4116 58.6127   8
   2  -6 -17 93.2044 46.2647  18
  -2  -6  17 132.181 29.2527  11
   2  -6 -17 111.994 41.3962   7
  -2  -6  17 143.587 52.1777   6
  -2  -6  17 100.321 39.4123  31
  -2  -6  17 95.2557 36.8003  23
   2  -6 -16 169.424 38.1336   3
  -2  -6  16 160.583 32.1184   2
  -2  -6  16 170.154 36.9873  23
  -2  -6  16 154.308 35.0252  20
   2  -6 -16 165.682 49.0381  18
  -2  -6  16 168.420 28.7756  11
  -2  -6  16 132.743 49.1869   6
  -2  -6  16 112.265 60.3319   8
  -2  -6  16 169.718 39.4939  31
   2  -6 -15-1.98990 31.7709   3
  -2  -6  15-6.56309 26.1601   2
  -2  -6  15 24.2102 31.7683  23
  -2  -6  15 28.5917 30.6104  20
   2  -6 -15 37.1330 43.8150  18
  -2  -6  15-5.20489 24.4931  11
  -2  -6  15-10.6518 44.2481   6
  -2  -6  15-90.0847 54.5848   8
  -2  -6  15 0.62606 35.3385  31
   2  -6 -14 33.5121 29.4668   3
  -2  -6  14-0.76346 25.8637   2
  -2  -6  14 35.1130 30.5626  23
  -2  -6  14 9.64969 29.8470  20
   2  -6 -14 37.5107 41.8179  18
  -2  -6  14 8.08172 23.3507  11
  -2  -6  14 6.47110 41.5033   6
  -2  -6  14-5.31219 32.5210  31
  -2  -6  14-60.4257 50.8154   8
  -2  -6  13 164.242 30.6524  20
   2  -6 -13 159.304 42.2565  18
   2  -6 -13 151.550 31.5118   3
  -2  -6  13 135.351 28.5793   2
  -2  -6  13 123.292 33.1993  31
  -2  -6  13 155.982 34.7167  12
  -2  -6  13 145.975 24.8522  11
  -2  -6  13 128.816 51.0675   8
  -2  -6  12 1238.66 75.6660  12
  -2  -6  12 1360.88 71.0304  11
  -2  -6  12 1196.73 73.2761   2
   2  -6 -12 1440.50 76.9909   3
  -2  -6  11 31.4929 18.8930  11
  -2  -6  11 7.27570 28.6604  12
  -2  -6  11 19.8272 44.3435   8
  -2  -6  11 20.8567 21.6096   2
   2  -6 -11 34.8448 24.6801   3
  -2  -6  10 230.097 31.1606  12
  -2  -6  10 244.271 24.5839  11
  -2  -6  10 219.062 26.0738   2
  -2   6  10 206.886 27.6728   8
  -2  -6  10 188.148 43.8215   8
   2  -6 -10 250.376 28.0485   3
  -2  -6   9 905.599 50.1942  12
  -2  -6   9 771.428 44.5706  11
  -2  -6   9 727.590 44.9337   2
   2   6  -9 717.899 42.2882   9
  -2   6   9 706.866 47.0362   8
   2  -6  -9 789.982 47.0760   3
  -2  -6   8 2408.70 111.993  11
  -2  -6   8 2030.71 112.977  12
  -2  -6   8 2005.00 110.843   2
  -2  -6   8 1755.28 122.924   8
   2   6  -8 2324.39 109.421   9
  -2   6   8 2203.07 113.230   8
   2  -6  -8 2440.89 113.113   3
  -2  -6   7 246.775 21.6883  11
  -2  -6   7 202.821 17.7588   2
  -2   6   7 255.508 21.7892   8
   2   6  -7 276.839 18.9750   9
   2  -6  -7 268.577 22.2374   3
  -2  -6   6 329.801 25.8177  11
  -2   6   6 314.833 25.9839   8
   2   6  -6 323.495 23.1144   9
  -2  -6   5 192.318 21.2582  11
  -2  -6   5 168.291 26.9004  12
   2   6  -5 230.466 19.6644   9
  -2  -6   4 573.689 40.3024  12
   2   6  -4 635.760 35.0719   9
  -2   6   3 45.3521 12.4457   9
   2   6  -3 33.9825 14.5453   9
  -2   6   2 462.416 27.6736   9
   2   6  -2 555.845 30.0739   9
  -2   6   1 23493.9 1199.36   9
  -2  -6   1 27161.2 1201.94  10
   2   6  -1 27286.9 1200.90   9
  -2  -6   0 153.407 18.5932  10
   2   6   0 155.869 17.0281   9
  -2   6   0 161.025 13.2925   9
  -2  -6  -1 19.9605 17.5441  10
   2  -6   1-5.64688 7.30629  10
  -2   6  -1 6.79987 9.56154   9
   2   6   1 9.07412 13.9975   9
  -2  -6  -2 935.811 47.1784  10
   2  -6   2 866.353 41.2167  11
   2   6   2 858.504 41.9650   9
  -2   6  -2 892.525 38.4286   9
  -2  -6  -3 923.336 52.4205  10
   2  -6   3 820.797 49.1228  12
   2   6   3 767.321 44.7946   9
   2  -6   3 800.050 43.8962  11
   2  -6   4 4016.75 197.581  12
   2  -6   4 3909.80 193.467  11
  -2  -6  -4 4214.39 200.303  10
  -2  -6  -5 207.624 33.3893  10
   2  -6   5 230.859 28.9360  12
   2  -6   5 192.907 19.2130  11
  -2  -6  -5 225.180 19.2244   3
  -2  -6  -6 7915.73 389.872  10
   2  -6   6 7881.82 381.833  11
   2  -6   6 7900.24 386.032  12
  -2  -6  -6 8128.97 383.216   3
   2  -6   7 822.741 52.0509  12
   2  -6   7 740.321 43.2872  11
   2  -6   7 678.537 44.4544   2
  -2  -6  -7 891.037 47.3974   3
   2  -6   8 303.290 21.4024  11
  -2  -6  -8 274.014 25.4823   3
   2  -6   9 7401.46 346.400  11
  -2  -6  -9 8045.49 351.535   3
   2  -6  10 1054.93 58.3278  11
  -2  -6 -10 1164.38 64.7994   3
  -2  -6 -11 618.285 79.0998  22
   2  -6  11 722.232 52.6096  20
  -2  -6 -11 800.114 53.2371   3
   2  -6  11 810.854 46.1771  11
   2  -6  11 637.124 49.1979   2
  -2  -6 -11 706.265 66.1021  15
  -2  -6 -12 746.051 76.1317  15
   2  -6  12 1032.78 57.6977  11
   2  -6  12 1008.48 61.8999  25
  -2  -6 -12 677.115 91.3224  22
   2  -6  12 930.915 60.5410  23
   2  -6  12 1126.01 64.6011  20
   2  -6  12 1025.81 63.1445  16
   2  -6  12 872.627 61.7715   2
  -2  -6 -12 1115.23 66.4022   3
   2  -6  13 380.867 33.6923  11
   2  -6  13 373.656 38.8870  25
   2  -6  13 364.911 38.5443  23
   2  -6  13 488.596 43.3535  20
   2  -6  13 437.998 41.2238  16
   2  -6  13 423.287 40.1250  31
   2  -6  13 443.135 55.0775   6
   2  -6  13 356.243 38.8704   2
  -2  -6 -13 375.179 41.5826   3
  -2  -6 -14 696.921 57.2675   3
   2  -6  14 753.156 54.1229  23
   2  -6  14 759.626 55.7184  20
   2  -6  14 733.951 54.3055  16
   2  -6  14 805.341 68.6231   6
   2  -6  14 628.982 53.2969   2
   2  -6  14 839.609 55.1599  31
   2  -6  14 787.913 49.6980  11
   2  -6  15 5.15973 32.7566  23
   2  -6  15-6.38254 33.5175  20
   2  -6  15 14.5260 24.4632  11
   2  -6  15 7.85148 46.7976   6
   2  -6  15 37.9472 32.8871  31
   2  -6  15-14.7384 29.7236   2
   2  -6  16-10.6332 33.8142  20
  -2  -6 -16-6.72245 46.7573  18
   2  -6  16 45.9153 33.8390  31
  -2  -6 -16 41.5717 42.0908   7
   2  -6  16 45.2563 47.8573   6
   2  -6  16 10.8692 24.5749  11
   2  -6  16 31.3648 33.5842  23
   2  -6  17 529.256 49.1883  23
   2  -6  17 602.007 49.1282  20
  -2  -6 -17 590.643 61.3859  18
   2  -6  17 565.214 49.1223  31
   2  -6  17 627.826 61.4672   6
   2  -6  17 544.607 43.6599  11
  -2  -6 -17 463.332 56.4286   7
   2  -6  18 513.208 44.9090  20
  -2  -6 -18 469.137 56.6689  18
   2  -6  18 524.996 46.5570  31
   2  -6  18 438.622 56.3867   6
   2  -6  18 449.245 46.0692  23
  -2  -6 -18 434.791 52.0480   7
  -2  -6 -19 5.70516 37.4464   7
   2  -6  19-2.53752 40.4448   6
   2  -6  19-24.5631 33.1136  31
   2   6  19 20.0520 31.0002  23
   2  -6  19 13.5195 33.8249  23
  -2  -6 -19-15.9633 43.1371  18
  -2  -6 -20 1203.98 85.0323  17
  -2  -6 -20 1162.05 77.2469  18
   2  -6  20 1298.16 67.7456  31
   2  -6  20 1132.81 72.4008   6
   2   6  20 962.825 65.4500  23
   2  -6  20 1199.93 69.4954  23
   2  -6  21-21.3642 19.0851  31
   2  -6  21 2.15321 29.9214  23
   2   6  21-5.15369 26.3721  23
  -2  -6 -21-28.1097 37.5910  18
  -2  -6 -21-44.3323 44.5828  17
   2   6  22 720.534 49.5993  23
  -2  -6 -22 750.331 60.0215  18
  -2  -6 -22 821.730 65.3569  17
   2  -6  23 206.698 28.0388  23
  -2  -6 -23 160.209 38.7375  17
   2  -6  24 529.875 32.9444  23
  -2  -6 -24 486.721 43.2828  17
   2   6  25 145.318 20.4376  31
  -2  -7  26-14.1048 6.79817  23
  -2   7  26 16.1294 14.5508  31
  -2  -7  25 77.6031 20.8398  23
   2  -7 -25 34.2194 27.7026  18
   2  -7 -25 59.6488 31.2342  17
  -2  -7  24 511.296 33.0675  23
   2  -7 -24 421.303 44.6927  18
   2  -7 -24 416.235 44.6070  17
  -2  -7  23 366.397 35.3685  31
  -2  -7  23 339.205 35.9307  23
   2  -7 -23 355.649 49.7449  18
   2  -7 -23 286.052 49.3614  17
  -2  -7  22 14.6525 30.8764  31
  -2  -7  22 27.6569 30.8726  23
   2  -7 -22-45.2389 46.8205  17
   2  -7 -22 5.05173 46.1992  18
  -2  -7  21 152.753 36.4129  31
  -2  -7  21 206.820 36.2083  23
   2  -7 -21 196.449 53.1555  18
   2  -7 -21 198.643 53.5306  17
  -2  -7  20 74.1187 35.9632  31
  -2  -7  20 71.0958 35.7579  23
   2  -7 -20 17.9345 50.9572  17
   2  -7 -20 78.9695 49.9581  18
  -2  -7  19 276.838 41.3432  31
   2  -7 -19 270.365 57.3336  18
   2  -7 -19 205.552 57.5642  17
  -2  -7  19 281.021 40.5552  23
  -2  -7  18 340.393 37.4687  11
  -2  -7  18 361.925 43.3455  31
   2  -7 -18 395.134 58.1370  18
  -2  -7  18 374.317 42.8933  23
  -2  -7  17 104.873 31.2414  11
  -2  -7  17 114.948 38.3204  31
   2  -7 -17 77.1461 51.2911  18
  -2  -7  17 109.139 36.6773  23
  -2  -7  16 150.176 31.3417  11
  -2  -7  16 151.312 39.0101  31
   2  -7 -16 192.114 52.6683  18
  -2  -7  16 165.689 37.5763  23
  -2  -7  15 71.8115 28.3400  11
  -2  -7  15 64.2673 35.7349  31
  -2  -7  15 71.1625 34.0244  23
   2  -7 -15 48.2659 50.3533  18
   2  -7 -14 3258.02 183.315  22
  -2  -7  14 2946.81 158.975  23
   2  -7 -14 3634.69 172.949  18
  -2  -7  14 2984.58 160.558  20
  -2  -7  14 3117.54 158.429  11
  -2  -7  14 3018.21 159.562  31
  -2  -7  14 3023.14 160.854  25
  -2  -7  13 1089.43 69.3953  23
  -2  -7  13 1132.25 71.4519  20
   2  -7 -13 1345.76 83.6402  18
  -2  -7  13 1205.56 72.5222  25
  -2  -7  13 1110.10 70.5389  31
  -2  -7  13 1191.52 67.7933  11
  -2  -7  13 968.226 73.2895  12
  -2  -7  12 2583.70 140.488  23
  -2  -7  12 2862.93 143.899  20
  -2  -7  12 2669.54 144.506  12
  -2  -7  12 2911.13 140.192  11
   2  -7 -12 2355.50 153.135  15
  -2  -7  12 2691.73 141.682  31
  -2  -7  12 2843.13 143.395  25
  -2  -7  11 130.107 32.1764  16
   2  -7 -11 159.790 47.9849  15
   2  -7 -11 189.063 64.2682  22
  -2  -7  11 208.694 35.0226  12
  -2  -7  11 124.138 25.3736  11
  -2  -7  11 119.169 32.6867  20
  -2  -7  10 88.8847 22.4879  11
  -2  -7  10 74.3145 31.3462  12
  -2  -7   9 442.773 33.7536  11
  -2  -7   8 705.215 31.5340  11
   2   7  -8 763.497 26.6512   9
  -2  -7   7 1323.87 74.1535  11
   2   7  -7 1323.15 70.8199   9
  -2  -7   6 512.492 39.9376  12
   2   7  -6 521.909 31.3319   9
  -2  -7   5 666.056 43.0733  12
  -2   7   5 518.754 34.0971   9
   2   7  -5 759.375 36.1676   9
  -2   7   5 510.564 37.1994   8
  -2  -7   4 1221.78 62.8181  12
   2   7  -4 1182.56 56.6233   9
  -2  -7   3 2128.02 109.707  12
  -2   7   3 1938.85 103.455   9
  -2  -7   3 2137.56 105.614  10
   2   7  -3 2357.83 104.934   9
  -2   7   2 2072.83 104.662   9
  -2  -7   2 2089.16 106.908  10
   2   7  -2 2321.51 106.349   9
  -2  -7   1 2179.68 113.897  10
   2   7  -1 2368.30 112.729   9
   2  -7   0 10787.0 507.029  12
  -2  -7   0 10016.4 505.878  10
   2   7   0 10824.5 504.451   9
   2  -7   1 1810.08 86.5261  12
   2   7   1 1572.05 82.2485   9
  -2  -7  -1 1562.94 85.5509  10
   2   7   2 4340.28 219.445   9
   2  -7   2 4802.41 223.319  12
  -2  -7  -2 4658.54 224.215  10
   2  -7   3 15.6744 23.5999  12
  -2  -7  -3 15.3442 24.3167  10
   2   7   3-11.4586 16.1872   9
  -2  -7  -4 2033.36 109.438  10
   2  -7   4 2141.76 107.426  12
   2  -7   4 2024.65 101.930  11
   2   7   4 1972.70 102.064   9
   2  -7   5 1.57311 15.8205  11
  -2  -7  -5 59.8568 29.1809  10
   2   7   5 0.96497 17.6837   9
   2  -7   5 31.7383 27.0877  12
   2  -7   6 721.900 48.7689  12
   2   7   6 607.864 40.2407   9
   2  -7   6 683.992 40.1473  11
   2  -7   7 5237.44 261.676  12
   2  -7   7 5301.39 256.468  11
   2  -7   8 865.961 59.8422  12
   2  -7   8 894.092 51.0636  11
   2  -7   9 493.578 44.0216  20
   2  -7   9 478.265 44.7412  16
  -2  -7  -9 461.338 71.4482  22
  -2  -7  -9 405.668 57.4421  29
   2  -7   9 502.422 35.4433  11
   2  -7  10 386.339 40.4787  25
   2  -7  10 471.530 43.3170  20
   2  -7  10 419.270 42.2853  16
  -2  -7 -10 420.435 71.4158  22
  -2  -7 -10 343.849 54.5421  29
   2  -7  10 418.610 32.9265  11
  -2  -7 -10 391.388 56.0474  15
   2  -7  11 2691.94 134.344  20
   2  -7  11 2433.73 133.632  16
   2  -7  11 2553.24 128.604  11
   2  -7  11 2456.18 132.399  25
  -2  -7 -11 2285.98 145.195  15
  -2  -7 -12 2510.90 183.818  22
   2  -7  12 2984.34 157.616  23
   2  -7  12 3563.55 163.564  20
   2  -7  12 3079.12 161.484  16
  -2  -7 -12 2691.23 171.589  15
   2  -7  12 3107.33 158.045  31
   2  -7  12 3229.23 161.175  25
   2  -7  12 3169.09 157.234  11
   2  -7  13 154.697 32.5430  23
  -2  -7 -13 123.020 72.3377  22
   2  -7  13 223.368 38.3498  20
   2  -7  13 217.003 28.6187  11
   2  -7  13 191.576 38.0881  16
   2  -7  13 182.171 36.9332  25
   2  -7  13 151.518 33.3465  31
   2  -7  14 132.613 31.6676  23
   2  -7  14 70.0912 35.7128  16
   2  -7  14 85.6554 26.7828  11
   2  -7  14 122.745 37.3664  20
   2  -7  14 116.004 35.3116  25
   2  -7  14 140.564 33.3431  31
   2  -7  15 1210.24 73.8257  20
   2  -7  15 1115.55 66.5890  11
   2  -7  15 1014.01 68.2287  23
   2  -7  15 1093.63 68.6175  31
  -2  -7 -16 100.992 47.9142  18
   2  -7  16 90.6563 36.8699  20
   2  -7  16 50.3927 26.9777  11
   2  -7  16 94.9577 33.6781  23
   2  -7  16 90.7531 33.0750  31
  -2  -7 -17 226.398 53.1175  18
   2  -7  17 309.215 38.7845  23
   2  -7  17 292.553 36.8204  31
   2  -7  17 295.343 41.1205  20
  -2  -7 -18 66.2426 45.9124  18
   2  -7  18 56.7266 31.9807  23
  -2  -7 -19 101.825 44.3813  18
   2  -7  19 42.0456 22.3164  31
   2  -7  19 55.1122 31.8331  23
  -2  -7 -20 765.852 68.3451  17
  -2  -7 -20 710.366 61.6951  18
   2  -7  20 765.183 51.6721  23
  -2  -7 -21 2155.96 124.370  17
  -2  -7 -21 2050.23 119.739  18
   2  -7  21 2203.77 112.057  23
  -2  -7 -22 456.982 44.1753  18
  -2  -7 -22 448.375 48.9003  17
  -2  -7 -23-26.6680 27.1571  18
  -2  -7 -23-1.23483 32.0777  17
  -2  -7 -24 124.283 25.9036  17
  -2   8  25 113.794 15.0874  31
   2  -8 -24 86.9519 32.3208  17
   2  -8 -24 59.9174 33.1481  18
   2  -8 -23 22.8703 37.3736  17
   2  -8 -23-28.5681 39.2085  18
  -2  -8  23-30.9721 15.8140  23
   2  -8 -22 116.924 44.7591  18
   2  -8 -22 50.2830 41.9026  17
  -2  -8  22-7.41611 19.3429  31
  -2  -8  22 86.6479 27.7393  23
   2  -8 -21 15.4918 46.4534  18
  -2  -8  21 4.05329 29.0820  31
  -2  -8  21-1.99759 28.2283  23
   2  -8 -20-6.99184 19.0905  17
   2  -8 -20 91.0716 49.7337  18
  -2  -8  20 85.7458 32.7731  31
  -2  -8  20 110.549 31.9945  23
   2  -8 -19 249.734 51.6043  18
  -2  -8  19 217.628 36.1599  31
  -2  -8  19 202.664 35.4302  23
   2  -8 -18 399.172 61.6567  18
  -2  -8  18 458.727 46.9174  31
  -2  -8  18 462.325 46.1996  23
   2  -8 -17 2057.26 130.158  17
   2  -8 -17 1968.05 126.750  18
  -2  -8  17 2051.07 112.294  23
  -2  -8  17 2062.69 112.835  31
  -2  -8  16 80.7513 37.2100  31
  -2  -8  16 85.8726 30.4060  11
   2  -8 -16-1.24570 52.0875  18
   2  -8 -16 74.2830 55.4511  17
  -2  -8  16 122.177 35.1923  23
  -2  -8  16 60.3974 37.2605  25
  -2  -8  15 2.53518 35.1900  31
  -2  -8  15 38.3429 28.4849  11
   2  -8 -15 8.62228 49.5463  18
  -2  -8  15 27.3252 32.3049  23
  -2  -8  15 66.2321 37.4605  25
  -2  -8  14 1266.38 76.7759  31
  -2  -8  14 1199.68 74.4265  11
   2  -8 -14 1405.09 91.3659  18
  -2  -8  14 1290.31 75.1017  23
   2  -8 -14 1243.58 108.448  22
  -2  -8  14 1101.97 78.9238  25
  -2  -8  13 35.7887 34.8181  31
   2  -8 -13-1.16516 21.3007  18
  -2  -8  13 20.4116 38.8229  12
  -2  -8  13 6.00017 27.3223  11
  -2  -8  13-24.7957 30.2968  23
   2  -8 -13-11.2213 72.9713  22
  -2  -8  13 22.0039 36.3969  25
  -2  -8  12 571.355 51.6759  31
   2  -8 -12 629.583 68.7800  15
   2  -8 -12 850.445 61.2236  18
  -2  -8  12 751.720 49.5617  11
   2  -8 -12 687.812 87.2313  22
  -2  -8  12 615.351 48.5627  23
  -2  -8  12 696.364 56.1774  25
  -2  -8  11-21.3399 34.2041  31
   2  -8 -11 20.9587 49.0047  15
   2  -8 -11-10.7214 44.5762  18
  -2  -8  11-3.55925 25.1582  11
  -2  -8  11 2.26869 36.7859  25
  -2  -8  11-53.4180 31.0977  23
   2  -8 -11-43.1699 69.7407  22
   2  -8 -10 1231.84 86.8325  22
  -2  -8  10 1021.13 46.4670  31
   2  -8 -10 1350.51 65.0414  18
  -2  -8  10 1107.86 50.9577  16
  -2  -8  10 1215.97 54.0021  25
   2  -8 -10-1.13653 32.0932  29
   2  -8 -10 986.179 65.0933  15
  -2  -8  10 1114.76 43.3984  11
  -2  -8  10-0.75633 22.4694  12
  -2  -8   9 222.758 36.4671  16
   2  -8  -9 128.643 47.2403  15
  -2  -8   9 200.396 37.2600  25
   2  -8  -9 265.579 62.9078  22
   2  -8  -8 546.871 58.5782  29
   2  -8  -8 592.140 69.4269  22
  -2   8   8 399.740 31.8022   9
  -2  -8   8 586.858 43.9406  12
  -2  -8   8 542.963 46.4783  25
  -2  -8   7 74.5896 30.6141  12
  -2   8   7 17.2422 16.3525   9
  -2  -8   6 1710.46 82.7538  12
  -2   8   6 1319.88 72.6988   9
   2   8  -5 193.628 20.6478   9
   2   8  -4 12.6327 15.8319   9
  -2  -8   4-11.7776 25.9096  12
  -2  -8   4 6.34588 13.5197  10
   2   8  -3 3596.59 163.585   9
  -2  -8   3 3802.00 170.018  12
   2   8  -2 19.3009 16.5638   9
  -2  -8   2-6.04093 14.4566  10
  -2  -8   2 3.97122 24.5030  12
   2   8  -1 1763.68 86.7100   9
  -2  -8   1 1858.24 92.8454  12
   2  -8  -1 1917.61 91.4185  12
   2   8   0 125.837 18.4617   9
  -2  -8   0 93.2604 20.5888  10
   2  -8   0 151.517 26.1664  12
   2   8   1 66.7092 17.8056   9
   2  -8   1 21.8042 25.7956  12
  -2  -8  -2 777.685 56.0634  10
   2   8   2 917.888 50.6390   9
  -2  -8  -3 522.802 44.6124  10
   2   8   3 586.737 37.0226   9
   2   8   4 19.2083 17.7296   9
  -2  -8  -4 4.92878 27.5855  10
   2  -8   4 18.6802 29.4989  12
   2  -8   5 841.451 54.0745  12
   2   8   5 693.016 43.8816   9
   2  -8   6 798.017 47.2717  25
  -2  -8  -6 899.897 71.3366  22
   2  -8   6 1022.35 45.0216  16
  -2  -8  -6 850.003 62.0970  29
  -2  -8  -6 893.862 60.8191  15
  -2  -8  -6 887.152 61.8746  33
   2  -8   6 680.260 36.4202  11
   2   8   6 612.664 35.6243   9
   2  -8   6 654.031 47.9514  12
   2  -8   7 4763.96 223.836  25
   2  -8   7 4589.74 221.831  20
   2  -8   7 4859.67 223.980  16
  -2  -8  -7 5050.56 233.685  29
  -2  -8  -7 4142.89 226.552  28
  -2  -8  -7 5183.54 233.752  15
   2  -8   7 4305.29 218.024  11
   2  -8   7 4255.79 224.063  12
   2   8   7 3811.16 216.988   9
  -2  -8  -7 5070.67 242.268  22
   2  -8   8 2.65625 33.7535  25
   2  -8   8 6.09628 31.4868  20
  -2  -8  -8 24.5735 60.5453  22
  -2  -8  -8 17.2253 48.2142  29
   2  -8   8-9.33128 37.4345  12
   2  -8   8 28.7780 20.9408  11
   2   8   8 27.9560 20.6846   9
   2  -8   8 11.3163 31.9298  16
   2  -8   9 11750.6 180.580  25
   2  -8   9 11846.4 181.951  20
   2  -8   9 11452.2 181.937  16
  -2  -8  -9 11507.0 227.946  22
   2  -8   9 11271.5 166.984  11
   2  -8  10 1443.62 81.2294  20
   2  -8  10 1424.83 81.3784  16
  -2  -8 -10 1419.38 94.4356  29
   2  -8  10 1458.22 81.1060  25
   2  -8  10 1293.10 73.0488  11
  -2  -8 -10 1371.30 109.007  22
  -2  -8 -11 25.4480 68.6078  22
   2  -8  11 108.176 26.0458  11
   2   8  11 67.3427 23.9645   9
   2  -8  11 78.4779 36.6678  20
   2  -8  11 108.315 39.0106  25
   2  -8  11 76.2537 37.0681  16
  -2  -8 -12 117.690 72.4129  22
   2  -8  12 261.099 40.6615  20
   2  -8  12 210.828 30.0013  11
   2  -8  12 234.681 40.6258  25
   2  -8  12 224.728 40.9600  16
  -2  -8 -12 164.432 53.2891  15
   2  -8  13 3052.21 163.946  11
   2  -8  13 3450.70 169.993  20
   2  -8  13 3366.94 169.084  25
   2  -8  13 3086.79 167.913  16
   2  -8  14-13.1115 27.8598  23
   2  -8  14 6.45951 37.8907  20
   2  -8  14 7.11465 26.3819  11
   2  -8  14 6.68718 36.2860  25
   2  -8  14 7.21935 29.7141  31
   2  -8  15 70.2799 29.1202  23
  -2  -8 -15 66.7977 47.7695  18
   2  -8  15 74.4976 38.2517  20
   2  -8  15 103.261 28.5635  11
   2   8  15 65.3725 24.1902   9
   2  -8  15 95.8907 36.7723  25
   2  -8  15 56.4980 29.2489  31
   2  -8  16 276.315 33.6295  31
   2  -8  16 175.336 37.7817  25
   2  -8  16 235.361 33.1373  23
  -2  -8 -16 269.237 51.9291  18
   2  -8  17 50.8650 27.4929  23
   2  -8  17-12.7693 14.2171  31
  -2  -8 -17 34.5819 45.6231  18
   2  -8  18 40.2252 20.0026  23
  -2  -8 -18 456.724 50.5247  18
  -2  -8 -19 2580.43 143.088  18
  -2  -8 -19 2572.73 145.765  17
  -2  -8 -20 0.92685 41.6954  17
  -2  -8 -20-14.5854 38.1864  18
  -2  -8 -21 39.2752 35.4486  18
  -2  -8 -21 54.3974 37.5604  17
  -2  -8 -22 27.6110 29.4273  18
  -2  -8 -22 43.2891 31.8766  17
  -2  -8 -23 953.584 59.0623  17
   2  -9 -24 56.7128 23.9459  18
   2   9 -23 15.9811 40.6104  21
   2  -9 -23 266.353 37.6287  18
   2  -9 -22 20.1976 38.4112  18
   2  -9 -22-0.74456 14.0968  17
   2  -9 -21 530.759 56.9408  18
   2  -9 -20 37.0286 45.5137  18
   2  -9 -20-6.97693 43.1316  17
  -2  -9  19 267.201 30.7184  23
  -2  -9  19 332.212 35.6004  31
   2  -9 -19 389.064 55.5461  18
   2  -9 -19 222.906 52.0241  17
  -2  -9  18 259.139 34.2940  23
  -2  -9  18 261.813 36.3214  31
   2  -9 -18 248.733 54.7821  17
   2  -9 -18 217.044 53.3860  18
  -2  -9  17 14.4940 33.0825  31
  -2  -9  17 21.0554 30.3447  23
  -2  -9  17 9.55396 33.5032  25
   2  -9 -17 62.2082 55.7718  18
   2  -9 -17 106.229 52.9728  17
  -2  -9  16 284.323 39.2603  31
  -2  -9  16 248.589 35.2508  23
  -2  -9  16 156.668 40.8507  25
   2  -9 -16 286.578 58.0568  17
   2  -9 -16 160.487 54.4361  18
  -2  -9  15 75.4497 34.7821  31
  -2  -9  15 3.49123 31.3175  23
  -2  -9  15 32.0009 38.8498  25
   2  -9 -15-12.7893 52.7166  17
  -2  -9  14 534.088 42.8707  31
   2  -9 -14 370.092 81.1032  22
  -2  -9  14 491.088 38.3581  23
  -2  -9  14 486.717 49.4304  25
   2  -9 -14 541.586 61.3076  17
  -2  -9  13 87.3122 35.7091  31
  -2  -9  13 40.3807 29.3107  23
   2  -9 -13 34.7244 74.7066  22
  -2  -9  13 59.8384 42.4844  25
   2  -9 -13 54.8244 50.3463  18
   2  -9 -13 1.24359 51.7309  17
  -2  -9  12 340.108 41.2278  31
   2  -9 -12 407.979 57.0788  18
  -2  -9  12 352.271 36.7086  23
   2  -9 -12 361.266 80.0431  22
  -2  -9  12 326.919 48.8788  25
  -2  -9  11 214.497 36.8769  31
   2  -9 -11 230.716 54.9643  15
   2  -9 -11 268.728 50.0763  18
   2  -9 -11 214.059 74.6049  22
  -2  -9  11 230.180 43.0383  25
  -2  -9  10-17.3666 33.4274  31
   2  -9 -10-8.80959 49.3703  15
   2  -9 -10-2.19191 45.1000  18
  -2  -9  10 135.876 32.5403  12
  -2  -9  10-3.35778 38.7661  25
   2  -9 -10-49.3683 70.9634  22
   2  -9  -9 133.277 67.9875  22
  -2  -9   9 67.7528 34.7915  31
   2  -9  -9 159.805 50.6773  15
   2  -9  -9 271.151 47.7290  18
   2  -9  -9 187.743 55.8917  29
  -2  -9   9 177.587 39.2451  12
  -2  -9   9 148.212 40.6306  25
   2  -9  -8 430.460 74.9102  22
  -2  -9   8 487.959 49.7649  25
   2  -9  -8 530.354 55.4847  18
   2  -9  -8 456.315 57.4283  28
   2  -9  -8 445.045 63.4087  29
   2  -9  -8 464.129 58.6518  15
  -2  -9   8 549.225 48.2559  12
   2  -9  -8 387.410 46.4297  30
  -2  -9   8 480.891 44.1775  31
  -2  -9   7 25.2665 29.8219  31
   2  -9  -7 28.5162 43.8859  15
   2  -9  -7 138.031 61.1969  22
  -2  -9   7 74.6031 31.5211  16
   2  -9  -7-5.58795 38.4085  18
   2  -9  -7-20.8366 45.2688  28
   2  -9  -7 44.5474 35.3397  30
   2  -9  -7 50.4954 49.2162  29
  -2  -9   7 45.5219 33.4753  12
  -2  -9   7 62.5977 35.7804  25
   2  -9  -6 4088.04 218.820  22
  -2  -9   6 3910.45 205.737  25
  -2  -9   6 3971.37 203.046  16
   2  -9  -6 4025.47 207.964  18
   2  -9  -6 4154.80 213.172  29
   2  -9  -6 4471.43 208.463  28
   2  -9  -6 3616.41 209.807  15
  -2  -9   6 4461.96 204.699  12
   2  -9  -6 3476.26 210.687  33
  -2  -9   6 3776.53 200.795  31
   2  -9  -6 4168.00 203.283  30
   2  -9  -5 41.2510 42.7992  33
   2  -9  -5 9.91439 39.9257  15
  -2  -9   5 29.0097 28.5433  16
  -2  -9   5-16.2442 33.3678  25
   2  -9  -5-5.29761 41.6710  28
   2  -9  -5 59.9008 48.2368  29
   2  -9  -5 4.86150 34.7557  30
  -2  -9   5 15.6946 30.3201  12
   2  -9  -5 86.0306 52.0934  22
  -2  -9   4 526.130 47.3798  34
   2  -9  -4 653.038 44.9531  30
  -2  -9   4 523.329 39.4760  16
   2  -9  -4 644.499 52.3371  28
   2  -9  -4 611.990 57.1453  29
  -2  -9   4 604.102 41.0908  12
   2  -9  -4 576.528 60.0002  22
  -2  -9   3 829.326 53.9763  25
   2  -9  -3 610.602 62.9853  29
  -2  -9   3 796.074 51.3504  12
   2  -9  -3 570.387 66.0020  22
   2  -9  -3 701.491 54.4324  30
  -2  -9   3 637.512 56.7791  34
  -2  -9   2 7558.82 373.928  12
   2  -9  -2 8355.36 375.753  30
  -2  -9   2 7420.37 377.742  34
  -2  -9   2 8596.05 376.841  30
   2  -9  -2 7078.08 382.018  22
  -2  -9   2 6892.62 375.813  25
  -2  -9   1 860.168 55.2615  25
   2  -9  -1 878.999 53.2026  25
   2  -9  -1 904.247 50.4210  12
  -2  -9   1 886.705 51.4680  12
   2  -9  -1 852.323 65.9467  22
  -2  -9   1 962.333 59.6804  34
   2  -9   0-24.1679 43.2260  22
   2  -9   0 4.93962 30.0184  25
  -2  -9   0-1.35024 30.6478  25
   2  -9   0-12.9558 27.0874  12
  -2  -9   0 18.3022 26.0436  12
   2   9   0-11.4974 17.8162   9
  -2  -9   0 4.85034 35.2050  34
  -2  -9  -1 3109.79 167.946  34
  -2  -9  -1 3843.99 166.866  30
  -2  -9  -1 3615.23 174.002  33
   2  -9   1 2810.74 163.313  25
  -2  -9  -1 2819.05 163.731  25
  -2  -9  -1 4347.93 175.884  22
   2  -9   1 3218.53 171.737  22
   2  -9   1 3113.21 162.059  16
   2   9   1 2772.96 156.382   9
  -2  -9  -1 4329.19 171.080  28
   2  -9   1 3056.51 162.249  12
  -2  -9  -2 92.4104 30.8417  25
   2  -9   2 74.4022 32.1864  25
  -2  -9  -2 123.441 35.5581  26
   2   9   2 97.8860 19.9850   9
  -2  -9  -2 204.494 49.3407  22
  -2  -9  -2 60.1284 35.0175  27
  -2  -9  -2 138.575 38.8357  30
  -2  -9  -2 188.144 28.0326  28
   2  -9   2 65.6601 29.0588  16
   2  -9   2 96.4164 31.3508  12
  -2  -9  -2 68.9322 25.6389  12
  -2  -9  -2 69.6243 45.2032  33
  -2  -9  -2 98.5897 38.1707  34
  -2  -9  -3 2193.39 82.9303  33
  -2  -9  -3 2345.15 70.7815  30
   2  -9   3 2330.02 66.1811  16
  -2  -9  -3 2669.72 92.5770  22
  -2  -9  -3 2027.03 68.5677  27
  -2  -9  -3 2035.36 67.6886  26
   2   9   3 2020.10 50.9922   9
   2  -9   3 2364.48 68.3196  12
   2  -9   3 2291.17 62.5291  24
  -2  -9  -4 3651.34 113.676  22
   2  -9   4 2547.22 80.7591  20
   2  -9   4 2989.99 83.2264  16
  -2  -9  -4 2914.89 86.0565  26
  -2  -9  -4 2891.55 86.1395  27
  -2  -9  -4-0.81737 59.6696  28
  -2  -9  -4-43.5452 59.2420  29
  -2  -9  -4 3126.97 103.342  33
  -2  -9  -4 3053.18 87.0690  30
   2  -9   4 2790.27 83.2508  12
   2   9   4 2350.36 67.5154   9
   2  -9   5 505.977 46.3437  25
  -2  -9  -5 543.316 69.7419  22
   2  -9   5 464.785 44.4993  20
   2  -9   5 520.248 46.3410  16
  -2  -9  -5 496.097 59.6645  15
   2   9   5 426.944 33.8956   9
   2  -9   5 501.313 47.5167  12
  -2  -9  -5 481.251 49.3357  26
  -2  -9  -5 429.083 48.9092  27
  -2  -9  -5 413.516 48.8322  30
  -2  -9  -5 376.362 59.0020  33
   2  -9   6 45.6853 35.0306  25
   2   9   6 114.436 22.5064   9
   2  -9   6 214.458 33.3395  20
  -2  -9  -6 99.9991 61.4808  22
   2  -9   6 67.6088 36.8395  12
   2  -9   6-0.68557 17.2818  16
  -2  -9  -6 237.523 50.6332  15
  -2  -9  -6 125.060 52.4028  29
  -2  -9  -6 26.9056 50.9778  33
   2  -9   7 2961.16 75.8511  25
  -2  -9  -7 3105.68 96.9618  15
  -2  -9  -7 3214.81 96.0450  29
  -2  -9  -8 283.242 57.9957  29
  -2  -9  -8 409.586 72.8337  22
   2  -9   8 305.171 43.8856  25
   2   9   8 247.751 29.2944   9
   2  -9   8 260.723 41.3103  16
  -2  -9  -8 315.245 56.6835  15
  -2  -9  -9 339.736 60.8708  29
   2  -9   9 303.063 43.0802  20
  -2  -9  -9 339.758 74.7385  22
   2  -9   9 335.039 44.8626  25
   2   9   9 254.137 29.6328   9
   2  -9   9 348.525 44.0083  16
   2  -9  10 467.469 47.3898  20
   2  -9  10 415.890 46.4203  16
  -2  -9 -10 235.747 75.6369  22
   2  -9  10 499.503 48.0936  25
   2   9  10 299.859 32.3237   9
  -2  -9 -10 326.073 60.5619  29
   2  -9  11 1971.02 76.1346  16
   2  -9  11 2085.58 79.2647  20
   2  -9  11 2295.44 80.0098  25
   2  -9  11 1784.45 65.1188  11
   2   9  11 1517.82 60.8407   9
   2  -9  12 178.784 41.7396  16
   2  -9  12 219.012 42.9919  20
   2  -9  12 229.104 44.4603  25
   2   9  12 145.177 26.3137   9
   2  -9  12 197.031 29.6377  11
  -2  -9 -12 191.511 78.0558  22
   2  -9  13 0.83021 38.3860  20
   2  -9  13 41.8609 39.5640  25
   2   9  13 14.1437 22.6841   9
  -2  -9 -13 71.2511 71.7089  22
   2  -9  14 43.2914 38.5392  25
  -2  -9 -14 23.2552 48.0837  18
   2  -9  15 628.410 54.6969  25
  -2  -9 -15 719.393 66.9670  18
   2  -9  16 399.355 44.4721  25
  -2  -9 -16 570.262 58.8335  18
  -2  -9 -17 2120.55 123.007  18
  -2  -9 -17 2071.85 124.646  17
  -2  -9 -18 255.874 50.2545  18
  -2  -9 -18 714.564 51.6089  17
  -2  -9 -19-0.87562 15.1342  17
  -2  -9 -19 77.9492 38.9291  18
  -2  -9 -20 115.234 37.2069  18
  -2  -9 -20-0.74782 13.7722  17
  -2  -9 -21 821.802 62.5475  17
  -2  -9 -21 1502.51 70.2713  18
  -2  -9 -22 16.8677 23.0259  18
  -2  -9 -22-1.81393 24.7721  17
   2  10 -22 8.19514 28.5052  21
   2 -10 -22-11.5821 31.4345  18
  -2 -10  22 7.40472 24.3136  34
   2 -10 -21 379.309 44.7781  18
   2 -10 -21 270.375 39.4259  17
   2 -10 -20 102.385 38.7698  17
   2 -10 -20 142.335 42.2630  18
   2  10 -20 23.3304 47.9025  21
   2 -10 -19 1.77509 40.3044  17
   2 -10 -19-0.97254 44.4080  18
   2 -10 -18 39.0652 43.4292  17
   2 -10 -18 41.4802 45.6907  18
   2 -10 -17 341.739 51.8638  17
  -2 -10  17 338.801 41.4650  30
  -2 -10  16 7.23175 34.1601  25
   2 -10 -16 55.6194 46.7763  17
   2 -10 -16-1.15879 17.7964  18
  -2 -10  16 32.0382 29.6968  31
  -2 -10  15 48.2601 39.3952  25
   2 -10 -15 88.2446 49.7555  17
  -2 -10  15 13.7921 32.0786  31
  -2 -10  14 516.153 52.7650  25
   2 -10 -14 439.979 58.6991  17
   2 -10 -14 492.025 60.6654  18
   2 -10 -14 351.721 80.0792  22
  -2 -10  14 414.491 43.5401  31
  -2 -10  13 16.1715 41.1227  25
   2 -10 -13 8.51258 49.3473  18
   2 -10 -13-6.93240 48.3463  17
   2 -10 -13-34.0097 74.1002  22
  -2 -10  13-19.5935 36.3443  31
  -2 -10  12-3.67109 42.8441  25
   2 -10 -12 44.0629 47.8119  17
   2 -10 -12-35.8611 49.2575  18
   2 -10 -12 15.2432 72.4005  22
  -2 -10  12-3.52293 32.8663  31
  -2 -10  11-63.3174 36.6157  31
   2 -10 -11 86.0872 54.4534  18
   2 -10 -11 123.509 56.8896  17
  -2 -10  11-18.6281 44.3133  25
   2 -10 -11-32.3576 75.1998  22
  -2 -10  11 16.1793 43.0541  12
  -2 -10  10 14.8065 33.9506  31
   2 -10 -10-1.29332 51.9414  15
   2 -10 -10 27.1052 43.2760  17
   2 -10 -10 66.9336 46.3440  18
  -2 -10  10 39.7513 43.4632  25
  -2 -10  10-13.9872 41.1372  12
   2 -10 -10 22.3574 71.1848  22
   2 -10  -9 904.320 96.8232  22
  -2 -10   9 850.857 61.8554  31
   2 -10  -9 765.526 76.8407  15
   2 -10  -9 1083.87 75.7315  18
   2 -10  -9 766.752 68.5003  17
  -2 -10   9 896.984 70.4083  25
  -2 -10   9 1130.99 70.5862  12
   2 -10  -9 808.497 81.5269  29
   2 -10  -8 2721.22 168.030  22
  -2 -10   8 2655.29 140.854  31
   2 -10  -8 2380.45 152.241  15
   2 -10  -8 2947.96 151.389  18
  -2 -10   8 2659.05 147.445  25
  -2 -10   8 3070.90 146.733  12
   2 -10  -8 2473.83 149.058  28
   2 -10  -8 2392.63 155.289  29
   2 -10  -7 2876.42 166.768  22
   2 -10  -7 2562.71 143.952  30
  -2 -10   7 2481.21 140.289  31
   2 -10  -7 2435.34 151.118  15
   2 -10  -7 2786.53 148.799  18
  -2 -10   7 2606.55 147.010  25
  -2 -10   7 3115.72 145.730  12
   2 -10  -7 2478.03 154.817  29
   2 -10  -7 2816.79 150.322  28
   2 -10  -6 947.435 87.9675  22
  -2 -10   6 1053.99 69.8790  34
  -2 -10   6 777.909 59.7895  31
   2 -10  -6 920.843 65.4614  30
   2 -10  -6 700.033 71.1325  15
   2 -10  -6 920.489 67.3346  18
  -2 -10   6 845.234 66.8610  25
  -2 -10   6 915.750 63.5954  12
   2 -10  -6 919.535 73.3576  28
   2 -10  -6 807.019 77.7991  29
   2 -10  -5 888.957 88.1396  22
  -2 -10   5 1071.43 72.7840  34
  -2 -10   5 796.828 62.9469  31
  -2 -10   5 1102.20 72.4135  30
   2 -10  -5 898.227 67.7820  30
   2 -10  -5 812.797 76.9204  33
   2 -10  -5 812.902 72.7670  15
   2 -10  -5 968.313 69.2032  18
  -2 -10   5 1371.64 69.1663  25
   2 -10  -5 703.316 60.6758  25
  -2 -10   5 1081.27 66.2655  12
   2 -10  -5 1080.35 75.7306  28
   2 -10  -5 956.342 81.1345  29
  -2 -10   4 861.650 57.6310  34
   2 -10  -4 829.303 52.9598  30
   2 -10  -4 643.534 62.0140  33
  -2 -10   4 932.718 57.9013  30
   2 -10  -4 715.268 59.0083  15
   2 -10  -4 672.566 46.7998  25
   2 -10  -4 789.469 74.5424  22
   2 -10  -4 972.171 63.0095  28
   2 -10  -4 776.676 65.5723  29
  -2 -10   4 829.111 49.7620  12
   2 -10  -3 120.424 47.0058  33
  -2 -10   3 110.671 43.0550  34
   2 -10  -3 238.802 45.5700  15
  -2 -10   3-1.11626 24.7061  22
   2 -10  -3 149.161 58.2027  22
   2 -10  -3 138.434 34.4168  25
  -2 -10   3 207.388 40.2853  25
  -2 -10   3 274.986 36.3492  12
   2 -10  -3 210.039 41.7599  30
  -2 -10   3 160.647 44.5200  30
   2 -10  -3 218.869 49.8857  28
   2 -10  -3 189.867 52.3807  29
   2 -10  -2 20.2163 38.8412  34
   2 -10  -2 101.327 45.7904  33
  -2 -10   2-9.15878 41.0279  34
   2 -10  -2 46.7473 40.7889  15
  -2 -10   2-11.2004 24.2943  22
   2 -10  -2 64.3362 51.6603  22
   2 -10  -2 12.1816 26.0256  16
   2 -10  -2 19.9860 48.5980  29
   2 -10  -2 35.1041 40.4631  30
  -2 -10   2 147.685 41.8503  30
  -2 -10   2 46.2671 33.1466  27
  -2 -10   2 60.4789 32.0450  12
  -2 -10   2 34.6362 36.3216  25
   2 -10  -2 15.9894 32.7367  25
  -2 -10   2 48.7124 32.6142  26
   2 -10  -1 26.0584 38.3389  34
   2 -10  -1 6.28381 44.4103  33
  -2 -10   1 1.84201 38.4929  34
   2 -10  -1-9.20349 26.7020  16
   2 -10  -1-61.4295 41.9147  30
   2 -10  -1 10.2812 47.8869  29
  -2 -10   1-28.3230 35.2896  27
  -2 -10   1-24.5490 33.3052  26
   2 -10  -1-13.4882 33.2299  25
  -2 -10   1 15.8110 35.9891  25
  -2 -10   1 0.62465 30.1960  12
   2 -10  -1-23.5991 52.0984  22
  -2 -10   0 1002.06 79.8330  33
   2 -10   0 938.017 74.9951  33
  -2 -10   0 932.571 72.5761  34
   2 -10   0 905.787 70.7818  34
   2 -10   0 941.603 62.7698  16
   2 -10   0 968.952 81.0476  22
  -2 -10   0 845.560 67.3452  25
   2 -10   0 883.282 67.2748  25
  -2 -10   0 1196.02 64.0412  12
   2 -10   0 1018.06 64.2737  12
   2 -10   0 1108.40 78.2877  29
  -2 -10   0 948.349 67.2553  27
  -2 -10   0 937.410 67.1607  26
   2 -10   1 1212.06 91.3300  22
   2 -10   1 1319.64 77.2840  16
  -2 -10  -1 1191.38 79.9648  27
  -2 -10  -1 1223.87 79.8386  26
  -2 -10  -1 1160.17 79.1292  25
   2 -10   1 1088.63 80.0651  25
   2 -10   1 1234.55 78.0896  12
  -2 -10  -1 1519.37 76.4788  12
   2 -10   1 1084.92 81.9022  34
  -2 -10  -1 1560.39 84.7596  30
  -2 -10  -1 1035.19 83.3083  34
  -2 -10  -1 1223.36 91.5356  33
  -2 -10  -2 3170.38 154.518  29
  -2 -10  -2 2419.30 139.471  26
  -2 -10  -2 2519.60 139.874  27
   2 -10   2 2650.02 150.681  22
   2 -10   2 2516.08 138.442  16
  -2 -10  -2 3696.89 156.149  22
   2 -10   2 2579.08 141.040  25
  -2 -10  -2 2349.50 134.764  12
   2 -10   2 2168.29 138.132  12
  -2 -10  -2 2898.26 153.143  33
   2 -10   2 2586.65 143.892  34
  -2 -10  -2 3310.25 144.506  30
  -2 -10  -3 1647.98 81.0983  27
  -2 -10  -3 1664.02 79.7167  26
  -2 -10  -3 2015.25 87.6715  29
  -2 -10  -3 2410.95 103.608  22
   2 -10   3 1804.52 92.7603  22
   2 -10   3 1836.46 77.7242  16
   2 -10   3 2109.50 78.6965  25
   2 -10   3 1681.12 78.2114  12
  -2 -10  -3 1664.41 92.9008  33
  -2 -10  -3 1947.92 82.9257  30
   2 -10   3 1722.20 82.6950  34
  -2 -10  -4 2666.94 99.2387  22
  -2 -10  -4-1.15446 31.1024  29
  -2 -10  -4-0.91998 31.2563  28
   2 -10   4 2417.39 66.3969  16
  -2 -10  -4 2494.13 87.4123  15
   2 -10   4-0.79554 25.7778  25
  -2 -10  -4 2348.90 70.4266  30
   2 -10   4 2547.81 75.3122  34
  -2 -10  -4 2236.19 86.6785  33
   2 -10   4 2206.38 66.0394  12
  -2 -10  -5 38.4895 60.6733  22
   2 -10   5 17.1588 37.2761  25
   2 -10   5 34.8132 35.0547  16
  -2 -10  -5 85.3617 51.5723  15
   2 -10   5 64.1313 38.3986  12
  -2 -10  -5 69.3236 41.7285  30
  -2 -10  -5 40.0918 51.7951  33
  -2 -10  -6 915.814 83.4857  15
   2 -10   6 906.625 71.9055  25
  -2 -10  -6 971.497 72.7356  28
  -2 -10  -6 1287.74 86.3086  29
   2 -10   6 1282.49 69.5943  16
  -2 -10  -6 952.605 94.6041  22
  -2 -10  -7 209.303 54.7465  15
  -2 -10  -7 233.128 57.3753  29
  -2 -10  -7 220.001 70.3042  22
   2 -10   7 161.054 41.8442  25
   2 -10   8 81.1035 39.0306  16
  -2 -10  -8 127.975 54.4189  15
   2 -10   8 106.128 42.1265  25
  -2 -10  -8 59.1699 56.4539  29
  -2 -10  -8 61.0217 68.8997  22
  -2 -10  -9 427.740 61.0587  15
   2 -10   9 449.772 52.1289  25
  -2 -10  -9 396.341 64.9021  29
  -2 -10  -9 431.049 80.9998  22
   2 -10   9 377.444 47.5719  16
   2 -10  10 380.417 47.8402  16
  -2 -10 -10 472.504 58.8803  18
  -2 -10 -10 354.734 81.2585  22
  -2 -10 -10 279.844 59.8904  15
   2 -10  10 403.327 51.1393  25
  -2 -10 -11-38.3413 47.1751  18
  -2 -10 -11-16.8386 70.5026  22
   2 -10  11 14.8109 42.2540  25
   2 -10  12 51.2789 40.9416  25
  -2 -10 -12 76.8954 69.9481  22
  -2 -10 -12 83.5830 47.9553  18
  -2 -10 -13-4.46995 18.4255  18
   2 -10  13 1834.45 62.2989  25
  -2 -10 -14-1.07429 17.6330  18
   2 -10  14 1392.10 55.6112  25
  -2 -10 -15 2088.03 115.854  18
  -2 -10 -15 1889.15 114.955  17
   2 -10  15 1737.69 104.700  25
  -2 -10 -16 460.445 52.2056  18
  -2 -10 -16 415.477 52.3122  17
   2 -10  16 286.592 39.2460  25
  -2 -10 -17 363.065 48.3106  18
  -2 -10 -17 330.676 47.6605  17
  -2 -10 -18 526.376 50.2817  18
  -2 -10 -18 457.103 48.1770  17
  -2 -10 -19 177.663 37.7857  18
  -2 -10 -19 176.499 35.7439  17
  -2 -10 -20 114.373 30.9982  18
  -2 -10 -20 127.446 29.9203  17
  -2 -11  21 21.9774 20.9668  34
  -2 -11  21 17.7441 22.5782  22
   2 -11 -21 14.0492 28.2914  18
   2 -11 -20-37.3516 34.6171  18
  -2 -11  20-6.03276 27.2495  34
   2 -11 -19 160.784 35.5725  17
  -2 -11  19 192.544 36.4310  34
   2 -11 -18-0.88557 15.1164  18
   2 -11 -18 28.4276 34.9457  17
   2 -11 -17 303.798 41.5804  17
  -2 -11  17 385.197 36.4622  30
  -2 -11  16 88.9997 38.1401  30
   2 -11 -16 13.1934 44.4254  18
   2 -11 -16 16.4713 39.4736  17
  -2 -11  15 333.974 45.8516  30
   2 -11 -15 303.654 48.8304  17
   2 -11 -15 328.678 55.7439  18
  -2 -11  14 198.122 41.4054  25
  -2 -11  14 145.487 44.9187  30
   2 -11 -14 189.745 43.3752  17
   2 -11 -14 218.769 50.2369  18
   2 -11 -13 63.5292 48.7064  18
   2 -11 -13 37.6658 43.1466  17
  -2 -11  13 82.1880 29.1099  31
  -2 -11  13 71.3711 41.8331  25
   2 -11 -13-17.2915 68.9084  22
  -2 -11  13 63.0999 45.8710  30
   2 -11 -12 0.96347 40.1835  17
   2 -11 -12 6.78049 47.0160  18
  -2 -11  12-16.5210 30.4832  31
  -2 -11  12-1.81479 41.5900  25
   2 -11 -12 53.8433 70.2574  22
  -2 -11  12-24.6536 47.1577  30
  -2 -11  11 1316.74 88.2065  25
   2 -11 -11 1564.34 95.7568  18
   2 -11 -11 1239.30 86.6426  17
   2 -11 -11 1166.49 113.836  22
  -2 -11  11 1277.90 77.3739  31
  -2 -11  11 1295.66 88.5347  30
  -2 -11  10 1240.97 66.3442  30
  -2 -11  10 1176.98 51.1031  31
  -2 -11  10 1113.43 64.8455  25
   2 -11 -10 1235.25 97.8992  22
  -2 -11  10 1097.74 62.7220  12
  -2 -11   9 2102.69 95.3810  31
  -2 -11   9 2365.76 107.106  30
   2 -11  -9 1830.20 109.649  15
   2 -11  -9 2546.24 110.742  18
  -2 -11   9 2076.18 107.143  25
  -2 -11   9 2556.19 107.687  12
   2 -11  -9 2072.63 130.898  22
   2 -11  -8 236.646 73.5699  22
  -2 -11   8 140.698 36.5125  31
   2 -11  -8 129.648 52.0259  15
   2 -11  -8 270.588 48.9687  18
  -2 -11   8 186.207 47.7215  25
  -2 -11   8 224.832 44.6468  12
  -2 -11   8 211.084 52.4389  30
   2 -11  -8 127.231 57.6476  29
   2 -11  -7 2419.19 161.352  22
   2 -11  -7 2207.40 143.050  28
   2 -11  -7 2186.41 148.019  29
   2 -11  -7 2592.48 142.765  18
  -2 -11   7 2315.05 142.091  25
   2 -11  -7 2129.98 143.860  15
  -2 -11   7 2991.70 142.461  12
  -2 -11   7 3004.07 145.180  34
  -2 -11   7 2798.47 142.176  30
  -2 -11   6 19.0298 44.0128  34
   2 -11  -6 66.4511 46.0684  15
   2 -11  -6 13.3963 66.4922  22
   2 -11  -6-20.0365 40.7963  18
  -2 -11   6-3.77359 41.9596  25
  -2 -11   6 28.2452 37.5852  12
   2 -11  -6 29.8761 50.9648  28
   2 -11  -6 13.6761 39.6222  30
   2 -11  -6-16.2142 54.5026  29
  -2 -11   6-20.3710 48.0634  30
  -2 -11   5-1.22634 22.8928  22
   2 -11  -5 3.19096 63.4662  22
   2 -11  -5 76.1044 38.2491  18
   2 -11  -5-66.3949 47.2379  15
  -2 -11   5 2.00112 43.4093  34
  -2 -11   5 28.7457 36.5533  12
   2 -11  -5-7.61695 41.2136  30
  -2 -11   5-12.2273 46.9915  30
   2 -11  -5 0.94533 50.4462  28
   2 -11  -5-15.9386 52.7461  29
   2 -11  -4 272.407 67.7327  22
   2 -11  -4 241.045 38.4090  25
   2 -11  -4 338.438 49.4691  15
   2 -11  -4 302.685 56.8447  33
   2 -11  -4 385.154 48.5678  30
  -2 -11   4 328.882 49.3117  34
  -2 -11   4 381.576 43.1814  12
   2 -11  -4 290.375 58.6075  29
  -2 -11   4 370.831 52.3825  30
   2 -11  -4 391.269 57.0445  28
   2 -11  -3 118.440 62.9058  22
  -2 -11   3-1.23850 24.3875  22
  -2 -11   3 182.328 42.4057  25
   2 -11  -3 114.712 35.8899  25
   2 -11  -3 112.178 44.3017  15
   2 -11  -3 154.639 54.6352  29
   2 -11  -3 188.432 45.0044  30
  -2 -11   3 247.062 50.0219  30
   2 -11  -3 132.665 52.8663  28
  -2 -11   3 185.450 38.3603  12
   2 -11  -3 93.0500 48.9191  33
  -2 -11   3 85.8591 44.4309  34
  -2 -11   2 1747.21 81.4047  26
   2 -11  -2 2102.06 96.5218  28
  -2 -11   2 1840.12 82.3249  27
   2 -11  -2 2028.52 100.560  29
   2 -11  -2 1759.59 84.5247  25
  -2 -11   2 1720.81 88.2908  25
   2 -11  -2 1661.56 88.2142  15
  -2 -11   2 2117.76 84.8031  12
  -2 -11   2 1749.09 92.7213  34
   2 -11  -2 2385.97 90.8941  30
   2 -11  -2 1739.71 96.5122  33
  -2 -11   2 2154.45 102.435  33
   2 -11  -2 1864.83 106.746  22
   2 -11  -1 25.4940 57.3733  22
  -2 -11   1-1.29809 24.6383  22
  -2 -11   1-0.81011 21.1366  30
   2 -11  -1 82.8341 51.7506  29
   2 -11  -1 64.2749 51.1019  28
  -2 -11   1 9.01838 35.5784  27
   2 -11  -1-4.60295 43.6096  30
  -2 -11   1 65.3378 53.0001  28
   2 -11  -1 17.4914 36.0634  25
  -2 -11   1-0.85982 37.5794  25
  -2 -11   1 22.5458 34.6499  26
  -2 -11   1 28.2666 31.4384  12
   2 -11  -1 36.1882 41.0880  34
  -2 -11   1-7.15368 43.4095  34
  -2 -11   1 48.5303 51.1028  33
   2 -11  -1 36.6232 48.1482  33
  -2 -11   0 485.016 57.0480  34
   2 -11   0 682.708 58.2109  30
  -2 -11   0 626.703 67.6048  33
   2 -11   0 593.650 61.9194  33
   2 -11   0 496.215 55.7720  34
   2 -11   0 588.465 45.4529  16
   2 -11   0 630.226 71.1742  22
   2 -11   0 567.644 52.6278  25
  -2 -11   0 857.559 48.7890  12
  -2 -11   0 890.331 67.0264  28
  -2 -11   0 695.677 68.5777  29
  -2 -11   0 589.907 49.6421  27
   2 -11   0 582.567 65.3052  29
  -2 -11   0 584.648 49.5448  26
  -2 -11  -1 7768.80 191.904  27
  -2 -11  -1 9901.24 204.785  28
  -2 -11  -1 7498.64 191.400  26
   2 -11   1 8723.93 209.792  29
  -2 -11  -1 8948.56 215.026  29
   2 -11   1 8410.97 215.799  22
   2 -11   1 7892.95 189.673  16
   2 -11   1 7492.70 194.993  25
  -2 -11  -1 9213.40 189.538  12
   2 -11   1 7711.15 207.107  33
  -2 -11  -1 7788.49 212.263  33
   2 -11   1 7366.82 199.040  34
   2 -11   1 9591.70 199.937  30
  -2 -11  -1 9592.38 201.807  30
   2 -11   2 562.333 69.1570  22
   2 -11   2 596.156 49.2743  16
   2 -11   2 635.719 56.1196  25
  -2 -11  -2 608.330 66.1539  15
  -2 -11  -2 691.285 70.9500  29
   2 -11   2 527.136 64.1607  29
   2 -11   2 569.627 62.4950  33
  -2 -11  -2 544.764 67.1024  33
  -2 -11  -2 685.903 58.5728  30
   2 -11   2 463.613 56.9924  34
  -2 -11  -3 6884.74 178.753  33
   2 -11   3 7468.48 172.639  33
  -2 -11  -3 8001.60 164.273  30
   2 -11   3 7096.20 164.383  34
  -2 -11  -3 7998.72 180.338  15
   2 -11   3 7576.71 156.327  16
  -2 -11  -3 8031.23 164.128  18
   2 -11   3 7675.64 163.055  25
   2 -11   3 8080.54 172.158  29
  -2 -11  -3 8388.28 183.292  29
   2 -11   3 7977.33 182.113  22
  -2 -11  -3 7497.98 185.408  22
  -2 -11  -4 3651.97 112.128  22
   2 -11   4 2697.80 93.6703  22
   2 -11   4 2641.40 70.4449  16
  -2 -11  -4 2893.48 79.7318  18
   2 -11   4-0.88317 30.7819  25
  -2 -11  -4 2695.41 91.7647  15
  -2 -11  -4-0.99313 35.2131  28
  -2 -11  -4 247.367 46.9082  29
   2 -11   4 2718.71 80.9859  34
  -2 -11  -4 2395.43 92.6992  33
  -2 -11  -4 2527.60 76.1207  30
   2 -11   5 81.4021 55.3524  22
  -2 -11  -5 256.825 68.8100  22
   2 -11   5 90.5001 36.6541  16
  -2 -11  -5 183.016 42.8790  18
   2 -11   5 309.118 38.0084  25
  -2 -11  -5 51.2902 50.1469  15
  -2 -11  -5-1.25287 23.4910  29
   2 -11   5 102.601 44.5186  34
   2 -11   6 770.097 60.5332  16
  -2 -11  -6 875.925 67.3534  18
   2 -11   6 735.641 65.6079  25
  -2 -11  -6 843.046 75.8148  15
   2 -11   6 797.626 66.9718  34
  -2 -11  -6 785.697 90.9136  22
   2 -11   7 95.5960 45.8125  34
  -2 -11  -7 5.15282 54.5135  15
   2 -11   7 50.2679 43.3299  25
  -2 -11  -7 179.547 53.5739  29
  -2 -11  -7 72.9357 43.8291  18
  -2 -11  -7-69.0022 70.4461  22
  -2 -11  -8 5.20583 52.0328  15
   2 -11   8 62.8558 43.6479  25
  -2 -11  -8 30.0015 56.6955  29
  -2 -11  -8 36.1146 71.1342  22
  -2 -11  -8 39.3016 44.9132  18
  -2 -11  -9 0.95602 40.3443  17
  -2 -11  -9-18.2941 46.9525  18
  -2 -11  -9-9.03818 52.5297  15
  -2 -11  -9 5.44795 71.4836  22
   2 -11   9 8.08754 42.6858  25
  -2 -11 -10 29.2050 41.6439  17
  -2 -11 -10 26.9718 43.7083  18
  -2 -11 -10-22.8634 49.8424  15
  -2 -11 -10 41.2226 70.0321  22
   2 -11  10 7.10143 42.2386  25
  -2 -11 -11 113.160 46.8916  18
  -2 -11 -11 100.345 43.3153  17
  -2 -11 -11 53.8398 67.7138  22
   2 -11  11 113.214 42.3542  25
  -2 -11 -12 1068.34 74.6600  17
  -2 -11 -12 1110.98 77.9931  18
  -2 -11 -12 865.842 93.1809  22
   2 -11  12 973.323 71.7013  25
   2 -11  13 1887.14 112.349  25
  -2 -11 -13 1990.89 116.425  17
  -2 -11 -13 2130.35 118.987  18
   2 -11  14 63.1441 35.6094  25
  -2 -11 -14 17.3862 40.0276  17
[truncated: 2,815,903 more chars]
